# Supplementary material for: Crystal structures of ten enanti­opure Schiff bases bearing a naphthyl group
Source: Acta Crystallogr E Crystallogr Commun. 2016 Mar 31;72(Pt 4):583–9. doi: 10.1107/S2056989016004692 (PMC4910349; doi:10.1107/S2056989016004692)
Supplement: Supplementary file 1 [file e-72-00583-sup1.cif]

##############################################################################
#                                                                            #
# This CIF contains the data in a paper accepted for publication in          #
# Acta Crystallographica Section E. It conforms to the requirements of       #
# Notes for Authors for Acta Crystallographica Section E, and has been       #
# peer reviewed under the auspices of the IUCr Commission on Journals.       #
#                                                                            #
# Full details of the Crystallographic Information File format               #
# are given in the paper "The Crystallographic Information File (CIF):       #
# a New Standard Archive File for Crystallography" by S. R. Hall, F. H.      #
# Allen and I. D. Brown [Acta Cryst. (1991), A47, 655-685].                  #
#                                                                            #
# The current version of the core CIF dictionary is obtainable from          #
# ftp://ftp.iucr.org/pub/cif_core.dic.                                       #
#                                                                            #
# Software is freely available for graphical display of the structure(s)     #
# in this CIF. For information consult the CIF software page                 #
# http://www.iucr.org/resources/cif/software.                                #
#                                                                            #
# This file may be used for bona fide research purposes within the           #
# scientific community so long as proper attribution is given to the journal # 
# article from which it was obtained.                                        #
#                                                                            #
##############################################################################
data_1
_database_code_depnum_ccdc_archive 'CCDC 1425659'
_audit_creation_method     'SHELXL-2014/7'
_database_code_CSD     ?
_chemical_name_systematic
;
(<i>S</i>)-(+)-2-{[(1-Phenylethyl)imino]methyl}naphthalene
;
_chemical_name_common     ?
_chemical_formula_moiety     'C19 H17 N'
_chemical_formula_sum     'C19 H17 N'
_chemical_formula_iupac     'C19 H17 N'
_chemical_formula_weight     259.33
_chemical_melting_point     389
_shelx_space_group_comment     ?
_space_group_crystal_system     monoclinic
_space_group_name_H-M_alt     'P 21'
_space_group_name_Hall     'P 2yb'
loop_
    _space_group_symop_operation_xyz
    'x, y, z'
    '-x, y+1/2, -z'
_cell_length_a     14.9328(2)
_cell_length_b     6.01143(10)
_cell_length_c     33.9985(7)
_cell_angle_alpha     90
_cell_angle_beta     102.6011(17)
_cell_angle_gamma     90
_cell_volume     2978.45(9)
_cell_formula_units_Z     8
_cell_measurement_reflns_used     11908
_cell_measurement_theta_min     3.5450
_cell_measurement_theta_max     74.0130
_cell_measurement_temperature     298(2)
_exptl_crystal_description     prism
_exptl_crystal_colour     colorless
_exptl_crystal_size_max     0.4871
_exptl_crystal_size_mid     0.1696
_exptl_crystal_size_min     0.0965
_exptl_crystal_density_diffrn     1.157
_exptl_crystal_density_meas     ?
_exptl_crystal_density_method     ?
_exptl_crystal_F_000     1104
loop_
    _exptl_crystal_face_index_h
    _exptl_crystal_face_index_k
    _exptl_crystal_face_index_l
    _exptl_crystal_face_perp_dist
    3 0 19 0.0518
    2 0 -22 0.0431
    -9 0 14 0.0804
    -2 0 22 0.0534
    8 0 -15 0.0789
    5 0 -21 0.0577
    1 -3 -14 0.1647
    -3 -2 -15 0.1217
    -8 -2 1 0.1312
    -9 0 -1 0.0723
    10 0 -2 0.0967
    6 -3 -5 0.2063
    -7 -2 10 0.1582
    -2 -3 -9 0.1864
    0 4 0 0.2295
    -3 0 -19 0.0518
_exptl_absorpt_coefficient_mu     0.508
_exptl_absorpt_correction_type     analytical
_exptl_absorpt_process_details
;
(CrysAlis PRO; Agilent, 2013)
;
_shelx_estimated_absorpt_T_min     ?
_shelx_estimated_absorpt_T_max     ?
_exptl_absorpt_correction_T_min     0.862
_exptl_absorpt_correction_T_max     0.960
_diffrn_ambient_temperature     298(2)
_diffrn_radiation_type     CuK\a
_diffrn_radiation_wavelength     1.54184
_diffrn_radiation_monochromator     'graphite'
_diffrn_measurement_device_type     'Agilent Xcalibur Atlas Gemini'
_diffrn_measurement_device     'four-circle diffractometer'
_diffrn_measurement_method     '\w scans'
_diffrn_detector_area_resol_mean     10.5564
_diffrn_reflns_number     33420
_diffrn_reflns_av_R_equivalents     0.0454
_diffrn_reflns_theta_min     3.032
_diffrn_reflns_theta_max     73.656
_diffrn_reflns_theta_full     67.684
_diffrn_measured_fraction_theta_max     0.993
_diffrn_measured_fraction_theta_full     1.000
_diffrn_reflns_limit_h_min     -18
_diffrn_reflns_limit_h_max     18
_diffrn_reflns_limit_k_min     -7
_diffrn_reflns_limit_k_max     6
_diffrn_reflns_limit_l_min     -42
_diffrn_reflns_limit_l_max     42
_refine_special_details     'Refined as a 2-component twin.'
_reflns_number_total     10553
_reflns_number_gt     9322
_reflns_threshold_expression     'I > 2\s(I)'
_refine_ls_structure_factor_coef     Fsqd
_refine_ls_matrix_type     full
_refine_ls_R_factor_all     0.0543
_refine_ls_R_factor_gt     0.0392
_refine_ls_wR_factor_gt     0.0829
_refine_ls_wR_factor_ref     0.0920
_refine_ls_goodness_of_fit_ref     1.036
_refine_ls_restrained_S_all     1.036
_refine_ls_number_reflns     10553
_refine_ls_number_parameters     722
_refine_ls_number_restraints     1
_refine_ls_number_constraints     0
_refine_ls_hydrogen_treatment     constr
_refine_ls_weighting_scheme     calc
_refine_ls_weighting_details
              'w=1/[\s^2^(Fo^2^)+(0.0357P)^2^+0.0936P] where P=(Fo^2^+2Fc^2^)/3'
_atom_sites_solution_hydrogens     geom
_atom_sites_solution_primary     direct
_atom_sites_solution_secondary     difmap
_refine_ls_shift/su_max     0.000
_refine_ls_shift/su_mean     0.000
_refine_diff_density_max     0.128
_refine_diff_density_min     -0.116
_refine_ls_extinction_method     none
_refine_ls_extinction_coef     .
_refine_ls_abs_structure_details     .
_refine_ls_abs_structure_Flack     .
loop_
    _atom_type_symbol
    _atom_type_description
    _atom_type_scat_dispersion_real
    _atom_type_scat_dispersion_imag
    _atom_type_scat_source
    'C' 'C' 0.0181 0.0091
                         'International Tables Vol C Tables 4.2.6.8 and 6.1.1.4'
    'H' 'H' 0.0000 0.0000
                         'International Tables Vol C Tables 4.2.6.8 and 6.1.1.4'
    'N' 'N' 0.0311 0.0180
                         'International Tables Vol C Tables 4.2.6.8 and 6.1.1.4'
_computing_data_collection
;
CrysAlis PRO (Agilent, 2013)
;
_computing_cell_refinement
;
CrysAlisPro (Agilent, 2013)
;
_computing_data_reduction
;
CrysAlisPro (Agilent, 2013)
;
_computing_structure_solution
;
SHELXS2013 (Sheldrick, 2008)
;
_computing_structure_refinement
;
SHELXL2014 (Sheldrick, 2015)
;
_computing_molecular_graphics
;
SHELXTL (Sheldrick, 2008)
;
_computing_publication_material
;
<i>CifTab</i> (Sheldrick, 2015)
;
loop_
    _atom_site_type_symbol
    _atom_site_label
    _atom_site_fract_x
    _atom_site_fract_y
    _atom_site_fract_z
    _atom_site_U_iso_or_equiv
    _atom_site_adp_type
    _atom_site_calc_flag
    _atom_site_occupancy
    _atom_site_disorder_assembly
    _atom_site_disorder_group
    N N1 0.3821(2) 0.6149(7) 0.12375(10) 0.0691(8) Uani d 1 . .
    C C1 0.36179(19) 0.5467(6) 0.05277(10) 0.0517(7) Uani d 1 . .
    C C2 0.33602(19) 0.6359(5) 0.01504(10) 0.0489(6) Uani d 1 . .
    H H2A 0.3079 0.7747 0.0118 0.059 Uiso calc 1 . .
    C C3 0.35134(18) 0.5212(5) -0.01922(10) 0.0484(6) Uani d 1 . .
    C C4 0.3294(2) 0.6113(6) -0.05836(12) 0.0587(8) Uani d 1 . .
    H H4A 0.2996 0.7479 -0.0626 0.070 Uiso calc 1 . .
    C C5 0.3509(3) 0.5030(8) -0.09004(11) 0.0693(10) Uani d 1 . .
    H H5A 0.3367 0.5671 -0.1155 0.083 Uiso calc 1 . .
    C C6 0.3945(3) 0.2943(9) -0.08457(14) 0.0726(11) Uani d 1 . .
    H H6A 0.4101 0.2218 -0.1063 0.087 Uiso calc 1 . .
    C C7 0.4139(2) 0.1987(7) -0.04728(13) 0.0654(9) Uani d 1 . .
    H H7A 0.4409 0.0586 -0.0441 0.078 Uiso calc 1 . .
    C C8 0.39396(18) 0.3070(6) -0.01371(11) 0.0518(7) Uani d 1 . .
    C C9 0.4167(2) 0.2169(6) 0.02562(12) 0.0571(8) Uani d 1 . .
    H H9A 0.4425 0.0757 0.0294 0.069 Uiso calc 1 . .
    C C10 0.4016(2) 0.3322(6) 0.05801(11) 0.0567(7) Uani d 1 . .
    H H10A 0.4175 0.2699 0.0836 0.068 Uiso calc 1 . .
    C C11 0.3529(2) 0.6828(7) 0.08803(10) 0.0572(8) Uani d 1 . .
    H H11A 0.3250 0.8217 0.0838 0.069 Uiso calc 1 . .
    C C12 0.3764(3) 0.7728(10) 0.15620(13) 0.0813(13) Uani d 1 . .
    H H12A 0.3492 0.9126 0.1444 0.098 Uiso calc 1 . .
    C C13 0.3142(3) 0.6688(17) 0.18172(17) 0.125(3) Uani d 1 . .
    H H13A 0.3092 0.7684 0.2032 0.188 Uiso calc 1 . .
    H H13B 0.2544 0.6425 0.1651 0.188 Uiso calc 1 . .
    H H13C 0.3402 0.5304 0.1928 0.188 Uiso calc 1 . .
    C C14 0.4726(3) 0.8153(8) 0.17974(11) 0.0680(9) Uani d 1 . .
    C C15 0.5234(3) 0.6523(9) 0.20243(13) 0.0803(11) Uani d 1 . .
    H H15A 0.4965 0.5137 0.2038 0.096 Uiso calc 1 . .
    C C16 0.6118(4) 0.6838(14) 0.22324(16) 0.104(2) Uani d 1 . .
    H H16A 0.6437 0.5694 0.2387 0.125 Uiso calc 1 . .
    C C17 0.6526(4) 0.8840(14) 0.2211(2) 0.111(2) Uani d 1 . .
    H H17A 0.7129 0.9070 0.2348 0.133 Uiso calc 1 . .
    C C18 0.6054(5) 1.0499(14) 0.1989(2) 0.116(2) Uani d 1 . .
    H H18A 0.6333 1.1871 0.1976 0.140 Uiso calc 1 . .
    C C19 0.5146(4) 1.0165(10) 0.17805(16) 0.0916(13) Uani d 1 . .
    H H19A 0.4827 1.1318 0.1629 0.110 Uiso calc 1 . .
    N N2 0.8709(2) 0.5109(6) 0.10287(9) 0.0609(7) Uani d 1 . .
    C C21 0.86187(19) 0.5227(6) 0.03158(9) 0.0477(6) Uani d 1 . .
    C C22 0.83652(18) 0.6499(6) -0.00250(9) 0.0472(6) Uani d 1 . .
    H H22A 0.8084 0.7867 -0.0010 0.057 Uiso calc 1 . .
    C C23 0.85254(19) 0.5763(6) -0.04015(10) 0.0473(7) Uani d 1 . .
    C C24 0.8294(2) 0.7087(7) -0.07530(11) 0.0587(8) Uani d 1 . .
    H H24A 0.8012 0.8460 -0.0744 0.070 Uiso calc 1 . .
    C C25 0.8484(3) 0.6352(9) -0.11067(11) 0.0713(10) Uani d 1 . .
    H H25A 0.8327 0.7227 -0.1337 0.086 Uiso calc 1 . .
    C C26 0.8913(3) 0.4295(9) -0.11252(11) 0.0713(10) Uani d 1 . .
    H H26A 0.9045 0.3823 -0.1367 0.086 Uiso calc 1 . .
    C C27 0.9137(2) 0.2985(7) -0.07933(12) 0.0611(8) Uani d 1 . .
    H H27A 0.9418 0.1620 -0.0810 0.073 Uiso calc 1 . .
    C C28 0.89465(18) 0.3671(6) -0.04203(10) 0.0491(7) Uani d 1 . .
    C C29 0.9181(2) 0.2384(6) -0.00648(11) 0.0527(7) Uani d 1 . .
    H H29A 0.9445 0.0991 -0.0075 0.063 Uiso calc 1 . .
    C C30 0.9028(2) 0.3138(6) 0.02941(10) 0.0523(7) Uani d 1 . .
    H H30A 0.9194 0.2267 0.0524 0.063 Uiso calc 1 . .
    C C31 0.8472(2) 0.6129(6) 0.07003(10) 0.0505(7) Uani d 1 . .
    H H31A 0.8192 0.7511 0.0699 0.061 Uiso calc 1 . .
    C C32 0.8530(3) 0.6215(8) 0.13915(10) 0.0645(9) Uani d 1 . .
    H H32A 0.8228 0.7645 0.1314 0.077 Uiso calc 1 . .
    C C33 0.7889(3) 0.4731(11) 0.15689(12) 0.0841(13) Uani d 1 . .
    H H33A 0.7764 0.5420 0.1806 0.126 Uiso calc 1 . .
    H H33B 0.7325 0.4525 0.1374 0.126 Uiso calc 1 . .
    H H33C 0.8176 0.3313 0.1639 0.126 Uiso calc 1 . .
    C C34 0.9416(2) 0.6614(7) 0.16909(9) 0.0612(8) Uani d 1 . .
    C C35 0.9537(4) 0.8582(9) 0.19069(13) 0.0822(11) Uani d 1 . .
    H H35A 0.9076 0.9651 0.1861 0.099 Uiso calc 1 . .
    C C36 1.0340(4) 0.8977(11) 0.21920(14) 0.0984(16) Uani d 1 . .
    H H36A 1.0414 1.0313 0.2333 0.118 Uiso calc 1 . .
    C C37 1.1019(4) 0.7420(12) 0.22665(14) 0.0954(17) Uani d 1 . .
    H H37A 1.1554 0.7685 0.2459 0.115 Uiso calc 1 . .
    C C38 1.0906(3) 0.5450(10) 0.20537(13) 0.0819(12) Uani d 1 . .
    H H38A 1.1369 0.4384 0.2102 0.098 Uiso calc 1 . .
    C C39 1.0103(3) 0.5050(8) 0.17674(11) 0.0670(9) Uani d 1 . .
    H H39A 1.0030 0.3713 0.1626 0.080 Uiso calc 1 . .
    N N3 0.7737(2) 0.5492(6) 0.39508(9) 0.0652(7) Uani d 1 . .
    C C41 0.8320(2) 0.5196(6) 0.46632(10) 0.0507(7) Uani d 1 . .
    C C42 0.8391(2) 0.3881(6) 0.49968(10) 0.0497(6) Uani d 1 . .
    H H42A 0.8097 0.2508 0.4972 0.060 Uiso calc 1 . .
    C C43 0.89007(19) 0.4564(5) 0.53793(10) 0.0487(7) Uani d 1 . .
    C C44 0.8999(2) 0.3201(7) 0.57233(11) 0.0590(8) Uani d 1 . .
    H H44A 0.8704 0.1830 0.5704 0.071 Uiso calc 1 . .
    C C45 0.9519(3) 0.3873(9) 0.60815(12) 0.0748(11) Uani d 1 . .
    H H45A 0.9578 0.2957 0.6306 0.090 Uiso calc 1 . .
    C C46 0.9970(3) 0.5927(9) 0.61173(12) 0.0740(11) Uani d 1 . .
    H H46A 1.0335 0.6350 0.6364 0.089 Uiso calc 1 . .
    C C47 0.9877(2) 0.7321(7) 0.57922(12) 0.0614(8) Uani d 1 . .
    H H47A 1.0167 0.8700 0.5821 0.074 Uiso calc 1 . .
    C C48 0.9341(2) 0.6669(6) 0.54124(10) 0.0512(7) Uani d 1 . .
    C C49 0.9242(2) 0.8019(6) 0.50660(11) 0.0545(7) Uani d 1 . .
    H H49A 0.9516 0.9415 0.5086 0.065 Uiso calc 1 . .
    C C50 0.8751(2) 0.7305(6) 0.47012(10) 0.0540(7) Uani d 1 . .
    H H50A 0.8699 0.8213 0.4476 0.065 Uiso calc 1 . .
    C C51 0.7827(2) 0.4360(7) 0.42688(11) 0.0556(8) Uani d 1 . .
    H H51A 0.7571 0.2944 0.4254 0.067 Uiso calc 1 . .
    C C52 0.7257(3) 0.4463(9) 0.35727(11) 0.0717(10) Uani d 1 . .
    H H52A 0.7092 0.2928 0.3623 0.086 Uiso calc 1 . .
    C C53 0.6389(3) 0.5813(15) 0.34092(14) 0.107(2) Uani d 1 . .
    H H53A 0.6062 0.5168 0.3161 0.161 Uiso calc 1 . .
    H H53B 0.6005 0.5802 0.3602 0.161 Uiso calc 1 . .
    H H53C 0.6553 0.7318 0.3362 0.161 Uiso calc 1 . .
    C C54 0.7881(2) 0.4484(7) 0.32731(10) 0.0625(8) Uani d 1 . .
    C C55 0.7900(3) 0.2742(9) 0.30191(13) 0.0816(11) Uani d 1 . .
    H H55A 0.7537 0.1500 0.3033 0.098 Uiso calc 1 . .
    C C56 0.8453(4) 0.2788(11) 0.27403(14) 0.0933(16) Uani d 1 . .
    H H56A 0.8462 0.1570 0.2573 0.112 Uiso calc 1 . .
    C C57 0.8982(3) 0.4596(12) 0.27090(13) 0.0930(16) Uani d 1 . .
    H H57A 0.9346 0.4633 0.2519 0.112 Uiso calc 1 . .
    C C58 0.8966(3) 0.6345(11) 0.29607(13) 0.0908(14) Uani d 1 . .
    H H58A 0.9326 0.7589 0.2943 0.109 Uiso calc 1 . .
    C C59 0.8428(3) 0.6304(9) 0.32411(13) 0.0800(11) Uani d 1 . .
    H H59A 0.8431 0.7515 0.3412 0.096 Uiso calc 1 . .
    N N4 0.2651(2) 0.3804(7) 0.37650(10) 0.0689(8) Uani d 1 . .
    C C61 0.3102(2) 0.4677(6) 0.44685(11) 0.0517(7) Uani d 1 . .
    C C62 0.3211(2) 0.3891(6) 0.48543(10) 0.0506(7) Uani d 1 . .
    H H62A 0.2969 0.2509 0.4897 0.061 Uiso calc 1 . .
    C C63 0.3682(2) 0.5138(6) 0.51895(10) 0.0520(7) Uani d 1 . .
    C C64 0.3834(3) 0.4321(7) 0.55866(12) 0.0627(8) Uani d 1 . .
    H H64A 0.3582 0.2963 0.5637 0.075 Uiso calc 1 . .
    C C65 0.4350(3) 0.5507(10) 0.59009(12) 0.0786(12) Uani d 1 . .
    H H65A 0.4455 0.4943 0.6162 0.094 Uiso calc 1 . .
    C C66 0.4716(3) 0.7560(10) 0.58280(15) 0.0811(13) Uani d 1 . .
    H H66A 0.5074 0.8343 0.6042 0.097 Uiso calc 1 . .
    C C67 0.4561(2) 0.8437(7) 0.54536(14) 0.0688(10) Uani d 1 . .
    H H67A 0.4794 0.9834 0.5414 0.083 Uiso calc 1 . .
    C C68 0.4040(2) 0.7234(6) 0.51177(12) 0.0561(8) Uani d 1 . .
    C C69 0.3902(2) 0.8050(6) 0.47211(12) 0.0608(8) Uani d 1 . .
    H H69A 0.4123 0.9450 0.4675 0.073 Uiso calc 1 . .
    C C70 0.3452(2) 0.6821(6) 0.44050(11) 0.0587(8) Uani d 1 . .
    H H70A 0.3370 0.7382 0.4145 0.070 Uiso calc 1 . .
    C C71 0.2688(2) 0.3262(7) 0.41287(11) 0.0579(8) Uani d 1 . .
    H H71A 0.2441 0.1902 0.4181 0.069 Uiso calc 1 . .
    C C72 0.2241(3) 0.2199(10) 0.34534(12) 0.0836(13) Uani d 1 . .
    H H72A 0.2053 0.0878 0.3584 0.100 Uiso calc 1 . .
    C C73 0.1402(4) 0.3254(17) 0.31912(17) 0.121(2) Uani d 1 . .
    H H73A 0.1123 0.2225 0.2985 0.182 Uiso calc 1 . .
    H H73B 0.0972 0.3630 0.3353 0.182 Uiso calc 1 . .
    H H73C 0.1578 0.4577 0.3069 0.182 Uiso calc 1 . .
    C C74 0.2959(4) 0.1528(9) 0.32225(12) 0.0798(11) Uani d 1 . .
    C C75 0.3347(5) -0.0576(13) 0.32531(17) 0.1092(19) Uani d 1 . .
    H H75A 0.3136 -0.1648 0.3408 0.131 Uiso calc 1 . .
    C C76 0.4044(6) -0.1128(17) 0.3057(3) 0.132(3) Uani d 1 . .
    H H76A 0.4299 -0.2546 0.3087 0.158 Uiso calc 1 . .
    C C77 0.4352(6) 0.0374(18) 0.2825(2) 0.131(3) Uani d 1 . .
    H H77A 0.4807 0.0001 0.2689 0.157 Uiso calc 1 . .
    C C78 0.3987(8) 0.2431(19) 0.2795(3) 0.151(4) Uani d 1 . .
    H H78A 0.4192 0.3484 0.2634 0.181 Uiso calc 1 . .
    C C79 0.3318(7) 0.3004(16) 0.2996(2) 0.136(3) Uani d 1 . .
    H H79A 0.3102 0.4459 0.2977 0.164 Uiso calc 1 . .
loop_
    _atom_site_aniso_label
    _atom_site_aniso_U_11
    _atom_site_aniso_U_22
    _atom_site_aniso_U_33
    _atom_site_aniso_U_12
    _atom_site_aniso_U_13
    _atom_site_aniso_U_23
    N1 0.0601(15) 0.077(2) 0.0677(17) -0.0013(15) 0.0091(13) -0.0007(16)
    C1 0.0347(12) 0.0521(18) 0.0677(18) -0.0048(12) 0.0099(12) 0.0009(15)
    C2 0.0362(12) 0.0388(15) 0.0698(17) 0.0004(12) 0.0072(12) -0.0024(14)
    C3 0.0333(12) 0.0418(16) 0.0692(17) -0.0062(11) 0.0094(11) -0.0010(14)
    C4 0.0510(15) 0.052(2) 0.0708(19) -0.0034(15) 0.0091(14) 0.0035(16)
    C5 0.0639(19) 0.080(3) 0.0636(18) -0.0076(19) 0.0139(15) -0.0013(18)
    C6 0.0554(17) 0.084(3) 0.081(2) -0.0093(19) 0.0214(16) -0.022(2)
    C7 0.0431(14) 0.058(2) 0.096(3) 0.0009(14) 0.0172(14) -0.0174(19)
    C8 0.0314(11) 0.0428(16) 0.0807(19) -0.0057(11) 0.0109(11) -0.0042(15)
    C9 0.0411(13) 0.0373(16) 0.091(2) 0.0020(12) 0.0097(13) 0.0071(16)
    C10 0.0430(13) 0.0550(19) 0.0700(17) -0.0026(13) 0.0073(12) 0.0120(16)
    C11 0.0434(13) 0.064(2) 0.0633(17) -0.0009(14) 0.0092(12) -0.0011(16)
    C12 0.070(2) 0.107(4) 0.066(2) 0.015(2) 0.0116(16) -0.010(2)
    C13 0.072(2) 0.218(9) 0.092(3) -0.019(4) 0.031(2) -0.021(5)
    C14 0.0732(19) 0.081(3) 0.0526(15) 0.0040(19) 0.0188(14) -0.0093(17)
    C15 0.077(2) 0.087(3) 0.074(2) 0.008(2) 0.0121(18) -0.006(2)
    C16 0.085(3) 0.140(6) 0.081(3) 0.026(4) 0.002(2) -0.019(3)
    C17 0.086(3) 0.138(6) 0.107(4) -0.006(4) 0.014(3) -0.051(4)
    C18 0.121(5) 0.111(5) 0.123(4) -0.043(4) 0.039(4) -0.039(4)
    C19 0.111(3) 0.086(3) 0.080(3) -0.005(3) 0.026(2) -0.006(2)
    N2 0.0652(15) 0.0618(19) 0.0551(13) 0.0062(14) 0.0121(11) 0.0011(13)
    C21 0.0358(11) 0.0485(17) 0.0584(15) -0.0045(12) 0.0096(11) -0.0025(14)
    C22 0.0382(12) 0.0427(15) 0.0620(16) 0.0049(12) 0.0139(11) -0.0005(13)
    C23 0.0336(11) 0.0522(18) 0.0564(15) -0.0022(11) 0.0102(11) -0.0021(13)
    C24 0.0537(15) 0.059(2) 0.0645(17) 0.0071(15) 0.0160(13) 0.0081(16)
    C25 0.070(2) 0.088(3) 0.0585(17) 0.006(2) 0.0205(15) 0.0104(19)
    C26 0.071(2) 0.088(3) 0.0589(18) 0.004(2) 0.0230(15) -0.0137(19)
    C27 0.0509(15) 0.063(2) 0.0704(19) 0.0080(16) 0.0159(14) -0.0114(18)
    C28 0.0344(11) 0.0513(18) 0.0617(15) -0.0037(12) 0.0103(11) -0.0103(14)
    C29 0.0395(12) 0.0425(16) 0.0752(18) 0.0043(12) 0.0107(12) -0.0061(14)
    C30 0.0420(12) 0.0513(18) 0.0615(15) -0.0025(13) 0.0067(11) 0.0039(14)
    C31 0.0452(13) 0.0489(18) 0.0577(16) 0.0015(12) 0.0120(12) -0.0003(14)
    C32 0.0684(18) 0.073(2) 0.0526(15) 0.0123(17) 0.0146(14) 0.0010(16)
    C33 0.067(2) 0.118(4) 0.069(2) 0.001(2) 0.0188(16) 0.005(2)
    C34 0.0719(18) 0.066(2) 0.0499(14) 0.0010(16) 0.0222(13) 0.0059(14)
    C35 0.100(3) 0.078(3) 0.070(2) 0.002(2) 0.020(2) -0.006(2)
    C36 0.118(4) 0.102(4) 0.073(2) -0.027(3) 0.018(3) -0.019(3)
    C37 0.086(3) 0.129(5) 0.067(2) -0.033(3) 0.0081(19) 0.006(3)
    C38 0.0641(19) 0.108(4) 0.074(2) 0.001(2) 0.0160(17) 0.018(2)
    C39 0.0649(17) 0.076(2) 0.0631(17) -0.0012(18) 0.0197(14) 0.0042(17)
    N3 0.0677(16) 0.071(2) 0.0580(15) -0.0017(15) 0.0175(12) -0.0013(14)
    C41 0.0413(13) 0.0545(18) 0.0588(16) 0.0012(13) 0.0166(11) -0.0020(14)
    C42 0.0425(13) 0.0440(15) 0.0646(16) -0.0014(12) 0.0159(12) -0.0032(14)
    C43 0.0388(13) 0.0463(17) 0.0631(17) 0.0032(12) 0.0157(12) 0.0002(14)
    C44 0.0535(15) 0.0554(19) 0.0695(19) 0.0018(14) 0.0166(13) 0.0063(16)
    C45 0.073(2) 0.087(3) 0.0613(18) 0.003(2) 0.0094(16) 0.014(2)
    C46 0.0618(18) 0.093(3) 0.0635(18) -0.001(2) 0.0047(15) -0.004(2)
    C47 0.0519(16) 0.061(2) 0.072(2) -0.0042(16) 0.0135(14) -0.0123(17)
    C48 0.0424(13) 0.0504(17) 0.0641(16) 0.0028(12) 0.0189(11) -0.0064(14)
    C49 0.0507(14) 0.0435(16) 0.0741(19) -0.0032(13) 0.0240(14) -0.0026(15)
    C50 0.0549(15) 0.0520(18) 0.0598(16) 0.0016(14) 0.0226(13) 0.0060(14)
    C51 0.0457(14) 0.062(2) 0.0612(17) -0.0011(14) 0.0164(13) -0.0012(16)
    C52 0.070(2) 0.088(3) 0.0584(17) -0.012(2) 0.0151(15) -0.0020(19)
    C53 0.069(2) 0.181(7) 0.073(2) 0.013(3) 0.0195(18) 0.002(3)
    C54 0.0586(16) 0.076(2) 0.0503(14) -0.0027(16) 0.0062(12) 0.0018(15)
    C55 0.081(2) 0.090(3) 0.073(2) -0.014(2) 0.0142(18) -0.011(2)
    C56 0.089(3) 0.119(5) 0.073(2) -0.005(3) 0.021(2) -0.031(3)
    C57 0.067(2) 0.154(5) 0.0576(18) 0.002(3) 0.0134(16) 0.001(3)
    C58 0.083(2) 0.122(4) 0.071(2) -0.029(3) 0.0226(18) 0.003(3)
    C59 0.082(2) 0.088(3) 0.073(2) -0.015(2) 0.0221(18) -0.007(2)
    N4 0.0760(18) 0.070(2) 0.0617(16) -0.0039(16) 0.0165(14) 0.0041(15)
    C61 0.0439(13) 0.0472(17) 0.0668(18) 0.0027(13) 0.0185(13) 0.0023(14)
    C62 0.0434(13) 0.0412(15) 0.0704(18) 0.0001(12) 0.0194(13) 0.0018(14)
    C63 0.0406(13) 0.0502(19) 0.0692(17) 0.0036(13) 0.0208(12) 0.0000(14)
    C64 0.0589(17) 0.062(2) 0.069(2) -0.0008(16) 0.0190(15) -0.0039(17)
    C65 0.077(2) 0.096(3) 0.0624(19) 0.009(2) 0.0164(17) -0.007(2)
    C66 0.0578(19) 0.097(4) 0.089(3) -0.009(2) 0.0176(18) -0.034(3)
    C67 0.0538(16) 0.062(2) 0.095(3) -0.0091(16) 0.0258(17) -0.019(2)
    C68 0.0392(13) 0.0497(19) 0.084(2) 0.0008(13) 0.0229(13) -0.0095(16)
    C69 0.0547(16) 0.0414(18) 0.092(2) 0.0024(14) 0.0279(16) 0.0087(17)
    C70 0.0533(15) 0.055(2) 0.0707(19) 0.0037(15) 0.0203(13) 0.0101(16)
    C71 0.0479(15) 0.059(2) 0.0685(19) -0.0018(14) 0.0158(13) 0.0034(17)
    C72 0.090(3) 0.101(4) 0.0569(18) -0.022(3) 0.0116(18) -0.005(2)
    C73 0.095(3) 0.177(7) 0.082(3) 0.009(4) -0.001(3) -0.005(4)
    C74 0.098(3) 0.082(3) 0.0578(18) -0.015(2) 0.0135(18) -0.0021(19)
    C75 0.122(4) 0.119(5) 0.083(3) 0.001(4) 0.016(3) 0.018(3)
    C76 0.121(5) 0.137(7) 0.135(5) 0.028(5) 0.026(4) -0.011(5)
    C77 0.137(5) 0.166(8) 0.103(4) -0.005(5) 0.053(4) -0.029(5)
    C78 0.185(8) 0.155(8) 0.141(6) 0.006(7) 0.098(7) 0.022(6)
    C79 0.171(7) 0.122(6) 0.142(6) 0.011(5) 0.091(6) 0.031(5)
_geom_special_details     ?
loop_
    _geom_bond_atom_site_label_1
    _geom_bond_atom_site_label_2
    _geom_bond_site_symmetry_2
    _geom_bond_distance
    _geom_bond_publ_flag
    N1 C11 . 1.265(5) ?
    N1 C12 . 1.472(6) ?
    C1 C2 . 1.366(5) ?
    C1 C10 . 1.415(5) ?
    C1 C11 . 1.481(5) ?
    C2 C3 . 1.414(5) ?
    C2 H2A . 0.9300 ?
    C3 C4 . 1.407(5) ?
    C3 C8 . 1.430(5) ?
    C4 C5 . 1.355(6) ?
    C4 H4A . 0.9300 ?
    C5 C6 . 1.408(7) ?
    C5 H5A . 0.9300 ?
    C6 C7 . 1.364(7) ?
    C6 H6A . 0.9300 ?
    C7 C8 . 1.401(5) ?
    C7 H7A . 0.9300 ?
    C8 C9 . 1.414(5) ?
    C9 C10 . 1.361(6) ?
    C9 H9A . 0.9300 ?
    C10 H10A . 0.9300 ?
    C11 H11A . 0.9300 ?
    C12 C14 . 1.506(6) ?
    C12 C13 . 1.535(8) ?
    C12 H12A . 0.9800 ?
    C13 H13A . 0.9600 ?
    C13 H13B . 0.9600 ?
    C13 H13C . 0.9600 ?
    C14 C15 . 1.370(7) ?
    C14 C19 . 1.370(7) ?
    C15 C16 . 1.369(8) ?
    C15 H15A . 0.9300 ?
    C16 C17 . 1.358(11) ?
    C16 H16A . 0.9300 ?
    C17 C18 . 1.352(11) ?
    C17 H17A . 0.9300 ?
    C18 C19 . 1.401(9) ?
    C18 H18A . 0.9300 ?
    C19 H19A . 0.9300 ?
    N2 C31 . 1.255(5) ?
    N2 C32 . 1.476(5) ?
    C21 C22 . 1.371(5) ?
    C21 C30 . 1.405(5) ?
    C21 C31 . 1.475(4) ?
    C22 C23 . 1.423(4) ?
    C22 H22A . 0.9300 ?
    C23 C28 . 1.413(5) ?
    C23 C24 . 1.415(5) ?
    C24 C25 . 1.368(5) ?
    C24 H24A . 0.9300 ?
    C25 C26 . 1.400(7) ?
    C25 H25A . 0.9300 ?
    C26 C27 . 1.357(6) ?
    C26 H26A . 0.9300 ?
    C27 C28 . 1.420(5) ?
    C27 H27A . 0.9300 ?
    C28 C29 . 1.413(5) ?
    C29 C30 . 1.367(5) ?
    C29 H29A . 0.9300 ?
    C30 H30A . 0.9300 ?
    C31 H31A . 0.9300 ?
    C32 C34 . 1.502(5) ?
    C32 C33 . 1.525(6) ?
    C32 H32A . 0.9800 ?
    C33 H33A . 0.9600 ?
    C33 H33B . 0.9600 ?
    C33 H33C . 0.9600 ?
    C34 C39 . 1.374(6) ?
    C34 C35 . 1.383(6) ?
    C35 C36 . 1.388(8) ?
    C35 H35A . 0.9300 ?
    C36 C37 . 1.363(10) ?
    C36 H36A . 0.9300 ?
    C37 C38 . 1.379(8) ?
    C37 H37A . 0.9300 ?
    C38 C39 . 1.391(6) ?
    C38 H38A . 0.9300 ?
    C39 H39A . 0.9300 ?
    N3 C51 . 1.260(5) ?
    N3 C52 . 1.465(5) ?
    C41 C42 . 1.368(5) ?
    C41 C50 . 1.415(5) ?
    C41 C51 . 1.470(5) ?
    C42 C43 . 1.417(5) ?
    C42 H42A . 0.9300 ?
    C43 C44 . 1.409(5) ?
    C43 C48 . 1.420(5) ?
    C44 C45 . 1.356(6) ?
    C44 H44A . 0.9300 ?
    C45 C46 . 1.399(7) ?
    C45 H45A . 0.9300 ?
    C46 C47 . 1.370(6) ?
    C46 H46A . 0.9300 ?
    C47 C48 . 1.418(5) ?
    C47 H47A . 0.9300 ?
    C48 C49 . 1.411(5) ?
    C49 C50 . 1.365(5) ?
    C49 H49A . 0.9300 ?
    C50 H50A . 0.9300 ?
    C51 H51A . 0.9300 ?
    C52 C54 . 1.523(5) ?
    C52 C53 . 1.528(8) ?
    C52 H52A . 0.9800 ?
    C53 H53A . 0.9600 ?
    C53 H53B . 0.9600 ?
    C53 H53C . 0.9600 ?
    C54 C55 . 1.362(6) ?
    C54 C59 . 1.384(6) ?
    C55 C56 . 1.386(7) ?
    C55 H55A . 0.9300 ?
    C56 C57 . 1.361(9) ?
    C56 H56A . 0.9300 ?
    C57 C58 . 1.359(9) ?
    C57 H57A . 0.9300 ?
    C58 C59 . 1.375(6) ?
    C58 H58A . 0.9300 ?
    C59 H59A . 0.9300 ?
    N4 C71 . 1.268(5) ?
    N4 C72 . 1.464(6) ?
    C61 C62 . 1.370(5) ?
    C61 C70 . 1.425(5) ?
    C61 C71 . 1.459(5) ?
    C62 C63 . 1.417(5) ?
    C62 H62A . 0.9300 ?
    C63 C64 . 1.408(5) ?
    C63 C68 . 1.410(5) ?
    C64 C65 . 1.373(6) ?
    C64 H64A . 0.9300 ?
    C65 C66 . 1.393(8) ?
    C65 H65A . 0.9300 ?
    C66 C67 . 1.350(7) ?
    C66 H66A . 0.9300 ?
    C67 C68 . 1.429(6) ?
    C67 H67A . 0.9300 ?
    C68 C69 . 1.407(6) ?
    C69 C70 . 1.356(6) ?
    C69 H69A . 0.9300 ?
    C70 H70A . 0.9300 ?
    C71 H71A . 0.9300 ?
    C72 C73 . 1.510(8) ?
    C72 C74 . 1.515(7) ?
    C72 H72A . 0.9800 ?
    C73 H73A . 0.9600 ?
    C73 H73B . 0.9600 ?
    C73 H73C . 0.9600 ?
    C74 C79 . 1.359(9) ?
    C74 C75 . 1.385(9) ?
    C75 C76 . 1.394(11) ?
    C75 H75A . 0.9300 ?
    C76 C77 . 1.344(12) ?
    C76 H76A . 0.9300 ?
    C77 C78 . 1.346(13) ?
    C77 H77A . 0.9300 ?
    C78 C79 . 1.373(11) ?
    C78 H78A . 0.9300 ?
    C79 H79A . 0.9300 ?
loop_
    _geom_angle_atom_site_label_1
    _geom_angle_atom_site_label_2
    _geom_angle_atom_site_label_3
    _geom_angle_site_symmetry_1
    _geom_angle_site_symmetry_3
    _geom_angle
    _geom_angle_publ_flag
    C11 N1 C12 . . 116.5(4) ?
    C2 C1 C10 . . 120.0(3) ?
    C2 C1 C11 . . 119.1(3) ?
    C10 C1 C11 . . 120.7(3) ?
    C1 C2 C3 . . 121.3(3) ?
    C1 C2 H2A . . 119.4 ?
    C3 C2 H2A . . 119.4 ?
    C4 C3 C2 . . 123.0(3) ?
    C4 C3 C8 . . 118.4(3) ?
    C2 C3 C8 . . 118.6(3) ?
    C5 C4 C3 . . 121.3(4) ?
    C5 C4 H4A . . 119.3 ?
    C3 C4 H4A . . 119.3 ?
    C4 C5 C6 . . 120.4(4) ?
    C4 C5 H5A . . 119.8 ?
    C6 C5 H5A . . 119.8 ?
    C7 C6 C5 . . 119.8(4) ?
    C7 C6 H6A . . 120.1 ?
    C5 C6 H6A . . 120.1 ?
    C6 C7 C8 . . 121.4(4) ?
    C6 C7 H7A . . 119.3 ?
    C8 C7 H7A . . 119.3 ?
    C7 C8 C9 . . 122.9(3) ?
    C7 C8 C3 . . 118.6(3) ?
    C9 C8 C3 . . 118.5(3) ?
    C10 C9 C8 . . 121.5(3) ?
    C10 C9 H9A . . 119.3 ?
    C8 C9 H9A . . 119.3 ?
    C9 C10 C1 . . 120.1(3) ?
    C9 C10 H10A . . 120.0 ?
    C1 C10 H10A . . 120.0 ?
    N1 C11 C1 . . 121.7(4) ?
    N1 C11 H11A . . 119.1 ?
    C1 C11 H11A . . 119.1 ?
    N1 C12 C14 . . 107.6(3) ?
    N1 C12 C13 . . 107.6(5) ?
    C14 C12 C13 . . 113.1(4) ?
    N1 C12 H12A . . 109.5 ?
    C14 C12 H12A . . 109.5 ?
    C13 C12 H12A . . 109.5 ?
    C12 C13 H13A . . 109.5 ?
    C12 C13 H13B . . 109.5 ?
    H13A C13 H13B . . 109.5 ?
    C12 C13 H13C . . 109.5 ?
    H13A C13 H13C . . 109.5 ?
    H13B C13 H13C . . 109.5 ?
    C15 C14 C19 . . 116.9(5) ?
    C15 C14 C12 . . 121.6(5) ?
    C19 C14 C12 . . 121.4(5) ?
    C16 C15 C14 . . 123.1(6) ?
    C16 C15 H15A . . 118.5 ?
    C14 C15 H15A . . 118.5 ?
    C17 C16 C15 . . 119.2(6) ?
    C17 C16 H16A . . 120.4 ?
    C15 C16 H16A . . 120.4 ?
    C18 C17 C16 . . 119.9(6) ?
    C18 C17 H17A . . 120.0 ?
    C16 C17 H17A . . 120.0 ?
    C17 C18 C19 . . 120.4(6) ?
    C17 C18 H18A . . 119.8 ?
    C19 C18 H18A . . 119.8 ?
    C14 C19 C18 . . 120.5(6) ?
    C14 C19 H19A . . 119.8 ?
    C18 C19 H19A . . 119.8 ?
    C31 N2 C32 . . 117.1(3) ?
    C22 C21 C30 . . 119.8(3) ?
    C22 C21 C31 . . 118.5(3) ?
    C30 C21 C31 . . 121.7(3) ?
    C21 C22 C23 . . 121.1(3) ?
    C21 C22 H22A . . 119.4 ?
    C23 C22 H22A . . 119.4 ?
    C28 C23 C24 . . 119.4(3) ?
    C28 C23 C22 . . 118.8(3) ?
    C24 C23 C22 . . 121.8(3) ?
    C25 C24 C23 . . 120.1(4) ?
    C25 C24 H24A . . 119.9 ?
    C23 C24 H24A . . 119.9 ?
    C24 C25 C26 . . 120.6(4) ?
    C24 C25 H25A . . 119.7 ?
    C26 C25 H25A . . 119.7 ?
    C27 C26 C25 . . 120.5(3) ?
    C27 C26 H26A . . 119.7 ?
    C25 C26 H26A . . 119.7 ?
    C26 C27 C28 . . 120.9(4) ?
    C26 C27 H27A . . 119.6 ?
    C28 C27 H27A . . 119.6 ?
    C29 C28 C23 . . 118.5(3) ?
    C29 C28 C27 . . 123.0(3) ?
    C23 C28 C27 . . 118.4(3) ?
    C30 C29 C28 . . 121.6(3) ?
    C30 C29 H29A . . 119.2 ?
    C28 C29 H29A . . 119.2 ?
    C29 C30 C21 . . 120.2(3) ?
    C29 C30 H30A . . 119.9 ?
    C21 C30 H30A . . 119.9 ?
    N2 C31 C21 . . 122.8(3) ?
    N2 C31 H31A . . 118.6 ?
    C21 C31 H31A . . 118.6 ?
    N2 C32 C34 . . 110.2(3) ?
    N2 C32 C33 . . 108.1(4) ?
    C34 C32 C33 . . 111.2(3) ?
    N2 C32 H32A . . 109.1 ?
    C34 C32 H32A . . 109.1 ?
    C33 C32 H32A . . 109.1 ?
    C32 C33 H33A . . 109.5 ?
    C32 C33 H33B . . 109.5 ?
    H33A C33 H33B . . 109.5 ?
    C32 C33 H33C . . 109.5 ?
    H33A C33 H33C . . 109.5 ?
    H33B C33 H33C . . 109.5 ?
    C39 C34 C35 . . 118.6(4) ?
    C39 C34 C32 . . 122.0(4) ?
    C35 C34 C32 . . 119.3(4) ?
    C34 C35 C36 . . 120.6(5) ?
    C34 C35 H35A . . 119.7 ?
    C36 C35 H35A . . 119.7 ?
    C37 C36 C35 . . 120.5(5) ?
    C37 C36 H36A . . 119.8 ?
    C35 C36 H36A . . 119.8 ?
    C36 C37 C38 . . 119.4(5) ?
    C36 C37 H37A . . 120.3 ?
    C38 C37 H37A . . 120.3 ?
    C37 C38 C39 . . 120.2(5) ?
    C37 C38 H38A . . 119.9 ?
    C39 C38 H38A . . 119.9 ?
    C34 C39 C38 . . 120.6(4) ?
    C34 C39 H39A . . 119.7 ?
    C38 C39 H39A . . 119.7 ?
    C51 N3 C52 . . 117.7(4) ?
    C42 C41 C50 . . 119.4(3) ?
    C42 C41 C51 . . 119.5(3) ?
    C50 C41 C51 . . 121.1(3) ?
    C41 C42 C43 . . 121.5(3) ?
    C41 C42 H42A . . 119.2 ?
    C43 C42 H42A . . 119.2 ?
    C44 C43 C42 . . 122.1(3) ?
    C44 C43 C48 . . 119.3(3) ?
    C42 C43 C48 . . 118.6(3) ?
    C45 C44 C43 . . 120.5(4) ?
    C45 C44 H44A . . 119.7 ?
    C43 C44 H44A . . 119.7 ?
    C44 C45 C46 . . 120.8(4) ?
    C44 C45 H45A . . 119.6 ?
    C46 C45 H45A . . 119.6 ?
    C47 C46 C45 . . 120.5(4) ?
    C47 C46 H46A . . 119.7 ?
    C45 C46 H46A . . 119.7 ?
    C46 C47 C48 . . 120.2(4) ?
    C46 C47 H47A . . 119.9 ?
    C48 C47 H47A . . 119.9 ?
    C49 C48 C47 . . 122.4(3) ?
    C49 C48 C43 . . 118.9(3) ?
    C47 C48 C43 . . 118.6(3) ?
    C50 C49 C48 . . 121.0(3) ?
    C50 C49 H49A . . 119.5 ?
    C48 C49 H49A . . 119.5 ?
    C49 C50 C41 . . 120.5(3) ?
    C49 C50 H50A . . 119.7 ?
    C41 C50 H50A . . 119.7 ?
    N3 C51 C41 . . 122.4(3) ?
    N3 C51 H51A . . 118.8 ?
    C41 C51 H51A . . 118.8 ?
    N3 C52 C54 . . 109.3(3) ?
    N3 C52 C53 . . 108.0(4) ?
    C54 C52 C53 . . 110.3(3) ?
    N3 C52 H52A . . 109.8 ?
    C54 C52 H52A . . 109.8 ?
    C53 C52 H52A . . 109.8 ?
    C52 C53 H53A . . 109.5 ?
    C52 C53 H53B . . 109.5 ?
    H53A C53 H53B . . 109.5 ?
    C52 C53 H53C . . 109.5 ?
    H53A C53 H53C . . 109.5 ?
    H53B C53 H53C . . 109.5 ?
    C55 C54 C59 . . 117.6(4) ?
    C55 C54 C52 . . 121.3(4) ?
    C59 C54 C52 . . 121.1(4) ?
    C54 C55 C56 . . 121.1(5) ?
    C54 C55 H55A . . 119.4 ?
    C56 C55 H55A . . 119.4 ?
    C57 C56 C55 . . 120.8(5) ?
    C57 C56 H56A . . 119.6 ?
    C55 C56 H56A . . 119.6 ?
    C58 C57 C56 . . 118.6(4) ?
    C58 C57 H57A . . 120.7 ?
    C56 C57 H57A . . 120.7 ?
    C57 C58 C59 . . 121.0(5) ?
    C57 C58 H58A . . 119.5 ?
    C59 C58 H58A . . 119.5 ?
    C58 C59 C54 . . 120.9(5) ?
    C58 C59 H59A . . 119.6 ?
    C54 C59 H59A . . 119.6 ?
    C71 N4 C72 . . 117.3(4) ?
    C62 C61 C70 . . 119.1(3) ?
    C62 C61 C71 . . 119.9(3) ?
    C70 C61 C71 . . 120.9(3) ?
    C61 C62 C63 . . 121.5(3) ?
    C61 C62 H62A . . 119.3 ?
    C63 C62 H62A . . 119.3 ?
    C64 C63 C68 . . 119.3(4) ?
    C64 C63 C62 . . 122.3(4) ?
    C68 C63 C62 . . 118.3(3) ?
    C65 C64 C63 . . 120.7(4) ?
    C65 C64 H64A . . 119.7 ?
    C63 C64 H64A . . 119.7 ?
    C64 C65 C66 . . 119.8(4) ?
    C64 C65 H65A . . 120.1 ?
    C66 C65 H65A . . 120.1 ?
    C67 C66 C65 . . 121.3(4) ?
    C67 C66 H66A . . 119.3 ?
    C65 C66 H66A . . 119.3 ?
    C66 C67 C68 . . 120.5(4) ?
    C66 C67 H67A . . 119.8 ?
    C68 C67 H67A . . 119.8 ?
    C69 C68 C63 . . 119.7(3) ?
    C69 C68 C67 . . 122.0(4) ?
    C63 C68 C67 . . 118.3(4) ?
    C70 C69 C68 . . 120.9(3) ?
    C70 C69 H69A . . 119.6 ?
    C68 C69 H69A . . 119.6 ?
    C69 C70 C61 . . 120.5(3) ?
    C69 C70 H70A . . 119.7 ?
    C61 C70 H70A . . 119.7 ?
    N4 C71 C61 . . 122.9(4) ?
    N4 C71 H71A . . 118.6 ?
    C61 C71 H71A . . 118.6 ?
    N4 C72 C73 . . 108.2(5) ?
    N4 C72 C74 . . 108.6(4) ?
    C73 C72 C74 . . 113.3(4) ?
    N4 C72 H72A . . 108.9 ?
    C73 C72 H72A . . 108.9 ?
    C74 C72 H72A . . 108.9 ?
    C72 C73 H73A . . 109.5 ?
    C72 C73 H73B . . 109.5 ?
    H73A C73 H73B . . 109.5 ?
    C72 C73 H73C . . 109.5 ?
    H73A C73 H73C . . 109.5 ?
    H73B C73 H73C . . 109.5 ?
    C79 C74 C75 . . 115.4(6) ?
    C79 C74 C72 . . 122.1(6) ?
    C75 C74 C72 . . 122.4(5) ?
    C74 C75 C76 . . 121.7(7) ?
    C74 C75 H75A . . 119.2 ?
    C76 C75 H75A . . 119.2 ?
    C77 C76 C75 . . 120.5(8) ?
    C77 C76 H76A . . 119.8 ?
    C75 C76 H76A . . 119.8 ?
    C76 C77 C78 . . 118.6(7) ?
    C76 C77 H77A . . 120.7 ?
    C78 C77 H77A . . 120.7 ?
    C77 C78 C79 . . 121.2(8) ?
    C77 C78 H78A . . 119.4 ?
    C79 C78 H78A . . 119.4 ?
    C74 C79 C78 . . 122.6(9) ?
    C74 C79 H79A . . 118.7 ?
    C78 C79 H79A . . 118.7 ?
loop_
    _geom_torsion_atom_site_label_1
    _geom_torsion_atom_site_label_2
    _geom_torsion_atom_site_label_3
    _geom_torsion_atom_site_label_4
    _geom_torsion_site_symmetry_1
    _geom_torsion_site_symmetry_2
    _geom_torsion_site_symmetry_3
    _geom_torsion_site_symmetry_4
    _geom_torsion
    _geom_torsion_publ_flag
    C10 C1 C2 C3 . . . . -2.4(4) ?
    C11 C1 C2 C3 . . . . 173.9(3) ?
    C1 C2 C3 C4 . . . . -177.2(3) ?
    C1 C2 C3 C8 . . . . 0.6(4) ?
    C2 C3 C4 C5 . . . . 175.4(3) ?
    C8 C3 C4 C5 . . . . -2.4(5) ?
    C3 C4 C5 C6 . . . . 1.2(6) ?
    C4 C5 C6 C7 . . . . 1.1(6) ?
    C5 C6 C7 C8 . . . . -2.1(6) ?
    C6 C7 C8 C9 . . . . -177.2(3) ?
    C6 C7 C8 C3 . . . . 0.8(5) ?
    C4 C3 C8 C7 . . . . 1.4(4) ?
    C2 C3 C8 C7 . . . . -176.4(3) ?
    C4 C3 C8 C9 . . . . 179.5(3) ?
    C2 C3 C8 C9 . . . . 1.7(4) ?
    C7 C8 C9 C10 . . . . 175.8(3) ?
    C3 C8 C9 C10 . . . . -2.2(4) ?
    C8 C9 C10 C1 . . . . 0.4(4) ?
    C2 C1 C10 C9 . . . . 1.9(4) ?
    C11 C1 C10 C9 . . . . -174.3(3) ?
    C12 N1 C11 C1 . . . . 175.0(3) ?
    C2 C1 C11 N1 . . . . -174.5(3) ?
    C10 C1 C11 N1 . . . . 1.7(5) ?
    C11 N1 C12 C14 . . . . -118.7(4) ?
    C11 N1 C12 C13 . . . . 119.0(5) ?
    N1 C12 C14 C15 . . . . -67.2(5) ?
    C13 C12 C14 C15 . . . . 51.5(7) ?
    N1 C12 C14 C19 . . . . 110.0(5) ?
    C13 C12 C14 C19 . . . . -131.3(6) ?
    C19 C14 C15 C16 . . . . 0.8(7) ?
    C12 C14 C15 C16 . . . . 178.1(4) ?
    C14 C15 C16 C17 . . . . -1.1(8) ?
    C15 C16 C17 C18 . . . . 0.7(9) ?
    C16 C17 C18 C19 . . . . -0.2(9) ?
    C15 C14 C19 C18 . . . . -0.2(7) ?
    C12 C14 C19 C18 . . . . -177.5(5) ?
    C17 C18 C19 C14 . . . . -0.1(9) ?
    C30 C21 C22 C23 . . . . -1.3(4) ?
    C31 C21 C22 C23 . . . . 177.3(3) ?
    C21 C22 C23 C28 . . . . 0.6(4) ?
    C21 C22 C23 C24 . . . . -178.0(3) ?
    C28 C23 C24 C25 . . . . -0.5(5) ?
    C22 C23 C24 C25 . . . . 178.0(3) ?
    C23 C24 C25 C26 . . . . -0.3(6) ?
    C24 C25 C26 C27 . . . . 0.8(6) ?
    C25 C26 C27 C28 . . . . -0.3(6) ?
    C24 C23 C28 C29 . . . . 179.4(3) ?
    C22 C23 C28 C29 . . . . 0.8(4) ?
    C24 C23 C28 C27 . . . . 1.0(4) ?
    C22 C23 C28 C27 . . . . -177.6(3) ?
    C26 C27 C28 C29 . . . . -178.9(3) ?
    C26 C27 C28 C23 . . . . -0.6(5) ?
    C23 C28 C29 C30 . . . . -1.5(4) ?
    C27 C28 C29 C30 . . . . 176.9(3) ?
    C28 C29 C30 C21 . . . . 0.7(5) ?
    C22 C21 C30 C29 . . . . 0.6(4) ?
    C31 C21 C30 C29 . . . . -177.9(3) ?
    C32 N2 C31 C21 . . . . 179.3(3) ?
    C22 C21 C31 N2 . . . . -177.8(3) ?
    C30 C21 C31 N2 . . . . 0.8(5) ?
    C31 N2 C32 C34 . . . . -118.9(4) ?
    C31 N2 C32 C33 . . . . 119.5(4) ?
    N2 C32 C34 C39 . . . . -41.5(5) ?
    C33 C32 C34 C39 . . . . 78.3(4) ?
    N2 C32 C34 C35 . . . . 140.7(4) ?
    C33 C32 C34 C35 . . . . -99.5(5) ?
    C39 C34 C35 C36 . . . . 0.7(6) ?
    C32 C34 C35 C36 . . . . 178.5(4) ?
    C34 C35 C36 C37 . . . . -0.6(8) ?
    C35 C36 C37 C38 . . . . 0.5(8) ?
    C36 C37 C38 C39 . . . . -0.4(7) ?
    C35 C34 C39 C38 . . . . -0.6(5) ?
    C32 C34 C39 C38 . . . . -178.4(3) ?
    C37 C38 C39 C34 . . . . 0.4(6) ?
    C50 C41 C42 C43 . . . . -1.2(5) ?
    C51 C41 C42 C43 . . . . 176.6(3) ?
    C41 C42 C43 C44 . . . . -178.3(3) ?
    C41 C42 C43 C48 . . . . 0.3(4) ?
    C42 C43 C44 C45 . . . . 177.6(3) ?
    C48 C43 C44 C45 . . . . -1.0(5) ?
    C43 C44 C45 C46 . . . . 0.0(6) ?
    C44 C45 C46 C47 . . . . 1.4(7) ?
    C45 C46 C47 C48 . . . . -1.6(6) ?
    C46 C47 C48 C49 . . . . -178.4(3) ?
    C46 C47 C48 C43 . . . . 0.5(5) ?
    C44 C43 C48 C49 . . . . 179.7(3) ?
    C42 C43 C48 C49 . . . . 1.1(4) ?
    C44 C43 C48 C47 . . . . 0.8(4) ?
    C42 C43 C48 C47 . . . . -177.9(3) ?
    C47 C48 C49 C50 . . . . 177.4(3) ?
    C43 C48 C49 C50 . . . . -1.6(5) ?
    C48 C49 C50 C41 . . . . 0.6(5) ?
    C42 C41 C50 C49 . . . . 0.8(5) ?
    C51 C41 C50 C49 . . . . -177.0(3) ?
    C52 N3 C51 C41 . . . . 178.1(3) ?
    C42 C41 C51 N3 . . . . 179.9(3) ?
    C50 C41 C51 N3 . . . . -2.4(5) ?
    C51 N3 C52 C54 . . . . -123.3(4) ?
    C51 N3 C52 C53 . . . . 116.7(4) ?
    N3 C52 C54 C55 . . . . 142.0(4) ?
    C53 C52 C54 C55 . . . . -99.5(6) ?
    N3 C52 C54 C59 . . . . -40.0(6) ?
    C53 C52 C54 C59 . . . . 78.6(5) ?
    C59 C54 C55 C56 . . . . 0.3(7) ?
    C52 C54 C55 C56 . . . . 178.5(5) ?
    C54 C55 C56 C57 . . . . -1.0(8) ?
    C55 C56 C57 C58 . . . . 0.9(8) ?
    C56 C57 C58 C59 . . . . -0.2(8) ?
    C57 C58 C59 C54 . . . . -0.5(8) ?
    C55 C54 C59 C58 . . . . 0.4(7) ?
    C52 C54 C59 C58 . . . . -177.8(5) ?
    C70 C61 C62 C63 . . . . -1.6(5) ?
    C71 C61 C62 C63 . . . . 174.3(3) ?
    C61 C62 C63 C64 . . . . -177.3(3) ?
    C61 C62 C63 C68 . . . . 0.2(4) ?
    C68 C63 C64 C65 . . . . -2.2(5) ?
    C62 C63 C64 C65 . . . . 175.4(3) ?
    C63 C64 C65 C66 . . . . 1.1(6) ?
    C64 C65 C66 C67 . . . . 1.2(7) ?
    C65 C66 C67 C68 . . . . -2.3(6) ?
    C64 C63 C68 C69 . . . . 179.2(3) ?
    C62 C63 C68 C69 . . . . 1.6(4) ?
    C64 C63 C68 C67 . . . . 1.0(4) ?
    C62 C63 C68 C67 . . . . -176.6(3) ?
    C66 C67 C68 C69 . . . . -176.9(3) ?
    C66 C67 C68 C63 . . . . 1.1(5) ?
    C63 C68 C69 C70 . . . . -1.9(5) ?
    C67 C68 C69 C70 . . . . 176.2(3) ?
    C68 C69 C70 C61 . . . . 0.4(5) ?
    C62 C61 C70 C69 . . . . 1.3(5) ?
    C71 C61 C70 C69 . . . . -174.5(3) ?
    C72 N4 C71 C61 . . . . 178.3(4) ?
    C62 C61 C71 N4 . . . . -172.8(4) ?
    C70 C61 C71 N4 . . . . 3.0(5) ?
    C71 N4 C72 C73 . . . . 117.8(5) ?
    C71 N4 C72 C74 . . . . -118.8(4) ?
    N4 C72 C74 C79 . . . . -64.6(8) ?
    C73 C72 C74 C79 . . . . 55.6(9) ?
    N4 C72 C74 C75 . . . . 110.0(6) ?
    C73 C72 C74 C75 . . . . -129.7(7) ?
    C79 C74 C75 C76 . . . . -1.2(10) ?
    C72 C74 C75 C76 . . . . -176.2(6) ?
    C74 C75 C76 C77 . . . . -1.1(12) ?
    C75 C76 C77 C78 . . . . 1.6(14) ?
    C76 C77 C78 C79 . . . . 0.3(17) ?
    C75 C74 C79 C78 . . . . 3.1(13) ?
    C72 C74 C79 C78 . . . . 178.1(9) ?
    C77 C78 C79 C74 . . . . -2.8(18) ?
_shelx_hkl_file
;
   0  -7   0-18.3129 36.6426   8
   0  -7  -1 75.6188 40.3332   8
   0  -7   1 97.5085 41.8945   8
   0  -7   2 136.881 44.0500   8
   0  -7  -2 101.195 40.0972   8
   0  -7  -3 271.846 50.1045   8
   0  -7   3 402.795 58.0615   8
   0  -7  -4 22.8637 35.3348   8
   0  -7   4 97.4157 43.4648   8
   0  -7   5 201.311 48.3175   8
   0  -7  -5-12.6660 36.4719   8
   0  -7   6 148.609 47.3070   8
   0  -7  -6-45.6872 35.4590   8
   0  -7  -7 35.9971 23.4601  21
   0  -7  -7-58.3645 37.7577   8
   0  -7  -8-10.1219 30.0401   8
   0  -7  -8 16.7473 20.1561  21
   0  -7  -9 53.8899 30.3752   8
   0  -7 -10 148.429 31.9665   8
   0  -6   0 1690.43 126.625   8
   0  -6   0 1629.09 118.451  10
   0  -6   0 1874.62 120.160  21
   0  -6   1 397.316 69.6346   8
   0  -6  -1 564.320 76.1084  21
   0  -6   1 544.157 76.6897  10
   0  -6  -1 470.971 74.4195  10
   0  -6  -1 661.868 87.5276   8
   0  -6   1 601.823 77.4565  21
   0  -6  -2 676.332 80.7110  21
   0  -6  -2 693.517 88.6758   8
   0  -6  -2 635.725 80.4200  10
   0  -6   2 834.298 83.7669  21
   0  -6   2 604.824 83.9895  10
   0  -6   2 546.593 77.3836   8
   0  -6  -3 221.275 54.7654  21
   0  -6  -3 209.823 65.6224   8
   0  -6  -3 255.467 60.7971  10
   0  -6   3 37.4753 54.9497   8
   0  -6   3 242.267 62.0506  10
   0  -6   3 288.823 57.0916  21
   0  -6  -4 492.132 79.1816   8
   0  -6   4 409.970 71.7804  10
   0  -6   4 308.635 63.3312   8
   0  -6  -4 502.038 71.4089  10
   0  -6   4 516.987 68.8440  21
   0  -6  -4 528.849 70.9302  21
   0  -6  -5 613.658 74.7737  10
   0  -6  -5 627.476 76.9903  21
   0  -6   5 535.610 80.3603   8
   0  -6   5 476.448 75.6257  10
   0  -6   5 590.060 73.2715  21
   0  -6  -5 649.509 83.5013   8
   0  -6  -6 146.044 59.0559   8
   0  -6  -6 201.646 56.9253  10
   0  -6   6 135.447 60.7201  10
   0  -6  -6 193.251 54.3359  21
   0  -6   6 91.1324 50.2650   8
   0  -6   7 2148.64 136.407   8
   0  -6   7 2040.33 134.185  10
   0  -6  -7 2103.95 134.947   8
   0  -6  -7 1972.47 123.972  21
   0  -6  -8 612.889 77.7975  21
   0  -6   8 603.845 82.7339   8
   0  -6   8 620.094 83.6282  10
   0  -6  -8 726.385 87.0298   8
   0  -6   9 2116.56 134.825  10
   0  -6  -9 2097.65 129.924   8
   0  -6   9 2160.27 134.966   8
   0  -6  -9 2080.26 126.200  21
   0  -6  10 129.377 58.0770   8
   0  -6 -10 178.049 51.9198  21
   0  -6 -10 160.280 56.0107   8
   0  -6  10 213.184 63.3688  10
   0  -6 -11 2222.34 128.867  21
   0  -6  11 2274.32 134.652   8
   0  -6  11 2124.91 129.203  10
   0  -6 -11 2352.18 131.332   8
   0  -6 -12 389.219 65.6322   8
   0  -6  12 429.693 72.0416   8
   0  -6  12 335.196 67.9704  10
   0  -6 -12 374.204 60.7467  21
   0  -6  13 796.388 92.2185  15
   0  -6 -13 656.012 73.9511   8
   0  -6  13 617.567 77.9826  10
   0  -6 -13 594.179 73.0880  21
   0  -6  13 828.455 86.4548   8
   0  -6 -14 1693.90 102.981   8
   0  -6  14 1614.23 108.543  10
   0  -6 -14 1518.75 105.763  21
   0  -6  14 1735.06 125.499  15
   0  -6  15 475.721 75.0141  15
   0  -6  15 412.109 63.6467  10
   0  -6 -15 258.786 49.3294   8
   0  -6 -15 319.872 57.6281  21
   0  -6  16 873.965 91.9057  15
   0  -6  16 791.140 77.5772  10
   0  -6 -16 777.252 78.3397  21
   0  -6  17 76.4996 51.2883  15
   0  -6 -17 32.0023 39.3708  17
   0  -6  17 144.765 48.8289  10
   0  -6 -17 39.5206 34.1104  21
   0  -6 -18 133.409 39.9790  21
   0  -6  18 211.208 55.1155  15
   0  -6 -18 157.758 46.4776  17
   0  -6 -19 18.2361 30.9720  21
   0  -6  19 47.1314 44.2780  15
   0  -6 -19 43.2004 37.0556  17
   0  -6 -20 109.327 38.7756  17
   0  -6  20 80.6025 42.5894  15
   0  -6 -20 92.3348 34.2365  21
   0  -6  21 123.028 41.9324  15
   0  -6 -21 117.310 38.6837  17
   0  -6 -21 70.3713 31.1958  21
   0  -6  22 200.401 43.1029  15
   0  -6 -22 160.707 38.2953  17
   0  -6 -22 164.519 34.6868  21
   0  -6 -23 131.005 30.3191  21
   0  -5   0 1.49029 42.7018   8
   0  -5   0-12.7015 38.4967  21
   0  -5   1 1787.46 121.129  21
   0  -5  -1 1778.34 120.757  21
   0  -5   1 1612.89 122.973  10
   0  -5   1 1660.06 123.077   8
   0  -5   1 1776.37 1046.81   3
   0  -5  -1 1572.73 119.198  10
   0  -5  -1 1695.85 124.702   8
   0  -5   2 52.7075 47.2489   8
   0  -5  -2 11.9528 32.9402  21
   0  -5  -2-5.67341 45.8757   8
   0  -5   2 156.281 513.629   3
   0  -5   2 4.53606 34.1722  21
   0  -5   2-150.912 65.5436  10
   0  -5  -2-62.2030 57.6916  10
   0  -5  -3 649.936 77.6506  21
   0  -5   3 590.145 79.8892   8
   0  -5   3 558.220 74.4948  21
   0  -5   3 399.158 65.6715  10
   0  -5  -3 572.792 76.9949   8
   0  -5  -3 489.413 70.0871  10
   0  -5   3 572.634 83.4108  15
   0  -5   4-477.346 755.501   3
   0  -5  -4 10.7226 34.6458  21
   0  -5  -4 24.3210 41.3813   8
   0  -5   4-46.4539 53.0969  10
   0  -5   4 18.9360 41.3695   8
   0  -5  -4-115.882 58.4904  10
   0  -5  -4 2002.77 1050.48   3
   0  -5   4 22.0020 48.5932  15
   0  -5   4 2251.28 1102.79  24
   0  -5   4-19.1089 39.9955  21
   0  -5   5 969.130 91.3945  21
   0  -5   5 991.008 98.4994   8
   0  -5   5 842.158 96.1375  10
   0  -5  -5 960.747 98.7554   8
   0  -5  -5 910.055 90.2478  10
   0  -5  -5 1058.30 98.3362  21
   0  -5   5 971.953 104.371  15
   0  -5  -6 722.461 87.0438   8
   0  -5  -6 914.249 91.7611  21
   0  -5   6 874.202 97.8682  15
   0  -5   6 719.850 87.6609  10
   0  -5   6 496.929 595.748  24
   0  -5  -6 714.083 81.8934  10
   0  -5   6 817.677 86.4448  21
   0  -5   6 824.763 93.0252   8
   0  -5  -7 100.857 47.9076   8
   0  -5  -7 94.8197 51.0563  21
   0  -5   7 47.2958 49.3199  10
   0  -5   7 81.5562 57.7168  15
   0  -5   7 84.0055 40.8522  21
   0  -5   7 53.1402 47.8990   8
   0  -5  -8 3696.29 177.430  21
   0  -5   8 3644.06 178.028   8
   0  -5  -8 3721.00 180.474   8
   0  -5   8 3735.39 187.995  15
   0  -5   8 4136.72 179.544  21
   0  -5   8 3417.03 179.711  10
   0  -5   9 1404.45 121.397  15
   0  -5   9 1690.69 122.317  21
   0  -5   9 1180.28 108.496   8
   0  -5  -9 1575.79 120.786   8
   0  -5   9 1379.02 118.012  10
   0  -5  10 1642.52 124.018   8
   0  -5  10 1739.29 136.412  15
   0  -5  10 1783.01 123.307   9
   0  -5  10 1465.39 122.871  10
   0  -5 -10 1750.34 126.960   8
   0  -5  11 371.912 67.6568   9
   0  -5  11 364.154 66.1482   8
   0  -5  11 242.291 58.8891  10
   0  -5 -11 384.335 70.0203   8
   0  -5  11 440.999 85.2993  15
   0  -5 -11 452.977 77.7707  17
   0  -5 -12 2139.29 135.807   8
   0  -5  12 2204.52 150.491  15
   0  -5  12 2149.30 138.365   9
   0  -5  12 2181.81 139.709   8
   0  -5 -12 2158.26 142.386  17
   0  -5  12 1968.86 135.858  10
   0  -5  13 1768.52 137.063  15
   0  -5 -13 1658.57 128.671  17
   0  -5  13 1553.01 120.560  10
   0  -5  13 1776.87 127.718   8
   0  -5 -13 1664.01 120.999   8
   0  -5  13 1621.71 121.611   9
   0  -5 -14 22.9087 42.3729   8
   0  -5  14 42.0430 58.6899  10
   0  -5  14-13.5625 48.0931   8
   0  -5  14 76.2098 64.5072  15
   0  -5 -14 92.4336 55.2870  17
   0  -5 -15 8490.83 253.268   8
   0  -5  15 8172.39 257.382  18
   0  -5  15 8151.85 277.249  15
   0  -5 -15 7864.13 269.592  17
   0  -5  15 8828.02 262.833   8
   0  -5  15 8052.61 257.937  10
   0  -5  16 1581.33 122.046  10
   0  -5  16 1761.27 140.084  15
   0  -5 -16 1899.87 138.591  17
   0  -5  16 1744.42 127.893  18
   0  -5  16 2044.98 134.785   8
   0  -5  17 9100.46 291.399  15
   0  -5 -17 9116.34 287.223  17
   0  -5  17 8909.29 268.194  18
   0  -5  17 9080.67 268.069  10
   0  -5 -18 1262.94 116.878  17
   0  -5  18 1148.56 118.762  15
   0  -5  18 1034.22 97.6872  10
   0  -5  18 1179.78 105.060  18
   0  -5  19 958.444 89.6670  10
   0  -5 -19 1054.70 107.388  17
   0  -5  19 1037.98 98.7277  18
   0  -5  19 1115.21 112.014  15
   0  -5  20 1613.32 118.608  18
   0  -5  20 1761.18 133.579  15
   0  -5  20 1745.48 111.087  10
   0  -5 -20 1885.51 135.489  17
   0  -5  21 123.371 51.0066  18
   0  -5 -21 75.7749 56.4649  17
   0  -5  21 121.796 60.3728  15
   0  -5  21 140.391 45.4264  10
   0  -5 -22 685.708 86.9069  17
   0  -5  22 663.470 86.3862  15
   0  -5  22 674.927 80.3477  18
   0  -5  23 312.529 65.2020  15
   0  -5 -23 229.440 62.9636  17
   0  -5  23 260.901 58.5430  18
   0  -5 -24 27.4774 44.5049  17
   0  -5  24 49.4434 45.4464  15
   0  -5  24 113.426 46.1903  18
   0  -5  25 60.6110 43.3835  15
   0  -5 -25 39.9006 46.1850  17
   0  -5  25 44.3066 40.3603  18
   0  -5 -26 72.6851 45.1590  17
   0  -5  26 29.5168 37.5419  18
   0  -5  26 4.95012 39.5894  15
   0  -5  27 85.1203 38.3134  15
   0  -5  27 4.55335 33.2009   9
   0  -5 -27 105.342 45.3205  17
   0  -5  27 146.778 45.0710  18
   0  -5 -28 37.5801 37.1261  17
   0  -5  28-10.7161 33.6029   9
   0  -5  28 29.1798 31.7805  15
   0  -5  29 24.3063 26.5897   9
   0  -5 -29 45.4620 34.2915  17
   0  -5  29 75.7313 34.5078  15
   0  -5 -30 60.4606 31.2893  17
   0  -5  30 30.6056 22.5238   9
   0  -5  30 21.6687 26.1533  15
   0  -4   0 1982.36 884.160  24
   0  -4   0 235.249 451.647   3
   0  -4   1 7066.14 1678.43  24
   0  -4   1 8326.81 1884.17   3
   0  -4  -1 7463.17 1713.97  24
   0  -4  -1 7500.14 1772.95   3
   0  -4  -2 3692.52 1249.51   3
   0  -4  -2 2620.31 1031.17  24
   0  -4   2 2878.14 1073.84  24
   0  -4   2 1891.50 941.278   3
   0  -4  -3 662.904 555.843   3
   0  -4   3 2308.43 1055.02   3
   0  -4   3 3347.85 1284.29   4
   0  -4   3 2679.18 1047.19  24
   0  -4  -4 2833.78 1124.38   3
   0  -4   4 3914.92 1257.70  24
   0  -4   4 3857.13 1332.24   4
   0  -4   4 2657.70 1134.43   3
   0  -4   5 2394.18 1099.67   4
   0  -4   5 2621.21 1132.50   3
   0  -4   5 672.073 698.462  24
   0  -4  -5 1866.37 941.260   3
   0  -4  -6 143.590 384.717   3
   0  -4   6-4.90370 365.283   3
   0  -4   6-169.027 465.385   4
   0  -4   7 489.778 491.939  24
   0  -4  -7 501.452 548.482   3
   0  -4   8-1009.97 737.746  24
   0  -4   8-484.761 585.921   4
   0  -4  -8-703.318 624.778   3
   0  -4   9 12724.5 2414.01  24
   0  -4   9 13717.0 328.660  15
   0  -4  -9 17156.4 2787.52   3
   0  -4   9 13546.3 2507.94   4
   0  -4  10 1954.21 132.671  15
   0  -4  10 1700.06 115.784   8
   0  -4 -10 1280.50 833.220   3
   0  -4  10 1911.86 126.535  10
   0  -4  10 1908.23 1037.70   4
   0  -4  10 2241.47 1015.01  24
   0  -4 -11 7471.49 244.933  17
   0  -4  11 6768.56 1964.85   4
   0  -4 -11 7487.01 233.046   8
   0  -4  11 7005.61 1785.18  24
   0  -4  11 7889.80 230.994  21
   0  -4 -11 8603.48 2061.73   3
   0  -4  11 7473.66 243.234  10
   0  -4  11 7659.26 237.209   8
   0  -4  11 7289.83 247.054  15
   0  -4  12 2112.32 996.083  24
   0  -4  12 2151.95 140.840  15
   0  -4 -12 508.938 749.978   3
   0  -4  12 1646.16 118.752  18
   0  -4  12 2332.89 139.685  10
   0  -4 -12 2181.44 128.262   8
   0  -4  12 1905.80 126.652   8
   0  -4  12 1886.42 1094.84   4
   0  -4 -12 2102.15 135.279  17
   0  -4  13 864.127 90.3320  18
   0  -4  13 1108.12 99.9521  10
   0  -4  13 2157.22 1260.16   4
   0  -4 -13 2236.84 1153.80   3
   0  -4 -13 1143.24 95.2659   8
   0  -4  13 1136.31 106.114  15
   0  -4  13 1115.58 98.0672   8
   0  -4  13 1225.69 781.217  24
   0  -4 -13 996.705 98.4498  17
   0  -4  14 518.728 71.5091  18
   0  -4 -14 568.104 80.0037  17
   0  -4  14 624.156 74.3771   8
   0  -4  14 652.267 81.9182  10
   0  -4  14 571.929 81.8452  15
   0  -4  15 429.791 70.4363  18
   0  -4 -15 427.119 75.0335  17
   0  -4  15 95.3784 240.256  24
   0  -4  15 522.233 77.2830  15
   0  -4  15-945.909 904.173   4
   0  -4 -15-1484.34 1020.23   3
   0  -4  15 553.999 79.6361  10
   0  -4  15 607.424 78.2916   8
   0  -4  16 9554.83 264.858   8
   0  -4  16 11076.9 2388.94  24
   0  -4  16 8469.17 262.707  10
   0  -4  16 9029.19 288.771  15
   0  -4 -16 8573.37 279.529  17
   0  -4  16 5814.77 1867.65   4
   0  -4  16 8477.05 268.922  18
   0  -4 -16 7168.69 2060.54   3
   0  -4  17 1035.11 96.0545   8
   0  -4  17 828.897 92.5586  18
   0  -4 -17 854.992 100.022  17
   0  -4  17 831.774 101.299  15
   0  -4  17 668.506 79.2560  10
   0  -4  18 5011.74 200.504  10
   0  -4  18 5011.09 219.827  15
   0  -4  18 5103.17 215.059  18
   0  -4 -18 5193.46 223.209  17
   0  -4  19 394.266 74.5625  15
   0  -4  19 264.468 52.6163  10
   0  -4  19 392.979 70.2466  18
   0  -4 -19 357.191 74.7480  17
   0  -4 -20 361.664 75.2771  17
   0  -4  20 318.872 66.8827  18
   0  -4 -21 37.7821 51.4749  17
   0  -4  21 117.464 50.7991  18
   0  -4 -22 219.489 66.7860  17
   0  -4  22 224.171 66.5460  18
   0  -4 -23-7.78529 53.9786  17
   0  -4  23 83.6553 51.2227  18
   0  -4  24 192.602 60.3542  15
   0  -4 -24 254.083 72.0110  17
   0  -4  24 267.319 66.0174  18
   0  -4  25 246.087 64.5733  18
   0  -4 -25 281.814 67.7483  17
   0  -4  25 257.700 63.8895  15
   0  -4  26-22.3069 51.5831  15
   0  -4  26 36.0882 46.8532  18
   0  -4 -26-34.7817 55.7545  17
   0  -4  27 99.3849 50.1072  15
   0  -4 -27 145.760 61.9204  17
   0  -4  27 52.6936 48.9011  18
   0  -4 -28 281.370 64.0863  17
   0  -4  28 220.259 59.4000  15
   0  -4  28 217.535 58.5570  18
   0  -4  29 52.5075 44.9275  18
   0  -4  29 13.5464 41.2647  15
   0  -4 -29 84.9623 51.4207  17
   0  -4  30 43.1586 44.7510  18
   0  -4  30-2.70183 39.5300  15
   0  -4 -30-46.9462 47.6239  17
   0  -4  31 170.079 48.5886  18
   0  -4  31 196.505 48.8405  15
   0  -4 -31 173.623 50.3708  17
   0  -4  32 126.083 42.1338  18
   0  -4  32 51.7955 35.2156  15
   0  -4 -32 82.2357 40.5159   7
   0  -4 -32 48.9002 39.9808  17
   0  -4 -33 191.919 43.1413  17
   0  -4  33 201.634 43.4757  18
   0  -4  33 173.084 38.7640  15
   0  -4 -33 206.539 42.5362   7
   0  -4  34 20.1233 26.1789  15
   0  -4 -34 71.0510 29.8840  17
   0  -4 -34 51.9685 30.9026   7
   0  -3   0 55.6695 244.131   3
   0  -3   0-636.690 501.083   4
   0  -3   0-685.703 517.620  24
   0  -3   1 4942.74 1200.04   3
   0  -3  -1 5838.17 1299.36   3
   0  -3   1 6331.59 1331.94  24
   0  -3   1 5453.54 1262.31   4
   0  -3  -1 5424.69 1203.22  24
   0  -3  -2 100.004 440.613   3
   0  -3   2 30.8405 364.656   4
   0  -3  -2-3.29880 305.505  24
   0  -3   2-114.299 354.100   3
   0  -3   2 169.999 345.852  24
   0  -3   3 1795.43 746.141  24
   0  -3  -3 2524.89 870.406  24
   0  -3  -3 1881.96 841.116   3
   0  -3   3 2032.70 872.931   4
   0  -3   3 1498.92 702.876   3
   0  -3  -4 4809.02 1123.96   3
   0  -3   4 4558.91 1146.22   3
   0  -3  -4 4640.38 1227.90  24
   0  -3   4 4757.51 1237.07  24
   0  -3   4 4287.89 1197.26   4
   0  -3   5 242.688 333.256  24
   0  -3   5 902.416 716.071   3
   0  -3   5 773.541 573.390   4
   0  -3  -5-21.1394 291.674   3
   0  -3   6 2968.05 952.178   3
   0  -3   6 1999.52 790.407  24
   0  -3  -6 1932.92 806.614   3
   0  -3   6 3458.48 1125.74   4
   0  -3   7 122.822 377.523   4
   0  -3  -7-44.6069 533.496   3
   0  -3   7 502.187 494.836  24
   0  -3   7-1043.73 597.166   3
   0  -3   8 3018.51 994.172  24
   0  -3  -8 2970.60 1095.03   3
   0  -3   8 1902.96 937.387   4
   0  -3   9 3121.30 1084.33   4
   0  -3   9 3112.38 1002.79  24
   0  -3  -9 3299.75 1074.91   3
   0  -3  10 10319.4 1935.36   4
   0  -3 -10 6968.41 1558.18   3
   0  -3  10 10544.2 1861.86  24
   0  -3  11 6415.41 1485.54  24
   0  -3  11 5029.58 1411.33   4
   0  -3 -11 6343.35 1530.18   3
   0  -3  12 1500.00 742.491  24
   0  -3 -12 2823.63 1095.49   3
   0  -3  12 1713.54 641.231   4
   0  -3 -13 2833.92 1084.06   3
   0  -3  13 2904.78 1028.54  24
   0  -3  13 2817.35 1101.10   4
   0  -3  14 2232.96 973.118   4
   0  -3  14 2480.62 990.067  24
   0  -3 -14 1286.87 769.860   3
   0  -3  15 312.348 399.229  24
   0  -3 -15 1709.52 909.364   3
   0  -3  15 1337.82 833.468   4
   0  -3  16-146.202 443.134   4
   0  -3  16-33.2114 164.254  24
   0  -3  17 3442.10 1192.35  24
   0  -3 -17 1934.67 875.971   1
   0  -3  17 2690.28 1172.82   4
   0  -3 -17 4542.60 1481.90   3
   0  -3  18 1523.33 115.313  18
   0  -3  18 2058.58 968.095  24
   0  -3 -18 2659.47 1217.74   3
   0  -3 -18 1351.02 108.287  17
   0  -3  18 1973.39 846.501   4
   0  -3  19 856.906 774.343   4
   0  -3  19 2210.44 1027.58  24
   0  -3 -19 1101.48 892.439   3
   0  -3 -19 1034.88 99.5571  17
   0  -3  19 1097.18 101.437  18
   0  -3 -20 76.0919 48.9652  17
   0  -3  20 73.9901 42.8037  18
   0  -3  20-399.540 538.402   4
   0  -3 -20 206.900 538.258   3
   0  -3 -21 184.302 59.1433  17
   0  -3  21-209.529 512.999   4
   0  -3 -21 444.661 589.522   3
   0  -3  21 168.467 54.0103  18
   0  -3  22 1772.29 130.289  18
   0  -3 -22 2028.89 1161.48   3
   0  -3  22 2854.65 1264.53   4
   0  -3 -22 1566.44 125.818  17
   0  -3  23 334.468 66.2381  18
   0  -3 -23 307.795 69.9231  17
   0  -3  24 38.3527 46.6790  18
   0  -3 -24 28.8299 47.0176  17
   0  -3 -25 4500.62 208.119  17
   0  -3  25 4261.28 201.454  18
   0  -3  26 1098.49 109.573  18
   0  -3 -26 1068.58 110.469  17
   0  -3 -27 413.041 66.6448  26
   0  -3 -27 304.976 69.4263  17
   0  -3  27 345.530 69.6558  18
   0  -3 -28 1395.68 107.637  26
   0  -3  28 1309.51 115.773  18
   0  -3 -28 1458.26 121.316  17
   0  -3  29 1416.56 118.866  18
   0  -3 -29 1369.32 115.344  17
   0  -3 -29 1542.07 109.798  26
   0  -3 -30 3.48067 45.2689  17
   0  -3  30-8.02372 50.6006  18
   0  -3 -30-43.8435 43.6318  26
   0  -3  31 351.725 66.4327  18
   0  -3 -31 356.697 67.0934  17
   0  -3 -31 483.252 65.0405  26
   0  -3  32 262.689 54.3308  20
   0  -3 -32 176.200 41.2856  26
   0  -3 -32 152.275 49.1967  17
   0  -3  32 216.314 58.3118  18
   0  -3  33 144.459 45.4084  20
   0  -3 -33 5.56470 41.0769  17
   0  -3  33 102.119 46.0993  18
   0  -3  34 137.222 40.7299  20
   0  -3  34 214.424 50.7158  18
   0  -3 -34 217.290 49.0324  17
   0  -3 -35 236.242 42.5007  17
   0  -3  35 314.518 50.2405  18
   0  -3  35 281.241 45.0680  20
   0  -3  36 30.1126 26.7687  20
   0  -3  36 32.0985 31.6183  15
   0  -3  37 217.362 37.2192  15
   0  -3 -37 309.830 45.5274   7
   0  -2   0 23449.3 2001.16   3
   0  -2   0 25238.5 2107.28   4
   0  -2   0 21971.2 1946.35  24
   0  -2  -1 151617. 5098.75   3
   0  -2   1 158788. 5331.99   4
   0  -2  -1 156233. 5178.92  24
   0  -2   1 162374. 5285.63  24
   0  -2   1 155697. 5178.08   3
   0  -2  -1 167949. 5413.87   4
   0  -2  -2 16880.0 1735.77   4
   0  -2  -2 14761.0 756.538   1
   0  -2   2 14306.0 1580.40   3
   0  -2  -2 14553.4 1603.01   3
   0  -2   2 16568.8 1717.09  24
   0  -2  -2 15653.5 1640.54  24
   0  -2   2 14051.6 1629.65   4
   0  -2   3 23777.2 2035.39   3
   0  -2  -3 23937.2 1184.47   1
   0  -2   3 23583.4 2051.66  24
   0  -2   3 24064.9 2127.81   4
   0  -2  -3 23020.6 2067.29   3
   0  -2  -3 25358.5 2104.96  24
   0  -2   4 37932.2 2739.02   4
   0  -2   4 40166.4 2653.94   3
   0  -2   4 39124.2 2660.98  24
   0  -2  -4 36261.5 2640.70   3
   0  -2  -4 39167.6 1736.97   1
   0  -2  -4 39090.5 2635.43  24
   0  -2  -5 6392.25 783.801   1
   0  -2  -5 7239.15 1132.04  24
   0  -2  -5 6202.80 1101.72   3
   0  -2   5 6396.43 1162.20   4
   0  -2   5 6274.28 1094.15   3
   0  -2   5 6375.40 1122.67  24
   0  -2  -6 1229.16 549.108   3
   0  -2   6 1310.99 557.516   4
   0  -2   6 1096.35 475.115  24
   0  -2   6 848.641 380.010   3
   0  -2  -6 1438.93 400.801   1
   0  -2  -7 6795.74 1211.06   3
   0  -2   7 5150.22 1118.05   4
   0  -2   7 4727.28 981.187  24
   0  -2  -7 5760.73 847.309   1
   0  -2   7 4802.84 985.410   3
   0  -2  -8 1238.63 455.834   1
   0  -2   8 1734.63 597.903  24
   0  -2   8 1791.95 662.964   4
   0  -2   9 3264.05 935.099   4
   0  -2  -9 3682.89 791.052   1
   0  -2   9 3170.57 806.527  24
   0  -2  10 2897.21 893.173  24
   0  -2  10 1875.42 640.465   4
   0  -2 -10 2535.61 690.681   1
   0  -2 -11 1465.41 553.704   1
   0  -2  11 1959.45 671.387  24
   0  -2  11 2094.16 830.872   4
   0  -2  12 30789.6 2743.15  24
   0  -2 -12 29270.8 2480.51   1
   0  -2  12 29682.0 2895.97   4
   0  -2  13 8044.59 1552.44   4
   0  -2  13 7836.43 1384.98  24
   0  -2 -13 8151.61 1381.58   1
   0  -2  14 50275.9 3989.34   4
   0  -2  14 50187.6 3669.59  24
   0  -2 -14 47743.2 3445.36   1
   0  -2  15 23055.9 2514.76  24
   0  -2  15 23325.3 2797.00   4
   0  -2 -15 22319.7 2442.13   1
   0  -2 -16 1031.73 597.303   1
   0  -2  16 1854.22 761.148  24
   0  -2  16 1314.22 730.638   4
   0  -2  17 12710.7 1986.84  24
   0  -2 -17 9706.59 1714.94   1
   0  -2  17 11767.9 2156.37   4
   0  -2  18 5549.09 1477.77   4
   0  -2  18 4604.43 1224.10  24
   0  -2 -18 3041.32 1049.75   1
   0  -2  19 332.552 368.010  24
   0  -2  19 154.308 460.114   4
   0  -2  20 3581.81 1288.15   4
   0  -2  20 3227.55 1055.56  24
   0  -2 -20 2015.27 908.754   1
   0  -2  21 812.903 645.067   4
   0  -2 -21 1149.21 793.850   1
   0  -2  22 1282.88 99.5432  14
   0  -2  22 1297.90 106.222  18
   0  -2 -22 1276.05 106.068  17
   0  -2 -22 1232.92 101.046  26
   0  -2 -22 1718.12 910.522   1
   0  -2  22 1900.16 994.771   4
   0  -2  22 1367.71 99.7406  16
   0  -2 -23 475.871 71.6454  26
   0  -2  23 494.894 71.6096  18
   0  -2  23 735.405 689.023   4
   0  -2 -23 154.015 421.477   1
   0  -2  23 457.341 65.2562  14
   0  -2 -23 404.627 67.4856  17
   0  -2  23 477.348 65.5325  16
   0  -2 -24 1333.93 112.493  17
   0  -2 -24 1245.37 892.825   1
   0  -2 -24 1168.90 101.983  26
   0  -2  24 1149.55 98.0904  16
   0  -2  24 1219.99 101.749  14
   0  -2  24 1126.86 106.504  18
   0  -2  25 889.869 87.2417  16
   0  -2 -25 856.349 515.546   1
   0  -2 -25 883.553 94.9179  17
   0  -2 -25 912.061 98.9855  26
   0  -2  25 913.259 91.8685  14
   0  -2  25 1063.70 102.258  18
   0  -2 -26 4584.73 201.766  17
   0  -2 -26 4516.46 196.253  26
   0  -2  26 4649.48 197.166  14
   0  -2  26 4375.12 204.425  18
   0  -2 -27 392.384 73.4780  17
   0  -2 -27 294.935 64.6144  26
   0  -2  27 367.054 65.8240  14
   0  -2  27 279.858 61.4785  18
   0  -2 -28 597.113 82.3229  26
   0  -2  28 551.713 80.6251  18
   0  -2  28 561.546 77.6201  14
   0  -2 -28 593.227 83.4584  17
   0  -2  29 759.924 88.1417  14
   0  -2 -29 699.599 88.2488  17
   0  -2 -29 720.467 90.9321  26
   0  -2  29 650.149 83.1459  18
   0  -2  30 518.664 80.0612  18
   0  -2 -30 526.656 75.4157  17
   0  -2  30 490.819 71.2895  14
   0  -2 -30 479.019 77.9663  26
   0  -2  31 33.7265 43.5617  18
   0  -2 -31-26.0186 44.3252  17
   0  -2  31 15.8763 41.4225  14
   0  -2 -31-16.7216 46.4042  26
   0  -2  32 351.212 64.0227  18
   0  -2  32 356.567 63.5712  14
   0  -2 -32 243.915 56.6749  17
   0  -2 -32 359.358 66.1763  26
   0  -2 -33 545.970 74.2596  26
   0  -2  33 525.967 71.2752  14
   0  -2  33 419.744 65.1752  18
   0  -2  34 81.7107 42.3496  18
   0  -2  34 113.163 46.5041  14
   0  -2 -34 127.991 49.8293  26
   0  -2  35 292.059 52.9233  18
   0  -2  35 297.123 55.0890  14
   0  -2 -35 316.098 55.0219  26
   0  -2  36 152.621 39.9990  18
   0  -2 -36 215.420 51.9409  26
   0  -2  36 113.450 41.1647  14
   0  -2 -37 39.3103 33.9964  26
   0  -2  37 98.3276 41.2666  20
   0  -2 -38 34.6175 31.7492  26
   0  -2  38 122.535 37.0340  20
   0  -2  39 20.5577 25.5824  20
   0  -2 -39 8.47640 21.9235  26
   0  -2 -39 29.4979 27.2661   7
   0  -1   0 1424.51 270.265   2
   0  -1   0-3.88722 107.455  24
   0  -1   1 66447.6 1533.41   2
   0  -1   1 60954.9 2257.72  24
   0  -1  -1 66053.0 1273.61   1
   0  -1  -1 62865.2 1904.87   2
   0  -1  -1 62179.1 2269.75  24
   0  -1   2 351741. 2945.42   2
   0  -1  -2 354685. 5473.05  24
   0  -1  -2 369744. 3821.76   1
   0  -1   2 353532. 5478.99  24
   0  -1  -2 350970. 4904.46   2
   0  -1  -3 5826.19 715.906  24
   0  -1  -3 5974.07 565.840   1
   0  -1   3 5425.62 708.493  24
   0  -1  -3 5955.10 705.944   2
   0  -1  -4 102440. 3074.06   2
   0  -1   4 97307.7 3035.21  24
   0  -1  -4 104294. 2662.53   1
   0  -1  -5 23960.3 1418.45   1
   0  -1  -5 24905.2 1601.71   2
   0  -1   5 24233.5 1561.65  24
   0  -1  -6 26191.0 832.083  25
   0  -1  -6 31581.4 1910.54   2
   0  -1   6 31042.9 1821.12  24
   0  -1  -6 33188.5 1792.95   1
   0  -1  -7 16787.1 1451.31   2
   0  -1  -7 15078.4 1309.80   1
   0  -1  -7 14420.0 751.594  25
   0  -1   7 14845.3 1310.58  24
   0  -1  -8 71139.0 3007.82   1
   0  -1  -8 71986.8 3152.63   2
   0  -1  -8 68572.8 1873.01  25
   0  -1   8 67531.9 2899.76  24
   0  -1   9 7215.01 122.656   6
   0  -1   9 7285.48 984.817  24
   0  -1  -9 7648.29 1095.48   2
   0  -1  -9 7055.76 1015.40   1
   0  -1  -9 6825.00 650.163  25
   0  -1  10 3625.90 92.5860   6
   0  -1 -10 3767.00 772.740   1
   0  -1  10 3428.53 706.141  24
   0  -1 -10 3346.38 528.149  25
   0  -1  11 22802.5 227.454   6
   0  -1  11 21433.3 1795.12  24
   0  -1 -11 19752.9 1330.91  25
   0  -1 -11 22664.3 1988.81   1
   0  -1 -12 319.340 347.895   1
   0  -1  12 467.702 313.179  24
   0  -1 -12 830.821 306.593  25
   0  -1 -13 4391.59 982.484   1
   0  -1  13 5826.44 1047.75  24
   0  -1  13 5765.68 121.599   6
   0  -1 -14 38606.2 2957.38   1
   0  -1  14 38998.8 2727.40  24
   0  -1 -14 39758.4 2257.59  25
   0  -1 -15 565.559 444.371   1
   0  -1 -15 313.581 277.120  25
   0  -1  15 143.943 168.580  24
   0  -1 -16 9674.67 1241.20  25
   0  -1  16 7676.08 1266.57  24
   0  -1 -16 9547.90 1623.99   1
   0  -1 -17 960.607 589.429   1
   0  -1  17 1008.17 499.340  24
   0  -1 -17 699.275 376.204  25
   0  -1 -18 7298.04 1504.47   1
   0  -1  18 6720.92 1269.76  24
   0  -1 -19 355.160 393.424   1
   0  -1  19 89.7660 227.608  24
   0  -1 -20 1881.13 843.933   1
   0  -1  20 3840.06 1029.27  24
   0  -1 -21 897.776 637.054   1
   0  -1 -22 141.660 392.956   1
   0  -1 -23-60.0242 345.821   1
   0  -1  24 12643.6 295.536  16
   0  -1 -24 12334.8 313.041  26
   0  -1  24 13220.8 317.246  18
   0  -1  24 12494.6 306.712  14
   0  -1  25 238.391 53.2664  29
   0  -1  25 189.932 51.8876  18
   0  -1  25 211.019 54.1663  16
   0  -1 -25 155.211 53.0285  26
   0  -1  25 154.063 51.3310  14
   0  -1  26 8836.80 258.793  16
   0  -1  26 9806.74 280.138  18
   0  -1 -26 9020.07 2090.47   1
   0  -1  26 8234.07 251.152  29
   0  -1  26 8698.81 265.271  14
   0  -1 -26 8955.03 272.895  26
   0  -1 -27 1469.84 123.210  26
   0  -1  27 1366.25 111.433  18
   0  -1  27 1593.84 120.780  14
   0  -1  27 1449.61 116.101  29
   0  -1 -27 1384.50 917.964   1
   0  -1  28 18410.0 387.877  18
   0  -1  28 17475.2 373.675  29
   0  -1  28 17495.3 385.328  14
   0  -1 -28 18273.0 395.294  26
   0  -1 -29 2086.63 143.993  26
   0  -1  29 2135.18 136.802  29
   0  -1  29 2246.65 140.410  18
   0  -1  29 2084.34 140.081  14
   0  -1  30 631.107 79.5276  18
   0  -1  30 581.991 75.6433  29
   0  -1  30 541.188 79.5168  14
   0  -1 -30 487.561 79.0256  26
   0  -1 -31 1320.03 114.627  26
   0  -1  31 1422.05 117.793  14
   0  -1  31 1409.36 110.278  29
   0  -1 -32 216.768 62.4580  26
   0  -1  32 247.503 60.9989  14
   0  -1 -33 88.3369 52.1089  26
   0  -1  33 55.3467 47.0655  14
   0  -1 -34 55.4925 51.8583  26
   0  -1  34 73.8051 50.4070  14
   0  -1  35 41.3710 45.2496  14
   0  -1 -35 77.3089 48.8991  26
   0  -1 -36 139.089 51.9929  26
   0  -1  36 133.470 49.8029  14
   0  -1  37 123.711 45.2872  14
   0  -1 -37 130.408 47.8811  26
   0  -1 -38 222.340 47.8528  26
   0  -1  38 213.946 49.5435  14
   0  -1  39 28.2757 32.1734  14
   0  -1 -39-24.6831 27.6182   7
   0  -1 -39-5.07049 33.5043  26
   0  -1 -40 162.506 37.1464  26
   0  -1  40 104.963 37.2694  20
   0   0   3 8.49165 40.3244  23
   0   0  -3 207.073 104.105   2
   0   0  -4 68138.7 1697.54   2
   0   0   4 66616.5 1881.56  23
   0   0   4 67530.4 1535.06  22
   0   0  -5 21.7703 106.591   2
   0   0   5 256.847 159.420  23
   0   0   5 215.482 109.716  22
   0   0   6 77145.5 2014.54  22
   0   0  -6 80924.8 2314.22   2
   0   0   6 79074.2 2499.16  23
   0   0  -7-34.4646 158.098   2
   0   0  -7 38.7307 171.678   1
   0   0   7 232.536 182.435  23
   0   0   7 143.438 119.939  22
   0   0   8 277692. 4398.69  22
   0   0   8 273672. 5436.24  23
   0   0  -8 276759. 5540.87   1
   0   0  -9 364.628 314.865   1
   0   0   9 553.199 289.592  23
   0   0   9 486.347 211.641  22
   0   0  10 90506.0 3531.85  23
   0   0 -10 88620.9 3548.47   1
   0   0  10 91617.5 2835.94  22
   0   0 -11 16.7433 239.639   1
   0   0  11-56.1407 101.481  22
   0   0  11 231.554 252.967  23
   0   0 -11 294.879 260.118  25
   0   0  12 2146.49 624.898  23
   0   0 -12 1523.61 543.210  25
   0   0 -12 2075.16 633.612   1
   0   0  12 2233.12 470.593  22
   0   0 -13-27.1311 219.976   1
   0   0  13 82.9689 121.529  22
   0   0 -13-50.5926 208.967  25
   0   0  13-256.509 276.042  23
   0   0 -14 593.700 437.715   1
   0   0 -14 499.763 327.214  25
   0   0  14 1668.28 382.694  22
   0   0  14 560.338 499.119  23
   0   0 -15 111.045 312.122  25
   0   0  15-139.467 266.695  23
   0   0  15-130.166 141.745  22
   0   0 -15-16.1686 264.220   1
   0   0  16 4791.04 795.068  22
   0   0 -16 2762.15 860.181   1
   0   0  16 4324.42 1016.60  23
   0   0  16 3734.76 827.512  24
   0   0 -16 4003.32 930.166  25
   0   0 -17 139.343 332.862   1
   0   0  17-183.839 208.674  24
   0   0 -17 157.054 233.495  25
   0   0  17 307.508 210.250  22
   0   0  18 6599.34 1161.05  24
   0   0  18 7093.88 1384.52  23
   0   0 -18 6499.18 1253.11  25
   0   0 -18 5365.63 1325.79   1
   0   0  19 169.046 252.167  24
   0   0  19-259.240 327.850  23
   0   0 -19-122.168 254.557  25
   0   0 -19-128.929 419.902   1
   0   0 -20 10639.7 1965.37   1
   0   0  20 11002.7 1918.06  23
   0   0 -20 8503.83 1635.37  25
   0   0  20 13269.0 1835.81  24
   0   0 -21 53.8016 275.489  25
   0   0  21-794.743 510.607  23
   0   0 -21-469.273 549.773   1
   0   0 -22 1690.75 766.914  25
   0   0 -22 1762.22 861.776   1
   0   0  22 1882.39 893.449  23
   0   0 -23-210.734 492.137   1
   0   0 -23-360.219 357.133  25
   0   0 -24-418.882 427.309  25
   0   0  24 78.4523 36.4773  16
   0   0 -24-496.953 615.017   1
   0   0  24 94.2802 36.5879  14
   0   0 -24 92.6490 43.0305  26
   0   0  25 492.806 68.4796  16
   0   0  25 525.708 71.4963  14
   0   0 -25 418.650 71.5104  26
   0   0  25 454.784 69.0059  29
   0   0  26 1828.49 125.162  14
   0   0 -26 1838.70 128.953  26
   0   0  26 1675.71 117.648  29
   0   0  27 240.335 63.5572  29
   0   0 -27 113.609 53.4346  26
   0   0  28 1297.06 110.889  29
   0   0 -28 892.370 793.601   1
   0   0  28 1277.45 113.728  14
   0   0 -28 1271.94 113.407  26
   0   0  29 500.634 79.7872  29
   0   0  29 530.452 81.0203  14
   0   0 -29 439.984 80.2634  26
   0   0  30 259.390 65.6074  29
   0   0  30 209.722 62.2519  14
   0   0 -30 180.045 62.9417  26
   0   0  31 98.2930 53.4733  29
   0   0  31-42.5068 51.1548  14
   0   0 -31-73.7514 53.7170  26
   0   0 -32 976.760 101.350  26
   0   0  32 1117.70 106.141  14
   0   0  32 1050.59 99.3292  29
   0   0  33 6.87125 50.3436  14
   0   0  33-20.3913 45.2984  29
   0   0 -33 40.9505 49.8434  26
   0   0  34 635.149 78.2319  29
   0   0  34 640.238 85.3171  14
   0   0 -34 697.988 86.6259  26
   0   0  35 126.192 47.0175  29
   0   0  35 106.560 53.1584  14
   0   0 -35 153.824 60.4132  26
   0   0 -36 282.487 63.7896  26
   0   0  36 149.727 45.4954  29
   0   0  36 256.722 58.6940  14
   0   0  37 190.361 53.9477  14
   0   0  37 128.870 44.8209  29
   0   0 -37 145.440 52.1554  26
   0   0 -38 78.8960 43.6263  26
   0   0  38 92.8145 37.5533  29
   0   0  38 90.7145 45.6752  14
   0   0  39-8.07913 34.9772  14
   0   0 -39 17.8182 35.3103  26
   0   0  40 91.4060 34.8581  20
   0   0  40 108.485 36.7950  14
   0   0 -40 112.346 37.8690  26
   0   0  41 11.4309 24.3827  20
   0   0 -41-9.07074 25.4948  26
   0   1   1 62485.8 1889.91  23
   0   1   2 355816. 4686.69  23
   0   1   3 6131.77 657.347  23
   0   1  -3 6170.35 402.006   1
   0   1  -4 102689. 2050.54   1
   0   1   4 97322.0 2755.38  23
   0   1  -5 23626.1 1154.40   1
   0   1   5 24759.7 1475.51  23
   0   1   6 30360.0 1891.66  22
   0   1   6 30649.3 1762.56  23
   0   1  -6 31250.7 1503.68   1
   0   1   7 15520.6 1425.15  22
   0   1   7 15798.5 1327.57  23
   0   1  -7 15742.8 1183.43   1
   0   1   8 74496.0 3036.53  23
   0   1   8 73047.8 3140.86  22
   0   1  -8 70683.8 2663.03   1
   0   1   9 6141.32 932.532  23
   0   1  -9 6436.09 883.274   1
   0   1   9 7458.39 1057.49  22
   0   1  10 3358.42 731.270  23
   0   1 -10 2819.81 635.971   1
   0   1  10 2855.90 679.779  22
   0   1  11 20970.9 1899.73  22
   0   1  11 20843.8 1857.92  23
   0   1 -11 21996.7 1800.85   1
   0   1 -12 882.857 419.422   1
   0   1  12 890.066 380.114  22
   0   1  12 75.2479 313.869  23
   0   1  13 4535.31 968.638  23
   0   1 -13 5423.08 1005.40   1
   0   1  13 5235.19 996.743  22
   0   1  14 38557.4 2788.43  22
   0   1 -14 33277.7 2777.00  25
   0   1 -14 37242.7 2728.04   1
   0   1  14 37642.4 2877.81  23
   0   1 -15 927.604 499.397  25
   0   1  15 340.443 359.015  23
   0   1  15 204.308 241.552  22
   0   1 -15-77.6761 302.379   1
   0   1  16 7478.18 1371.76  23
   0   1 -16 6777.57 1330.99  25
   0   1  16 7270.76 1237.50  22
   0   1 -16 7292.63 1309.94   1
   0   1  17 1468.52 640.360  23
   0   1 -17 334.965 360.540  25
   0   1  17 1199.41 530.392  22
   0   1 -17 355.975 490.349   1
   0   1  18 7537.71 1488.62  23
   0   1 -18 8089.42 1510.03   1
   0   1 -18 7282.24 1467.46  25
   0   1  18 7169.70 1293.40  22
   0   1 -19 252.596 351.553  25
   0   1  19 1311.12 569.397  22
   0   1 -19 701.352 559.797   1
   0   1  19 1569.47 706.065  23
   0   1 -20 4014.74 1188.30   1
   0   1  20 3871.66 1125.40  23
   0   1 -20 2957.07 1003.98  25
   0   1  20 2836.81 960.292  22
   0   1  21 761.308 531.242  23
   0   1 -21 612.518 526.305  25
   0   1 -21 1030.19 623.430   1
   0   1  22 39.7473 276.983  23
   0   1 -22 1457.48 639.750  25
   0   1 -22 716.971 618.600   1
   0   1 -23 561.189 596.302   1
   0   1  23-350.208 412.876  23
   0   1 -23 796.512 610.649  25
   0   1  24 12608.0 305.361  29
   0   1 -24 11926.9 2269.35   1
   0   1 -24 10679.7 2075.39  25
   0   1 -24 12287.1 308.926  26
   0   1  24 13028.4 305.846  14
   0   1  24 12163.7 2218.56  23
   0   1  25 178.099 54.9276  29
   0   1 -25 128.784 48.8201  26
   0   1 -25 286.523 354.636  25
   0   1  25 207.224 52.0128  14
   0   1  26 8646.09 262.405  29
   0   1  26 8710.25 1971.88  23
   0   1 -26 8893.02 273.597  26
   0   1 -26 7728.10 1869.50  25
   0   1  26 8756.80 264.272  14
   0   1 -26 6333.65 1745.35   1
   0   1  27 1540.08 118.602  14
   0   1 -27 1563.34 122.972  26
   0   1  27 1561.77 120.743  29
   0   1 -28 18231.7 395.473  26
   0   1  28 17846.2 384.008  14
   0   1  28 18213.7 388.145  29
   0   1  29 2254.81 143.260  14
   0   1  29 2113.79 141.964  29
   0   1 -29 2318.94 148.116  26
   0   1  30 571.242 80.2718  29
   0   1  30 551.604 81.1454  14
   0   1 -30 530.066 80.7503  26
   0   1  31 1374.57 114.286  14
   0   1  31 1286.75 111.084  29
   0   1 -31 1354.63 116.429  26
   0   1  32 289.939 65.1326  14
   0   1  32 278.200 63.5629  29
   0   1 -32 233.728 63.4263  26
   0   1  33 91.3728 50.2101  29
   0   1  33 124.432 52.3737  14
   0   1 -33 63.4136 50.3829  26
   0   1  34 28.8669 43.5331  14
   0   1 -34 71.7880 49.4064  26
   0   1  34 49.7838 48.8224  29
   0   1  35 72.7194 47.3192  29
   0   1 -35 82.7139 47.8872  26
   0   1  35 43.2823 44.7853  14
   0   1  36 123.669 47.3294  29
   0   1  36 146.406 49.2152  14
   0   1 -36 118.900 48.5617  26
   0   1 -37 126.729 48.6906  26
   0   1  37 121.649 45.6605  14
   0   1  37 153.603 47.1986  29
   0   1  38 193.575 45.3339  29
   0   1 -38 211.044 47.9735  26
   0   1  38 214.422 48.2078  14
   0   1  39-8.47033 32.2814  14
   0   1  39-2.70128 29.5078  29
   0   1 -39 39.9157 32.0215  26
   0   1  40 149.034 36.2001  14
   0   1  40 96.9869 28.9878  29
   0   1 -40 158.783 36.6636  26
   0   2   0 24584.1 1670.05  23
   0   2   1 161782. 4322.92  23
   0   2   2 16224.1 1367.33  23
   0   2   3 23849.4 1687.19  23
   0   2   3 21737.6 921.725  25
   0   2   4 39806.0 2234.03  23
   0   2   5 7023.86 963.709  23
   0   2  -6 1134.04 183.523   1
   0   2   6 1270.06 449.007  23
   0   2   7 5510.67 1129.35  22
   0   2  -7 4807.43 512.818   1
   0   2   7 5477.94 922.014  23
   0   2  -8 805.336 277.917   1
   0   2   8 1950.47 568.180  23
   0   2   8 1864.84 668.713  22
   0   2  -9 3222.75 556.626   1
   0   2   9 2010.68 690.023  22
   0   2   9 3277.89 790.493  23
   0   2  10 2410.09 678.440  23
   0   2  10 3096.76 865.197  22
   0   2 -10 2563.40 532.957   1
   0   2  11 2073.12 754.103  22
   0   2  11 1535.03 586.684  23
   0   2 -11 2132.50 533.567   1
   0   2  12 30010.3 2545.77  23
   0   2 -12 30694.3 2116.90   1
   0   2  12 31378.1 2854.97  22
   0   2 -13 9632.38 1261.65   1
   0   2 -13 6105.93 1271.56  25
   0   2  13 7356.59 1490.15  22
   0   2  13 5065.02 1071.30  23
   0   2  14 48964.8 3723.44  22
   0   2 -14 44875.9 3577.96  25
   0   2  14 51485.6 3571.34  23
   0   2 -14 48634.3 2983.24   1
   0   2  15 23691.2 2516.17  23
   0   2 -15 18759.3 2374.99  25
   0   2  15 21907.5 2560.92  22
   0   2 -15 20909.9 2056.27   1
   0   2  16 1076.14 665.697  23
   0   2 -16 1623.83 640.462   1
   0   2  16 1981.20 832.939  22
   0   2 -16 1548.35 722.537  25
   0   2  17 10936.2 1823.10  23
   0   2 -17 12078.1 1750.93   1
   0   2 -17 9924.67 1846.36  25
   0   2  17 11488.9 1928.78  22
   0   2 -18 2745.27 1008.87  25
   0   2  18 3758.18 1113.42  22
   0   2 -18 5154.22 1185.05   1
   0   2  18 4553.96 1188.11  23
   0   2 -19 366.343 446.708  25
   0   2  19-610.429 483.567  23
   0   2  19 949.628 676.000  22
   0   2  20 4087.39 1215.09  23
   0   2  20 4710.90 1302.10  22
   0   2 -20 2802.26 1092.92  25
   0   2 -21 125.050 383.836  25
   0   2  21-231.211 317.408  22
   0   2  22 1511.83 792.851  23
   0   2 -22 1141.50 756.561  25
   0   2  22 2125.67 933.592  22
   0   2 -22 1367.57 103.576  26
   0   2  23 489.908 67.7955  14
   0   2 -23 427.763 62.1392  26
   0   2  23 496.848 70.6568  29
   0   2 -23 147.460 397.703  25
   0   2  24 842.982 84.1252  14
   0   2  24 1293.84 107.129  29
   0   2 -24 1127.50 99.2545  26
   0   2  24 1035.74 664.338  23
   0   2 -25 1051.12 782.696  25
   0   2  25 1221.53 750.786  23
   0   2 -25 950.964 94.1522  26
   0   2  25 845.054 86.6360  14
   0   2  25 860.930 91.7152  29
   0   2  26 4618.73 197.657  29
   0   2 -26 4784.28 200.732  26
   0   2  26 4650.47 193.435  14
   0   2  27 373.624 64.0036  14
   0   2  27 399.250 72.0908  29
   0   2 -27 386.490 71.9591  26
   0   2  28 585.550 83.2869  29
   0   2 -28 574.606 81.9996  26
   0   2  28 558.210 77.8304  14
   0   2  29 673.271 86.9689  29
   0   2 -29 819.115 96.4160  26
   0   2  29 575.933 76.4231  14
   0   2  30 422.184 66.7248  14
   0   2 -30 374.078 68.6232  26
   0   2  30 501.742 78.6823  29
   0   2  31 37.2724 42.2384  14
   0   2 -31 44.0905 45.1763  26
   0   2  31-19.8555 54.4206  29
   0   2  32 376.441 65.4796  14
   0   2  32 337.715 68.8497  29
   0   2 -32 357.386 65.2886  26
   0   2 -33 609.602 75.6341  26
   0   2  33 488.269 69.7552  14
   0   2  33 533.703 77.2049  29
   0   2  34 84.6527 42.7725  14
   0   2  34 37.6557 43.6024  29
   0   2 -34 155.482 47.8397  26
   0   2  35 312.479 55.5940  14
   0   2 -35 356.507 60.1603  26
   0   2  35 398.350 64.7543  29
   0   2 -36 162.769 50.0911  26
   0   2  36 109.304 45.2265  29
   0   2  36 120.816 40.9855  14
   0   2  37 73.1699 35.4035  14
   0   2 -37 20.4646 31.8775  26
   0   2  37 53.0374 36.6049  29
   0   2  38 120.991 33.0602  14
   0   2 -38 126.277 33.4989  26
   0   2  38 76.8995 36.5369  29
   0   2  39 38.0795 28.3349  29
   0   3   0 48.6854 138.081  25
   0   3   0-1143.89 463.886  23
   0   3  -1 5884.77 942.209  25
   0   3   1 4637.79 900.053  23
   0   3  -1 5271.03 964.269  23
   0   3   2 66.4863 183.735  23
   0   3  -2 171.113 259.609  25
   0   3  -3 1716.06 556.184  25
   0   3  -3 2108.40 565.717  23
   0   3   3 3348.56 764.507  23
   0   3  -4 5375.53 1030.38  25
   0   3   4 5329.23 990.576  23
   0   3   4 5611.07 1256.50  22
   0   3   5 414.493 303.541  23
   0   3  -5 545.066 381.964  25
   0   3   6 2590.12 712.004  23
   0   3   6 2974.76 965.963  22
   0   3  -6 1391.97 578.440  25
   0   3   7-536.353 369.056  23
   0   3  -7 476.021 355.303  25
   0   3   7-128.752 303.938  22
   0   3   8 2525.81 732.132  23
   0   3  -8 2060.26 731.880  25
   0   3   8 3455.64 1046.75  22
   0   3   9 2831.49 989.868  22
   0   3  -9 2975.90 889.271  25
   0   3   9 3482.00 867.967  23
   0   3 -10 9235.97 1617.05  25
   0   3  10 9613.63 1579.14  23
   0   3  10 8390.86 1723.06  22
   0   3 -11 4840.27 1226.83  25
   0   3  11 6146.94 1248.41  23
   0   3  11 7942.59 1578.54  22
   0   3  12 1408.88 647.219  23
   0   3  12 1800.20 839.632  22
   0   3 -12 1796.50 768.263  25
   0   3  13 3593.23 1015.92  23
   0   3 -13 1833.84 786.344  25
   0   3  14 3253.29 1000.17  23
   0   3  14 1670.98 842.906  22
   0   3 -14 3599.22 1127.94  25
   0   3 -15 654.653 536.317  25
   0   3  15 394.908 400.333  23
   0   3  15 1294.83 752.943  22
   0   3  16 19.8982 269.059  22
   0   3  16 110.002 242.707  23
   0   3 -17 1743.86 903.750  25
   0   3  17 4129.96 1327.85  22
   0   3  17 2977.36 1014.26  23
   0   3 -18 1819.86 878.817  25
   0   3  18-284.445 392.250  22
   0   3  18 2305.63 963.152  23
   0   3  19 1109.01 761.433  22
   0   3 -19 792.319 616.761  25
   0   3  19 150.076 272.424  23
   0   3 -20 335.828 469.994  25
   0   3  20-410.183 522.136  22
   0   3  20-14.2326 232.364  23
   0   3 -21-463.392 534.349  25
   0   3  21 1189.80 703.766  23
   0   3  22-242.097 555.154  22
   0   3 -22-1314.65 805.661  25
   0   3  22-588.977 538.785  23
   0   3  23 351.184 66.9338  29
   0   3  23 1269.55 772.352  23
   0   3  24 26.5067 45.2335  29
   0   3  25 4644.15 198.366  29
   0   3  26 1096.50 105.687  29
   0   3  27 378.569 72.9910  29
   0   3  28 1331.75 112.919  29
   0   3  29 1400.49 114.284  29
   0   3  30 52.4082 51.2157  29
   0   3  31 406.013 71.7245  29
   0   3  32 161.042 54.5713  29
   0   3  33 104.646 50.9271  29
   0   3  34 155.529 49.2292  29
   0   3  35 406.119 60.1923  29
   0   3  36 88.5906 38.8408  29
   0   3  37 224.414 39.9299  29
   0   4   0 1275.35 696.375  22
   0   4   1 6895.58 1665.77  22
   0   4  -1 6769.57 1575.67  22
   0   4  -2 896.835 585.209  22
   0   4   2 1737.30 852.295  22
   0   4   3 2934.72 1094.69  22
   0   4  -3 2067.61 856.000  22
   0   4   4 2447.46 1030.50  22
   0   4  -4 2815.78 981.643  22
   0   4   5 1961.73 918.416  22
   0   4  -5 2316.55 814.139  22
   0   4   6-1345.10 761.293  22
   0   4   7 1156.20 738.204  22
   0   4   8 99.7748 351.050  22
   0   4  -9 11135.3 1950.76  25
   0   4   9 12991.6 2486.55  22
   0   4  10 1579.27 894.239  22
   0   4 -10 338.000 435.630  25
   0   4  11 8573.54 1988.07  22
   0   4 -11 5797.19 1484.21  25
   0   4 -12 1606.07 793.951  25
   0   4  12 413.581 544.906  22
   0   4 -13 1256.68 776.326  25
   0   4  13-422.364 491.829  22
   0   4  14 562.714 608.915  22
   0   4 -14-837.073 651.568  25
   0   4 -15 1248.94 782.824  25
   0   4  15 1330.63 868.757  22
   0   4 -16 10397.0 2104.47  25
   0   4  16 9152.83 2245.53  22
   0   4 -17-11.5819 302.846  25
   0   4  17 422.370 535.987  22
   0   4  22 251.248 65.4010  29
   0   4  23 74.7328 52.8547  29
   0   4  24 350.259 69.8263  29
   0   4  25 317.117 64.1676  29
   0   4  26 58.0538 46.6136  29
   0   4  27 165.372 55.8648  29
   0   4  28 281.780 60.3053  29
   0   4  29 86.3694 47.5295  29
   0   4  30 35.7865 39.4872  29
   0   4  31 177.845 45.8139  29
   0   4  32 122.502 40.7878  29
   0   4  33 194.205 40.1970  29
   0   4  34-6.77005 27.0965  29
   0   5   0-2792.04 1200.89  22
   0   5   1-771.337 745.857  22
   0   5   2 1024.96 876.814  22
   0   5   3 832.612 669.530  22
   0   5   4-142.891 387.318  22
   0   5   5 2411.94 1209.39  22
   0   5   6 1885.28 1063.08  22
   0   5   7-997.251 736.218  22
   0   5  19 1224.35 100.814  29
   0   5  20 1784.34 116.672  29
   0   5  21 173.009 51.9123  29
   0   5  22 808.138 81.8799  29
   0   5  23 233.733 52.6510  29
   0   5  24 84.8116 40.8312  29
   0   5  25 35.1003 35.3642  29
   0   5  26 5.74790 32.9487  29
   0   5  27 106.737 38.8183  29
   0   5  28-23.2122 29.2155  29
   0   5  29 65.9772 30.4410  29
   1  -7 -12 209.850 32.4611  21
   1  -7 -11 396.623 41.9134  21
   1  -7 -10 364.019 40.8790   8
   1  -7 -10 372.735 42.1533  21
   1  -7  -9 131.090 31.8643  21
   1  -7  -9 196.897 38.3095   8
   1  -7  -8 281.967 39.6804  21
   1  -7  -8 327.879 45.8972   8
   1  -7  -7 64.6637 33.3765   8
   1  -7  -7 89.1952 31.3975  21
  -1  -7   7 166.150 45.9798   8
  -1  -7   6 236.434 47.4241   8
   1  -7  -6 172.027 34.2577  21
   1  -7  -6 147.125 39.8604   8
   1  -7  -5 253.252 47.3979   8
   1  -7  -5 259.962 40.5529  21
  -1  -7   5 277.011 48.7889   8
   1  -7  -4 179.455 44.8400   8
  -1  -7   4 170.671 46.5453   8
   1  -7  -4 165.870 35.5736  21
   1  -7  -3 146.334 35.0915  21
   1  -7  -3 130.010 44.3231   8
  -1  -7   3 54.2331 39.8711   8
   1  -7  -2 3.28705 35.8914   8
  -1  -7   2-26.0283 40.7528   8
   1  -7  -1 107.935 43.5712   8
  -1  -7   1-3.57829 38.9618   8
  -1  -7   0 24.3947 37.1041   8
   1  -7   0 110.065 44.8325   8
   1  -7   1 108.311 44.0537   8
  -1  -7  -1 12.6297 36.9986   8
  -1  -7  -2 86.0731 38.5688   8
   1  -7   2 248.882 51.4109   8
  -1  -7  -3 40.4255 37.2538   8
   1  -7   3 378.515 58.3445   8
  -1  -7  -4 203.804 45.9763   8
   1  -7   4 462.354 60.9828   8
   1  -7   5 610.101 64.9628  10
   1  -7   5 444.079 61.4516   8
   1  -7   6 610.006 65.7707  10
  -1  -7  -6-18.8691 35.2664   8
   1  -7   7 872.496 72.3823  10
  -1  -7  -7 298.397 46.7016   8
   1  -7   8 719.320 68.6739  10
  -1  -7  -8 60.8194 32.8640   8
   1  -7   9 1246.09 79.8427  10
  -1  -7  -9 379.273 45.5558   8
   1  -7  10 1365.40 81.0243  10
  -1  -7 -10 272.398 38.6533   8
   1  -7  11 1569.72 82.3178  10
   1  -6 -24 201.313 34.2682  21
  -1  -6  23 52.1937 25.6989   9
   1  -6 -23 97.4071 31.6412  21
  -1  -6  22 126.125 31.5485   9
   1  -6 -22 123.119 34.7502  21
  -1  -6  21 136.012 34.5162   9
   1  -6 -21 204.601 42.2494  21
   1  -6 -20 82.2711 37.6467  21
  -1  -6  20 118.034 45.7599  15
  -1  -6  20 100.908 34.5923   9
  -1  -6  19 162.241 41.6308   9
   1  -6 -19 147.154 43.9412  17
  -1  -6  19 232.740 55.6356  15
   1  -6 -19 195.691 44.3541  21
  -1  -6  18 276.733 48.8264   9
   1  -6 -18 308.086 54.6185  17
   1  -6 -18 328.549 53.9199  21
  -1  -6  18 361.317 66.1149  15
   1  -6 -17 267.017 53.8233  21
  -1  -6  17 266.758 48.7873   9
  -1  -6  17 346.146 66.0112  15
   1  -6 -17 269.900 53.2808  17
   1  -6 -16 38.2218 37.8261  21
  -1  -6  16 80.2889 40.0615   9
  -1  -6  16 110.278 53.2208  15
   1  -6 -15 241.898 52.8350  21
  -1  -6  15 343.020 67.4841  15
  -1  -6  15 272.188 50.5887   9
  -1  -6  14 523.490 73.1846   8
  -1  -6  14 393.658 59.3994   9
   1  -6 -14 245.002 46.5926   8
   1  -6 -14 369.629 60.6065  21
  -1  -6  14 509.208 73.7429  10
   1  -6 -13 1002.06 91.9686  21
  -1  -6  13 1168.84 95.6560   8
   1  -6 -13 957.592 81.4357   8
  -1  -6  13 1138.21 95.7945  10
   1  -6 -12 1201.28 100.937  21
  -1  -6  12 1325.84 105.486   8
  -1  -6  12 1285.65 102.475  10
   1  -6 -12 1134.60 91.2108   8
   1  -6 -11 947.054 90.8171  21
   1  -6 -11 834.924 83.3146   8
  -1  -6  11 975.949 94.0235  10
  -1  -6  11 970.811 92.7273   8
   1  -6 -10 617.142 76.4948  21
  -1  -6  10 645.572 84.5975  10
  -1  -6  10 531.762 76.3916   8
   1  -6 -10 470.976 69.9192   8
  -1  -6   9 814.418 87.7284   8
  -1  -6   9 1053.17 98.0253  10
   1  -6  -9 910.633 90.0926  21
   1  -6  -9 836.749 87.6597   8
  -1  -6   8 89.9736 49.2110   8
  -1  -6   8 254.234 64.6947  10
   1  -6  -8 175.071 53.9562   8
   1  -6  -8 191.399 53.8145  21
   1  -6  -7 423.404 72.2038   8
   1  -6  -7 590.950 75.1892  21
  -1  -6   7 392.905 65.3009   8
  -1  -6   7 453.673 79.5311  10
   1  -6  -6 794.946 87.8088  21
  -1  -6   6 494.841 76.3519   8
  -1  -6   6 834.039 94.4105  10
   1  -6  -6 672.315 84.5676   8
   1  -6  -6 737.238 78.5738  10
   1  -6  -5 814.482 92.0769   8
   1  -6  -5 994.595 94.0460  21
  -1  -6   5 907.695 94.2544   8
   1  -6  -5 916.956 86.1143  10
  -1  -6   5 973.177 98.0886  10
  -1  -6   4 836.345 91.1046   8
   1  -6  -4 857.463 92.3272   8
   1  -6  -4 1047.55 95.9176  21
   1  -6  -4 869.797 88.1833  10
  -1  -6   4 1124.23 101.257  10
   1  -6  -3 137.928 52.4540  10
   1  -6  -3 109.977 55.0916   8
  -1  -6   3 295.281 68.1693  10
   1  -6  -3 173.951 51.6188  21
  -1  -6   3 196.268 56.6506   8
   1  -6  -2 564.592 79.3229   8
  -1  -6   2 830.498 90.9879  10
  -1  -6   2 777.785 77.2334  21
   1  -6  -2 616.959 76.9431  10
   1  -6  -2 702.664 81.1245  21
  -1  -6   2 813.066 94.8417   8
  -1  -6   1 255.245 61.6157  10
  -1  -6   1 376.208 59.7602  21
  -1  -6   1 350.345 72.7469   8
   1  -6  -1 193.050 54.8613   8
   1  -6  -1 283.815 59.7012  21
  -1  -6   0 302.689 55.1281  21
  -1  -6   0 289.683 67.5670   8
  -1  -6   0 273.047 64.1960  10
   1  -6   0 92.3554 52.7109   8
   1  -6   0 134.242 53.0724  10
   1  -6   0 288.747 60.4522  21
   1  -6   1 446.246 69.8594  10
  -1  -6  -1 680.126 89.8816   8
   1  -6   1 631.091 77.9530  21
   1  -6   1 471.841 78.8892   8
  -1  -6  -1 628.891 71.2329  21
  -1  -6  -1 645.497 79.6277  10
   1  -6   2 154.279 57.3952   8
  -1  -6  -2 384.031 74.9021   8
  -1  -6  -2 277.406 53.9637  21
   1  -6   2 186.020 59.8635  10
   1  -6   2 318.034 63.6891  21
  -1  -6  -2 441.908 73.4783  10
   1  -6   3 869.230 94.5726  10
   1  -6   3 898.487 99.0208   8
  -1  -6  -3 905.963 97.4345   8
   1  -6   3 936.675 90.9928  21
  -1  -6  -3 1028.08 94.2032  10
  -1  -6  -3 927.974 87.3640  21
  -1  -6  -4 1519.73 108.626  10
  -1  -6  -4 1275.48 97.7854  21
  -1  -6  -4 1197.99 109.121   8
   1  -6   4 1150.42 105.899   8
   1  -6   4 1169.43 98.1950  21
   1  -6   4 1179.35 104.078  10
  -1  -6  -5 875.829 95.4096   8
   1  -6   5 881.657 87.6921  21
   1  -6   5 859.906 94.3908   8
  -1  -6  -5 945.634 86.8058  21
   1  -6   5 715.899 84.1750  10
   1  -6   6 568.951 80.3073  10
   1  -6   6 721.380 88.7243   8
  -1  -6  -6 636.873 74.9934  21
  -1  -6  -6 658.626 83.3754   8
   1  -6   7 296.866 66.8658   8
   1  -6   7 116.392 59.7391  10
  -1  -6  -7 283.519 63.4027   8
  -1  -6  -7 252.736 51.5619  21
  -1  -6  -8 779.333 79.5851  21
   1  -6   8 708.266 84.0028  10
   1  -6   8 765.209 90.9835   8
  -1  -6  -8 791.625 86.5443   8
  -1  -6  -9 817.500 81.2491  21
  -1  -6  -9 770.341 83.9472   8
   1  -6   9 812.715 89.5499   8
   1  -6   9 751.029 87.1862  10
  -1  -6 -10 876.870 85.5289  21
   1  -6  10 1002.86 96.8664   8
   1  -6  10 746.079 88.0253  10
  -1  -6 -10 804.546 85.2918   8
   1  -6  11 1901.67 123.051   8
  -1  -6 -11 1737.92 112.250  21
   1  -6  11 1578.99 114.698  10
  -1  -6 -11 1818.55 117.474   8
  -1  -6 -12 777.094 79.1601  21
   1  -6  12 955.426 98.7408  15
   1  -6  12 749.203 84.1410  10
  -1  -6 -12 860.606 84.2186   8
  -1  -6 -13 511.438 66.4932   8
  -1  -6 -13 446.506 60.8897  21
   1  -6  13 570.097 80.3112  15
   1  -6  13 521.694 73.2759  10
   1  -6  14 192.896 61.7166  15
  -1  -6 -14 182.272 45.7749  21
  -1  -6 -14 249.883 50.4643   8
   1  -6  14 204.676 54.8731  10
   1  -6  15 30.7892 42.1800  10
  -1  -6 -15 66.6898 37.4851  21
  -1  -6 -15 110.009 40.4974   8
   1  -6  15 128.534 58.5466  15
  -1  -6 -16 222.064 47.1975  21
   1  -6  16 305.917 61.2486  15
   1  -6  16 228.301 51.1426  10
  -1  -6 -17 271.719 52.4198  17
   1  -6  17 365.051 64.2311  15
   1  -6  17 286.587 52.5594  10
  -1  -6 -17 302.475 49.8361  21
   1  -6  18 265.326 49.6036  10
  -1  -6 -18 182.478 46.0146  17
   1  -6  18 291.600 56.2531  15
  -1  -6 -18 200.656 41.1152  21
  -1  -6 -19 45.1583 30.9213  21
  -1  -6 -19 63.9123 34.9335  17
  -1  -6 -20 196.161 37.2395  21
  -1  -6 -20 174.553 41.0975  17
   1  -6  20 276.898 51.7021  15
   1  -6  21 193.397 42.7117  15
  -1  -6 -21 167.158 39.3604  17
  -1  -6 -21 129.234 31.8515  21
   1  -6  22 127.789 38.5120  15
  -1  -6 -22 78.1806 26.2344  21
  -1  -6 -22 53.1903 30.1282  17
   1  -5 -31 157.142 28.7907  21
  -1  -5  30 76.4102 30.6073   9
   1  -5 -30 130.485 36.5997  17
  -1  -5  30 112.771 34.4320  15
  -1  -5  29 76.9525 35.9361  15
  -1  -5  29 3.13982 30.0080   9
   1  -5 -29 41.3017 36.0811  17
   1  -5 -29 13.8391 22.8538   7
  -1  -5  28 42.5370 35.7318  15
  -1  -5  28-37.6288 37.0647   9
   1  -5 -28-13.0038 37.4335  17
   1  -5 -28 21.8709 26.1748   7
  -1  -5  27 101.913 40.6751   9
  -1  -5  27 183.082 48.8516  15
   1  -5 -27 75.4237 45.4511  17
   1  -5 -27 68.5532 32.7094   7
  -1  -5  26-6.83593 38.4187   9
  -1  -5  26 26.2914 38.0965  15
   1  -5 -26 39.5272 33.4288   7
  -1  -5  26 37.6769 38.5980  18
   1  -5 -26 41.0502 43.3129  17
   1  -5 -25 144.379 43.0989   7
   1  -5 -25 130.296 55.7754  17
  -1  -5  25 146.441 48.3182  15
  -1  -5  25 156.688 52.6628  18
  -1  -5  24 375.774 62.7866  18
   1  -5 -24 359.641 67.7169  17
  -1  -5  24 358.137 65.0217  15
  -1  -5  23 464.851 69.7501  18
  -1  -5  23 486.117 76.0491  15
   1  -5 -23 382.025 70.2645  17
   1  -5 -22 898.806 96.4119  17
  -1  -5  22 877.862 86.5265  18
  -1  -5  22 890.483 97.8317  15
  -1  -5  21 213.187 58.4313  18
  -1  -5  21 387.427 66.5238  10
  -1  -5  21 288.317 71.0764  15
   1  -5 -21 158.649 62.1894  17
  -1  -5  20 1877.64 127.548  18
   1  -5 -20 1890.35 134.742  17
  -1  -5  20 1975.51 118.655  10
  -1  -5  20 1926.26 139.732  15
  -1  -5  19 2688.17 141.555  10
  -1  -5  19 2641.68 149.607  18
   1  -5 -19 2568.29 155.461  17
  -1  -5  19 2604.43 159.054  15
  -1  -5  18 786.455 96.4671  15
  -1  -5  18 825.482 90.1684  18
   1  -5 -18 744.005 93.8577  17
  -1  -5  18 737.482 84.4446  10
  -1  -5  17 721.712 84.8291  10
   1  -5 -17 888.667 99.5538  17
  -1  -5  17 930.891 106.369  15
  -1  -5  17 1089.22 101.680   8
  -1  -5  17 865.892 89.7103  18
  -1  -5  16 1706.37 122.472  18
  -1  -5  16 1836.32 126.528   8
   1  -5 -16 1813.07 135.584  17
  -1  -5  16 1896.57 140.687  15
  -1  -5  16 1691.07 121.654  10
  -1  -5  15 1119.90 104.998   8
  -1  -5  15 1099.41 100.727  18
   1  -5 -15 1054.32 107.237  17
  -1  -5  15 1010.01 100.543  10
  -1  -5  15 1072.57 110.648  15
  -1  -5  15 992.861 100.336   9
  -1  -5  14 3848.73 193.525  15
  -1  -5  14 3672.08 174.382   8
  -1  -5  14 3574.53 176.874   9
   1  -5 -14 3686.89 187.184  17
   1  -5 -14 3787.40 171.598   8
  -1  -5  14 3246.64 170.090  10
   1  -5 -13 8356.65 272.876  17
  -1  -5  13 7956.67 256.085   8
   1  -5 -13 8023.55 251.393   8
  -1  -5  13 7847.00 257.329   9
  -1  -5  13 7415.48 253.546  10
  -1  -5  13 7728.02 269.800  15
  -1  -5  12 3291.76 173.880  10
   1  -5 -12 3803.94 186.501  17
  -1  -5  12 3717.97 179.698   9
  -1  -5  12 3744.44 179.463   8
   1  -5 -12 3594.74 172.346   8
  -1  -5  12 3897.07 195.253  15
  -1  -5  11 11491.6 314.101  10
   1  -5 -11 12213.8 322.050  17
  -1  -5  11 11583.1 325.449  15
   1  -5 -11 11623.8 305.659   8
  -1  -5  11 11660.8 309.719   9
  -1  -5  10 3510.47 174.463   8
  -1  -5  10 3872.92 195.160  15
  -1  -5  10 3416.33 172.696   9
  -1  -5  10 3445.27 177.824  10
   1  -5 -10 3490.96 173.905   8
  -1  -5   9 2287.60 143.438   8
  -1  -5   9 2483.29 151.035  10
  -1  -5   9 2436.77 143.282   9
   1  -5  -9 2308.96 142.021   8
   1  -5  -9 2349.85 147.402  21
  -1  -5   9 2381.66 154.481  15
   1  -5  -8 1066.62 100.815  21
   1  -5  -8 1028.38 99.9532   8
  -1  -5   8 1219.90 108.365   8
  -1  -5   8 1101.26 107.196  15
  -1  -5   8 1172.87 99.9856  21
  -1  -5   8 950.789 99.4954  10
  -1  -5   8 1099.49 100.075   9
  -1  -5   7 695.074 80.6128   9
   1  -5  -7 638.231 82.6287  21
   1  -5  -7 640.194 81.1785   8
  -1  -5   7 712.455 91.2312  15
  -1  -5   7 706.016 78.7249  21
  -1  -5   7 580.736 80.7047  10
  -1  -5   7 709.501 87.9838   8
  -1  -5   6 1351.04 113.149   8
   1  -5  -6 1378.85 114.325   8
   1  -5  -6 1345.64 109.880  21
  -1  -5   6 1328.28 117.150  15
  -1  -5   6 1135.06 107.738  10
   1  -5  -6 1168.41 99.7956  10
  -1  -5   6 1395.75 106.688  21
   1  -5  -5 784.468 91.0478   8
  -1  -5   5 697.658 92.4415  15
  -1  -5   5 804.262 91.5979   8
   1  -5  -5 870.762 90.0433  21
  -1  -5   5 847.074 82.2931  21
  -1  -5   5 716.353 88.0966  10
   1  -5  -5 658.875 77.6447  10
   1  -5  -4 290.156 59.5525  10
  -1  -5   4 389.313 61.9867  21
   1  -5  -4 377.060 62.9551  21
   1  -5  -4 423.860 69.6462   8
  -1  -5   4 355.730 554.735   3
  -1  -5   4 394.767 75.7961  15
  -1  -5   4 407.858 69.5333  10
  -1  -5   4 388.390 69.5031   8
  -1  -5   3 810.963 91.8455   8
  -1  -5   3 1570.86 993.064   3
  -1  -5   3 772.604 90.0720  10
   1  -5  -3 1524.00 983.777   3
   1  -5  -3 784.514 92.5427   8
   1  -5  -3 970.860 94.1772  21
  -1  -5   3 903.272 89.6465  21
   1  -5  -3 883.060 91.9830  10
  -1  -5   2 1227.73 108.434   8
  -1  -5   2 1169.64 106.681  10
   1  -5  -2 1218.73 103.931  21
  -1  -5   2 1238.93 99.8534  21
   1  -5  -2 1328.72 112.694  10
   1  -5  -2 1114.34 105.473   8
   1  -5  -1 1194.51 108.216   8
  -1  -5   1 1166.55 106.074   8
   1  -5  -1 1346.43 108.450  21
  -1  -5   1 1145.96 98.0085  21
   1  -5  -1 1269.33 111.428  10
  -1  -5   1 1142.62 102.895  10
  -1  -5   1 1307.93 912.989   3
   1  -5   0 1410.38 116.063  10
   1  -5   0 1370.10 112.018  21
  -1  -5   0 1514.67 940.150   3
  -1  -5   0 1262.33 108.015  10
   1  -5   0 1307.45 112.002   8
   1  -5   0 1838.63 970.272   3
  -1  -5   0 1422.31 117.748   8
  -1  -5   0 1410.13 108.604  21
  -1  -5  -1-442.407 620.599   3
   1  -5   1 2622.56 571.648   3
   1  -5   1 1033.84 98.6063  21
   1  -5   1 1615.65 993.700  24
  -1  -5  -1 878.940 92.1889  10
  -1  -5  -1 1005.74 90.9430  21
   1  -5   1 972.139 100.860   8
   1  -5   1 1029.10 101.975  10
  -1  -5  -1 956.293 98.7836   8
  -1  -5  -2 1051.72 99.2430  10
   1  -5   2 1156.59 105.563   8
   1  -5   2 1080.97 105.708  10
   1  -5   2 1127.77 99.7547  21
  -1  -5  -2 1063.06 94.8718  21
  -1  -5  -2 1025.24 101.483   8
   1  -5   2 1224.10 110.490  15
  -1  -5  -2 738.274 684.429   3
  -1  -5  -3 314.019 63.4601   8
  -1  -5  -3 322.206 61.9678  10
   1  -5   3 338.372 71.4327  10
  -1  -5  -3 260.042 57.2603  21
   1  -5   3 300.614 62.4041  21
   1  -5   3 313.380 66.1707  15
   1  -5   3 365.267 69.7470   8
   1  -5   4 1010.44 99.7490   8
  -1  -5  -4 913.282 94.8797   8
  -1  -5  -4 883.387 89.6623  10
   1  -5   4 1058.20 106.391  15
  -1  -5  -4 1073.27 97.0475  21
   1  -5   4 942.934 92.3722  21
   1  -5   4 960.261 101.026  10
  -1  -5  -5 1101.30 101.512  21
   1  -5   5 1047.14 104.959  10
  -1  -5  -5 1076.63 96.9975  10
   1  -5   5 1116.92 99.8790  21
   1  -5   5 1006.23 99.7597   8
   1  -5   5 1136.92 112.445  15
  -1  -5  -5 1025.04 102.179   8
   1  -5   6 728.732 81.2259  21
   1  -5   6 781.612 93.7474  15
  -1  -5  -6 765.373 81.8284  10
   1  -5   6 637.368 81.9189   8
   1  -5   6 685.536 89.3325  10
  -1  -5  -6 683.596 86.5935   8
  -1  -5  -6 732.637 83.3017  21
  -1  -5  -7 1032.88 96.2366  21
   1  -5   7 1033.75 97.4395  21
  -1  -5  -7 992.542 101.005   8
   1  -5   7 963.637 98.6635   8
   1  -5   7 1099.18 110.615  15
   1  -5   7 970.250 103.883  10
   1  -5   8 2192.40 133.959  21
   1  -5   8 1844.36 133.891   8
  -1  -5  -8 2043.79 134.147  21
   1  -5   8 2056.39 142.248  10
  -1  -5  -8 2053.48 138.598   8
   1  -5   8 2102.87 144.690  15
  -1  -5  -9 4001.88 190.784   8
   1  -5   9 4108.35 185.674  21
   1  -5   9 4118.56 190.336   8
   1  -5   9 3914.35 196.545  15
   1  -5   9 4036.77 197.865  10
   1  -5  10 8842.05 288.386  15
   1  -5  10 8971.35 276.523   8
   1  -5  10 9555.44 292.349  10
  -1  -5 -10 8835.33 277.067   8
   1  -5  11 4725.50 214.059  15
  -1  -5 -11 4565.02 199.590   8
  -1  -5 -11 4944.67 211.824  17
   1  -5  11 4969.68 215.219  10
   1  -5  11 4636.94 201.887   8
   1  -5  12 7197.44 262.225  15
   1  -5  12 6946.87 252.060  10
  -1  -5 -12 7270.53 246.921   8
  -1  -5 -12 7751.19 262.562  17
   1  -5  12 7288.82 250.144   8
  -1  -5 -13 4718.50 209.108  17
   1  -5  13 4634.48 214.100  15
   1  -5  13 4416.04 193.097   8
   1  -5  13 4006.53 191.075  10
  -1  -5 -13 4787.22 198.653   8
   1  -5  14 1171.62 118.254  15
  -1  -5 -14 1259.05 114.776  17
   1  -5  14 1234.53 112.086   8
   1  -5  14 862.045 97.5443  10
  -1  -5 -14 1206.61 104.015   8
   1  -5  14 1217.15 107.405  18
   1  -5  15 2224.50 143.382   8
  -1  -5 -15 2070.31 130.776   8
   1  -5  15 1928.44 130.118  18
  -1  -5 -15 1903.58 138.262  17
   1  -5  15 1896.61 141.195  15
   1  -5  15 1680.29 122.813  10
   1  -5  16 913.849 93.1427  18
   1  -5  16 1095.10 114.279  15
   1  -5  16 923.189 93.9219  10
  -1  -5 -16 1044.16 106.208  17
  -1  -5 -16 1120.91 98.4376   8
  -1  -5 -17 954.288 102.387  17
   1  -5  17 789.448 88.1627  10
   1  -5  17 751.023 86.9377  18
   1  -5  17 950.988 105.691  15
   1  -5  18 2352.54 155.991  15
   1  -5  18 2210.44 136.773  18
   1  -5  18 2133.50 131.970  10
  -1  -5 -18 2213.09 148.862  17
   1  -5  19 1756.08 137.246  15
   1  -5  19 1774.78 123.786  18
  -1  -5 -19 1710.67 129.360  17
   1  -5  19 1577.19 111.552  10
   1  -5  20 262.819 71.8944  15
   1  -5  20 252.745 59.3995  18
  -1  -5 -20 303.166 69.1803  17
   1  -5  20 203.830 50.1099  10
  -1  -5 -21 587.554 84.7158  17
   1  -5  21 571.005 77.4295  18
   1  -5  21 658.859 88.9903  15
   1  -5  22 341.063 62.4992  18
  -1  -5 -22 400.263 73.3778  17
   1  -5  22 431.809 73.2755  15
  -1  -5 -23 475.854 74.1487  17
   1  -5  23 421.589 64.7233  18
   1  -5  23 465.469 70.7347  15
  -1  -5 -24 76.4052 49.9439  17
   1  -5  24 133.762 51.7038  15
   1  -5  24 130.041 48.7561  18
   1  -5  25 26.0806 39.2745  15
   1  -5  25 14.2461 36.4360  18
  -1  -5 -25 20.6666 41.6216  17
   1  -5  26 172.070 47.2564  15
  -1  -5 -26 168.609 47.6698  17
   1  -5  26 154.415 45.8557  18
  -1  -5 -27 57.8504 39.6620  17
   1  -5  27 29.7885 35.2881  18
   1  -5  27 20.3316 29.7317   9
   1  -5  27 22.9788 34.7405  15
  -1  -5 -28 55.8631 38.3662  17
   1  -5  28 73.5033 34.9765  15
   1  -5  28 60.7825 34.0706  18
   1  -5  28-22.4167 29.4964   9
  -1  -5 -29 129.830 37.8503  17
   1  -5  29 153.545 36.8152  15
   1  -5  30 187.645 33.0498  15
  -1  -5 -30 124.623 32.1191  17
   1  -4 -35 69.0524 28.0593   7
   1  -4 -34 14.2696 29.8873   7
   1  -4 -34 9.80416 30.0310  17
  -1  -4  34 9.74354 26.5727  15
  -1  -4  33 15.5331 29.7027  15
   1  -4 -33 45.1592 35.8287  17
   1  -4 -33-18.9387 35.1833   7
  -1  -4  32 214.058 50.2373  18
  -1  -4  32 217.980 45.5652  15
   1  -4 -32 282.258 53.7313   7
   1  -4 -32 210.820 49.6341  17
  -1  -4  31 281.710 54.0337  15
   1  -4 -31 282.408 57.2035  17
   1  -4 -31 351.074 59.1450   7
  -1  -4  31 263.399 55.3880  18
  -1  -4  30 166.984 53.3625  18
  -1  -4  30 111.386 46.1627  15
   1  -4 -30 102.039 47.3854  17
   1  -4 -29 81.8311 51.3447  17
  -1  -4  29 69.3625 49.2171  18
  -1  -4  29 21.4422 41.2501  15
  -1  -4  28 181.000 59.6626  18
   1  -4 -28 147.546 57.9562  17
  -1  -4  28 170.460 54.9263  15
  -1  -4  27 357.184 66.7230  15
   1  -4 -27 472.947 79.7007  17
  -1  -4  27 392.767 72.5197  18
  -1  -4  26 182.233 56.5142  15
  -1  -4  26 194.471 65.2630  18
   1  -4 -26 197.624 63.9707  17
   1  -4 -25 1313.74 117.492  17
  -1  -4  25 1097.68 108.686  15
  -1  -4  25 1106.72 106.998  18
  -1  -4  24 226.934 67.3976  18
  -1  -4  24 147.957 53.7995  15
   1  -4 -24 192.884 65.4205  17
   1  -4 -23 172.763 64.5790  17
  -1  -4  23 230.774 62.5822  18
  -1  -4  23 128.462 55.9244  15
  -1  -4  22 15.1098 54.2818  15
  -1  -4  22 105.294 53.3736  18
   1  -4 -22 128.967 62.8853  17
   1  -4 -21 118.867 62.4414  17
  -1  -4  21 134.483 53.0364  18
  -1  -4  21 26.0947 49.0649  15
  -1  -4  20 1090.78 105.921  18
  -1  -4  20 987.610 105.098  15
   1  -4 -20 980.374 107.974  17
  -1  -4  19 2507.27 153.253  18
  -1  -4  19 2502.15 157.650  15
   1  -4 -19 2602.26 162.903  17
  -1  -4  19 2660.91 144.588  10
  -1  -4  18 7468.55 241.025  10
   1  -4 -18 7057.90 257.251  17
  -1  -4  18 6976.28 248.247  18
  -1  -4  18 6863.21 256.328  15
  -1  -4  17 8092.18 264.173  18
   1  -4 -17 7550.33 265.604  17
  -1  -4  17 7867.27 269.817  15
   1  -4 -17 7864.93 2082.25   3
  -1  -4  17 7337.40 241.705  10
   1  -4 -16 3631.56 1388.56   3
  -1  -4  16 5273.77 221.418  15
  -1  -4  16 4141.51 1399.26  24
  -1  -4  16 4413.53 190.071  10
  -1  -4  16 4661.95 1702.96   4
   1  -4 -16 5181.79 217.356  17
  -1  -4  16 5241.90 213.964  18
  -1  -4  15 3691.26 177.028  18
  -1  -4  15 3492.44 180.865  15
   1  -4 -15 2585.27 1217.68   3
  -1  -4  15 2760.31 1347.83   4
  -1  -4  15 3473.73 168.217  10
  -1  -4  15 3756.39 167.389   8
   1  -4 -15 3459.57 178.493  17
  -1  -4  15 3969.96 1407.54  24
  -1  -4  14 1760.38 1054.67   4
   1  -4 -14 1745.86 1040.66   3
  -1  -4  14 3504.89 182.152  15
   1  -4 -14 3544.21 179.348  17
  -1  -4  14 3558.05 163.037   8
  -1  -4  14 3401.34 167.897  10
  -1  -4  14 3591.65 172.666  18
  -1  -4  14 3978.21 1416.54  24
   1  -4 -13 7300.25 1921.26   3
  -1  -4  13 7169.86 237.270  18
   1  -4 -13 6948.40 243.425  17
  -1  -4  13 6620.14 230.008  10
  -1  -4  13 5790.49 1757.30   4
  -1  -4  13 6544.92 219.760   8
  -1  -4  13 6880.93 245.179  15
  -1  -4  13 6612.05 1727.12  24
   1  -4 -12 7639.68 1953.53   3
  -1  -4  12 8346.04 257.924  10
   1  -4 -12 8272.74 265.459  17
  -1  -4  12 8603.33 269.244  15
  -1  -4  12 8155.20 248.817  18
  -1  -4  12 8685.56 1961.35  24
  -1  -4  12 6911.98 1901.60   4
  -1  -4  12 8432.29 249.795   8
   1  -4 -11 8374.32 261.328  17
  -1  -4  11 8255.92 246.045   8
  -1  -4  11 8604.35 266.682  15
   1  -4 -11 6949.95 1821.16   3
  -1  -4  11 8919.25 1970.80  24
  -1  -4  11 8984.27 263.699  10
  -1  -4  11 7666.85 1973.35   4
   1  -4 -10 2455.86 1120.11   3
  -1  -4  10 2220.70 981.614  24
  -1  -4  10 3237.36 1288.49   4
  -1  -4  10 4089.62 179.240  10
  -1  -4  10 4026.62 183.698  15
  -1  -4   9 683.385 525.846   4
  -1  -4   9 36.2992 258.883  24
   1  -4  -9-5.31887 406.844   3
  -1  -4   8 434.972 481.204  24
  -1  -4   8 413.564 606.624   4
  -1  -4   7 905.377 645.339   3
  -1  -4   7 1020.35 752.252   4
  -1  -4   7 428.817 486.203  24
   1  -4  -7 1369.80 850.515   3
  -1  -4   6-387.007 503.307   3
  -1  -4   6 347.151 557.770   4
   1  -4  -6-757.157 649.219   3
  -1  -4   6 429.512 443.172  24
  -1  -4   5 415.266 466.147   4
   1  -4  -5 497.619 527.770   3
  -1  -4   5 1363.98 786.181  24
  -1  -4   5 735.810 402.803   3
  -1  -4   4 3637.17 1240.51   3
   1  -4  -4 4309.33 1450.04   3
  -1  -4   4 3819.08 1249.79  24
   1  -4  -4 3308.07 1191.02  24
  -1  -4   3 2868.26 1163.00   3
  -1  -4   3 3109.79 1130.92  24
   1  -4  -3 3326.22 1167.45  24
   1  -4  -3 3261.25 1305.93   3
   1  -4  -2 485.133 512.881  24
  -1  -4   2-301.803 474.462   3
   1  -4  -2 526.969 657.623   3
  -1  -4   2 1240.49 713.711  24
  -1  -4   1 2206.68 958.588  24
  -1  -4   1 888.493 586.979   3
   1  -4  -1 1944.52 951.483   3
   1  -4  -1 1914.25 879.433  24
  -1  -4   0 1626.49 905.499   3
   1  -4   0 2232.81 898.344   3
  -1  -4   0 2717.63 1037.64  24
   1  -4   0 585.464 523.529  24
  -1  -4  -1-510.642 624.375   3
   1  -4   1 68.7505 323.430  24
   1  -4   1 960.496 677.390   3
   1  -4   2 2539.74 1127.01   4
  -1  -4  -2 1803.53 1133.27   3
   1  -4   2 3944.68 1288.14   3
   1  -4   2 3492.47 1226.85  24
   1  -4   3 5738.49 1575.69   4
   1  -4   3 4885.62 1389.68   3
  -1  -4  -3 3377.64 1232.63   3
   1  -4   3 3786.35 1244.61  24
   1  -4   4 1940.45 923.106   3
  -1  -4  -4 582.138 579.882   3
   1  -4   4 2111.86 999.098   4
   1  -4   4 1690.65 868.034  24
   1  -4   5-123.312 270.632  24
  -1  -4  -5 571.251 520.425   3
   1  -4   5 99.5774 475.191   4
  -1  -4  -6-601.960 597.654   3
   1  -4   6-352.863 511.309   4
   1  -4   7 590.796 661.914   4
  -1  -4  -7 2339.22 1063.36   3
   1  -4   7 2808.77 1107.87  24
   1  -4   8 909.492 639.921  24
   1  -4   8 1461.60 892.793   4
  -1  -4  -8 759.115 592.885   3
   1  -4   9 5274.76 206.346  10
   1  -4   9 5264.30 196.268   8
   1  -4   9 5282.02 207.599  15
  -1  -4  -9 5131.96 1577.21   3
   1  -4   9 3962.46 1442.99   4
   1  -4   9 6504.53 1710.22  24
   1  -4  10 6372.54 226.698  10
   1  -4  10 5725.86 1754.89   4
  -1  -4 -10 6310.49 217.223   8
  -1  -4 -10 6549.39 1860.15   3
  -1  -4 -10 6569.61 229.953  17
   1  -4  10 5859.05 1640.58  24
   1  -4  10 6494.81 232.429  15
   1  -4  10 5899.65 212.848   8
   1  -4  10 6813.67 219.047  21
  -1  -4 -11 10790.8 297.030  17
   1  -4  11 9296.29 2226.83   4
   1  -4  11 9690.86 289.288  15
  -1  -4 -11 10521.3 2310.66   3
   1  -4  11 9742.18 271.793  18
   1  -4  11 10060.7 285.786  10
  -1  -4 -11 10299.7 278.307   8
   1  -4  11 10455.0 272.970  21
   1  -4  11 11747.8 2358.91  24
   1  -4  11 10602.5 280.728   8
   1  -4  12 5025.82 201.068  18
  -1  -4 -12 5363.71 202.960   8
  -1  -4 -12 5236.66 213.507  17
  -1  -4 -12 5705.11 1898.90   3
   1  -4  12 5327.96 210.636  10
   1  -4  12 5538.27 206.039   8
   1  -4  12 5033.19 211.675  15
   1  -4  12 5698.64 1667.19  24
   1  -4  12 4862.83 1762.55   4
   1  -4  13 4217.55 181.056   8
  -1  -4 -13 4225.87 193.997  17
  -1  -4 -13 3936.07 1378.54   3
   1  -4  13 4003.93 190.020  15
  -1  -4 -13 4405.90 183.630   8
   1  -4  13 4195.63 187.960  10
   1  -4  13 5037.24 1585.51  24
   1  -4  13 4687.10 1597.37   4
   1  -4  13 4088.40 184.527  18
   1  -4  14 3890.99 181.063  10
   1  -4  14 3793.37 189.218  15
  -1  -4 -14 3825.28 173.641   8
   1  -4  14 3719.52 172.221   8
   1  -4  14 3923.46 1466.76   4
   1  -4  14 3726.26 178.969  18
  -1  -4 -14 3746.26 184.599  17
   1  -4  15 4611.55 209.685  15
  -1  -4 -15 5064.66 197.068   8
   1  -4  15 4966.58 204.644  10
   1  -4  15 4724.12 202.955  18
  -1  -4 -15 4768.87 211.704  17
   1  -4  15 5541.29 1685.69  24
   1  -4  15 6695.28 2186.81   4
  -1  -4 -15 4502.40 1758.76   3
   1  -4  15 5194.77 199.142   8
   1  -4  16 7403.38 245.620  10
  -1  -4 -16 7415.52 263.457  17
   1  -4  16 8312.53 251.515   8
   1  -4  16 7242.81 262.354  15
  -1  -4 -16 7340.26 2145.54   3
   1  -4  16 6646.59 1973.39   4
   1  -4  16 7346.54 255.252  18
   1  -4  17 7515.21 251.909  10
  -1  -4 -17 7630.41 266.892  17
   1  -4  17 8004.53 266.367  18
  -1  -4 -18 2619.78 161.510  17
   1  -4  18 2867.92 154.915  10
   1  -4  18 3131.31 172.414  18
  -1  -4 -19 1274.30 119.077  17
   1  -4  19 1136.93 113.840  18
  -1  -4 -20 137.370 64.2758  17
   1  -4  20 83.8249 48.7759  18
  -1  -4 -21 202.027 64.1621  17
   1  -4  21 190.847 62.0676  18
  -1  -4 -22 315.995 72.4635  17
   1  -4  22 309.386 68.8926  18
  -1  -4 -23 358.684 76.4643  17
   1  -4  23 311.617 69.8451  18
   1  -4  24 975.153 101.282  18
  -1  -4 -24 939.823 105.194  17
   1  -4  25 257.560 65.6647  18
  -1  -4 -25 303.164 71.6751  17
   1  -4  25 182.980 59.1792  15
   1  -4  26 378.203 70.5366  15
  -1  -4 -26 408.610 78.2646  17
   1  -4  26 424.049 74.3646  18
   1  -4  27 127.318 52.6519  15
   1  -4  27 228.929 66.2844  18
  -1  -4 -27 180.518 60.8029  17
  -1  -4 -28 85.4396 49.6213  17
   1  -4  28 58.7100 45.3680  18
   1  -4  28 66.5302 48.6332  15
   1  -4  29 131.772 52.5900  15
  -1  -4 -29 105.712 51.6120  17
   1  -4  29 22.3831 41.1828  18
   1  -4  30 353.035 60.7170  15
   1  -4  30 349.733 61.5181  18
  -1  -4 -30 367.092 63.4544  17
   1  -4  31 136.140 42.8864  15
   1  -4  31 266.352 53.1834  18
  -1  -4 -31 143.283 44.4702  17
   1  -4  32 44.8664 34.6994  15
  -1  -4 -32 4.62830 33.8090  17
   1  -4  32 37.0933 35.3126  18
   1  -4  33 36.3695 30.7647  15
   1  -4  33 40.4671 30.9847  18
  -1  -4 -33 55.4391 32.0105  17
  -1  -4 -33 18.7719 30.7176   7
  -1  -4 -34 135.550 30.7750   7
   1  -4  34 55.3616 25.8674  15
   1  -3 -38 156.540 33.6688   7
  -1  -3  37 69.9046 29.8224  15
  -1  -3  37 111.222 29.3513  20
   1  -3 -37 147.710 40.3181   7
   1  -3 -36 76.4761 40.4061   7
  -1  -3  36 76.3182 33.2162  15
  -1  -3  36 32.9044 28.3333  20
   1  -3 -35 182.004 38.4879  26
  -1  -3  35 150.645 40.7217  20
   1  -3 -35 207.444 44.5786  17
  -1  -3  34 96.0835 41.9320  20
   1  -3 -34 53.6045 38.9897  17
  -1  -3  34 116.919 45.4645  18
   1  -3 -34 108.753 36.8341  26
   1  -3 -33 346.538 60.5455  17
   1  -3 -33 339.892 55.3942  26
  -1  -3  33 331.039 61.7303  18
  -1  -3  33 319.943 56.6762  20
   1  -3 -32 214.151 48.8820  26
  -1  -3  32 204.984 53.4207  20
  -1  -3  32 225.464 55.9379  18
   1  -3 -32 169.516 53.5208  17
   1  -3 -31 120.527 51.2446  17
  -1  -3  31 121.135 47.0199  20
  -1  -3  31 84.4703 51.8725  18
   1  -3 -31 250.725 56.8132  26
   1  -3 -30 501.426 79.8173  17
  -1  -3  30 579.748 75.8842  20
  -1  -3  30 593.862 82.7912  18
   1  -3 -30 532.260 73.2794  26
   1  -3 -29 1858.21 124.350  26
  -1  -3  29 1722.77 130.076  18
   1  -3 -29 1664.95 127.908  17
  -1  -3  28 1594.90 124.911  18
   1  -3 -28 1657.96 119.879  26
   1  -3 -28 1529.46 125.103  17
   1  -3 -27 988.826 105.764  17
   1  -3 -27 1107.67 101.671  26
  -1  -3  27 995.862 104.256  18
   1  -3 -26 287.396 70.3978  17
   1  -3 -26 371.693 68.5262  26
  -1  -3  26 339.331 68.2187  18
   1  -3 -25 250.374 57.9819  26
   1  -3 -25 261.194 66.3631  17
  -1  -3  25 222.910 64.8982  18
  -1  -3  24 662.604 86.6321  18
   1  -3 -24 757.396 90.7318  26
   1  -3 -24 659.207 91.1518  17
   1  -3 -23 635.842 88.2987  17
   1  -3 -23 669.549 80.6923  26
  -1  -3  23 675.897 84.9370  18
   1  -3 -22 305.236 64.5881  17
  -1  -3  22 350.600 67.9450  18
   1  -3 -22-104.290 518.868   3
   1  -3 -21 137.331 556.089   3
  -1  -3  21 168.764 50.8276  18
  -1  -3  21-542.518 588.665   4
   1  -3 -21 185.056 58.3011  17
   1  -3 -20 869.599 94.6569  17
   1  -3 -20 978.514 685.687   3
  -1  -3  20 897.065 792.727   4
  -1  -3  20 743.186 85.7600  18
  -1  -3  19 1661.98 125.320  18
   1  -3 -19 1635.17 122.413  17
   1  -3 -19 1365.65 842.828   3
   1  -3 -18 1084.94 96.3722  17
  -1  -3  18 2124.92 909.643  24
  -1  -3  18 1107.21 100.206  18
   1  -3 -18 2363.87 1051.72   3
  -1  -3  18-16.9982 398.375   4
   1  -3 -17 1848.68 984.728   3
  -1  -3  17 1983.70 1000.69   4
  -1  -3  17-850.552 578.741  24
  -1  -3  16 324.267 492.861   4
   1  -3 -16-384.155 560.853   3
  -1  -3  15 1485.57 1066.19   4
  -1  -3  15 448.619 405.919  24
   1  -3 -15 2012.32 946.273   3
  -1  -3  14 3342.24 1071.34  24
   1  -3 -14 4219.02 1313.38   3
  -1  -3  14 3214.12 1168.50   4
  -1  -3  13 5226.81 1433.38   4
  -1  -3  13 6115.07 1390.90  24
   1  -3 -13 6657.23 1606.16   3
  -1  -3  12 4470.23 1370.81   4
  -1  -3  12 4819.64 1314.55  24
   1  -3 -12 4306.57 1347.55   3
  -1  -3  11 3598.64 1282.58   4
   1  -3 -11 4579.94 1258.71   3
  -1  -3  11 3826.54 1132.95  24
  -1  -3  10 1981.54 778.349  24
  -1  -3  10 1404.08 783.117   4
   1  -3 -10 1008.58 640.872   3
  -1  -3   9 11181.8 1863.48  24
  -1  -3   9 12589.4 2053.04   4
   1  -3  -9 11342.2 1957.08   3
  -1  -3   8 575.692 545.977   4
  -1  -3   8-668.794 517.195   3
   1  -3  -8 597.620 495.907   3
  -1  -3   8 1276.46 785.024  24
   1  -3  -7 5011.21 1255.81   3
  -1  -3   7 5600.34 1349.95   4
  -1  -3   7 4677.81 1221.83   3
  -1  -3   7 6133.91 1386.11  24
  -1  -3   6 4140.14 1074.81   3
   1  -3  -6 2208.76 843.551   3
  -1  -3   6 3458.40 1106.39  24
   1  -3  -6 2806.79 858.613  24
  -1  -3   6 3611.80 1103.38   4
  -1  -3   5 11931.6 1918.91   4
  -1  -3   5 10867.0 1780.93   3
   1  -3  -5 11132.6 1806.39  24
   1  -3  -5 9927.94 1691.17   3
  -1  -3   5 11929.5 1855.87  24
  -1  -3   4 17205.3 2223.26   3
   1  -3  -4 17250.5 2253.53   3
  -1  -3   4 19196.9 2336.03  24
  -1  -3   4 18036.9 2328.28   4
   1  -3  -4 18419.6 2278.38  24
  -1  -3   3 11108.9 1859.50   4
   1  -3  -3 10595.8 1705.29  24
  -1  -3   3 12363.7 1916.39  24
   1  -3  -3 10125.2 1722.03   3
  -1  -3   3 11781.6 1808.95   3
  -1  -3   2 15857.4 2121.54  24
   1  -3  -2 15671.8 2138.96   3
  -1  -3   2 16772.6 2185.48   3
  -1  -3   2 16019.9 2199.00   4
   1  -3  -2 16960.4 2164.46  24
  -1  -3   1 4131.58 1126.08   3
  -1  -3   1 3293.51 1012.74  24
   1  -3  -1 4208.43 1090.95  24
   1  -3  -1 3868.24 1118.11   4
   1  -3  -1 2684.84 948.039   3
  -1  -3   1 4179.63 1171.54   4
   1  -3   0 2948.76 974.512   3
   1  -3   0 3221.23 1017.69  24
  -1  -3   0 3215.86 969.313  24
   1  -3   0 1963.81 785.607   4
  -1  -3   0 2689.29 904.919   3
   1  -3   1 20960.2 2430.76   3
  -1  -3  -1 24625.6 2650.92  24
   1  -3   1 21852.1 2503.89  24
  -1  -3  -1 21452.1 2486.79   3
   1  -3   1 20076.6 2433.53   4
   1  -3   2 10431.1 1799.47   4
  -1  -3  -2 10859.1 1797.43   3
   1  -3   2 11694.1 1874.92  24
  -1  -3  -2 12176.0 1868.47  24
   1  -3   2 10318.6 1744.71   3
   1  -3   3 17096.8 2227.65   3
   1  -3   3 17686.3 2349.75   4
   1  -3   3 17480.1 2284.77  24
  -1  -3  -3 19421.9 2422.63   3
  -1  -3  -4 9840.72 1711.42   3
   1  -3   4 10304.1 1769.17   3
   1  -3   4 9925.09 1784.72   4
   1  -3   4 9258.12 1641.13  24
   1  -3   5 3573.15 1038.79  24
  -1  -3  -5 4933.74 1277.17   3
   1  -3   5 3843.93 1114.69   3
   1  -3   5 5357.45 1288.87   4
   1  -3   6 5947.60 1348.19   3
  -1  -3  -6 3337.82 1063.75   3
   1  -3   6 6414.32 1418.82   4
   1  -3   6 5437.37 1310.04  24
   1  -3   7 1353.15 575.207   4
  -1  -3  -7 946.271 798.375   3
   1  -3   7 370.450 497.771  24
   1  -3   8 11434.6 1975.84  24
  -1  -3  -8 9517.41 1814.88   3
   1  -3   8 10274.2 1922.58   4
   1  -3   9 2937.12 1112.99  24
   1  -3   9 2230.82 913.142   4
  -1  -3  -9 2513.93 972.971   3
   1  -3  10 3903.13 1337.52   4
   1  -3  10 2667.49 1141.86  24
  -1  -3 -10 3043.81 1107.86   3
  -1  -3 -11 3693.47 1191.61   3
   1  -3  11 3458.32 1087.99  24
   1  -3  11 3134.22 1304.63   4
  -1  -3 -12 4500.43 1343.91   3
   1  -3  12 3980.56 1322.44   4
   1  -3  12 5769.13 1458.58  24
   1  -3  13 3532.56 1248.10   4
   1  -3  13 4627.21 1311.33  24
  -1  -3 -13 4384.74 1364.96   3
  -1  -3 -14 1441.99 931.799   3
   1  -3  14 2457.04 1102.27   4
   1  -3  14-28.4561 275.510  24
  -1  -3 -15 2021.58 1010.91   3
   1  -3  15 1119.98 788.750   4
   1  -3  15 4.90832 213.507  24
   1  -3  16 1167.37 757.560  24
  -1  -3 -16 1352.21 888.846   3
   1  -3  16 1748.44 1049.25   4
  -1  -3 -17 2282.47 1036.55   3
   1  -3  17 1229.80 102.995  18
   1  -3  17-224.645 515.891   4
   1  -3  17 1661.47 860.961  24
   1  -3  18 1350.82 110.829  18
   1  -3  18 2347.25 1188.09   4
   1  -3  18 1539.61 827.462  24
  -1  -3 -18 995.690 854.782   3
   1  -3  19 2705.59 1132.24  24
  -1  -3 -19 1959.84 1111.80   3
   1  -3  19 1854.33 1137.19   4
  -1  -3 -20 134.124 53.3990  17
   1  -3  20 182.208 53.2936  18
   1  -3  20-751.826 627.550  24
  -1  -3 -20 44.7081 537.337   3
   1  -3  20 39.6727 534.022   4
   1  -3  21 372.041 61.2113  16
   1  -3  21 362.565 68.0233  18
  -1  -3 -21 176.797 610.090   3
  -1  -3 -21 334.323 68.6139  17
  -1  -3 -22 501.112 80.5363  17
   1  -3  22 422.613 71.4682  18
   1  -3  22 471.323 64.8299  16
  -1  -3 -22 1549.80 1025.69   3
   1  -3  22 1846.15 1189.97   4
   1  -3  23 712.154 90.1563  18
   1  -3  23 783.867 81.7442  16
  -1  -3 -23 690.055 91.5717  17
  -1  -3 -24 350.598 74.8333  17
   1  -3  24 320.270 61.4389  16
   1  -3  24 232.642 59.5781  18
   1  -3  25 349.807 69.6822  18
  -1  -3 -25 417.964 77.6026  17
  -1  -3 -26 906.971 102.915  17
   1  -3  26 798.563 97.5226  18
  -1  -3 -27 2330.84 151.727  17
   1  -3  27 2207.75 146.122  18
   1  -3  28 1407.04 118.938  18
  -1  -3 -28 1443.63 118.475  17
   1  -3  29 739.078 87.2581  18
  -1  -3 -29 812.781 94.7201  17
   1  -3  30 124.111 55.1536  18
  -1  -3 -30 181.528 57.2120  17
   1  -3  31 182.965 55.1412  18
  -1  -3 -31 147.707 50.5372  17
  -1  -3 -32 345.351 61.9373  17
   1  -3  32 355.275 61.8482  18
   1  -3  32 373.629 57.7153  20
  -1  -3 -33 70.1212 41.6369  17
   1  -3  33 60.7387 41.4468  18
   1  -3  33 26.3713 37.7583  20
   1  -3  34 150.781 44.5221  18
   1  -3  34 124.035 36.3024  20
  -1  -3 -34 139.740 40.3716  17
   1  -3  35 95.7610 30.5892  20
  -1  -3 -35 41.6530 29.3350  17
   1  -3  35 71.6844 36.1509  18
   1  -3  36 125.211 34.7802  15
  -1  -3 -37 171.028 35.8819   7
   1  -3  37 74.6877 27.6542  15
  -1  -2  40 180.102 32.8124  20
   1  -2 -39-4.39170 28.8745   7
   1  -2 -39 34.1329 28.2813  26
  -1  -2  39 43.8588 30.3671  20
   1  -2 -38 78.4923 38.1801   7
  -1  -2  38 57.1134 36.0787  20
   1  -2 -38 65.4115 34.7264  26
   1  -2 -37 66.3229 37.1284  26
  -1  -2  37 112.184 44.1994  20
  -1  -2  36 27.7897 41.1456  20
   1  -2 -36 55.5482 43.9921  26
  -1  -2  35 234.904 52.7179  14
   1  -2 -35 244.995 54.6414  26
  -1  -2  35 294.203 54.3863  18
  -1  -2  34 418.174 67.9810  14
  -1  -2  34 428.000 66.7099  18
   1  -2 -34 478.313 69.7011  26
  -1  -2  33 76.6219 45.1592  14
   1  -2 -33 67.3623 49.8510  26
   1  -2 -33 14.7419 43.9655  17
  -1  -2  33 66.2838 46.7559  18
  -1  -2  32 498.171 72.5123  18
   1  -2 -32 494.062 76.0739  26
  -1  -2  32 624.620 81.3711  14
   1  -2 -32 593.329 78.6444  17
   1  -2 -31 224.416 62.6713  26
  -1  -2  31 275.185 62.4745  18
  -1  -2  31 201.767 57.6125  14
   1  -2 -31 259.012 59.9635  17
  -1  -2  30 341.472 65.2411  14
   1  -2 -30 219.056 59.7516  17
   1  -2 -30 270.762 65.1532  26
  -1  -2  30 312.045 65.4913  18
   1  -2 -29 1413.76 120.495  26
   1  -2 -29 1422.37 116.591  17
  -1  -2  29 1433.41 118.089  18
  -1  -2  29 1342.20 111.896  14
   1  -2 -28 1997.06 136.090  17
  -1  -2  28 1771.26 130.129  18
   1  -2 -28 1784.17 131.452  26
  -1  -2  28 1624.09 121.491  14
   1  -2 -27 2092.61 140.284  26
  -1  -2  27 2210.03 144.482  18
   1  -2 -27 2322.67 146.686  17
  -1  -2  27 2121.95 137.793  14
   1  -2 -26 1687.71 980.499   1
  -1  -2  26 1412.83 112.224  14
   1  -2 -26 1303.11 113.228  26
   1  -2 -26 1269.26 112.741  17
  -1  -2  26 1377.01 116.062  18
   1  -2 -25 654.600 81.2605  26
  -1  -2  25 405.843 520.407   4
  -1  -2  25 556.201 76.2088  18
  -1  -2  25 520.167 73.2760  14
   1  -2 -25 1107.21 778.772   1
   1  -2 -25 590.822 82.3401  17
  -1  -2  24-1299.74 808.463   4
   1  -2 -24 11.7529 40.6116  26
   1  -2 -24-957.106 776.534   1
  -1  -2  24 76.5311 41.6669  14
   1  -2 -24 29.7380 40.7571  17
  -1  -2  24 54.7393 37.4376  18
  -1  -2  23 542.887 71.6922  14
  -1  -2  23 535.354 73.3936  18
   1  -2 -23 513.324 74.3190  17
   1  -2 -23 510.581 70.7945  26
   1  -2 -23 83.4942 378.001   1
  -1  -2  23-74.1548 455.270   4
  -1  -2  22 660.029 79.9234  18
  -1  -2  22-540.624 556.669   4
   1  -2 -22-659.459 609.494   1
   1  -2 -22 600.265 74.9552  17
  -1  -2  21 1453.54 816.429   4
   1  -2 -21-539.841 563.635   1
  -1  -2  20 302.305 496.112   4
   1  -2 -20-57.5372 254.010   1
  -1  -2  19 2125.28 976.679   4
   1  -2 -19 1573.26 813.601   1
  -1  -2  19 3307.21 478.083  24
  -1  -2  18 1381.56 622.997  24
   1  -2 -18 876.662 647.239   1
  -1  -2  18 1656.02 840.954   4
  -1  -2  17 3021.35 1076.05   4
  -1  -2  17 2688.51 872.778  24
   1  -2 -17 3303.37 1039.52   1
   1  -2 -16 9642.61 1640.69   1
  -1  -2  16 8902.98 1530.93  24
  -1  -2  16 8919.65 1714.72   4
   1  -2 -15 17552.9 2159.61   1
  -1  -2  15 19057.6 2467.20   4
  -1  -2  15 18326.4 2174.84  24
  -1  -2  14 36267.7 3319.76   4
  -1  -2  14 40494.6 3116.32  24
   1  -2 -14 34118.0 2922.90   1
   1  -2 -13 68656.9 3941.12   1
  -1  -2  13 70258.5 4069.34  24
   1  -2 -13 73460.7 4396.67   2
  -1  -2  13 71125.7 4512.54   4
  -1  -2  12 60609.0 4028.76   4
   1  -2 -12 59333.3 3877.71   2
   1  -2 -12 58340.6 3479.98   1
  -1  -2  12 58494.0 3642.46  24
   1  -2 -11 20380.7 1949.93   1
  -1  -2  11 20477.2 2287.83   4
  -1  -2  11 20027.6 2085.09  24
   1  -2 -11 21525.0 2254.61   2
   1  -2 -10 4593.23 891.942   1
  -1  -2  10 4911.97 1099.63   4
   1  -2 -10 4024.05 987.355   2
   1  -2 -10 4338.17 1045.22   3
  -1  -2  10 3994.86 905.295  24
  -1  -2   9 1246.07 518.118  24
  -1  -2   9 1374.44 608.059   4
   1  -2  -9 1481.88 602.593   2
   1  -2  -9 2021.60 696.628   3
   1  -2  -9 1847.00 572.698   1
  -1  -2   8 8029.51 1344.36   4
  -1  -2   8 8967.36 1330.74  24
   1  -2  -8 9511.88 1391.44   2
  -1  -2   8 10313.0 1419.72   3
   1  -2  -8 9088.89 1413.23   3
   1  -2  -8 8689.59 1125.73   1
  -1  -2   7 6019.90 1087.99   3
  -1  -2   7 5753.92 1135.93   4
  -1  -2   7 5315.74 1007.82  24
   1  -2  -7 5182.51 1065.42   3
   1  -2  -7 5534.64 1010.93   2
   1  -2  -7 5486.23 847.386   1
   1  -2  -6 4420.50 908.685   2
  -1  -2   6 4446.44 937.906   3
   1  -2  -6 5190.51 729.861   1
  -1  -2   6 5530.87 1080.36   4
  -1  -2   6 4397.36 908.684  24
   1  -2  -6 5349.16 1045.75   3
   1  -2  -6 4882.36 959.264  24
  -1  -2   5 4256.98 948.907   4
   1  -2  -5 4456.85 898.927  24
   1  -2  -5 4098.60 601.961   1
   1  -2  -5 4389.33 908.811   3
  -1  -2   5 3759.41 853.065   3
   1  -2  -5 4006.99 801.398   2
  -1  -2   5 4705.79 889.407  24
   1  -2  -4 13443.1 1014.37   1
  -1  -2   4 13868.9 1566.78  24
  -1  -2   4 13862.3 1549.13   3
   1  -2  -4 13972.2 1606.78   3
   1  -2  -4 14965.0 1493.28   2
   1  -2  -4 14349.0 1570.97  24
  -1  -2   4 13204.6 1612.75   4
   1  -2  -3 47666.6 2527.62   2
  -1  -2   3 47334.1 2881.19  24
   1  -2  -3 50705.7 2975.66   4
   1  -2  -3 45943.3 2826.56  24
  -1  -2   3 47398.0 2836.37   3
  -1  -2   3 49260.7 3036.43   4
   1  -2  -3 47339.8 2882.82   3
   1  -2  -3 46844.3 1667.66   1
  -1  -2   2 49538.1 3034.03   4
   1  -2  -2 52323.3 2522.91   2
  -1  -2   2 53652.5 3064.68  24
   1  -2  -2 48783.8 2898.09  24
   1  -2  -2 49612.9 1441.09   1
   1  -2  -2 49882.2 2930.64   4
  -1  -2   2 51250.0 2942.09   3
   1  -2  -2 50801.0 2951.79   3
   1  -2  -1 21439.4 1924.76  24
   1  -2  -1 24580.4 2054.35   4
  -1  -2   1 24367.4 2048.04   3
  -1  -2   1 23088.5 2058.75   4
   1  -2  -1 23093.7 1588.50   2
   1  -2  -1 20733.4 1891.75   3
  -1  -2   1 23929.0 2043.79  24
   1  -2  -1 17506.4 577.480   1
   1  -2   0 18567.2 1361.79   2
   1  -2   0 16970.7 1725.21   3
  -1  -2   0 18146.7 1770.65   3
  -1  -2   0 18752.2 1857.26   4
  -1  -2   0 17693.7 1773.13  24
   1  -2   0 17924.6 1787.05   4
   1  -2   0 17282.5 1748.30  24
   1  -2   1 60402.7 3221.96   3
  -1  -2  -1 55923.9 1572.66   1
   1  -2   1 58166.2 3214.07  24
   1  -2   1 62466.4 3336.24   4
   1  -2   1 61119.5 2307.80   2
  -1  -2  -1 63134.8 3336.16  24
  -1  -2  -1 59001.5 3264.58   3
  -1  -2  -2 35612.8 2572.04   3
   1  -2   2 36359.5 2657.42   4
  -1  -2  -2 35755.4 1473.15   1
   1  -2   2 35621.3 2552.18  24
   1  -2   2 39994.8 1730.64   2
  -1  -2  -2 36917.8 2597.45  24
   1  -2   2 35160.1 2529.85   3
  -1  -2  -3 14638.1 1693.47   3
  -1  -2  -3 16318.5 1122.94   1
   1  -2   3 16426.3 1810.68   4
   1  -2   3 14986.8 1681.96  24
   1  -2   3 16061.0 1716.48   3
   1  -2   3 16742.2 1018.44   2
   1  -2   4 3645.45 409.552   2
  -1  -2  -4 3903.45 593.690   1
   1  -2   4 4100.40 921.120   3
   1  -2   4 3316.74 806.123  24
  -1  -2  -4 3317.20 838.547   3
   1  -2   4 3608.25 891.130   4
   1  -2   5 5514.25 1048.96  24
  -1  -2  -5 5728.85 782.823   1
   1  -2   5 5296.81 1052.22   3
   1  -2   5 5901.33 1157.22   4
  -1  -2  -5 5769.52 1108.99   3
  -1  -2  -6 4729.01 1030.23   3
   1  -2   6 4743.75 1088.29   4
   1  -2   6 4371.95 981.871  24
  -1  -2  -6 4264.88 730.105   1
  -1  -2  -7 11212.6 1239.21   1
   1  -2   7 10465.9 1526.66  24
   1  -2   7 10860.0 1605.99   4
   1  -2   8 1032.74 652.445   4
   1  -2   8 1322.22 555.747  24
  -1  -2  -8 1701.06 522.843   1
   1  -2   9 3409.19 971.245   4
   1  -2   9 4259.09 1003.56  24
  -1  -2  -9 4568.63 910.845   1
  -1  -2 -10 21745.2 2032.10   1
   1  -2  10 23346.2 2402.50  24
   1  -2  10 23392.8 2491.37   4
  -1  -2 -11 49226.3 3191.03   1
   1  -2  11 53309.5 3680.34  24
   1  -2  11 53629.0 3900.57   4
  -1  -2 -12 63604.6 3774.28   1
   1  -2  12 66484.6 4195.46  24
   1  -2  12 67843.2 4546.85   4
   1  -2  13 43400.0 3507.14  24
   1  -2  13 43717.4 3735.91   4
  -1  -2 -13 40998.2 3172.00   1
   1  -2  14 18102.0 2302.55  24
   1  -2  14 17631.0 2450.20   4
  -1  -2 -14 17543.4 2163.84   1
  -1  -2 -15 10410.6 1737.08   1
   1  -2  15 9747.98 1729.03  24
   1  -2  15 9419.40 1831.06   4
   1  -2  16 3510.43 1156.38   4
  -1  -2 -16 2032.24 832.630   1
   1  -2  16 3855.13 1130.16  24
  -1  -2 -17 2586.42 954.473   1
   1  -2  17 3175.51 1155.47   4
   1  -2  17 1985.26 860.681  24
  -1  -2 -18 422.848 548.943   1
   1  -2  18 1122.02 649.098   4
   1  -2  18 1619.62 770.996  24
  -1  -2 -19 471.655 473.555   1
   1  -2  19 1498.05 890.767   4
   1  -2  19 2895.59 1015.24  24
   1  -2  20 1322.42 746.979  24
   1  -2  20 315.974 578.130   4
  -1  -2 -20-575.166 623.783   1
   1  -2  21 526.087 71.9227  18
   1  -2  21 546.319 74.7355  27
   1  -2  21 584.613 625.410   4
   1  -2  21 511.013 64.8332  16
  -1  -2 -21 642.627 625.624   1
  -1  -2 -21 459.345 68.4698  28
   1  -2  22 735.961 808.401   4
  -1  -2 -22 321.309 64.6025  28
  -1  -2 -22 323.563 55.6737  26
   1  -2  22 485.488 67.5168  14
  -1  -2 -22-26.0286 318.333   1
   1  -2  22 442.815 71.0555  27
   1  -2  22 398.290 68.4260  18
   1  -2  22 406.158 61.0005  16
   1  -2  23 104.294 44.2705  14
  -1  -2 -23-1571.99 907.274   1
  -1  -2 -23 5.85302 33.1360  26
   1  -2  23 66.8256 44.8529  18
   1  -2  23-1484.45 898.068   4
   1  -2  23 35.4417 35.2533  16
  -1  -2 -23 51.6792 49.4583  17
  -1  -2 -23 11.8193 47.2079  28
  -1  -2 -24 553.129 73.4110  26
  -1  -2 -24 408.094 70.3388  17
   1  -2  24 468.075 74.5414  18
   1  -2  24 465.058 68.9319  14
   1  -2  24 434.232 67.8224  16
  -1  -2 -25 1759.82 123.308  26
   1  -2  25 1637.13 119.653  14
   1  -2  25 1464.25 112.718  16
  -1  -2 -25 1597.32 123.847  17
   1  -2  25 1610.54 124.870  18
  -1  -2 -25 2218.98 1087.90   1
   1  -2  26 2656.46 151.076  14
   1  -2  26 2579.46 155.741  18
  -1  -2 -26 2814.68 157.099  26
  -1  -2 -26 2792.50 161.769  17
   1  -2  26 2635.54 146.564  16
  -1  -2 -27 1443.38 119.985  26
  -1  -2 -27 1397.82 118.965  17
   1  -2  27 1505.50 122.331  18
   1  -2  27 1359.41 108.826  16
   1  -2  27 1451.28 115.985  14
  -1  -2 -28 1178.29 105.822  26
  -1  -2 -28 1153.08 106.967  17
   1  -2  28 1004.61 102.794  18
   1  -2  28 1050.55 99.6838  14
   1  -2  29 280.454 61.5525  14
  -1  -2 -29 357.738 70.3730  17
   1  -2  29 314.525 68.2952  18
  -1  -2 -29 345.153 72.2749  26
   1  -2  30 349.627 68.5584  18
  -1  -2 -30 282.165 61.1888  26
   1  -2  30 458.377 70.9538  14
  -1  -2 -30 388.485 68.7359  17
   1  -2  31 385.365 68.4833  18
  -1  -2 -31 509.106 73.7688  17
  -1  -2 -31 436.858 69.9269  26
   1  -2  31 366.402 64.8128  14
   1  -2  32 93.2982 45.3299  14
  -1  -2 -32 119.383 47.6510  26
   1  -2  32 82.1273 46.2816  18
  -1  -2 -32 75.0771 49.9211  17
  -1  -2 -33 461.140 68.4622  26
   1  -2  33 395.605 63.5300  14
   1  -2  33 361.785 60.5308  18
  -1  -2 -34 293.007 56.0924  26
   1  -2  34 210.288 49.6224  14
   1  -2  34 187.709 47.0874  18
  -1  -2 -35 16.7599 36.0186  26
   1  -2  35-13.5921 35.9633  18
   1  -2  35 23.4555 34.1455  14
  -1  -2 -36 160.396 42.0669  26
   1  -2  36 97.9330 35.3534  18
   1  -2  36 162.738 42.0332  14
  -1  -2 -37 60.8158 32.4226  26
   1  -2  38 36.3786 28.9223  20
  -1  -2 -38 4.24580 24.2641  26
  -1  -1  41 145.138 34.0701  20
   1  -1 -41 138.783 31.8172  26
   1  -1 -40 198.048 41.4013  26
  -1  -1  40 222.667 42.6729  20
  -1  -1  39 210.752 48.3510  20
   1  -1 -39 218.704 46.3117  26
  -1  -1  39 217.870 48.0503  14
   1  -1 -39 250.214 42.8185   7
   1  -1 -38 348.527 56.5081  26
  -1  -1  38 298.647 54.1426  14
   1  -1 -37 444.999 66.6929  26
  -1  -1  37 352.962 61.8375  14
  -1  -1  36 727.282 81.1721  14
  -1  -1  36 701.057 73.9017  29
   1  -1 -36 691.689 82.8212  26
  -1  -1  35 138.844 47.2963  29
   1  -1 -35 181.660 57.9932  26
  -1  -1  35 146.461 52.8765  14
  -1  -1  34 834.096 91.9720  14
   1  -1 -34 943.205 100.718  26
  -1  -1  34 815.985 86.5024  29
   1  -1 -33 1377.00 118.037  26
  -1  -1  33 1556.02 121.434  14
  -1  -1  33 1636.17 117.724  29
  -1  -1  32 590.616 83.9759  14
  -1  -1  32 486.234 73.2996  29
   1  -1 -32 515.265 79.2228  26
  -1  -1  31 1257.70 108.559  29
   1  -1 -31 1257.71 116.443  26
  -1  -1  31 1193.44 109.065  14
  -1  -1  30 7005.28 248.676  14
  -1  -1  30 7506.97 244.430  18
  -1  -1  30 7071.52 244.759  29
   1  -1 -30 6910.97 248.666  26
  -1  -1  29 13217.8 338.897  14
  -1  -1  29 13109.0 335.136  29
   1  -1 -29 13149.6 343.927  26
  -1  -1  29 13877.6 334.683  18
  -1  -1  28 11217.0 306.974  14
  -1  -1  28 11625.7 2411.06   4
   1  -1 -28 11280.2 311.865  26
  -1  -1  28 10867.9 299.544  18
  -1  -1  28 11394.8 306.124  29
   1  -1 -28 9867.96 2190.16   1
  -1  -1  27 7662.15 250.518  18
   1  -1 -27 7463.91 253.940  26
  -1  -1  27 7864.85 256.806  14
  -1  -1  27 7703.98 253.263  29
  -1  -1  26 3123.97 161.449  14
   1  -1 -26 2303.78 1111.20   1
   1  -1 -26 3050.65 164.294  26
  -1  -1  26 3108.62 160.578  18
  -1  -1  26 3035.62 155.435  29
  -1  -1  25 1452.40 109.085  29
  -1  -1  25 1605.54 115.008  14
   1  -1 -25 1528.21 116.974  26
  -1  -1  25 1560.37 112.423  18
   1  -1 -24 1084.95 98.3381  26
  -1  -1  24 1139.65 96.9047  14
   1  -1 -23 368.034 500.571   1
   1  -1 -22 443.881 433.647   1
   1  -1 -21 1225.81 720.317   1
   1  -1 -20-77.3674 386.241   1
  -1  -1  19 4094.23 951.370  24
   1  -1 -19 5130.88 1311.37   1
  -1  -1  18 3629.38 861.625  24
   1  -1 -18 3432.78 833.794  25
  -1  -1  18 4047.93 121.401   6
   1  -1 -18 2236.27 903.184   1
  -1  -1  17 12465.4 1610.30  24
   1  -1 -17 10353.2 1729.57   1
   1  -1 -17 12360.9 1507.46  25
  -1  -1  16 26378.9 2208.03  24
   1  -1 -16 22325.1 2410.14   1
   1  -1 -16 25805.8 2060.34  25
   1  -1 -15 39983.9 2439.98  25
  -1  -1  15 39704.3 345.124   6
  -1  -1  15 40979.8 2959.83  23
   1  -1 -15 38896.9 3000.15   2
   1  -1 -15 35346.5 2896.24   1
  -1  -1  15 42945.0 2742.84  24
   1  -1 -14 31029.4 2052.38  25
  -1  -1  14 32156.0 2574.07  23
  -1  -1  14 32540.0 2300.79  24
   1  -1 -14 32008.4 2668.56   1
   1  -1 -14 32326.7 2644.18   2
  -1  -1  14 31771.8 305.210   6
  -1  -1  13 22868.5 1865.04  24
   1  -1 -13 22556.5 2127.25   2
   1  -1 -13 22614.6 2153.63   1
  -1  -1  13 25086.4 2115.65  23
  -1  -1  13 23849.0 258.180   6
   1  -1 -12 17379.3 1801.25   2
  -1  -1  12 17691.9 1726.53  23
  -1  -1  12 17859.9 1566.00  24
  -1  -1  12 16953.2 213.046   6
   1  -1 -11 8611.73 927.211  25
  -1  -1  11 9156.85 1085.73  24
  -1  -1  11 9206.95 1169.98  23
  -1  -1  11 9708.37 155.783   6
   1  -1 -11 8406.37 1257.60   2
  -1  -1  10 48932.9 2538.49  23
  -1  -1  10 47298.1 2430.29  24
   1  -1 -10 48830.4 2799.73   2
   1  -1 -10 46604.6 1998.61  25
   1  -1 -10 46727.4 310.820   5
  -1  -1  10 47573.9 334.508   6
  -1  -1   9 13391.2 176.525   6
  -1  -1   9 13751.2 1247.51  24
   1  -1  -9 14136.7 1454.61   2
   1  -1  -9 13478.7 1013.57  25
  -1  -1   9 13112.2 1304.66  23
  -1  -1   8 32803.4 2139.74   4
  -1  -1   8 31070.9 1821.34  24
   1  -1  -8 31669.9 2092.13   2
   1  -1  -8 31309.2 1438.35  25
  -1  -1   8 31674.0 257.541   6
  -1  -1   7 91164.7 2998.27  24
   1  -1  -7 84137.0 2173.40  25
  -1  -1   7 86667.1 416.511   6
  -1  -1   7 90545.5 3364.80   4
   1  -1  -7 94768.9 3390.44   2
  -1  -1   6 19620.1 1351.29  24
   1  -1  -6 18813.1 956.440  25
  -1  -1   6 19494.6 1488.17   4
   1  -1  -6 19129.3 1473.89   2
   1  -1  -5 62217.2 2326.40  24
  -1  -1   5 62606.1 2561.31   4
  -1  -1   5 60080.7 2335.77   3
  -1  -1   5 61041.3 2327.39  24
   1  -1  -5 57626.2 1591.95  25
   1  -1  -5 60933.7 2513.46   2
   1  -1  -4 110287. 3184.29   2
   1  -1  -4 108096. 3160.99   3
   1  -1  -4 107700. 3011.12  24
   1  -1  -4 105187. 2117.23  25
  -1  -1   4 106937. 3050.10  24
  -1  -1   4 111183. 2230.28   1
  -1  -1   4 107036. 3014.13   3
  -1  -1   4 112683. 3315.89   4
  -1  -1   3 41093.1 1209.89   1
  -1  -1   3 38539.7 1783.35   3
   1  -1  -3 37597.5 1761.67  24
   1  -1  -3 41765.6 1847.43   2
   1  -1  -3 36714.7 1783.53   3
  -1  -1   3 40422.4 1841.59  24
   1  -1  -2 40168.6 1828.40   3
   1  -1  -2 41697.1 1725.20   2
   1  -1  -2 39986.7 1795.53   4
  -1  -1   2 42425.2 1137.65   1
  -1  -1   2 40684.4 1854.30  24
  -1  -1   2 40079.8 1809.24   3
   1  -1  -2 42065.4 1859.57  24
  -1  -1   1 60861.7 1368.66   1
  -1  -1   1 58218.1 2227.52  24
   1  -1  -1 58514.0 2214.59  24
   1  -1  -1 59047.9 2186.81   4
  -1  -1   0 77725.6 1677.40   1
   1  -1   0 73757.7 2482.21   4
   1  -1   0 73222.9 2509.46  24
  -1  -1   0 76089.6 2582.55  24
  -1  -1  -1 56935.0 1605.08   1
  -1  -1  -1 57652.6 2288.70  24
   1  -1   1 56316.7 2228.43  24
  -1  -1  -2 40095.5 1488.61   1
   1  -1   2 37350.1 1887.84  24
   1  -1   3 129815. 3616.79  24
  -1  -1  -3 139554. 3066.00   1
  -1  -1  -4 57471.9 2169.00   1
   1  -1   4 56474.3 2454.39  24
   1  -1   5 24710.7 1685.64  24
  -1  -1  -5 25769.4 1566.48   1
   1  -1   6 85872.1 2597.38  22
   1  -1   6 85339.4 3271.01  24
  -1  -1  -6 89420.2 3108.12   1
   1  -1   7 26967.5 1893.47  24
  -1  -1  -7 27086.0 1814.19   1
  -1  -1  -7 25695.2 1042.64  25
   1  -1   7 28630.9 1529.20  22
  -1  -1  -8 13821.9 870.469  25
  -1  -1  -8 13733.8 1387.64   1
   1  -1   8 13610.9 1402.93  24
   1  -1   8 13887.5 1094.53  22
  -1  -1  -9 42180.0 1673.62  25
   1  -1   9 46315.9 2062.95  22
  -1  -1  -9 45554.0 2647.61   1
   1  -1   9 43358.0 2598.12  24
   1  -1  10 9757.57 1251.63  24
  -1  -1 -10 8550.98 827.148  25
   1  -1  10 9511.88 968.315  22
  -1  -1 -10 8553.79 1203.78   1
  -1  -1 -11 13648.8 1119.79  25
  -1  -1 -11 15595.8 1705.22   1
   1  -1  11 16306.3 1289.64  22
   1  -1  11 13517.8 1571.96  24
   1  -1  12 20110.7 1966.88  24
   1  -1  12 20548.4 1495.20  22
  -1  -1 -12 17802.1 1906.22   1
   1  -1  13 39025.5 2862.89  24
  -1  -1 -13 37431.7 2854.99   1
   1  -1  13 40720.7 2141.54  22
  -1  -1 -14 34665.1 2868.18   1
  -1  -1 -14 36466.5 2182.70  25
   1  -1  14 37493.5 2881.01  24
   1  -1  14 38569.8 2134.80  22
  -1  -1 -15 21186.7 2357.90   1
   1  -1  15 23270.2 2320.35  24
  -1  -1 -15 23263.7 1832.99  25
   1  -1  16 11476.9 1656.27  24
  -1  -1 -16 12419.6 1869.21   1
   1  -1  17 3559.18 1116.89  24
  -1  -1 -17 2980.61 980.859   1
   1  -1  18 4682.14 1132.33  24
  -1  -1 -18 4742.11 1279.14   1
  -1  -1 -19-397.703 509.210   1
   1  -1  19 965.492 540.687  24
  -1  -1 -20 476.181 517.918   1
   1  -1  20 1039.52 592.028  24
  -1  -1 -21 1856.31 909.127   1
   1  -1  21 969.858 574.107  24
   1  -1  22 777.743 544.624  24
  -1  -1 -22 180.657 423.817   1
  -1  -1 -23 1257.86 107.975  28
   1  -1  23 1467.10 106.349  14
  -1  -1 -23 1398.28 834.718   1
  -1  -1 -23 1403.68 109.830  26
   1  -1  23 1403.29 102.444  16
   1  -1  24 1647.08 114.256  14
   1  -1  24 1629.22 115.422  27
   1  -1  24 1677.32 113.460  16
  -1  -1 -24 1500.54 118.136  28
   1  -1  24 1530.24 115.864  18
  -1  -1 -24 1563.26 119.901  26
   1  -1  25 2266.24 137.912  27
   1  -1  25 2194.68 135.603  14
   1  -1  25 2196.88 136.484  18
  -1  -1 -25 1903.94 1041.34   1
  -1  -1 -25 2137.83 140.164  26
   1  -1  25 2357.08 136.126  16
  -1  -1 -25 2176.53 144.956  28
   1  -1  26 8943.19 261.758  16
   1  -1  26 9302.39 276.077  18
   1  -1  26 9896.17 281.339  14
  -1  -1 -26 8948.85 278.553  26
   1  -1  27 9604.38 283.091  14
   1  -1  27 10611.7 295.208  18
   1  -1  27 9788.34 278.044  16
  -1  -1 -27 10355.2 299.561  26
   1  -1  28 15995.6 368.193  14
  -1  -1 -28 15715.4 370.402  26
   1  -1  28 15795.9 354.020  16
   1  -1  28 16276.5 367.465  18
   1  -1  29 5730.99 222.698  14
   1  -1  29 5999.64 223.270  18
  -1  -1 -29 5596.24 226.469  26
  -1  -1 -30 1288.28 113.080  26
   1  -1  30 1377.93 116.069  14
   1  -1  30 1485.59 114.341  18
   1  -1  31 398.858 72.4356  14
  -1  -1 -31 340.734 70.1945  26
   1  -1  32 1403.93 114.735  14
  -1  -1 -32 1399.73 116.164  26
  -1  -1 -33 1145.19 102.887  26
   1  -1  33 1082.81 100.787  14
  -1  -1 -34 84.5571 47.6730  26
   1  -1  34 177.997 56.1098  14
   1  -1  35 996.235 92.6264  14
  -1  -1 -35 1143.78 98.6109  26
   1  -1  36 349.101 61.8360  14
  -1  -1 -36 349.402 61.4785  26
   1  -1  37 244.013 51.9993  14
  -1  -1 -37 245.220 54.0755  26
  -1  -1 -38 185.265 46.1685  26
   1  -1  38 175.406 43.8671  14
   1  -1  39 123.759 35.6323  14
  -1  -1 -39 154.019 38.4818  26
  -1  -1 -40 120.368 29.9960  26
   1  -1  40 106.928 31.8941  20
   1   0 -41 46.5885 31.7221  26
  -1   0  41 103.432 32.4922  20
   1   0 -40 344.965 50.5745  26
  -1   0  40 346.063 49.9803  14
  -1   0  40 316.227 42.6346  29
  -1   0  40 362.729 50.2965  20
  -1   0  39 107.482 36.9754  29
   1   0 -39 95.8668 41.3971  26
  -1   0  39 142.696 45.7105  14
   1   0 -38 426.085 65.0958  26
  -1   0  38 320.234 58.5213  14
  -1   0  38 341.320 54.7159  29
  -1   0  37-4.02455 38.2619  29
   1   0 -37 69.9247 48.9807  26
  -1   0  37 34.7706 46.2758  14
  -1   0  36 727.637 80.2428  29
   1   0 -36 681.615 82.7552  26
  -1   0  36 656.642 83.1944  14
  -1   0  35 259.037 63.6910  14
  -1   0  35 254.016 59.8531  29
   1   0 -35 225.057 63.0320  26
  -1   0  34 1369.37 112.912  29
   1   0 -34 1365.73 118.922  26
  -1   0  34 1350.39 112.939  14
  -1   0  33 973.526 100.093  14
  -1   0  33 970.448 97.0017  29
   1   0 -33 845.343 98.8064  26
   1   0 -32 895.579 100.061  26
  -1   0  32 931.294 97.6124  14
  -1   0  32 1034.29 102.142  29
  -1   0  31 972.212 101.921  14
   1   0 -31 937.883 101.539  26
  -1   0  31 1158.41 107.887  29
   1   0 -30 11121.3 313.076  26
  -1   0  30 10744.4 306.835  14
  -1   0  30 10915.7 304.564  29
   1   0 -29 9365.53 292.452  26
  -1   0  29 9696.36 290.586  14
  -1   0  29 9722.41 286.747  29
   1   0 -28 17739.6 390.907  26
  -1   0  28 18040.1 386.694  14
  -1   0  28 17706.4 384.098  29
   1   0 -27 10960.7 303.588  26
  -1   0  27 10657.5 291.716  29
  -1   0  27 10260.7 290.828  14
  -1   0  26 14366.0 333.321  14
   1   0 -26 13267.0 330.380  26
  -1   0  26 13716.5 327.360  29
   1   0 -25 2599.44 148.815  26
  -1   0  25 2516.14 140.877  29
  -1   0  25 2745.45 145.448  14
  -1   0  25 3673.10 1228.40  23
   1   0 -25 2860.98 1161.17   1
   1   0 -24 1089.31 800.085   1
  -1   0  24-225.436 400.162  23
   1   0 -24 967.071 581.276  25
   1   0 -23 280.958 303.496  25
  -1   0  23 802.409 542.602  23
   1   0 -23 525.717 642.167   1
  -1   0  22-346.046 379.337  23
   1   0 -22-242.206 347.641  25
   1   0 -22 304.101 438.021   1
  -1   0  21 1204.05 659.273  23
   1   0 -21 1119.69 601.785  25
   1   0 -21 491.038 534.311   1
  -1   0  20 563.455 456.993  23
   1   0 -20-163.006 306.009  25
   1   0 -20 96.3594 306.411   1
   1   0 -19 3644.59 984.349  25
   1   0 -19 3476.47 1029.36   1
  -1   0  19 3743.71 1035.98  23
  -1   0  18 2234.81 1002.58  23
   1   0 -18 2835.60 934.540   1
  -1   0  18 3992.61 765.662  24
   1   0 -18 3250.43 890.578  25
   1   0 -17 411.047 438.304   1
  -1   0  17 236.163 200.699  24
   1   0 -17 360.063 303.888  25
  -1   0  17 120.726 263.867  23
  -1   0  16 6634.25 976.461  24
   1   0 -16 5681.98 1127.94  25
  -1   0  16 5779.20 766.316  22
  -1   0  16 4481.83 1003.97  23
   1   0 -16 4890.07 1115.73   1
   1   0 -15 18309.9 2033.78   1
  -1   0  15 18025.9 198.196   6
  -1   0  15 18514.8 1603.29  24
  -1   0  15 17055.1 1318.25  22
   1   0 -15 16056.6 1778.65  25
  -1   0  15 17656.2 1992.15  23
   1   0 -14 4945.84 951.706  25
  -1   0  14 5322.31 105.577   6
  -1   0  14 5394.29 799.585  24
   1   0 -14 4583.42 1000.67   1
  -1   0  14 4547.86 657.807  22
  -1   0  14 4688.40 1002.71  23
   1   0 -14 3770.68 800.146   2
   1   0 -13 295.087 286.686  25
  -1   0  13 568.484 236.005  22
  -1   0  13 788.457 297.229  24
   1   0 -13 429.969 304.274   2
  -1   0  13 365.661 298.790  23
   1   0 -12 2147.27 562.968  25
   1   0 -12 1492.08 513.300   2
  -1   0  12 1224.32 541.337  23
  -1   0  12 1313.43 316.599  22
   1   0 -11 56.3051 180.823  25
   1   0 -11-94.7185 209.913   2
  -1   0  11 60.3422 107.743  22
  -1   0  11 38.3423 171.775  23
   1   0 -10 7237.27 901.852   2
  -1   0  10 6928.25 695.448  22
  -1   0  10 7463.50 1019.61  23
  -1   0   9 26215.9 1760.44  23
  -1   0   9 25186.6 1229.48  22
   1   0  -9 27956.1 1648.40   2
  -1   0   8 19767.2 1436.84  23
   1   0  -8 21129.8 1363.67   2
  -1   0   8 20473.3 1038.14  22
   1   0  -8 18991.1 1400.17  25
   1   0  -7 2288.63 429.216   2
  -1   0   7 1832.31 429.064  23
   1   0  -7 1858.09 439.805  25
  -1   0   7 2428.27 338.692  22
   1   0  -6 5974.60 701.473  25
   1   0  -6 6332.42 647.575   2
  -1   0   6 6585.57 501.809  22
  -1   0   6 5699.36 687.640  23
  -1   0   5 5388.25 605.840  23
  -1   0   5 4892.88 586.325   1
  -1   0   4 6328.95 600.657  23
  -1   0   4 7228.69 629.984   1
  -1   0   3 6432.97 533.598   1
  -1   0   3 6969.08 535.093  23
  -1   0   2 563.436 137.681  23
   1   0  -2 656.368 123.309  22
  -1   0   2 442.325 123.071   1
  -1   0   1 515.184 137.666   1
   1   0  -1 405.643 93.4473  22
   1   0   0 340.499 101.363  22
   1   0   1 554.289 142.382  22
  -1   0  -1 667.990 165.101   1
   1   0   2 4901.83 459.735  22
  -1   0  -2 5154.22 485.558   1
   1   0   3 8341.48 646.899  23
   1   0   3 9438.62 693.883  22
  -1   0  -3 9666.83 739.769   1
   1   0   4 6365.17 625.025  22
  -1   0  -4 6813.41 681.505   1
   1   0   4 5872.43 604.577  23
   1   0   5 4440.39 563.524  22
  -1   0  -5 5388.44 684.475   1
   1   0   5 4481.20 580.856  23
   1   0   6 1526.49 409.655  23
   1   0   6 1705.85 407.594  22
  -1   0  -6 1644.82 419.801   1
  -1   0  -7 15771.0 1324.14   1
   1   0   7 15172.4 1243.04  23
   1   0   7 15577.8 1167.44  22
   1   0   8 31896.7 1913.41  23
  -1   0  -8 33570.4 2028.37   1
   1   0   8 32088.6 1741.44  22
  -1   0  -9 6798.09 991.414   1
   1   0   9 6004.17 898.113  23
   1   0   9 6453.28 827.580  22
   1   0  10 422.811 236.716  22
  -1   0 -10 650.695 412.681   1
   1   0  10 207.672 232.140  23
  -1   0 -11 1855.92 587.537   1
   1   0  11 1453.75 422.521  22
   1   0  11 1578.51 514.819  23
   1   0  12 369.499 308.034  23
  -1   0 -12 65.7763 262.453   1
   1   0  12 367.428 248.431  22
   1   0  13 6109.89 894.514  22
   1   0  13 5092.90 1021.73  23
  -1   0 -13 5313.65 1027.20   1
  -1   0 -14 13848.2 1776.06   1
   1   0  14 14998.2 1811.33  23
   1   0  14 17317.2 1553.27  22
   1   0  15 8263.35 1147.90  22
   1   0  15 4802.98 1046.66  23
  -1   0 -15 5785.33 1195.76   1
   1   0  16 231.242 327.416  23
  -1   0 -16 55.3662 322.615   1
  -1   0 -16-114.577 299.138  25
   1   0  16-200.248 239.805  22
  -1   0 -17 3716.87 1056.35   1
   1   0  17 3389.22 966.457  23
   1   0  17 2822.98 706.460  22
   1   0  17 4162.51 986.102  24
  -1   0 -17 3043.97 867.502  25
   1   0  18 3325.36 776.362  22
   1   0  18 3644.25 946.011  24
  -1   0 -18 3841.11 984.094  25
   1   0  18 3705.74 1090.50  23
  -1   0 -18 2202.40 900.074   1
  -1   0 -19 379.997 407.191   1
  -1   0 -19-103.785 223.382  25
   1   0  19 760.663 453.470  24
   1   0  20 1240.26 599.805  24
  -1   0 -20 443.975 500.220   1
  -1   0 -21 505.364 412.435  25
   1   0  21 630.278 442.060  24
  -1   0 -21 175.510 389.441   1
   1   0  22 1236.97 678.941  24
  -1   0 -22 14.0117 465.796   1
  -1   0 -23 687.784 482.332  25
  -1   0 -23 940.736 736.862   1
   1   0  24 3305.28 154.146  29
  -1   0 -24 2987.20 159.791  28
  -1   0 -24 3042.32 160.669  26
   1   0  24 3171.04 153.050  16
  -1   0 -24 2853.47 1171.29   1
   1   0  24 3066.31 151.963  14
   1   0  25 11722.7 291.463  16
   1   0  25 11434.2 294.727  14
   1   0  25 10785.5 283.685  29
  -1   0 -25 11876.8 309.980  26
  -1   0 -25 10915.1 303.856  28
   1   0  26 12009.0 302.395  29
  -1   0 -26 10662.4 2205.87   1
   1   0  26 12224.0 312.719  14
  -1   0 -26 12214.1 319.498  28
  -1   0 -26 12579.9 323.441  26
   1   0  26 12320.9 302.308  16
   1   0  27 14797.5 341.024  29
   1   0  27 14690.5 348.883  14
   1   0  27 15186.2 340.227  16
  -1   0 -27 15024.1 358.881  26
   1   0  28 11174.8 308.979  14
  -1   0 -28 10870.8 311.568  26
   1   0  28 11211.8 300.317  29
   1   0  29 8602.18 273.395  14
  -1   0 -29 7804.85 266.815  26
   1   0  29 8632.27 265.957  29
   1   0  30 1406.88 114.755  29
  -1   0 -30 1119.90 110.878  26
   1   0  30 1368.87 114.995  14
   1   0  31 1129.39 106.925  14
  -1   0 -31 1145.15 110.189  26
   1   0  31 1276.29 108.567  29
  -1   0 -32 1152.82 110.763  26
   1   0  32 1300.23 113.940  14
   1   0  32 1300.09 106.972  29
   1   0  33 892.224 90.0633  29
  -1   0 -33 956.073 100.657  26
   1   0  33 1057.65 102.997  14
   1   0  34 204.816 60.7713  14
  -1   0 -34 114.928 57.5921  26
   1   0  34 160.386 50.6724  29
  -1   0 -35 674.758 82.2518  26
   1   0  35 714.402 86.3099  14
   1   0  35 686.476 74.0072  29
   1   0  36 77.5694 47.6142  14
   1   0  36 15.1568 35.0106  29
  -1   0 -36 87.5459 48.4139  26
   1   0  37 618.137 72.7170  14
  -1   0 -37 484.797 66.9638  26
  -1   0 -38 105.368 41.5013  26
   1   0  38 109.035 42.3713  14
  -1   0 -39 500.216 57.7229  26
   1   0  39 463.789 56.7326  14
  -1   0 -40 119.320 35.6100  26
   1   0  40 96.3749 34.1603  14
   1   1 -41 102.804 29.7314  26
  -1   1  40 132.586 37.0354  14
   1   1 -40 115.044 34.7609  26
  -1   1  40 109.744 29.7584  20
   1   1 -39 225.220 45.4258  26
  -1   1  39 219.876 42.1662  20
  -1   1  39 230.627 45.9385  29
  -1   1  39 191.651 44.5907  14
  -1   1  38 328.794 55.0312  29
  -1   1  38 341.803 57.3490  14
   1   1 -38 359.640 58.0032  26
  -1   1  37 440.973 65.3922  29
  -1   1  37 349.410 60.3831  14
   1   1 -37 356.885 61.6159  26
  -1   1  36 763.329 83.9257  14
  -1   1  36 674.756 79.9644  29
   1   1 -36 791.784 85.8096  26
  -1   1  35 177.664 57.6245  29
  -1   1  35 117.472 52.5511  14
   1   1 -35 86.4074 49.2799  26
  -1   1  34 781.827 89.1428  29
  -1   1  34 826.585 92.8420  14
   1   1 -34 851.414 93.3960  26
   1   1 -33 1435.57 118.014  26
  -1   1  33 1557.05 120.617  14
  -1   1  33 1591.94 120.717  29
  -1   1  32 505.210 76.9815  14
  -1   1  32 453.969 74.9174  29
   1   1 -32 540.373 81.8537  26
   1   1 -31 1226.21 111.684  26
  -1   1  31 1184.42 108.628  14
  -1   1  31 1208.99 108.573  29
   1   1 -30 6996.57 250.354  26
  -1   1  30 6795.25 242.984  29
  -1   1  30 6777.28 244.106  14
  -1   1  29 13006.5 333.122  14
  -1   1  29 13155.2 334.744  29
   1   1 -29 12766.6 333.910  26
   1   1 -28 12173.5 2381.84  25
  -1   1  28 10701.2 300.500  29
  -1   1  28 10250.6 292.939  14
   1   1 -28 8093.26 2038.22   1
  -1   1  28 11676.6 2332.75  23
   1   1 -28 10575.8 300.889  26
  -1   1  27 7282.93 1853.84  23
   1   1 -27 7050.00 1850.00   1
  -1   1  27 8157.10 258.910  29
   1   1 -27 6156.55 1640.77  25
  -1   1  27 8066.27 254.644  14
   1   1 -27 8150.54 260.633  26
   1   1 -26 3359.30 166.701  26
   1   1 -26 1549.95 862.853  25
  -1   1  26 2049.18 968.699  23
  -1   1  26 3069.88 158.016  14
   1   1 -26 2723.97 1190.53   1
  -1   1  26 3231.62 163.051  29
  -1   1  25 1508.82 112.110  29
  -1   1  25 1559.57 111.424  14
   1   1 -25 1473.83 114.158  26
   1   1 -24 2037.03 907.597  25
  -1   1  24 1101.28 94.0599  14
  -1   1  24 585.269 541.340  23
   1   1 -24 1062.38 94.6652  26
   1   1 -24 1360.06 942.934   1
  -1   1  24 1057.18 92.9246  29
   1   1 -23 1277.89 761.602   1
  -1   1  23 74.0186 461.028  23
   1   1 -23 485.009 448.011  25
   1   1 -22 844.113 553.045  25
   1   1 -22 1420.57 807.903   1
  -1   1  22 341.051 427.104  23
  -1   1  21-20.6090 264.809  23
   1   1 -21 1168.96 700.893   1
   1   1 -21 1462.05 795.178  25
  -1   1  20 740.009 571.078  23
   1   1 -20 165.271 429.728   1
   1   1 -20 279.541 340.526  25
  -1   1  19 4945.18 1232.23  23
   1   1 -19 4997.96 1237.76  25
  -1   1  19 5056.08 1069.92  22
   1   1 -19 3950.89 1117.88   1
   1   1 -18 2455.86 856.953  25
  -1   1  18 2867.58 787.955  22
   1   1 -18 2992.19 928.317   1
  -1   1  18 2508.27 965.890  23
  -1   1  17 13058.7 1846.82  23
   1   1 -17 10365.8 1703.26  25
  -1   1  17 12683.5 1623.25  22
   1   1 -17 11192.2 1687.06   1
   1   1 -16 25691.1 2433.48   1
  -1   1  16 25638.0 2301.75  22
  -1   1  16 26388.7 2563.67  23
   1   1 -16 24511.3 2508.49  25
   1   1 -15 39098.7 2872.86   1
  -1   1  15 41288.5 2842.39  22
   1   1 -15 36502.3 2965.32  25
  -1   1  15 34040.0 2822.60  23
   1   1 -14 31706.2 2482.67   1
   1   1 -14 27727.1 2510.54  25
  -1   1  14 28420.1 2481.10  23
  -1   1  14 30723.9 2384.63  22
  -1   1  13 24614.7 2230.00  23
   1   1 -13 24467.7 2307.51  25
  -1   1  13 21116.4 1944.58  22
   1   1 -13 25512.9 2108.02   1
   1   1 -12 16623.6 1817.50  25
   1   1 -12 16002.3 1617.41   1
  -1   1  12 16437.4 1748.46  23
  -1   1  12 16178.3 1647.61  22
   1   1 -11 8992.35 1270.54  25
  -1   1  11 8997.97 1243.43  23
  -1   1  11 9866.13 1245.42  22
  -1   1  10 45033.8 2673.86  23
   1   1 -10 47520.4 2789.03  25
  -1   1  10 48627.0 2658.14  22
  -1   1   9 13529.1 1416.53  23
   1   1  -9 13237.7 1420.57  25
  -1   1   8 31101.5 2021.42  23
   1   1  -8 29239.9 958.495   2
   1   1  -7 79084.9 1343.36   2
  -1   1   7 88469.2 3252.81  23
  -1   1   6 19154.6 1476.58  23
   1   1  -6 16345.0 533.211   2
  -1   1   5 64309.5 2539.12  23
   1   1  -5 61386.7 2480.67  25
  -1   1   4 109668. 3217.14  23
   1   1  -4 109955. 3105.36  25
   1   1  -3 39737.3 1731.06  25
  -1   1   3 41292.3 1888.10  23
  -1   1   3 39122.5 1451.24   1
  -1   1   2 41374.7 1857.71  23
  -1   1   2 41458.2 1341.26   1
   1   1  -2 42943.8 1658.77  25
   1   1  -1 64191.2 1828.45  25
  -1   1   1 60247.3 1432.99   1
   1   1  -1 58519.6 2023.07  22
   1   1   0 71851.4 2376.41  22
   1   1   0 77465.1 1774.62  25
   1   1   0 76666.5 1495.77  23
  -1   1   0 72085.1 1442.14   1
   1   1   1 56077.8 1283.15  25
   1   1   1 55471.9 1400.62  23
   1   1   1 51960.5 2125.47  22
  -1   1  -1 51664.4 1228.94   1
   1   1   2 36927.0 1874.28  22
  -1   1  -2 36239.3 1142.81   1
   1   1   2 38207.0 1323.16  23
   1   1   3 133426. 3714.68  22
   1   1   3 136774. 2784.73  23
  -1   1  -3 129951. 2429.82   1
   1   1   4 55338.7 2499.85  22
  -1   1  -4 57672.6 1810.45   1
   1   1   4 55624.5 1961.99  23
   1   1   5 25857.6 1764.67  22
   1   1   5 23726.7 1397.36  23
  -1   1  -5 24278.6 1305.75   1
   1   1   6 85187.9 3326.42  22
  -1   1  -6 84336.6 2671.08   1
   1   1   6 83281.9 2819.11  23
   1   1   7 26930.0 1967.06  22
  -1   1  -7 27597.2 1634.55   1
   1   1   7 26233.8 1696.58  23
   1   1   8 14391.7 1334.12  23
   1   1   8 15111.6 1508.28  22
  -1   1  -8 14223.0 1271.14   1
   1   1   9 42731.5 2435.48  23
   1   1   9 44695.6 2662.76  22
  -1   1  -9 43105.1 2344.66   1
  -1   1 -10 9283.57 1184.20   1
   1   1  10 7898.65 1125.05  23
   1   1  10 10217.4 1338.04  22
   1   1  11 14640.4 1589.93  23
  -1   1 -11 14807.2 1549.88   1
   1   1  11 14976.6 1649.26  22
  -1   1 -12 20610.5 1913.07   1
   1   1  12 19027.7 1905.72  22
   1   1  12 18673.1 1873.41  23
  -1   1 -13 36083.2 2640.75   1
   1   1  13 36534.7 2728.50  23
   1   1  13 37441.7 2788.85  22
  -1   1 -14 34387.7 2694.52   1
   1   1  14 34288.7 2728.97  23
   1   1  14 37739.0 2831.22  22
   1   1  15 25387.4 2481.96  23
  -1   1 -15 23919.2 2341.78   1
   1   1  15 21674.1 2232.39  22
  -1   1 -16 12399.6 1779.38   1
   1   1  16 13970.2 1798.95  22
   1   1  16 13248.3 1883.26  23
   1   1  17 4142.23 1018.87  22
   1   1  17 3452.93 1071.38  23
  -1   1 -17 4421.75 1145.98  25
  -1   1 -17 3114.79 955.108   1
  -1   1 -18 4703.84 1155.94   1
   1   1  18 4531.57 1103.64  22
   1   1  18 4813.61 1252.87  23
  -1   1 -18 4468.31 1177.89  25
   1   1  19 1109.32 707.361  23
   1   1  19 1242.44 607.649  22
  -1   1 -19 523.129 538.825   1
  -1   1 -19 234.671 405.435  25
   1   1  20 1978.88 730.265  22
  -1   1 -20 261.644 399.090  25
   1   1  20 605.765 475.426  23
  -1   1 -20 1342.78 738.965   1
  -1   1 -21 376.756 364.828   1
   1   1  21 831.944 541.818  23
  -1   1 -21 1415.56 786.970  25
   1   1  22 482.021 464.273  23
  -1   1 -22 373.948 448.300   1
  -1   1 -22 1646.56 789.168  25
   1   1  23 1105.30 673.931  23
  -1   1 -23 1658.31 819.420  25
   1   1  23 1487.89 104.902  14
  -1   1 -23 1506.73 111.527  26
  -1   1 -23 585.419 558.392   1
   1   1  23 1510.08 107.544  29
  -1   1 -24 1103.74 814.630   1
  -1   1 -24 1554.38 117.959  26
   1   1  24 1635.01 114.066  14
   1   1  24 1644.87 117.381  29
  -1   1 -24 781.830 585.611  25
  -1   1 -25 2223.77 142.220  26
   1   1  25 2236.07 136.409  29
   1   1  25 2256.71 134.733  14
   1   1  26 8944.51 267.168  14
  -1   1 -26 9295.37 279.830  26
   1   1  26 9072.36 269.037  29
   1   1  27 9967.79 285.178  29
  -1   1 -27 10327.3 299.367  26
   1   1  27 10094.1 287.664  14
  -1   1 -28 16768.9 383.379  26
   1   1  28 16536.9 369.900  14
   1   1  28 16162.2 366.919  29
   1   1  29 5802.00 223.576  14
   1   1  29 5656.16 221.104  29
  -1   1 -29 5762.41 231.237  26
   1   1  30 1294.14 110.155  29
   1   1  30 1485.16 118.517  14
  -1   1 -30 1340.73 119.786  26
   1   1  31 473.272 74.5358  14
  -1   1 -31 368.278 73.8348  26
   1   1  31 331.056 65.5345  29
   1   1  32 1391.20 112.510  29
  -1   1 -32 1451.80 119.125  26
   1   1  32 1340.48 112.642  14
   1   1  33 1148.53 104.632  14
   1   1  33 1093.17 99.5463  29
  -1   1 -33 1048.76 104.470  26
   1   1  34 180.348 56.9215  14
   1   1  34 224.145 58.9860  29
  -1   1 -34 162.441 56.7272  26
   1   1  35 1001.53 89.5044  29
  -1   1 -35 1020.23 95.6957  26
   1   1  35 1082.41 95.5721  14
   1   1  36 281.537 56.6732  14
   1   1  36 254.185 52.6147  29
  -1   1 -36 349.966 59.9413  26
   1   1  37 311.233 51.7402  29
   1   1  37 244.239 52.4502  14
  -1   1 -37 233.707 52.1326  26
   1   1  38 177.564 39.8604  29
  -1   1 -38 206.080 47.4725  26
   1   1  38 180.863 45.1633  14
  -1   1 -39 107.105 35.9427  26
   1   1  39 107.271 30.3571  29
   1   1  39 193.856 41.0877  14
   1   1  40 47.4261 27.4513  14
  -1   1 -40 175.220 34.2093  26
  -1   2  40 164.189 33.2569  29
  -1   2  39 19.2351 30.3823  29
  -1   2  38 44.9231 36.4976  29
   1   2 -38 7.71975 25.6927  26
  -1   2  38 48.2455 29.3836  14
  -1   2  37 126.727 45.1137  29
  -1   2  37 89.3414 36.3861  14
   1   2 -37 67.3773 36.2770  26
  -1   2  36 45.9955 43.4087  29
  -1   2  36 35.1095 37.1927  14
   1   2 -36 42.0364 36.6751  26
   1   2 -35 262.433 53.8611  26
  -1   2  35 277.665 62.1574  29
  -1   2  35 234.258 51.0553  14
  -1   2  34 401.179 62.5983  14
   1   2 -34 443.826 64.5039  26
  -1   2  34 489.096 76.0647  29
   1   2 -33 35.5156 40.4578  26
  -1   2  33 36.7309 49.5628  29
  -1   2  33 37.0410 39.1075  14
   1   2 -32 577.156 74.7815  26
  -1   2  32 540.252 80.8907  29
  -1   2  32 493.853 71.2988  14
  -1   2  31 248.689 56.9036  14
   1   2 -31 254.761 58.9080  26
  -1   2  31 263.156 68.6818  29
   1   2 -30 314.108 67.2791  26
  -1   2  30 250.361 67.1037  29
  -1   2  30 281.092 63.1249  14
   1   2 -29 1457.43 116.544  26
  -1   2  29 1430.81 113.479  14
  -1   2  29 1555.77 123.291  29
  -1   2  28 1735.56 121.751  14
   1   2 -28 1952.21 130.964  26
  -1   2  28 1815.42 129.931  29
  -1   2  27 2155.35 134.240  14
  -1   2  27 2257.73 143.493  29
   1   2 -27 2385.41 144.915  26
  -1   2  26 1222.81 103.118  14
   1   2 -26 1342.57 112.053  26
  -1   2  26 1325.36 112.593  29
  -1   2  25 595.028 80.3084  29
  -1   2  25 352.925 407.908  23
  -1   2  25 638.638 77.4164  14
   1   2 -25 606.031 78.7297  26
  -1   2  24 81.6711 42.1705  29
   1   2 -24 121.231 46.9629  26
  -1   2  24 47.0767 33.9621  14
   1   2 -23 487.636 64.9396  26
  -1   2  23 566.745 70.0368  14
  -1   2  23 573.469 75.0420  29
  -1   2  22 1065.54 682.282  23
   1   2 -22 488.759 592.101  25
  -1   2  22 657.097 77.2034  29
  -1   2  21 43.1648 178.718  22
   1   2 -21 593.508 521.259  25
  -1   2  21-563.850 572.450  23
   1   2 -20 144.694 399.407  25
  -1   2  20 1125.91 683.843  23
  -1   2  20 881.105 627.911  22
  -1   2  19 579.198 504.992  22
   1   2 -19 1511.78 775.239  25
   1   2 -19 70.5127 414.121   1
  -1   2  19 747.845 521.156  23
  -1   2  18 2851.33 1024.98  23
  -1   2  18 2708.91 959.072  22
   1   2 -18 2487.20 974.679  25
   1   2 -18 1685.31 755.817   1
   1   2 -17 3239.35 1038.10  25
  -1   2  17 3184.62 1016.06  22
   1   2 -17 1700.88 688.462   1
  -1   2  17 2888.69 954.994  23
  -1   2  16 8666.61 1619.42  22
   1   2 -16 8426.60 1622.05  25
   1   2 -16 7575.80 1297.69   1
  -1   2  16 7077.56 1451.43  23
   1   2 -15 18497.7 2368.39  25
  -1   2  15 18304.8 2322.99  22
  -1   2  15 19075.9 2310.60  23
   1   2 -15 20200.5 2028.02   1
   1   2 -14 37264.9 2590.98   1
   1   2 -14 36487.0 3202.63  25
  -1   2  14 36522.2 3219.60  22
  -1   2  14 37201.0 3098.71  23
   1   2 -13 68458.3 4251.75  25
   1   2 -13 72171.8 3414.34   1
  -1   2  13 75034.1 4284.01  23
  -1   2  13 70788.3 4365.46  22
  -1   2  12 52976.2 3498.61  23
  -1   2  12 60332.9 3903.66  22
   1   2 -12 60900.3 2949.66   1
   1   2 -12 59248.7 3812.10  25
  -1   2  11 18889.8 2163.59  22
  -1   2  11 20614.6 2086.89  23
   1   2 -11 20134.8 1591.43   1
   1   2 -11 18045.4 2069.49  25
  -1   2  10 4340.44 1021.03  22
   1   2 -10 4565.91 706.015   1
   1   2 -10 4742.35 1005.85  25
  -1   2  10 4246.96 933.116  23
   1   2  -9 1441.87 621.235  25
   1   2  -9 2271.84 466.902   1
  -1   2   9 1451.41 548.536  23
  -1   2   8 8500.28 1247.68  23
   1   2  -8 10223.2 1390.78  25
   1   2  -8 6561.37 721.638   1
   1   2  -7 5373.36 965.475  25
  -1   2   7 4770.79 912.416  23
   1   2  -7 5454.31 560.230   1
   1   2  -6 4123.73 403.356   1
   1   2  -6 4759.27 887.533  25
  -1   2   6 4297.03 847.366  23
   1   2  -5 4740.72 830.227  25
  -1   2   5 4629.31 838.664  23
   1   2  -4 13425.5 1365.44  25
  -1   2   4 13569.5 1424.12  23
  -1   2   3 46602.8 2595.16  23
   1   2  -3 48143.0 2400.15  25
   1   2  -2 51037.7 2321.64  25
  -1   2   2 48652.0 2631.25  23
   1   2  -1 23709.8 1472.80  25
  -1   2   1 21742.3 1744.20  23
   1   2  -1 22400.2 1355.92  23
   1   2   0 18990.9 1233.90  23
   1   2   0 18504.3 1192.98  25
   1   2   1 56407.4 1842.77  25
   1   2   1 54011.6 2993.59  22
   1   2   2 38791.0 1847.07  23
   1   2   2 34285.7 2441.03  22
   1   2   2 32431.2 1150.37  25
   1   2   3 14162.8 1614.02  22
   1   2   3 15590.1 1222.94  23
   1   2   4 4273.31 671.917  23
   1   2   4 3954.97 900.957  22
   1   2   5 6003.56 821.144  23
  -1   2  -5 4383.46 386.954   1
   1   2   5 5732.46 1067.44  22
  -1   2  -6 3356.82 429.075   1
   1   2   6 4702.71 768.514  23
   1   2   6 4176.85 936.172  22
  -1   2  -7 7371.63 728.504   1
   1   2   7 11602.5 1565.89  22
   1   2   7 11367.0 1258.73  23
  -1   2  -8 918.848 302.949   1
   1   2   8 743.412 353.367  23
   1   2   8 1167.46 537.174  22
  -1   2  -9 5555.38 774.105   1
   1   2   9 4626.55 1100.66  22
   1   2   9 4101.78 855.620  23
  -1   2 -10 20542.3 1593.91   1
   1   2  10 21073.1 2316.21  22
   1   2  10 22461.8 2005.19  23
   1   2  11 50789.6 3151.70  23
  -1   2 -11 52439.5 2716.80   1
   1   2  11 50526.2 3619.12  22
  -1   2 -12 64986.8 3220.46   1
   1   2  12 71325.1 3864.05  23
   1   2  12 68268.5 4308.15  22
   1   2  13 39012.3 2978.42  23
   1   2  13 43764.4 3555.63  22
  -1   2 -13 41965.7 2723.94   1
  -1   2 -14 15873.3 1770.89   1
   1   2  14 17570.2 2324.87  22
   1   2  14 19265.9 2190.28  23
   1   2  15 7534.33 1555.12  22
  -1   2 -15 7923.48 1311.85   1
   1   2  15 10126.0 1651.87  23
   1   2  16 3037.85 963.686  23
   1   2  16 3180.93 1037.55  22
  -1   2 -16 1100.37 557.841   1
  -1   2 -17 3298.29 1059.96  25
   1   2  17 2693.64 914.728  23
  -1   2 -17 1855.97 771.914   1
   1   2  17 4547.78 1269.71  22
   1   2  18 376.412 360.066  23
  -1   2 -18-875.401 620.206  25
  -1   2 -18 978.760 725.910   1
   1   2  18 1277.37 686.656  22
  -1   2 -19 501.009 575.225  25
   1   2  19-444.724 443.406  23
   1   2  19 412.041 466.684  22
   1   2  20-4.49498 203.088  22
   1   2  20 887.095 554.911  23
  -1   2 -20-14.7657 380.104  25
  -1   2 -21 1139.68 763.570  25
   1   2  21 1190.63 674.314  23
   1   2  21 1118.45 711.841  22
   1   2  22 459.815 64.7877  14
   1   2  22 718.968 527.359  23
   1   2  22-138.012 284.795  22
  -1   2 -22 279.987 596.760  25
  -1   2 -23 929.908 733.213  25
   1   2  23 748.984 566.287  23
  -1   2 -24 428.598 70.0045  26
   1   2  24 451.799 72.5317  29
   1   2  24 500.611 70.6521  14
   1   2  25 1652.42 121.821  29
  -1   2 -25 1528.59 118.451  26
   1   2  25 2153.66 981.517  23
  -1   2 -25 1831.46 1037.73  25
   1   2  25 1531.77 113.985  14
   1   2  26 2692.67 149.290  14
   1   2  26 2553.14 150.501  29
  -1   2 -26 2600.67 151.893  26
  -1   2 -27 1442.16 117.184  26
   1   2  27 1387.24 110.579  14
   1   2  27 1382.67 114.941  29
   1   2  28 1153.89 108.792  29
   1   2  28 1023.01 97.0697  14
  -1   2 -28 1224.23 112.762  26
  -1   2 -29 383.591 71.3853  26
   1   2  29 330.852 64.8697  14
   1   2  29 319.708 67.7067  29
   1   2  30 464.695 76.4272  29
   1   2  30 371.267 66.7834  14
  -1   2 -30 458.722 73.8816  26
   1   2  31 410.923 69.7401  29
   1   2  31 416.565 67.4512  14
  -1   2 -31 498.934 73.4290  26
  -1   2 -32 86.2354 47.0433  26
   1   2  32 82.4157 47.8348  14
   1   2  32-5.92699 50.9802  29
   1   2  33 405.830 62.8049  14
  -1   2 -33 410.087 67.7924  26
   1   2  33 485.382 71.6894  29
  -1   2 -34 183.042 49.5939  26
   1   2  34 146.826 48.6043  14
   1   2  34 292.862 61.3241  29
  -1   2 -35 77.0153 41.7149  26
   1   2  35 49.8913 42.7842  29
   1   2  35 45.1823 39.3240  14
  -1   2 -36 83.1205 38.5283  26
   1   2  36 124.895 39.9209  14
   1   2  36 161.632 47.0905  29
  -1   2 -37 39.8071 30.7710  26
   1   2  37 57.6644 30.5200  14
   1   2  37 90.4010 38.0668  29
   1   2  38 7.94078 23.6621  14
  -1   2 -38 25.7805 27.0369  26
   1   2  38 25.9746 28.8820  29
  -1   3  38 160.361 33.1071  29
  -1   3  37 137.911 37.1802  29
  -1   3  36 154.651 43.8534  29
  -1   3  35 215.091 49.9963  29
  -1   3  34 154.243 49.3010  29
  -1   3  33 328.168 63.5223  29
  -1   3  32 232.203 59.1201  29
  -1   3  31 82.6732 50.4082  29
  -1   3  30 597.746 79.7615  29
  -1   3  29 1768.18 126.119  29
  -1   3  28 1544.62 120.111  29
  -1   3  27 1111.03 104.965  29
  -1   3  26 395.469 71.2959  29
  -1   3  25 291.142 64.1677  29
  -1   3  24 648.089 84.1593  29
  -1   3  23-551.004 582.103  23
  -1   3  23 696.444 83.7003  29
  -1   3  23 340.374 745.900  22
  -1   3  22 1109.13 793.784  22
   1   3 -22 624.364 570.353  25
  -1   3  22 367.254 68.4452  29
  -1   3  22 853.551 618.944  23
   1   3 -21 5.70147 192.896  25
  -1   3  21-743.501 625.188  23
  -1   3  20 750.448 634.198  23
   1   3 -20 781.208 655.884  25
  -1   3  20-1181.65 726.458  22
  -1   3  19 3212.36 1246.70  22
   1   3 -19 1723.34 934.467  25
  -1   3  19 1383.81 787.326  23
  -1   3  18 525.486 564.574  22
   1   3 -18 1505.87 832.769  25
  -1   3  18 590.508 462.794  23
   1   3 -17 135.732 253.674  25
  -1   3  17-232.232 484.147  22
  -1   3  17 957.669 589.146  23
  -1   3  16 1443.28 792.022  22
  -1   3  16 784.400 545.667  23
   1   3 -16 620.563 542.823  25
  -1   3  15 2033.31 847.650  23
  -1   3  15 2419.38 1042.00  22
   1   3 -15 1481.29 739.811  25
   1   3 -14 2107.17 853.765  25
  -1   3  14 3042.83 993.296  23
  -1   3  14 2644.64 1037.01  22
  -1   3  13 4847.00 1188.71  23
  -1   3  13 5956.46 1541.70  22
   1   3 -13 5167.73 1316.47  25
  -1   3  12 3885.76 1206.16  22
  -1   3  12 4583.25 1139.13  23
   1   3 -12 4429.93 1200.09  25
  -1   3  11 3403.75 1096.94  22
   1   3 -11 2406.65 888.603  25
  -1   3  11 3060.05 958.225  23
   1   3 -10 2796.86 877.878  25
  -1   3  10 858.663 561.194  22
  -1   3  10 1802.55 693.258  23
   1   3  -9 12203.4 1775.93  25
  -1   3   9 12636.0 2017.71  22
  -1   3   9 12070.0 1783.16  23
  -1   3   8 506.086 484.734  23
   1   3  -8 308.252 309.803  25
   1   3  -8 1154.23 468.326  22
   1   3  -7 4481.48 1004.29  25
  -1   3   7 5527.40 1071.79  23
   1   3  -7 4091.14 866.880  22
  -1   3   6 1903.40 686.618  23
   1   3  -6 2501.89 704.528  22
   1   3  -6 4048.79 988.620  25
   1   3  -5 10076.3 1448.91  22
  -1   3   5 12204.2 1625.45  23
   1   3  -5 10548.9 1485.12  25
   1   3  -4 17574.8 1833.14  25
  -1   3   4 19508.2 2033.99  23
   1   3  -4 18407.9 1656.51  23
   1   3  -4 15885.8 1877.90  22
  -1   3   3 11090.3 1519.76  23
   1   3  -3 9046.05 1434.84  22
   1   3  -3 12654.4 1483.29  25
   1   3  -3 10294.7 1195.59  23
   1   3  -2 16550.5 1962.77  22
   1   3  -2 16643.6 1521.94  23
   1   3  -2 18114.2 1654.89  25
  -1   3   2 15081.4 1774.83  23
   1   3  -1 3260.66 637.709  23
  -1   3   1 3606.30 905.498  23
   1   3  -1 2384.61 708.090  22
   1   3   0 2534.45 576.571  23
  -1   3   0 1398.32 592.338  23
   1   3   0 1744.18 692.591  22
   1   3   1 23025.0 1764.84  23
   1   3   1 17704.6 2139.75  22
  -1   3  -1 19279.5 1996.92  23
  -1   3  -2 10155.0 1454.88  23
   1   3   2 10223.9 1676.46  22
   1   3   2 10578.7 1190.36  23
   1   3   3 17357.5 2206.90  22
   1   3   3 18867.1 1649.40  23
   1   3   4 10085.2 1747.52  22
   1   3   4 10292.8 1223.24  23
   1   3   5 3920.49 788.741  23
   1   3   5 4683.13 1173.68  22
   1   3   6 7095.38 1487.07  22
   1   3   6 5108.24 968.452  23
   1   3   7 479.290 179.440  22
   1   3   7 562.846 336.889  23
   1   3   8 10446.4 1853.00  22
   1   3   8 9724.50 1340.03  23
   1   3   9 2567.14 967.951  22
   1   3   9 2176.89 671.197  23
   1   3  10 2670.41 758.352  23
   1   3  10 3704.65 1113.82  22
   1   3  11 3262.05 1100.82  22
   1   3  11 4010.61 1005.79  23
   1   3  12 5336.67 1415.38  22
   1   3  12 5930.10 1217.22  23
  -1   3 -13 2748.94 1084.05  25
   1   3  13 6380.60 1287.08  23
   1   3  13 4416.97 1306.95  22
   1   3  14 877.949 594.797  22
  -1   3 -14 164.923 338.475  25
   1   3  14 452.226 436.315  23
   1   3  15 884.620 604.435  23
   1   3  15 957.206 700.522  22
  -1   3 -16 1287.67 775.304  25
   1   3  16 1201.74 607.793  23
   1   3  16 1221.40 877.831  22
   1   3  17 356.381 455.115  23
  -1   3 -17 1565.17 816.869  25
   1   3  17 1551.44 841.704  22
  -1   3 -18 602.152 580.179  25
   1   3  18 1934.93 930.495  22
  -1   3 -19-643.119 567.742  25
   1   3  19 2411.87 1055.89  22
   1   3  20 726.771 641.040  22
  -1   3 -20-1521.65 844.197  25
   1   3  21-1407.96 880.788  22
  -1   3 -21-1369.29 811.376  25
   1   3  22-2790.25 1197.73  22
  -1   3 -23 786.122 84.5807  26
  -1   3 -24 238.620 58.6221  26
   1   3  24 346.835 69.6210  29
   1   3  25 412.054 74.0971  29
  -1   3 -25 422.271 67.3643  26
  -1   3 -26 883.227 89.2058  26
   1   3  26 954.200 100.411  29
  -1   3 -27 2241.70 135.657  26
   1   3  27 2358.80 144.898  29
  -1   3 -28 1361.60 105.742  26
   1   3  28 1312.15 113.704  29
   1   3  29 849.301 93.3805  29
  -1   3 -29 735.176 80.1686  26
   1   3  30 136.946 53.6886  29
  -1   3 -30 130.553 45.5431  26
  -1   3 -31 111.021 41.6357  26
   1   3  31 163.639 52.3064  29
   1   3  32 416.203 66.8005  29
  -1   3 -32 386.665 54.7744  26
  -1   3 -33 100.922 37.4720  26
   1   3  33 18.0113 41.4233  29
   1   3  34 180.779 48.8141  29
   1   3  35 129.363 40.9764  29
   1   3  36 173.887 39.2070  29
   1   3  37 106.338 30.3954  29
  -1   4  35 74.9781 27.3170  29
  -1   4  34 25.7395 28.4680  29
  -1   4  33 49.7848 33.2944  29
  -1   4  32 268.282 49.1449  29
  -1   4  31 265.111 53.9691  29
  -1   4  30 92.5725 44.1597  29
  -1   4  29 53.3929 42.7553  29
  -1   4  28 167.452 51.4815  29
  -1   4  27 428.954 68.0634  29
  -1   4  26 277.727 63.7879  29
  -1   4  25 1325.58 107.752  29
  -1   4  24 188.721 58.4036  29
  -1   4  23 265.319 60.8506  29
  -1   4  22 195.516 55.3113  29
  -1   4  21 282.144 62.7598  29
  -1   4  18 5475.92 1774.21  22
   1   4 -18 5664.15 1647.20  25
  -1   4  17 8311.03 2075.97  22
   1   4 -17 6942.44 1818.41  25
  -1   4  16 5025.74 1663.97  22
   1   4 -16 6760.21 1789.71  25
  -1   4  15 1475.08 870.936  22
   1   4 -15 6005.13 1683.90  25
   1   4 -14 2159.74 946.056  25
  -1   4  14 3289.36 1517.36  22
  -1   4  13 7698.04 1932.59  22
   1   4 -13 6941.36 1678.53  25
   1   4 -12 9220.37 1880.09  25
  -1   4  12 9045.84 2069.24  22
   1   4 -11 9476.85 1872.13  25
  -1   4  11 10214.4 2159.96  22
   1   4 -10 6040.67 1483.08  25
  -1   4  10 5354.82 1557.33  22
  -1   4   9-215.144 368.201  22
  -1   4   8-395.385 436.482  22
  -1   4   7 5.15680 356.456  22
  -1   4   6-500.459 487.847  22
  -1   4   5 1199.38 732.664  22
  -1   4   4 2512.62 1007.42  22
   1   4  -4 4201.87 1190.30  22
   1   4  -3 3693.61 1139.46  22
  -1   4   3 2986.01 1112.82  22
   1   4  -2 377.498 394.460  22
   1   4  -1 3025.23 1048.06  22
   1   4   0 2230.05 892.972  22
   1   4   1-260.702 473.285  22
   1   4   2 952.766 1042.20  22
   1   4   3 3961.87 1282.32  22
   1   4   4 385.142 557.844  22
   1   4   5 1119.90 675.424  22
   1   4   6 1361.21 798.654  22
   1   4   7 2156.00 949.799  22
   1   4   8 481.046 522.980  22
  -1   4  -8-362.923 423.618  25
   1   4   9 5496.94 1570.70  22
  -1   4  -9 2768.38 1012.14  25
   1   4  10 7830.75 1910.03  22
  -1   4 -10 4130.85 1242.50  25
  -1   4 -11 6305.94 1570.43  25
   1   4  11 10726.4 2235.95  22
   1   4  12 4768.68 1505.83  22
  -1   4 -12 3406.14 1229.61  25
  -1   4 -13 3095.20 1198.68  25
   1   4  13 2970.25 1250.07  22
  -1   4 -14 2638.10 1091.71  25
   1   4  14 3423.00 1328.92  22
  -1   4 -15 1519.43 869.652  25
   1   4  15 3371.00 1351.55  22
   1   4  16 6801.82 1856.50  22
  -1   4 -16 7459.72 1888.17  25
   1   4  17 7812.96 2101.49  22
   1   4  23 327.956 68.2958  29
   1   4  24 1090.85 102.777  29
   1   4  25 300.299 65.7751  29
   1   4  26 393.123 70.8733  29
   1   4  27 144.316 54.5958  29
   1   4  28 90.1663 50.8245  29
   1   4  29 116.720 46.3431  29
   1   4  30 356.045 58.4790  29
   1   4  31 199.973 46.5604  29
   1   4  32-32.2469 36.2187  29
   1   4  33 48.5361 32.4717  29
   1   4  34 136.565 32.0290  29
  -1   5  29 46.7514 27.0707  29
  -1   5  28 8.50980 29.0346  29
  -1   5  27 66.5031 33.4589  29
  -1   5  26-43.7504 36.4700  29
  -1   5  25 130.807 40.0963  29
  -1   5  24 359.636 55.6284  29
  -1   5  23 471.046 63.3558  29
  -1   5  22 956.458 84.2174  29
  -1   5  21 269.910 56.1984  29
  -1   5  20 1928.04 116.259  29
  -1   5  19 2658.36 136.870  29
  -1   5  18 909.532 88.6131  29
  -1   5   7-904.257 713.530  22
  -1   5   6 1394.59 917.427  22
  -1   5   5 821.234 820.881  22
  -1   5   4 1012.23 720.906  22
  -1   5   3 3721.47 1385.23  22
  -1   5   2 1333.14 867.048  22
  -1   5   1-436.429 489.681  22
  -1   5   0 1535.93 927.536  22
  -1   5  -1 989.182 744.096  22
   1   5   1 1794.30 927.166  22
   1   5   2 3581.90 1347.37  22
   1   5   3 1192.62 774.684  22
   1   5   4 1557.12 921.985  22
   1   5   5 300.091 402.962  22
   1   5   6-202.406 382.205  22
   1   5  21 813.727 85.8136  29
   1   5  22 441.037 65.2857  29
   1   5  23 518.413 67.0494  29
   1   5  24 187.252 48.9890  29
   1   5  25 87.0805 41.8906  29
   1   5  26 222.953 46.0943  29
   1   5  27 29.6211 32.2992  29
   1   5  28 3.83771 29.6783  29
   1   5  29 68.1291 28.3485  29
   2  -7 -13 131.376 28.2824  21
   2  -7 -12 231.092 35.3390  21
   2  -7 -11 125.186 31.5477  21
   2  -7 -10 720.623 57.0771  21
   2  -7  -9 333.399 42.6500   8
   2  -7  -9 270.531 41.0168  21
   2  -7  -8 1097.36 67.9992   8
  -2  -7   8 1170.17 75.9449   8
   2  -7  -8 1106.72 70.2242  21
   2  -7  -7 235.433 44.7242   8
   2  -7  -7 162.980 40.5164  21
  -2  -7   7 273.523 47.0261   8
   2  -7  -6 640.071 56.7078  21
  -2  -7   6 720.457 66.2273   8
   2  -7  -6 682.219 62.5103   8
   2  -7  -5 195.520 45.8667   8
   2  -7  -5 182.436 42.3490  21
  -2  -7   5 165.114 43.0897   8
   2  -7  -4 347.766 47.0397  21
  -2  -7   4 359.866 51.5504   8
   2  -7  -4 456.998 59.8206   8
   2  -7  -3 320.284 46.9159  21
   2  -7  -3 408.192 56.0741   8
  -2  -7   2 400.985 55.9729   8
   2  -7  -2 492.061 59.2438   8
   2  -7  -1 842.406 75.3046   8
  -2  -7   1 762.453 70.0543   8
   2  -7   0 586.931 65.3598   8
   2  -7   0 693.937 63.2314  10
   2  -7   1 535.539 63.0156   8
   2  -7   1 500.515 58.0084  10
   2  -7   2 594.764 60.9793  10
   2  -7   2 714.073 71.5683   8
  -2  -7  -3 84.4341 38.3110   8
   2  -7   3 333.115 53.8809  10
   2  -7   4 681.126 67.9306  10
  -2  -7  -4 597.980 61.2247   8
   2  -7   5 198.258 49.5898  10
  -2  -7  -5 20.8325 33.2579   8
   2  -7   6 1094.21 77.5448  10
  -2  -7  -6 951.701 71.2232   8
  -2  -7  -7 153.806 36.5756   8
   2  -7   7 311.779 49.7729  10
  -2  -7  -8 581.988 54.3469   8
   2  -7   8 732.588 63.1517  10
  -2  -7  -9 120.309 34.3225   8
   2  -7   9 322.916 47.8351  10
  -2  -7 -10 156.657 32.0090   8
   2  -7  10 570.878 54.4233  10
   2  -7  11 755.479 58.4385  10
   2  -7  12 894.019 61.4332  10
   2  -6 -25 63.3474 24.3689  21
   2  -6 -24 120.013 30.6632  21
   2  -6 -23 26.7614 25.9202  21
  -2  -6  23 57.7787 28.5165   9
   2  -6 -22 19.3462 27.6853  21
  -2  -6  22 73.9384 32.2977   9
  -2  -6  21 145.984 37.2881   9
   2  -6 -21 114.083 36.6205  21
  -2  -6  20 10.1268 32.1268   9
   2  -6 -20 12.0835 37.2023  21
   2  -6 -19 366.132 56.4117  21
  -2  -6  19 369.115 53.9501   9
  -2  -6  18 62.5602 40.7712   9
   2  -6 -18 45.4116 37.4471  21
  -2  -6  17 485.734 60.3334   9
   2  -6 -17 502.816 67.3800  21
   2  -6 -16 249.176 54.1355  21
  -2  -6  16 306.477 56.4420   9
  -2  -6  15 419.254 60.6785   8
   2  -6 -15 255.427 56.4698  21
  -2  -6  15 348.277 56.4268   9
  -2  -6  14 338.691 57.9486   8
   2  -6 -14 255.476 54.5337  21
  -2  -6  14 327.459 54.2965   9
  -2  -6  13 69.8726 47.7136   9
  -2  -6  13 20.4612 41.2506   8
   2  -6 -13 17.3510 39.4444  21
  -2  -6  12 539.201 71.5751   8
   2  -6 -12 552.012 66.5467   8
   2  -6 -12 652.982 80.4764  21
  -2  -6  12 632.740 74.0228   9
   2  -6 -11 551.169 74.3461  21
  -2  -6  11 460.491 67.4972   8
   2  -6 -11 392.512 61.4953   8
  -2  -6  11 616.380 72.5384   9
  -2  -6  10 1233.36 106.288  10
  -2  -6  10 1006.10 94.3893   8
   2  -6 -10 1112.31 98.2474  21
  -2  -6  10 1092.91 89.3527   9
   2  -6 -10 964.767 89.9270   8
   2  -6  -9 389.693 64.6631   8
  -2  -6   9 376.085 64.6878   8
  -2  -6   9 347.314 56.4877   9
   2  -6  -9 526.693 73.8516  21
   2  -6  -8 621.819 78.3926   8
   2  -6  -8 832.563 88.4930  21
  -2  -6   8 967.564 99.2829  10
  -2  -6   8 629.204 81.0708   8
   2  -6  -7 1188.07 101.432  21
  -2  -6   7 1143.14 100.263   8
   2  -6  -7 1095.62 97.9923   8
  -2  -6   7 1394.51 114.302  10
   2  -6  -6-32.2289 51.7440   8
   2  -6  -6 85.1855 51.4507  21
  -2  -6   6-56.0883 61.1413   8
   2  -6  -6 37.2371 41.2847  10
   2  -6  -5 438.165 69.7499   8
  -2  -6   5 690.854 89.5530  10
  -2  -6   5 561.702 76.9069   8
   2  -6  -5 500.193 67.6775  10
   2  -6  -5 459.136 69.5271  21
   2  -6  -4 9.10743 53.0298   8
  -2  -6   4 126.504 56.0913   8
  -2  -6   4 216.693 63.9452  10
   2  -6  -4-12.7514 46.1318  10
   2  -6  -4 78.5753 53.9678  21
   2  -6  -3 522.966 78.7553   8
   2  -6  -3 438.493 70.1942  10
  -2  -6   3 746.513 89.6024  10
   2  -6  -3 696.824 82.7326  21
  -2  -6   3 721.974 90.8210   8
   2  -6  -2 189.765 56.4281   8
  -2  -6   2 534.307 79.8766  10
  -2  -6   2 374.054 72.5883   8
   2  -6  -2 198.507 57.6384  10
   2  -6  -2 384.124 67.4433  21
  -2  -6   1 789.004 93.5583   8
   2  -6  -1 562.278 76.3913  10
   2  -6  -1 738.653 87.4819   8
   2  -6  -1 724.462 84.6565  21
   2  -6   0 191.951 59.0830   8
   2  -6   0 212.343 53.7988  10
   2  -6   0 303.584 65.6725  21
  -2  -6   0 340.346 73.0155   8
  -2  -6  -1 561.086 80.0451   8
   2  -6   1 537.858 80.0528   8
   2  -6   1 562.683 75.2951  21
   2  -6   2-10.4533 54.8793  10
  -2  -6  -2 79.0333 52.2896   8
   2  -6   2 40.7817 51.0822   8
   2  -6   2 70.0872 47.2023  21
  -2  -6  -3 660.496 83.9748   8
   2  -6   3 720.134 82.6751  21
   2  -6   3 560.241 80.0573  10
   2  -6   3 641.468 85.7341   8
   2  -6   4 63.8421 53.8650   8
   2  -6   4-2.03631 60.2539  10
  -2  -6  -4 116.128 54.5209   8
   2  -6   4 163.692 57.5982  21
   2  -6   5 960.954 94.4559  21
  -2  -6  -5 992.460 99.3262   8
   2  -6   5 856.625 92.0959  10
   2  -6   5 1126.38 105.656   8
   2  -6   6 765.397 87.7573  10
   2  -6   6 851.807 96.5286   8
  -2  -6  -6 763.413 90.4350   8
   2  -6   7 639.960 87.1269   8
   2  -6   7 408.022 76.4234  10
  -2  -6  -7 482.190 76.2795   8
   2  -6   8 1392.01 115.177   8
   2  -6   8 1223.90 106.083  10
  -2  -6  -8 1242.12 105.595   8
   2  -6   9 803.957 92.2882   8
  -2  -6  -9 607.738 77.7822   8
   2  -6   9 537.717 77.8854  10
  -2  -6  -9 617.570 68.4125  21
  -2  -6 -10 645.129 77.2376   8
   2  -6  10 529.533 71.7951  10
  -2  -6 -10 619.423 67.8509  21
  -2  -6 -11 45.9074 43.3514   8
  -2  -6 -11 24.3120 32.6545  21
  -2  -6 -12 229.099 55.2663   8
   2  -6  12 228.706 53.5713  10
   2  -6  12 360.390 69.5747  15
  -2  -6 -12 255.853 48.7380  21
  -2  -6 -13 281.556 50.8837  21
   2  -6  13 337.003 67.4078  15
   2  -6  13 149.732 49.1846  10
  -2  -6 -13 238.325 50.6575   8
   2  -6  14 109.826 49.8716  10
  -2  -6 -14 172.780 42.5958  21
  -2  -6 -14 239.655 50.7952   8
  -2  -6 -15 479.179 58.8339   8
   2  -6  15 551.672 73.9959  15
  -2  -6 -15 507.478 58.2655  21
   2  -6  15 496.623 63.9092  10
   2  -6  16 119.779 49.5877  15
  -2  -6 -16 17.1131 27.4765  21
   2  -6  16 11.4780 37.9634  10
  -2  -6 -16 23.5353 31.1233   8
  -2  -6 -17 262.665 43.0188  21
   2  -6  17 296.547 58.4716  15
  -2  -6 -17 248.776 46.7112  17
   2  -6  17 206.199 47.3621  10
  -2  -6 -18 2.65367 27.0051  21
   2  -6  18 7.77557 32.9204  10
  -2  -6 -18-22.4782 33.9679  17
   2  -6  18 92.7171 46.4063  15
  -2  -6 -19 109.197 30.1780  21
   2  -6  19 207.789 49.5082  15
   2  -6  19 214.212 41.8643  10
  -2  -6 -19 88.6050 34.7851  17
  -2  -6 -20 85.3577 34.8416  17
  -2  -6 -20 120.033 29.2064  21
   2  -6  20 149.075 42.6178  15
   2  -6  21 38.6381 34.0095  15
  -2  -6 -21 32.7894 28.0971  17
   2  -5 -31 108.379 27.4021  21
  -2  -5  31 36.2444 25.5011   9
  -2  -5  30 64.3765 29.4671  15
  -2  -5  30 17.6781 28.7778   9
   2  -5 -29 104.110 40.3036  17
  -2  -5  29 112.195 36.0710  15
   2  -5 -29 103.793 30.7192   7
  -2  -5  29 68.8792 34.3545   9
   2  -5 -28 368.018 55.8442  17
  -2  -5  28 352.750 51.7884  15
   2  -5 -28 316.086 46.0649   7
  -2  -5  27-46.3233 43.2649   9
   2  -5 -27 25.8290 34.5239   7
   2  -5 -27 6.63743 41.8938  17
  -2  -5  27 18.2719 36.6925  15
  -2  -5  26 126.626 43.9303  15
   2  -5 -26 110.208 41.3742   7
  -2  -5  26-0.36704 39.1721   9
   2  -5 -26 119.593 52.8452  17
  -2  -5  25-45.7579 44.1999   9
  -2  -5  25 30.3951 40.8669  15
   2  -5 -25 60.2692 37.6208   7
   2  -5 -25-3.15570 48.0119  17
   2  -5 -24-15.0879 38.0439   7
  -2  -5  24 29.2846 45.3601  15
  -2  -5  24 0.25218 48.0786   9
   2  -5 -24-4.28118 46.5357  17
   2  -5 -23 145.943 44.3575   7
  -2  -5  23 136.302 50.3715  18
  -2  -5  23 216.824 57.2869  15
  -2  -5  23 83.3550 49.2542   9
   2  -5 -23 126.817 55.8947  17
   2  -5 -22 176.106 60.8246  17
  -2  -5  22 298.167 65.7539  15
  -2  -5  22 154.373 50.4735   9
  -2  -5  22 281.966 61.9017  18
  -2  -5  21 765.743 87.2201   9
  -2  -5  21 932.643 97.5063  15
  -2  -5  21 856.670 90.3452  18
   2  -5 -21 806.339 93.7296  17
  -2  -5  20 1456.08 122.986  15
  -2  -5  20 1318.96 107.860  18
  -2  -5  20 1633.57 114.983  10
   2  -5 -20 1346.84 117.480  17
  -2  -5  20 1369.87 112.817   9
   2  -5 -19 418.921 78.1061  17
  -2  -5  19 442.887 81.6622  15
  -2  -5  19 407.343 71.6482   9
  -2  -5  19 434.217 72.7842  10
  -2  -5  19 483.767 77.5143  18
  -2  -5  18 3961.87 185.007   9
   2  -5 -18 3832.14 190.855  17
  -2  -5  18 4159.30 196.503  15
  -2  -5  18 4087.33 175.344  10
  -2  -5  18 3891.52 177.509  18
   2  -5 -17 267.877 67.7442  17
  -2  -5  17 157.314 56.4065  10
  -2  -5  17 220.588 56.6472  18
  -2  -5  17 252.554 62.3822   9
  -2  -5  17 330.028 77.3787  15
  -2  -5  16 1999.42 141.393  15
  -2  -5  16 1912.88 129.412  18
  -2  -5  16 1909.58 133.252   9
  -2  -5  16 1951.20 124.918   8
  -2  -5  16 1794.32 123.989  10
   2  -5 -16 1781.63 131.748  17
  -2  -5  15 668.093 81.5288  10
  -2  -5  15 732.671 89.4107   9
  -2  -5  15 662.775 90.4910  15
   2  -5 -15 694.643 88.6345  17
  -2  -5  15 642.623 81.4162   8
  -2  -5  15 623.469 77.6972  18
  -2  -5  14 902.390 103.755  15
  -2  -5  14 770.907 89.4785  10
  -2  -5  14 777.274 85.9196   8
  -2  -5  14 890.178 95.5204   9
   2  -5 -14 829.700 98.9868  17
  -2  -5  13 6559.29 228.797   8
  -2  -5  13 6041.25 225.461  10
  -2  -5  13 6137.45 239.439  15
  -2  -5  13 6216.49 232.112   9
   2  -5 -13 6273.42 236.817  17
  -2  -5  12 564.928 86.8025  10
  -2  -5  12 598.080 83.5440   9
  -2  -5  12 722.122 100.818  15
   2  -5 -12 545.808 80.5425   8
   2  -5 -12 707.388 91.5679  17
  -2  -5  12 496.608 76.4980   8
  -2  -5  11 11896.5 319.665  10
  -2  -5  11 12047.7 318.012   9
  -2  -5  11 12727.0 321.827   8
  -2  -5  11 12444.0 335.288  15
   2  -5 -11 12985.5 318.146   8
   2  -5 -11 13231.5 334.201  17
  -2  -5  10 719.875 93.6740  10
  -2  -5  10 755.507 106.759  15
  -2  -5  10 700.427 88.9386   9
   2  -5 -10 672.412 85.8526   8
   2  -5 -10 739.564 91.2305  21
  -2  -5  10 794.715 97.4679   8
  -2  -5   9 5027.67 208.204   8
  -2  -5   9 4931.21 208.146  10
   2  -5  -9 5118.84 211.032  21
  -2  -5   9 5111.65 206.307   9
   2  -5  -9 5184.61 207.988   8
  -2  -5   9 5285.98 219.991  15
  -2  -5   8 3191.70 169.496  10
   2  -5  -8 3088.38 167.469  21
  -2  -5   8 3437.90 170.179   9
   2  -5  -8 3258.40 166.816   8
  -2  -5   8 3602.36 187.541  15
  -2  -5   8 3226.96 169.550   8
   2  -5  -7 730.263 83.2653  10
   2  -5  -7 852.400 90.3161   8
  -2  -5   7 760.957 88.8221   8
   2  -5  -7 666.556 83.6429  21
  -2  -5   7 789.891 86.4471   9
  -2  -5   7 800.036 95.2387  15
  -2  -5   7 686.235 89.6930  10
  -2  -5   6 1168.03 110.152  15
  -2  -5   6 1036.91 101.180   8
   2  -5  -6 1058.60 101.142  21
   2  -5  -6 1139.83 101.481  10
  -2  -5   6 1094.01 97.7200   9
   2  -5  -6 1040.90 101.123   8
  -2  -5   6 1090.49 105.017  10
  -2  -5   5 736.468 88.2946   8
  -2  -5   5 811.571 94.7188  10
  -2  -5   5 786.415 94.1687  15
  -2  -5   5 840.875 88.1527   9
   2  -5  -5 770.013 85.3338  10
   2  -5  -5 743.484 87.3877   8
   2  -5  -5 747.180 86.1964  21
   2  -5  -4 626.777 80.6735  10
   2  -5  -4 671.043 86.1448   8
  -2  -5   4 770.642 83.4327   9
   2  -5  -4 624.705 82.5155  21
  -2  -5   4 651.498 82.5829  10
  -2  -5   4 647.789 82.8984   8
  -2  -5   3 262.266 59.3190  10
   2  -5  -3 295.589 62.7996  10
   2  -5  -3 281.565 66.1321   8
  -2  -5   3 297.563 59.7370   9
   2  -5  -3 263.083 59.7370  21
   2  -5  -3 1870.34 1087.79   3
  -2  -5   3 229.805 58.0686   8
  -2  -5   3 2260.36 1287.69   3
  -2  -5   2 906.000 1027.35   3
   2  -5  -2 521.292 76.0090  10
  -2  -5   2 582.370 79.8351   8
   2  -5  -2 474.848 75.9970   8
   2  -5  -2 543.765 76.4048  21
  -2  -5   2 590.050 73.3553   9
   2  -5  -2 1340.86 870.145   3
  -2  -5   2 448.041 71.5915  10
   2  -5  -1 321.822 66.4050   8
  -2  -5   1 417.826 70.6593   8
  -2  -5   1 1726.45 1024.59   3
  -2  -5   1 376.641 67.7021  10
   2  -5  -1 364.299 65.5019  21
   2  -5  -1 1326.69 870.779  24
   2  -5  -1 349.364 69.1233  10
   2  -5   0 527.069 79.1044   8
   2  -5   0 470.434 72.0434  21
  -2  -5   0 423.146 722.295   3
   2  -5   0 532.759 79.4510  10
   2  -5   0 497.508 517.418  24
  -2  -5   0 532.475 77.2065   8
   2  -5   0 1215.52 964.246   3
  -2  -5   0 512.030 76.7581  10
  -2  -5  -1 218.837 53.9040   8
  -2  -5  -1 282.200 61.5005  10
   2  -5   1 294.582 67.5094  10
   2  -5   1 249.631 55.3710  21
   2  -5   1 166.064 50.5377   8
   2  -5   2 541.778 76.9822   8
   2  -5   2 602.407 79.6966  21
   2  -5   2 671.939 89.2717  10
  -2  -5  -2 663.563 80.7601  10
  -2  -5  -2 626.870 81.3249   8
   2  -5   2 694.361 87.5403  15
   2  -5   3 524.493 77.2425   8
   2  -5   3 675.777 89.5511  15
   2  -5   3 644.105 88.5904  10
  -2  -5  -3 563.519 79.2986   8
  -2  -5  -3 650.046 80.7080  10
   2  -5   3 566.623 76.8724  21
   2  -5   4 796.417 92.0615   8
   2  -5   4 973.088 93.6858  21
  -2  -5  -4 999.104 96.5158  10
   2  -5   4 1076.84 108.733  10
   2  -5   4 909.617 102.535  15
  -2  -5  -4 944.668 99.3180   8
  -2  -5  -4 945.205 90.6965  21
   2  -5   5 635.268 87.5308  10
  -2  -5  -5 644.287 80.0349  10
   2  -5   5 711.841 88.8004  15
   2  -5   5 595.804 80.7336  21
  -2  -5  -5 602.911 75.2181  21
   2  -5   5 511.380 76.9306   8
  -2  -5  -5 576.907 83.3750   8
   2  -5   6 3648.85 186.022  15
   2  -5   6 3643.64 174.155  21
  -2  -5  -6 3606.20 165.182  10
   2  -5   6 3544.19 184.344  10
   2  -5   6 3440.50 178.143   8
  -2  -5  -6 3448.50 177.015   8
  -2  -5  -6 3525.68 166.416  21
  -2  -5  -7 5626.99 226.100   8
   2  -5   7 5716.06 230.087  15
   2  -5   7 6214.26 224.654  21
  -2  -5  -7 5974.85 216.330  21
   2  -5   7 5841.60 231.075  10
   2  -5   7 5714.86 222.340   8
   2  -5   8 955.006 101.836   8
   2  -5   8 942.518 110.602  15
  -2  -5  -8 1020.30 99.8310  21
  -2  -5  -8 1091.81 107.615   8
   2  -5   8 1033.53 109.333  10
   2  -5   8 948.748 97.3204  21
   2  -5   9 11427.3 322.711  10
  -2  -5  -9 11566.7 316.634   8
   2  -5   9 11285.7 310.666   8
   2  -5   9 11639.6 325.787  15
   2  -5   9 11489.1 309.217  21
   2  -5  10 715.690 99.2009  10
  -2  -5 -10 791.166 94.7230   8
   2  -5  10 765.906 99.8108  15
   2  -5  10 601.375 87.3284   8
  -2  -5 -10 716.517 92.6175  17
   2  -5  11 5908.47 225.446   8
   2  -5  11 5812.77 232.468  10
   2  -5  11 5955.76 236.576  15
  -2  -5 -11 6190.78 231.357   8
  -2  -5 -11 6176.21 234.907  17
   2  -5  12 922.141 102.546  10
  -2  -5 -12 993.200 98.8402   8
   2  -5  12 1175.38 110.944   8
   2  -5  12 1087.35 111.979  15
  -2  -5 -12 1031.70 105.677  17
   2  -5  13 1059.84 106.595   8
  -2  -5 -13 803.080 90.6770   8
   2  -5  13 895.142 101.959  10
   2  -5  13 722.430 92.5440  15
  -2  -5 -13 791.663 93.6727  17
   2  -5  14 2162.52 135.379  18
  -2  -5 -14 2271.00 147.036  17
  -2  -5 -14 2305.81 140.304   8
   2  -5  14 2327.34 147.816  10
   2  -5  14 2137.36 145.440  15
   2  -5  15 395.458 76.1929  15
  -2  -5 -15 293.054 61.6589   8
   2  -5  15 466.791 73.4398  18
   2  -5  15 268.037 66.6508  10
  -2  -5 -15 336.381 75.3874  17
   2  -5  16 3761.30 178.310  10
  -2  -5 -16 4182.93 180.933   8
   2  -5  16 4006.54 183.474  18
  -2  -5 -16 4248.70 195.853  17
   2  -5  16 4017.82 195.946  15
  -2  -5 -17 421.912 66.8780   8
  -2  -5 -17 371.476 73.7990  17
   2  -5  17 319.391 60.4333  10
   2  -5  17 471.360 75.5328  18
   2  -5  17 447.717 80.5138  15
   2  -5  18 1543.30 127.146  15
  -2  -5 -18 1581.93 123.547  17
   2  -5  18 1579.84 117.443  18
   2  -5  18 1466.27 110.054  10
   2  -5  19 913.140 106.287  15
   2  -5  19 862.487 83.7089  10
   2  -5  19 885.410 91.4648  18
  -2  -5 -19 907.811 99.0927  17
  -2  -5 -20 205.927 60.1558  17
   2  -5  20 121.166 45.4697  10
   2  -5  20 192.436 54.5930  18
   2  -5  20 197.734 64.8765  15
   2  -5  21 111.645 54.4619  15
  -2  -5 -21 156.001 56.9274  17
   2  -5  21 86.6875 47.8488  18
   2  -5  22 48.4814 45.2104  15
   2  -5  22 32.1167 41.9256  18
  -2  -5 -22 31.0535 49.2557  17
   2  -5  23-45.5508 41.0927  18
   2  -5  23-18.9113 43.8409  15
  -2  -5 -23 9.06830 44.9048  17
  -2  -5 -24 136.297 51.4702  17
   2  -5  24 102.689 44.6404  18
   2  -5  24 101.771 46.9550  15
   2  -5  25 38.7437 36.3902  18
  -2  -5 -25 35.5664 44.2093  17
   2  -5  25 51.8234 38.9106  15
  -2  -5 -26 236.387 50.1803  17
   2  -5  26 195.741 44.9654  18
   2  -5  27 98.5555 38.1516  15
  -2  -5 -27 101.760 41.0788  17
   2  -5  27 83.4994 34.5711  18
   2  -5  27 19.9857 25.1436   9
  -2  -5 -28 70.5868 35.9724  17
   2  -5  28 83.3489 31.2804  18
   2  -5  28 78.4496 33.1689  15
   2  -5  29 99.7520 29.9424  15
  -2  -5 -29 93.5246 32.5279  17
   2  -4 -35 110.642 31.9255   7
  -2  -4  35 37.1014 27.9962   9
  -2  -4  34 67.2365 30.9824  15
   2  -4 -34 90.7394 34.9490   7
  -2  -4  33 78.5670 34.6916  15
   2  -4 -33 100.052 40.8674  17
   2  -4 -33 145.324 44.1108   7
  -2  -4  32 63.4635 37.4853  15
   2  -4 -32 92.9900 44.6977  17
   2  -4 -32 86.0808 43.0924   7
  -2  -4  31 67.0386 45.2927  18
   2  -4 -31 89.5215 45.1007   7
  -2  -4  31 63.6472 38.6747  15
   2  -4 -31 72.5343 43.5611  17
  -2  -4  30 327.567 58.3983  15
   2  -4 -30 289.944 62.5171  17
   2  -4 -30 328.004 61.9351   7
  -2  -4  30 413.739 68.4827  18
   2  -4 -29 183.439 59.4311  17
  -2  -4  29 250.326 59.4386  18
  -2  -4  29 154.050 46.4315  15
   2  -4 -29 217.243 56.2388   7
  -2  -4  28 243.693 59.3634  15
   2  -4 -28 309.861 64.9305   7
  -2  -4  28 290.018 67.8991  18
   2  -4 -28 199.603 64.8124  17
  -2  -4  27 1331.95 111.752  15
  -2  -4  27 1458.17 118.902  18
   2  -4 -27 1294.81 116.479  17
  -2  -4  26 294.182 68.5491  18
   2  -4 -26 276.588 70.3135  17
  -2  -4  26 239.973 61.4621  15
  -2  -4  25 1818.71 132.945  18
  -2  -4  25 1642.78 127.367  15
   2  -4 -25 1786.52 133.731  17
  -2  -4  24 680.184 86.8052  15
  -2  -4  24 670.014 88.3111  18
   2  -4 -24 732.723 96.4135  17
   2  -4 -23 169.720 65.2901  17
  -2  -4  23 158.674 58.6302  18
  -2  -4  23 119.915 51.8388  15
   2  -4 -22 407.571 81.4300  17
  -2  -4  22 304.147 67.9210  15
  -2  -4  22 372.778 70.0997  18
  -2  -4  21 1044.73 104.840  18
   2  -4 -21 1171.20 116.015  17
  -2  -4  21 921.464 100.544  15
  -2  -4  20 4100.00 197.695  15
   2  -4 -20 4174.07 201.249  17
  -2  -4  20 4104.00 194.620  18
   2  -4 -19 8570.31 286.123  17
  -2  -4  19 8763.67 279.450  18
  -2  -4  19 9043.31 260.376  10
  -2  -4  19 8716.09 285.799  15
  -2  -4  18 745.726 91.3090  18
  -2  -4  18 830.194 100.006  15
  -2  -4  18 722.583 83.9590  10
   2  -4 -18 659.465 90.9272  17
  -2  -4  17 13737.6 354.625  15
  -2  -4  17 14070.7 344.888  18
   2  -4 -17 13126.3 2624.74   3
   2  -4 -17 13487.1 351.860  17
  -2  -4  17 14169.0 328.738  10
  -2  -4  16 5707.41 214.331  10
  -2  -4  16 5925.81 231.298  15
  -2  -4  16 2989.32 1353.27   4
  -2  -4  16 6011.26 225.830  18
   2  -4 -16 2359.55 1172.56   3
   2  -4 -16 5776.13 228.735  17
  -2  -4  15 4323.11 186.487  10
   2  -4 -15 4370.19 1533.01   3
  -2  -4  15 4360.00 197.005  15
  -2  -4  15 4392.13 191.496  18
   2  -4 -15 4193.32 196.138  17
  -2  -4  15 5526.29 1575.28  24
  -2  -4  15 2704.51 1297.12   4
  -2  -4  14 5201.36 204.087  18
  -2  -4  14 4798.49 1574.63   4
  -2  -4  14 5308.23 214.174  15
  -2  -4  14 5157.39 193.150   8
   2  -4 -14 4466.23 1631.29   3
  -2  -4  14 7261.48 1900.02  24
   2  -4 -14 5214.65 213.921  17
  -2  -4  14 5341.81 205.081  10
   2  -4 -13 2092.35 138.854  17
  -2  -4  13 2165.12 133.683  10
  -2  -4  13 2079.16 131.173  18
  -2  -4  13 2186.39 129.254   8
  -2  -4  13 2354.38 144.662  15
  -2  -4  13 3029.54 1277.94   4
  -2  -4  13 1900.66 912.934  24
   2  -4 -13 2221.23 1090.61   3
   2  -4 -12 6724.14 236.005  17
  -2  -4  12 8246.27 1886.12  24
   2  -4 -12 6962.27 2007.15   3
  -2  -4  12 6628.85 219.947   8
  -2  -4  12 6954.29 234.223  10
  -2  -4  12 6536.19 222.722  18
  -2  -4  12 5772.68 1807.54   4
  -2  -4  12 7036.97 243.038  15
  -2  -4  11 2997.28 150.423   8
  -2  -4  11 3346.04 166.849  15
   2  -4 -11 3457.16 1327.59   3
  -2  -4  11 2951.82 152.909  10
  -2  -4  11 1406.64 916.370   4
   2  -4 -11 2829.61 154.837  17
  -2  -4  11 2330.77 1048.03  24
  -2  -4  10 996.768 647.848  24
  -2  -4  10 1965.60 131.046  15
  -2  -4  10 1853.62 123.064  10
  -2  -4  10 1793.72 1011.79   4
  -2  -4   9 1353.80 806.010  24
   2  -4  -9 2007.14 1010.70   3
  -2  -4   9 1958.26 123.392  10
  -2  -4   9 1243.09 678.281   4
  -2  -4   8-201.028 518.333   4
  -2  -4   8 949.539 690.051  24
  -2  -4   8 166.619 333.023   3
   2  -4  -8 385.229 478.165   3
  -2  -4   7 1857.83 1034.45   4
  -2  -4   7 1963.69 924.818  24
  -2  -4   7-266.633 453.362   3
   2  -4  -7 96.3021 431.374   3
  -2  -4   6 1436.14 779.714  24
   2  -4  -6 2308.71 1017.98   3
  -2  -4   6 2831.02 1076.66   3
  -2  -4   5 2371.76 1017.87  24
   2  -4  -5 1925.02 880.263  24
   2  -4  -5 2307.76 1019.16   3
  -2  -4   5 1450.34 801.523   3
  -2  -4   4 1724.41 835.343  24
  -2  -4   4 1471.84 877.770   3
   2  -4  -4 39.1920 416.169   3
   2  -4  -4 1119.36 735.293  24
   2  -4  -3-568.212 491.543  24
  -2  -4   3 327.245 551.175   3
   2  -4  -3 1027.10 705.649   3
   2  -4  -2 2756.84 1071.22  24
   2  -4  -2 3343.78 1273.44   3
  -2  -4   2 4575.77 1373.57   3
   2  -4  -1 696.443 633.093   3
  -2  -4   1 232.916 463.610   3
   2  -4  -1 123.522 303.584  24
   2  -4   0 3056.71 1122.52  24
  -2  -4   0 2183.01 1188.98   3
   2  -4   0 2831.52 1094.28   3
   2  -4   1 291.630 436.079  24
  -2  -4  -1 619.632 388.200   3
   2  -4   1 549.765 573.115   4
   2  -4   1 1206.50 745.470   3
   2  -4   2 676.597 560.386  24
  -2  -4  -2 2012.95 960.453   3
   2  -4   2 863.397 631.933   3
   2  -4   2 1163.64 749.763   4
   2  -4   3 2206.31 963.777   4
  -2  -4  -3 1023.87 773.642   3
   2  -4   3 197.103 484.675   3
   2  -4   3 1039.09 623.990  24
  -2  -4  -4 1512.28 1066.91   3
   2  -4   4 1408.87 795.074   4
   2  -4   4 3255.27 1187.89  24
   2  -4   5 1417.81 928.394   4
  -2  -4  -5 2019.96 995.480   3
   2  -4   5 1232.69 749.443  24
   2  -4   6-611.330 614.608   4
  -2  -4  -6-323.006 535.185   3
   2  -4   6-556.458 529.554  24
   2  -4   7 1564.98 923.704   4
   2  -4   7 1303.78 102.100   8
   2  -4   7 2501.08 1060.88  24
   2  -4   7 1530.54 114.787  10
  -2  -4  -7 1307.94 880.492   3
  -2  -4  -8 1768.24 968.881   3
   2  -4   8 2243.50 133.184   8
   2  -4   8 2391.15 132.982  21
   2  -4   8 2904.83 1165.65  24
  -2  -4  -8 2417.27 137.655   8
   2  -4   8 2023.77 789.468   4
   2  -4   8 2340.22 141.238  10
   2  -4   8 2345.53 139.151  15
  -2  -4  -9 3776.56 172.068   8
   2  -4   9 3678.65 176.174  10
   2  -4   9 3663.90 169.061   8
   2  -4   9 5123.98 1547.80  24
  -2  -4  -9 2472.28 1082.18   3
   2  -4   9 3931.42 169.356  21
   2  -4   9 3657.75 175.913  15
   2  -4  10 6319.12 1800.88   4
  -2  -4 -10 5547.73 211.650   8
   2  -4  10 6904.48 1846.13  24
   2  -4  10 6338.29 216.842  21
   2  -4  10 5791.16 221.543  10
   2  -4  10 5826.26 212.001   8
  -2  -4 -10 5423.89 1646.61   3
   2  -4  10 5795.02 222.178  15
   2  -4  11 2580.08 143.480   8
   2  -4  11 2631.06 153.802  15
   2  -4  11 4355.08 1462.92  24
  -2  -4 -11 1728.56 924.071   3
   2  -4  11 2504.14 143.850  18
   2  -4  11 4097.86 1487.53   4
   2  -4  11 2556.09 150.156  10
  -2  -4 -11 2486.57 145.517   8
   2  -4  12 5691.04 225.760  15
   2  -4  12 5480.77 1656.83  24
   2  -4  12 5739.80 1857.50   4
  -2  -4 -12 6394.45 1897.47   3
   2  -4  12 5816.37 211.392   8
   2  -4  12 5607.33 213.620  18
  -2  -4 -12 5674.91 214.976   8
   2  -4  12 5908.79 223.203  10
   2  -4  13 6662.30 1840.85  24
   2  -4  13 5237.81 212.784  10
   2  -4  13 4869.30 210.242  15
   2  -4  13 4850.90 196.819   8
   2  -4  13 5027.18 1845.38   4
   2  -4  13 4739.27 200.124  18
  -2  -4 -13 6466.57 1922.17   3
  -2  -4 -13 3724.42 174.040   8
   2  -4  14 4815.16 211.946  15
  -2  -4 -14 4842.97 211.467  17
  -2  -4 -14 4853.92 1861.49   3
   2  -4  14 4900.99 205.326  10
   2  -4  14 5222.87 203.534   8
  -2  -4 -14 4259.56 187.051   8
   2  -4  14 6006.05 1764.85  24
   2  -4  14 4676.73 201.760  18
   2  -4  15 11959.2 318.096  10
   2  -4  15 11664.4 329.152  15
   2  -4  15 10747.2 2397.44  24
   2  -4  15 9455.69 2357.01   4
  -2  -4 -15 10494.7 2687.33   3
  -2  -4 -15 11191.1 320.397  17
   2  -4  15 11549.4 317.839  18
  -2  -4 -15 12069.4 314.341   8
   2  -4  15 12447.1 313.500   8
  -2  -4 -16 548.116 88.5081  17
   2  -4  16 748.833 783.988  24
   2  -4  16 514.675 81.1135  18
  -2  -4 -16 710.023 85.8387   8
   2  -4  16 647.069 86.5215  10
   2  -4  17 10006.5 300.980  18
  -2  -4 -17 9743.36 303.129  17
   2  -4  17 10523.7 292.955  10
   2  -4  18 3209.51 175.304  18
   2  -4  18 3851.06 178.239  10
  -2  -4 -18 3437.28 186.426  17
  -2  -4 -19 1108.08 111.393  17
   2  -4  19 1121.12 108.606  18
  -2  -4 -20 452.766 82.0105  17
   2  -4  20 538.298 81.2500  18
  -2  -4 -21 214.424 65.2636  17
   2  -4  21 290.560 68.3838  18
  -2  -4 -22 914.373 105.755  17
   2  -4  22 897.484 98.1024  18
   2  -4  23 1381.18 118.368  18
  -2  -4 -23 1612.19 131.080  17
  -2  -4 -24 217.883 67.4444  17
   2  -4  24 227.356 63.1516  18
   2  -4  25 1767.77 128.197  18
   2  -4  25 1560.07 123.183  15
  -2  -4 -25 1647.18 130.175  17
   2  -4  26 300.468 66.5340  15
   2  -4  26 304.039 67.3826  18
  -2  -4 -26 349.315 72.7307  17
   2  -4  27 88.0465 50.7540  15
   2  -4  27 240.184 60.2055  18
  -2  -4 -27 192.496 59.2524  17
   2  -4  28 344.848 65.1660  18
   2  -4  28 341.427 67.7272  15
  -2  -4 -28 320.732 63.4487  17
  -2  -4 -29 115.989 49.3130  17
   2  -4  29 99.5585 45.4717  15
   2  -4  29 79.5987 43.7120  18
   2  -4  30 91.4588 42.9989  18
  -2  -4 -30 67.0638 42.3458  17
   2  -4  30 116.007 45.4789  15
   2  -4  31 125.021 41.6701  18
   2  -4  31 146.945 41.7945  15
  -2  -4 -31 139.033 43.0667  17
  -2  -4 -32 108.870 36.7352  17
   2  -4  32 52.1006 32.7439  15
   2  -4  32 110.149 35.9248  18
  -2  -4 -33 117.228 31.1283  17
   2  -4  33 80.1327 30.0765  15
   2  -4  33 133.665 33.7752  18
  -2  -4 -33 121.475 33.0185   7
   2  -3 -38 27.1426 28.3788   7
  -2  -3  37 126.222 31.7245  15
  -2  -3  37 147.372 33.3247  20
   2  -3 -37 132.720 30.8681  26
   2  -3 -37 121.788 37.7336   7
  -2  -3  36 90.4371 35.6492  20
   2  -3 -36 121.554 44.9037   7
   2  -3 -36 88.4516 33.0869  26
  -2  -3  36 86.0155 34.4643  15
   2  -3 -35 139.786 39.6540  26
   2  -3 -35 78.6232 46.6929   7
  -2  -3  35 147.499 41.9366  20
  -2  -3  35 78.9806 38.3710  15
   2  -3 -35 188.005 45.0188  17
   2  -3 -34 184.400 45.2083  26
  -2  -3  34 175.743 47.0695  20
  -2  -3  34 225.603 52.0490  18
   2  -3 -34 200.633 50.7371  17
  -2  -3  33 175.486 51.4725  18
   2  -3 -33 159.809 50.6256  17
  -2  -3  33 200.137 50.2640  20
   2  -3 -33 232.343 50.7126  26
   2  -3 -32 468.952 65.9577  26
   2  -3 -32 460.067 73.0713  17
  -2  -3  32 449.077 65.3770  20
  -2  -3  32 492.681 74.7138  18
   2  -3 -31 48.4361 48.6138  17
  -2  -3  31 97.0166 49.9105  20
  -2  -3  31 44.1456 49.8230  18
   2  -3 -31 70.0351 44.5654  26
  -2  -3  30 397.440 68.2172  20
   2  -3 -30 206.557 60.6540  17
  -2  -3  30 237.543 59.3377  18
   2  -3 -30 386.931 70.5753  26
   2  -3 -29 48.7013 50.9054  17
  -2  -3  29 104.856 54.3772  18
  -2  -3  29 21.3780 40.2090  20
   2  -3 -29 80.0069 43.9255  26
   2  -3 -28 222.723 60.6175  26
  -2  -3  28 269.565 65.9192  18
   2  -3 -28 180.899 60.7894  17
  -2  -3  28 302.613 62.5767  20
   2  -3 -27 147.866 51.4976  26
  -2  -3  27 121.895 49.9710  20
   2  -3 -27 128.690 56.6497  17
  -2  -3  27 154.897 57.6524  18
  -2  -3  26 1704.85 128.573  18
   2  -3 -26 1786.77 126.660  26
   2  -3 -26 1630.78 131.300  17
   2  -3 -25 566.002 81.5588  26
   2  -3 -25 599.199 87.2869  17
  -2  -3  25 604.561 83.7394  18
   2  -3 -24 602.856 80.3152  26
   2  -3 -24 422.147 77.8376  17
  -2  -3  24 554.536 83.4014  18
   2  -3 -23 872.435 100.704  17
   2  -3 -23 969.743 96.0181  26
  -2  -3  23 961.159 100.824  18
   2  -3 -22 1135.96 107.225  17
  -2  -3  22 1363.65 115.335  18
   2  -3 -22 1187.75 105.424  26
  -2  -3  21 1238.86 888.910   4
   2  -3 -21 2186.07 1083.93   3
   2  -3 -21 980.677 95.1353  26
   2  -3 -21 1086.63 105.324  17
  -2  -3  21 1162.55 108.733  18
   2  -3 -20 584.069 78.4879  17
   2  -3 -20-280.052 605.165   3
   2  -3 -20 763.330 83.5728  26
  -2  -3  20 59.0538 602.148   4
  -2  -3  20 648.762 82.5892  18
  -2  -3  19 3698.69 174.841  18
   2  -3 -19 1789.56 977.596   3
   2  -3 -19 3441.58 172.822  17
  -2  -3  19 2873.47 1181.23   4
  -2  -3  18 9966.76 281.611  18
   2  -3 -18 9743.38 2149.14   3
  -2  -3  18 11911.9 2366.12   4
   2  -3 -18 9904.54 283.242  17
   2  -3 -17 4711.87 1461.09   3
  -2  -3  17 5353.98 1573.73   4
  -2  -3  16 9938.75 2049.53   4
   2  -3 -16 10213.9 2103.79   3
  -2  -3  16 9789.60 1828.00  24
  -2  -3  15 2882.06 995.538  24
   2  -3 -15 2897.37 1062.07   3
  -2  -3  15 2337.86 1045.22   4
  -2  -3  14 10285.6 1913.56  24
   2  -3 -14 9529.62 2001.53   3
  -2  -3  14 10229.9 2072.13   4
  -2  -3  13 1102.64 602.188  24
  -2  -3  13 1983.13 825.431   4
   2  -3 -13 559.727 556.581   3
  -2  -3  12 838.584 559.440  24
  -2  -3  12 1145.45 874.784   4
   2  -3 -12 315.341 454.590   3
   2  -3 -12 1124.79 630.757   2
   2  -3 -11 2246.77 1025.87   3
  -2  -3  11 2928.58 1100.01   4
  -2  -3  11 3663.13 1047.36  24
   2  -3 -11 3296.74 1050.05   2
  -2  -3  10 6140.95 1370.38  24
  -2  -3  10 5729.52 1404.80   4
   2  -3 -10 6089.19 1404.97   3
   2  -3 -10 5585.03 1367.15   2
   2  -3  -9 866.133 561.929   3
   2  -3  -9 781.699 541.855   2
  -2  -3   9 911.168 299.330  24
  -2  -3   9 1193.08 802.956   4
  -2  -3   9 926.044 552.123   3
  -2  -3   8 3144.94 984.908  24
   2  -3  -8 3237.94 1032.57   3
  -2  -3   8 2779.87 936.296   3
  -2  -3   8 3174.89 1014.22   4
   2  -3  -8 2256.55 872.910   2
  -2  -3   7 7881.85 1477.44   3
   2  -3  -7 6026.25 1363.32   3
  -2  -3   7 7199.67 1443.38  24
   2  -3  -7 7208.40 1436.21  24
   2  -3  -7 7429.93 1445.19   2
  -2  -3   7 6717.12 1452.32   4
   2  -3  -6 5905.53 1324.16  24
  -2  -3   6 5034.21 1214.01   3
   2  -3  -6 5817.80 1340.59   3
  -2  -3   6 5191.60 1358.20   4
   2  -3  -6 4898.98 1127.13   2
  -2  -3   6 7976.90 1497.83  24
   2  -3  -5 14583.4 1870.01   2
  -2  -3   5 14998.7 2041.27   3
  -2  -3   5 16140.4 2153.61  24
  -2  -3   5 15515.1 2230.55   4
   2  -3  -5 15329.8 2099.52   3
   2  -3  -5 15200.6 2087.30  24
  -2  -3   4 1923.00 802.161   4
  -2  -3   4 2706.11 899.918   3
   2  -3  -4 1271.44 640.789  24
   2  -3  -4 1601.16 735.353   3
  -2  -3   4 1617.46 723.093  24
   2  -3  -4 2065.09 705.989   2
  -2  -3   3 79441.1 4930.93   4
  -2  -3   3 78570.1 4700.62   3
   2  -3  -3 83046.2 4072.49   2
  -2  -3   3 85297.0 4943.30  24
   2  -3  -3 78376.7 4703.53  24
   2  -3  -3 73521.2 4617.07   3
   2  -3  -2 3839.20 1094.48  24
   2  -3  -2 5814.73 1072.56   2
  -2  -3   2 6619.50 1462.88  24
   2  -3  -2 4856.95 1261.22   3
  -2  -3   2 4683.78 1177.67   3
   2  -3  -2 4046.71 1133.05   4
   2  -3  -1 98295.3 5240.15   3
   2  -3  -1 104927. 5422.21   4
   2  -3  -1 106978. 4319.24   2
   2  -3  -1 97814.5 5297.06  24
  -2  -3   1 105597. 5480.69  24
  -2  -3   1 101008. 5347.06   3
   2  -3   0 5369.84 1350.16   4
  -2  -3   0 6834.31 1432.00   3
   2  -3   0 6446.50 1358.82  24
   2  -3   0 5302.94 1243.01   3
   2  -3   0 6837.50 1056.50   2
   2  -3   1 78718.1 4721.82   3
   2  -3   1 75422.7 4723.07  24
  -2  -3  -1 76904.6 4783.62   3
   2  -3   1 73767.7 4633.91   4
  -2  -3  -2 1153.79 642.321   3
   2  -3   2 1615.85 658.919  24
   2  -3   2 1765.50 753.853   3
   2  -3   2 837.215 584.290   4
   2  -3   3 18267.6 2336.60   3
   2  -3   3 19117.6 2431.93   4
  -2  -3  -3 20303.1 2516.11   3
   2  -3   3 18325.0 2380.48  24
   2  -3   4 6494.49 1456.32  24
   2  -3   4 6548.01 1475.33   4
  -2  -3  -4 6626.98 1431.01   3
   2  -3   4 6366.80 1392.45   3
   2  -3   5 6063.68 1388.96   4
   2  -3   5 5147.44 1277.80  24
  -2  -3  -5 4033.33 1174.78   3
   2  -3   6 2237.13 963.022   4
  -2  -3  -6 2220.24 892.484   3
   2  -3   6 2980.90 1010.45  24
   2  -3   7 1263.80 740.400   4
  -2  -3  -7 2188.76 898.905   3
   2  -3   7 815.688 597.716  24
   2  -3   8 5277.85 1394.94  24
   2  -3   8 4327.84 1256.81   4
  -2  -3  -8 3231.73 1080.78   3
   2  -3   9 2125.83 923.357   4
  -2  -3  -9 2671.30 1016.24   3
   2  -3   9 4551.12 1194.47  24
   2  -3  10 1828.27 880.690   4
  -2  -3 -10 199.092 429.408   3
   2  -3  10 1084.02 633.503  24
   2  -3  11 1317.63 826.894   4
  -2  -3 -11 787.360 658.829   3
   2  -3  11 200.752 321.542  24
   2  -3  12 11536.0 2229.21   4
  -2  -3 -12 8433.51 1937.55   3
   2  -3  12 9696.28 1945.48  24
   2  -3  13 2463.71 1005.61  24
  -2  -3 -13 2720.35 1154.57   3
   2  -3  13 2393.80 1083.91   4
   2  -3  14 9861.23 2123.93   4
   2  -3  14 11409.8 2189.41  24
  -2  -3 -14 11130.7 2261.56   3
   2  -3  15 3499.67 1278.03  24
  -2  -3 -15 1349.91 964.142   3
   2  -3  15 3407.95 1295.77   4
   2  -3  16 9212.78 270.204  27
   2  -3  16 7412.83 1851.37  24
   2  -3  16 8198.95 2076.93   4
  -2  -3 -16 7473.03 1810.37   3
   2  -3  17 3219.56 1224.74  24
  -2  -3 -17 3749.62 174.401  28
   2  -3  17 3173.36 1281.94   4
   2  -3  17 4233.01 187.723  27
  -2  -3 -17 5728.38 1815.79   3
   2  -3  18-946.555 692.174  24
   2  -3  18 811.048 89.7199  27
   2  -3  18 795.177 87.0399  18
  -2  -3 -18-373.402 692.090   3
   2  -3  18 1042.56 906.964   4
  -2  -3 -18 777.286 88.6082  28
   2  -3  19 1238.36 108.787  18
   2  -3  19 1159.86 901.982   4
  -2  -3 -19 1077.17 103.422  28
   2  -3  19 1284.80 113.336  27
   2  -3  19 1205.70 96.0307  16
  -2  -3 -20 2641.69 1302.13   3
   2  -3  20 3108.24 1239.14  24
   2  -3  20 2133.67 1191.74   4
   2  -3  20 1204.58 94.6481  16
   2  -3  20 1080.54 104.888  18
   2  -3  21 945.888 852.551   4
   2  -3  21 912.945 86.3897  16
  -2  -3 -21-122.401 655.931   3
   2  -3  21 1007.61 103.894  18
   2  -3  22 358.823 59.9065  16
  -2  -3 -22 384.990 74.3980  17
   2  -3  22 340.994 69.8737  18
   2  -3  23 659.108 76.5703  16
  -2  -3 -23 704.382 92.3698  17
   2  -3  23 756.262 92.5387  18
   2  -3  24 1922.76 139.113  18
   2  -3  24 1941.20 123.366  16
  -2  -3 -24 1911.68 139.971  17
   2  -3  25 187.849 50.0054  16
   2  -3  25 187.763 61.1507  18
  -2  -3 -25 199.691 65.0713  17
  -2  -3 -26 255.618 66.5742  17
   2  -3  26 267.698 65.7272  18
   2  -3  26 241.583 54.0774  16
   2  -3  27 58.1776 48.8914  18
  -2  -3 -27 22.0116 50.3074  17
  -2  -3 -28 269.481 68.9614  17
   2  -3  28 217.885 61.3320  18
  -2  -3 -29 62.0358 51.3692  17
   2  -3  29 16.2081 50.5950  18
  -2  -3 -30 586.148 78.8313  17
   2  -3  30 612.788 78.9247  18
   2  -3  31 301.060 62.6458  18
  -2  -3 -31 273.625 58.9439  17
  -2  -3 -32 272.533 55.1297  17
   2  -3  32 249.962 54.7745  18
   2  -3  33 124.996 43.5579  18
  -2  -3 -33 132.705 42.5071  17
  -2  -3 -34 42.1018 31.1631  17
   2  -3  34 110.092 36.9148  18
   2  -3  35 193.816 37.9168  18
   2  -3  36 3.97029 26.7324  15
   2  -2 -40 677.816 52.3015  26
  -2  -2  40 694.534 54.9084  20
  -2  -2  39 191.791 40.9685  20
   2  -2 -39 201.406 40.3401  26
   2  -2 -39 185.192 39.9531   7
   2  -2 -38 284.770 49.0802  26
   2  -2 -38 239.482 48.2498   7
  -2  -2  38 240.641 50.9686  20
   2  -2 -37 105.643 40.3284  26
   2  -2 -37 94.6204 43.3446   7
  -2  -2  37 115.145 43.0531  20
   2  -2 -36 52.0616 41.6572  26
  -2  -2  36 29.6423 43.7645  20
  -2  -2  35 160.030 52.3769  20
   2  -2 -35 161.047 51.3104  26
   2  -2 -34 998.016 94.3396  26
  -2  -2  34 1000.95 91.9895  14
  -2  -2  34 921.531 86.6161  18
   2  -2 -33 1108.59 104.429  26
  -2  -2  33 1007.14 96.5414  18
  -2  -2  33 1021.56 96.7452  14
   2  -2 -33 1146.67 94.1509  17
   2  -2 -32 165.815 54.4646  17
  -2  -2  32 274.545 64.7839  14
   2  -2 -32 281.069 64.6915  26
  -2  -2  32 237.434 57.7399  18
  -2  -2  31 6374.11 232.607  14
  -2  -2  31 6566.61 233.758  18
   2  -2 -31 6518.66 230.479  17
   2  -2 -31 6506.09 238.173  26
  -2  -2  31 6267.13 222.250  29
   2  -2 -30 379.970 75.5034  26
   2  -2 -30 373.680 68.3513  17
  -2  -2  30 375.070 69.1750  14
  -2  -2  30 374.077 65.0692  29
  -2  -2  30 374.421 70.4619  18
   2  -2 -29 1106.58 108.577  26
  -2  -2  29 1128.09 106.888  14
   2  -2 -29 1012.87 103.590  17
  -2  -2  29 1230.00 106.999  29
  -2  -2  29 1099.15 105.226  18
   2  -2 -28 2192.94 144.438  26
   2  -2 -28 2267.61 144.356  17
  -2  -2  28 2127.80 140.745  18
  -2  -2  28 2361.21 145.522  29
  -2  -2  28 2270.18 142.462  14
  -2  -2  27 687.419 88.4282  18
   2  -2 -27 641.829 84.0872  17
  -2  -2  27 697.523 86.8375  14
  -2  -2  27 798.878 91.0249  29
   2  -2 -27 682.463 88.7548  26
  -2  -2  26 3264.69 166.698  29
  -2  -2  26 3190.92 165.404  14
  -2  -2  26 3921.87 1420.89   4
  -2  -2  26 3236.27 170.410  18
   2  -2 -26 2471.80 1211.42   1
   2  -2 -26 3260.52 171.524  17
   2  -2 -26 3216.01 170.149  26
  -2  -2  25 1132.97 756.941   4
   2  -2 -25 1894.97 132.612  26
  -2  -2  25 1994.51 130.852  14
  -2  -2  25 2054.18 131.409  29
  -2  -2  25 2149.45 139.789  18
   2  -2 -25 1922.58 133.334  17
   2  -2 -25 2120.16 1125.43   1
  -2  -2  24 1685.84 986.707   4
  -2  -2  24 1363.80 106.589  14
  -2  -2  24 1433.98 111.114  29
   2  -2 -24 1537.53 118.131  26
  -2  -2  24 1448.56 113.649  18
   2  -2 -24 1534.10 118.790  17
   2  -2 -24 1287.97 856.298   1
  -2  -2  23 1123.13 101.825  18
  -2  -2  23 1163.48 98.5800  29
   2  -2 -23 1143.13 101.962  26
  -2  -2  23 1148.85 99.6221  14
   2  -2 -23 1199.49 106.813  17
  -2  -2  22 1240.37 801.791   4
  -2  -2  22 588.963 75.6059  18
   2  -2 -22 712.548 82.5837  17
   2  -2 -22 314.984 496.866   1
  -2  -2  21 4565.10 1401.14   4
   2  -2 -21 1834.27 932.383   1
   2  -2 -20 4.39210 363.557   1
  -2  -2  20 1382.09 760.119   4
   2  -2 -19 4214.29 1314.67   1
  -2  -2  19 5925.81 1501.88   4
  -2  -2  18 4015.73 1160.76   4
   2  -2 -18 4392.32 1185.43   1
  -2  -2  17 2700.18 849.604   4
   2  -2 -17 2629.04 931.690   1
  -2  -2  17 3666.23 137.867   6
   2  -2 -17 3868.87 1180.01   2
  -2  -2  17 3398.51 917.786  24
  -2  -2  16 18350.6 2429.70   4
  -2  -2  16 17141.1 2061.55  24
   2  -2 -16 14915.0 2108.32   1
   2  -2 -16 17357.6 2350.80   2
  -2  -2  16 17011.8 288.389   6
  -2  -2  15 3085.38 1010.66   4
  -2  -2  15 4016.99 947.025  24
  -2  -2  15 3522.10 132.750   6
   2  -2 -15 2698.18 923.451   1
   2  -2 -15 3413.50 1054.70   2
   2  -2 -14 3553.66 981.058   1
   2  -2 -14 3533.54 979.114   3
   2  -2 -14 4458.84 1150.53   2
  -2  -2  14 4490.70 985.393  24
  -2  -2  14 4034.83 139.820   6
  -2  -2  14 4563.58 1165.79   4
   2  -2 -13 1630.58 664.747   1
   2  -2 -13 3149.58 893.602   3
  -2  -2  13 2813.17 886.654   4
  -2  -2  13 2364.10 108.270   6
   2  -2 -13 2156.28 821.208   2
  -2  -2  13 1705.93 615.395  24
   2  -2 -12 11315.0 1735.65   2
  -2  -2  12 11802.0 1781.67   4
  -2  -2  12 13233.9 1652.62  24
   2  -2 -12 11272.8 1662.00   3
  -2  -2  12 12049.6 225.723   6
  -2  -2  11 21792.8 2338.06   4
   2  -2 -11 18773.8 2085.14   3
  -2  -2  11 20964.9 2062.91  24
   2  -2 -11 18853.8 2137.96   2
  -2  -2  11 19447.5 280.261   6
   2  -2 -10 6643.67 1223.14   3
  -2  -2  10 6590.99 1150.73  24
   2  -2 -10 6319.85 1226.80   2
  -2  -2  10 7432.53 1373.18   4
  -2  -2  10 6698.14 163.133   6
  -2  -2   9 8159.26 176.107   6
   2  -2  -9 7591.48 1313.32   3
  -2  -2   9 8720.23 1279.74  24
   2  -2  -9 9335.91 1441.56   2
  -2  -2   9 8355.00 1388.34   4
   2  -2  -9 8299.71 174.407   5
  -2  -2   8 6548.18 1102.36   3
  -2  -2   8 6885.53 1113.53  24
   2  -2  -8 6881.58 1149.92   2
  -2  -2   8 6989.14 1261.40   4
   2  -2  -8 6685.72 154.929   5
   2  -2  -8 5991.61 1102.35  24
  -2  -2   8 6432.59 154.692   6
   2  -2  -8 7261.70 1195.05   3
  -2  -2   7 11638.6 1446.50   3
   2  -2  -7 11847.9 1503.16   3
  -2  -2   7 10201.1 1473.89   4
  -2  -2   7 10706.5 191.723   6
   2  -2  -7 9357.74 1339.13   2
   2  -2  -7 10441.2 1357.26  24
  -2  -2   7 9757.86 1346.87  24
   2  -2  -7 11037.1 192.911   5
  -2  -2   6 11560.3 1552.38   4
   2  -2  -6 11987.9 1500.25   3
   2  -2  -6 11788.5 1434.88  24
  -2  -2   6 11416.9 1423.43   3
   2  -2  -6 11313.4 194.333   5
  -2  -2   6 12657.1 1505.58  24
   2  -2  -6 11568.1 1420.86   2
  -2  -2   6 11071.6 193.941   6
   2  -2  -5 14037.7 1620.39   3
  -2  -2   5 13880.4 1560.93   3
   2  -2  -5 13098.5 207.570   5
  -2  -2   5 13597.4 1671.80   4
  -2  -2   5 14399.7 1583.43  24
   2  -2  -5 13476.1 1490.02   2
   2  -2  -5 13664.4 1541.48  24
  -2  -2   5 13129.3 207.079   6
  -2  -2   4 26961.7 289.649   6
  -2  -2   4 27496.6 2304.37   4
   2  -2  -4 26732.5 2189.12   3
  -2  -2   4 27033.2 2183.86  24
  -2  -2   4 25197.7 1127.68   1
   2  -2  -4 27703.4 2070.57   2
  -2  -2   4 26875.9 2135.53   3
   2  -2  -4 26130.8 2140.36  24
   2  -2  -4 26810.6 290.936   5
   2  -2  -3 15884.8 1662.56   3
   2  -2  -3 17273.5 232.258   5
  -2  -2   3 19304.5 1843.33  24
   2  -2  -3 19078.1 1782.61   4
  -2  -2   3 17468.1 923.844   1
   2  -2  -3 16994.9 1564.24   2
  -2  -2   3 18852.1 1904.67   4
  -2  -2   3 17383.9 1720.13   3
  -2  -2   3 17077.2 226.303   6
   2  -2  -3 18118.1 1803.59  24
  -2  -2   2 48949.1 3041.33   4
   2  -2  -2 48275.8 2522.13   2
   2  -2  -2 45857.5 374.058   5
  -2  -2   2 50815.4 3003.23  24
   2  -2  -2 48858.2 2854.86   4
  -2  -2   2 46251.0 1550.88   1
   2  -2  -2 47725.0 2902.83  24
  -2  -2   2 47172.5 367.305   6
  -2  -2   2 47135.4 2857.30   3
   2  -2  -2 46716.3 2832.74   3
   2  -2  -1 48641.4 2962.11  24
   2  -2  -1 48683.0 380.513   5
  -2  -2   1 53340.3 3109.03  24
   2  -2  -1 51306.7 2969.39   4
   2  -2  -1 48989.0 2914.68   3
  -2  -2   1 49172.0 1698.71   1
  -2  -2   1 49593.7 2981.95   3
   2  -2  -1 52502.2 2516.61   2
  -2  -2   1 50969.7 3124.85   4
   2  -2   0 38557.4 2665.40  24
  -2  -2   0 39593.6 1637.73   1
   2  -2   0 41997.6 2171.05   2
  -2  -2   0 40370.2 2693.03   3
  -2  -2   0 42495.6 2789.17  24
   2  -2   0 40517.0 2693.76   3
   2  -2   0 40027.2 339.794   5
   2  -2   0 40844.5 2711.72   4
   2  -2   1 16937.7 1744.13   3
   2  -2   1 16465.4 1741.25   4
   2  -2   1 15592.0 1275.37   2
  -2  -2  -1 15741.5 1113.14   1
  -2  -2  -1 15615.0 1727.34   3
   2  -2   1 14769.3 1678.87  24
   2  -2   1 16686.8 218.262   5
   2  -2   2 31370.0 2400.77   3
   2  -2   2 31976.0 1727.72   2
  -2  -2  -2 32260.5 1713.59   1
   2  -2   2 31031.5 2468.30  24
  -2  -2  -2 30733.6 2450.83   3
   2  -2   2 31852.2 2462.55   4
  -2  -2  -3 14148.4 1689.86   3
   2  -2   3 14670.1 1710.57   4
   2  -2   3 13201.7 1594.73  24
  -2  -2  -3 13519.5 1187.74   1
   2  -2   3 13361.9 1635.25   3
   2  -2   4 10592.0 1497.40   4
   2  -2   4 10466.2 1468.03  24
  -2  -2  -4 10409.0 1475.09   3
  -2  -2  -4 11583.1 1166.33   1
   2  -2   4 9713.25 1437.36   3
   2  -2   5 7686.40 1293.50   4
   2  -2   5 7753.74 1282.34  24
  -2  -2  -5 8747.45 1084.23   1
  -2  -2  -6 6855.97 1018.39   1
   2  -2   6 6840.09 1295.05   4
   2  -2   6 6369.70 1201.16  24
   2  -2   7 11611.0 1688.64   4
  -2  -2  -7 11987.0 1373.77   1
   2  -2   7 10073.9 1516.84  24
  -2  -2  -8 7679.95 1154.67   1
   2  -2   8 7157.10 1299.49  24
   2  -2   8 6757.86 1372.35   4
  -2  -2  -9 16436.4 1775.40   1
   2  -2   9 16067.5 2093.02   4
   2  -2   9 15700.7 2009.65  24
  -2  -2 -10 15260.5 1785.91   1
   2  -2  10 16083.2 2161.35   4
   2  -2  10 15289.6 2043.54  24
  -2  -2 -11 2255.79 794.708   1
   2  -2  11 2692.55 981.517   4
   2  -2  11 3569.20 1020.59  24
   2  -2  12 4667.64 1232.25  24
  -2  -2 -12 3538.54 934.911   1
   2  -2  12 3558.42 1200.64   4
  -2  -2 -13 2234.49 820.101   1
   2  -2  13 4082.32 1304.55   4
   2  -2  13 2814.45 937.291  24
   2  -2  14 19241.7 2667.97   4
   2  -2  14 16814.3 2338.06  24
  -2  -2 -14 17844.3 2252.33   1
   2  -2  15 3820.18 1128.12  24
   2  -2  15 3514.10 1193.97   4
  -2  -2 -15 2919.11 981.534   1
   2  -2  16 4215.31 1222.57  24
  -2  -2 -16 1962.00 776.929   1
   2  -2  16 2864.37 1081.91   4
  -2  -2 -17 3466.26 1161.81   1
   2  -2  17 5201.42 1514.17   4
   2  -2  17 4454.98 1301.57  24
   2  -2  18 2328.68 967.303  24
  -2  -2 -18 1256.05 745.841   1
   2  -2  18 1081.98 758.071   4
  -2  -2 -19 3879.76 1272.18   1
   2  -2  19 5095.71 1470.73  24
   2  -2  19 5305.77 1666.27   4
  -2  -2 -20 628.215 79.7030  28
   2  -2  20 790.648 619.963  24
  -2  -2 -20 83.3834 389.926   1
   2  -2  20 609.074 75.3384  27
   2  -2  20 616.111 607.892   4
   2  -2  21 1363.94 110.300  27
   2  -2  21-354.086 674.539   4
  -2  -2 -21 936.356 958.585   1
   2  -2  21-103.832 420.103  24
   2  -2  21 1333.96 99.3858  16
  -2  -2 -21 1319.56 109.505  28
  -2  -2 -22 1568.00 122.098  28
  -2  -2 -22 1647.35 117.029  26
   2  -2  22 2192.78 1032.80  24
  -2  -2 -22 1150.26 794.204   1
   2  -2  22 1604.26 111.358  16
   2  -2  22 1637.07 123.833  27
   2  -2  22 1413.43 104.231  14
   2  -2  23 2546.88 140.395  14
   2  -2  23 2745.44 157.216  27
   2  -2  23 2495.40 139.390  16
  -2  -2 -23 2182.83 145.936  28
  -2  -2 -23 2443.60 142.809  26
   2  -2  23 2076.49 1211.14   4
   2  -2  23 2573.54 153.697  18
  -2  -2 -23 2456.35 1360.42   1
  -2  -2 -24 3196.11 175.517  28
  -2  -2 -24 4043.02 1458.07   1
   2  -2  24 3514.86 180.492  27
   2  -2  24 3614.11 181.419  18
   2  -2  24 3521.36 167.580  14
   2  -2  24 3162.30 157.870  16
  -2  -2 -24 3654.86 174.456  26
   2  -2  25 661.340 78.7947  14
  -2  -2 -25 723.984 85.8992  26
   2  -2  25 658.847 86.2053  18
  -2  -2 -25 650.750 90.0753  28
  -2  -2 -25 619.503 86.8411  17
   2  -2  25 572.231 75.6464  16
   2  -2  26 2080.11 131.768  14
   2  -2  26 1997.72 130.697  16
   2  -2  26 1874.27 136.716  18
  -2  -2 -26 2004.29 139.758  17
  -2  -2 -26 1911.89 135.252  26
   2  -2  27 1459.49 122.072  18
   2  -2  27 1558.59 118.477  16
   2  -2  27 1432.82 111.007  14
  -2  -2 -27 1516.34 123.953  17
  -2  -2 -27 1772.44 126.011  26
   2  -2  28 271.124 64.5782  18
  -2  -2 -28 297.970 66.7502  17
  -2  -2 -28 298.463 65.1714  26
   2  -2  28 301.226 62.3087  16
   2  -2  28 291.954 60.9563  14
  -2  -2 -29 6694.84 231.781  26
   2  -2  29 6566.38 228.882  14
   2  -2  29 6530.15 238.338  18
  -2  -2 -29 6662.55 237.995  17
   2  -2  30 197.047 60.2510  18
  -2  -2 -30 308.571 60.4926  26
   2  -2  30 221.187 56.1546  14
  -2  -2 -30 248.654 61.5648  17
  -2  -2 -31 885.396 87.7108  26
   2  -2  31 927.837 89.0734  14
   2  -2  31 950.712 93.4319  18
  -2  -2 -31 1052.46 97.2714  17
  -2  -2 -32 1119.61 93.3598  26
   2  -2  32 932.919 88.6328  18
   2  -2  32 845.278 82.8338  14
  -2  -2 -32 1041.41 91.1001  17
   2  -2  33 74.1838 40.2660  14
  -2  -2 -33 147.710 47.3932  26
   2  -2  33 70.8071 39.5800  18
   2  -2  34 23.4947 34.2173  14
   2  -2  34 25.1491 35.4071  18
  -2  -2 -34 20.4678 32.8051  26
  -2  -2 -35 129.195 40.6080  26
   2  -2  35 81.4350 35.8852  14
   2  -2  35 130.834 38.7769  18
   2  -2  36 165.542 37.7910  14
  -2  -2 -36 103.059 32.1683  26
  -2  -2 -37 146.626 31.1954  26
   2  -2  38 550.617 48.4044  20
  -2  -1  41 187.769 37.3157  20
   2  -1 -41 212.802 38.3929  26
   2  -1 -40 215.128 43.7337  26
  -2  -1  40 160.893 41.8132  20
  -2  -1  39 335.822 56.8895  20
   2  -1 -39 228.258 41.2033   7
   2  -1 -39 375.357 56.5922  26
  -2  -1  38 161.583 40.9970  29
   2  -1 -38 161.870 42.8201   7
   2  -1 -38 319.957 59.4684  26
  -2  -1  38 164.733 49.4740  20
  -2  -1  38 273.173 54.6087  14
   2  -1 -37 373.222 64.2353  26
  -2  -1  37 383.701 58.1591  29
  -2  -1  37 379.477 61.9735  14
  -2  -1  36 782.007 86.2274  14
  -2  -1  36 918.603 86.0135  29
   2  -1 -36 943.584 93.3198  26
  -2  -1  35 130.441 49.5991  29
  -2  -1  35 110.460 53.6063  14
   2  -1 -35 70.7475 53.3945  26
  -2  -1  34 133.328 49.3867  29
   2  -1 -34 103.353 55.0048  26
  -2  -1  34 133.446 51.3880  14
  -2  -1  33 132.784 51.8093  29
  -2  -1  33 117.466 54.2102  14
   2  -1 -33 107.333 54.4629  26
  -2  -1  32 536.655 76.5640  29
  -2  -1  32 541.246 80.3771  14
   2  -1 -32 515.871 79.5683  26
  -2  -1  31 289.763 67.3420  14
   2  -1 -31 331.527 70.4151  26
  -2  -1  31 294.448 65.8935  29
  -2  -1  30 1731.01 128.387  29
   2  -1 -30 1706.51 131.256  26
  -2  -1  30 1768.09 126.845  18
  -2  -1  30 1662.94 127.130  14
  -2  -1  29 669.794 87.3337  14
  -2  -1  29 556.692 80.5668  29
  -2  -1  29 456.503 71.3539  18
   2  -1 -29 681.041 91.3944  26
  -2  -1  28 2297.68 145.092  29
  -2  -1  28 2435.20 144.317  18
  -2  -1  28 2211.68 142.259  14
   2  -1 -28 2402.69 152.980  26
   2  -1 -27 1199.52 109.525  26
   2  -1 -27 1109.92 915.977   1
  -2  -1  27 1188.98 105.229  29
  -2  -1  27 1210.24 105.365  18
  -2  -1  27 1253.00 108.802  14
   2  -1 -26 86.5674 47.1257  26
  -2  -1  26 105.832 44.4015  18
   2  -1 -25 499.613 71.9375  26
  -2  -1  25 535.444 72.7521  18
  -2  -1  25 462.732 70.4602  29
  -2  -1  25 489.676 71.0742  14
   2  -1 -24 1166.51 99.7451  26
   2  -1 -24 949.857 777.604   1
  -2  -1  24 2106.56 911.939   4
  -2  -1  24 1180.88 99.2348  14
   2  -1 -23 1944.50 926.155   1
  -2  -1  23 221.511 309.055   4
   2  -1 -22 1587.57 849.450   1
   2  -1 -21 94.9564 330.856   1
  -2  -1  20 4820.29 145.677   6
   2  -1 -20 3097.63 1099.91   1
   2  -1 -19 1053.26 628.095   1
  -2  -1  19 1551.83 82.9819   6
   2  -1 -19 329.838 293.211  25
  -2  -1  19 1637.86 666.989  23
   2  -1 -18 11607.8 1563.43  25
   2  -1 -18 8848.13 1674.14   1
  -2  -1  18 13333.6 1867.59  23
   2  -1 -18 11579.7 1749.93   2
  -2  -1  18 12142.6 220.093   6
   2  -1 -17 17393.8 2210.33   1
   2  -1 -17 17339.5 1823.28  25
  -2  -1  17 19484.1 2175.96  23
  -2  -1  17 19034.7 267.767   6
   2  -1 -17 17543.7 2184.43   2
   2  -1 -16 6841.36 1098.39  25
  -2  -1  16 6141.13 1186.40  23
   2  -1 -16 5732.11 1207.44   2
  -2  -1  16 6908.23 1046.96  24
  -2  -1  16 6926.66 159.816   6
   2  -1 -15 17603.7 1699.99  25
  -2  -1  15 16745.5 1864.44  23
   2  -1 -15 14701.7 1870.32   2
  -2  -1  15 17076.3 1543.24  24
   2  -1 -15 17647.1 215.464   5
  -2  -1  15 16405.0 237.238   6
  -2  -1  14 21976.3 267.321   6
   2  -1 -14 22048.4 239.757   5
  -2  -1  14 22509.9 2060.17  23
   2  -1 -14 21676.7 2178.41   2
  -2  -1  14 21460.9 1707.22  24
   2  -1 -14 22720.9 1845.44  25
   2  -1 -13 6587.63 975.578  25
  -2  -1  13 7065.60 1087.77  23
  -2  -1  13 8018.78 1021.79  24
  -2  -1  13 7351.89 150.897   6
   2  -1 -13 7140.24 134.923   5
   2  -1 -13 6626.08 1181.36   2
  -2  -1  12 4562.43 937.819   4
   2  -1 -12 2763.40 732.968   2
  -2  -1  12 3421.89 104.387   6
  -2  -1  12 3226.83 756.717  23
   2  -1 -12 3130.58 641.537  25
  -2  -1  12 3835.03 671.982  24
   2  -1 -12 3559.83 95.6835   5
   2  -1 -11 12121.3 1481.55   2
  -2  -1  11 11680.4 181.689   6
  -2  -1  11 12392.5 1430.41   4
  -2  -1  11 11507.5 1284.72  23
   2  -1 -11 12096.1 170.083   5
  -2  -1  11 10950.3 1088.25  24
  -2  -1  10 18247.3 1662.56   4
  -2  -1  10 17313.4 1330.56  24
  -2  -1  10 17857.1 1489.10  23
  -2  -1  10 17769.5 218.913   6
   2  -1 -10 17638.1 1701.35   2
   2  -1 -10 17676.0 201.203   5
   2  -1  -9 7599.21 862.460  25
  -2  -1   9 7847.47 860.689  24
  -2  -1   9 7553.68 941.718  23
   2  -1  -9 8502.93 1148.77   2
   2  -1  -9 8290.54 136.320   5
  -2  -1   9 8253.00 1090.76   4
  -2  -1   9 8071.77 145.693   6
  -2  -1   8 49179.2 2263.78   1
  -2  -1   8 48142.8 2119.23  24
   2  -1  -8 47872.8 316.732   5
  -2  -1   8 47603.1 347.643   6
  -2  -1   8 48506.0 2123.84  23
   2  -1  -8 46305.3 2038.96  25
  -2  -1   8 50697.6 2511.15   4
   2  -1  -8 51533.0 2691.10   2
   2  -1  -7 24834.8 1446.17  25
  -2  -1   7 26707.7 1777.87   4
   2  -1  -7 27069.9 234.633   5
  -2  -1   7 26313.9 1435.32  23
  -2  -1   7 28379.6 254.621   6
  -2  -1   7 27892.7 1578.33  24
   2  -1  -7 28921.5 1945.82   2
  -2  -1   7 26604.4 1572.11   1
  -2  -1   6 206493. 3637.08  23
   2  -1  -6 199761. 4381.76   3
  -2  -1   6 206712. 4232.68  24
   2  -1  -6 201161. 4034.60  24
  -2  -1   6 207238. 4126.51   1
  -2  -1   6 211433. 671.606   6
   2  -1  -6 200875. 626.585   5
  -2  -1   6 207516. 4243.88   3
  -2  -1   6 208950. 4738.16   4
  -2  -1   5 92236.2 2766.65   3
  -2  -1   5 96678.2 3137.69   4
   2  -1  -5 87432.1 2568.80  25
   2  -1  -5 90239.1 2835.08   3
  -2  -1   5 96395.9 440.429   6
   2  -1  -5 90887.1 2711.79  24
  -2  -1   5 92917.1 2132.00  23
  -2  -1   5 93936.3 2841.90  24
  -2  -1   5 96702.5 2665.48   1
  -2  -1   4 87116.5 2654.39   3
  -2  -1   4 93570.1 3022.13   4
   2  -1  -4 84980.5 2526.51  25
   2  -1  -4 83319.0 2686.65   3
  -2  -1   4 93507.5 2504.16   1
  -2  -1   4 92481.0 2824.14  24
   2  -1  -4 88310.9 2696.50  24
  -2  -1   3 386689. 5588.18   3
   2  -1  -3 387037. 5642.16   3
  -2  -1   3 415530. 5102.05   1
   2  -1  -3 397595. 5801.79  24
  -2  -1   3 408764. 5957.69  24
   2  -1  -3 365096. 5274.38  25
   2  -1  -3 388993. 5369.98   4
  -2  -1   3 399376. 6200.98   4
   2  -1  -2 789589. 8190.29   3
  -2  -1   2 820494. 8283.23   3
  -2  -1   2 869173. 7288.56   1
  -2  -1   2 841673. 8992.47   4
   2  -1  -2 812427. 7931.03   4
   2  -1  -2 845357. 8592.90  24
  -2  -1   2 875955. 8908.63  24
  -2  -1   1 15790.5 1186.07   3
   2  -1  -1 15336.2 1192.36  24
  -2  -1   1 16872.3 1036.40   1
   2  -1  -1 14394.0 1136.69   3
   2  -1  -1 15380.0 1130.59   4
   2  -1   0 874850. 8657.75   4
   2  -1   0 859634. 8694.06   3
   2  -1   0 845873. 9027.07  24
   2  -1   1 410239. 6466.00  24
   2  -1   1 405425. 6186.34   4
  -2  -1  -1 423484. 5618.90   1
   2  -1   1 418939. 6265.21   3
   2  -1   2 94160.8 3193.49  24
   2  -1   2 94683.5 3137.27   4
  -2  -1  -2 95915.9 2827.00   1
  -2  -1  -3 86981.6 2840.39   1
   2  -1   3 83255.3 3125.05  24
   2  -1   3 86797.8 2914.27  22
   2  -1   4 202234. 4516.31  22
   2  -1   4 203650. 5046.53  24
  -2  -1  -4 207262. 4609.49   1
  -2  -1  -5 28672.4 1818.80   1
   2  -1   5 25805.1 1642.83  22
   2  -1   5 28400.8 1962.92  24
   2  -1   6 53953.0 2803.05  24
   2  -1   6 54570.8 2433.86  22
  -2  -1  -6 52205.1 2580.90   1
   2  -1   7 5413.78 952.044  24
   2  -1   7 7069.85 919.512  22
  -2  -1  -7 6097.35 918.673   1
   2  -1   8 17257.9 1714.13  24
  -2  -1  -8 17805.8 1680.57   1
   2  -1   8 19533.0 1543.65  22
  -2  -1  -9 10473.4 1351.90   1
   2  -1   9 13184.4 1293.57  22
   2  -1   9 10855.6 1440.37  24
   2  -1  10 3939.72 872.528  24
  -2  -1 -10 4220.80 907.602   1
   2  -1  10 3634.34 713.066  22
   2  -1  11 6071.52 919.473  22
   2  -1  11 5955.11 1177.34  24
  -2  -1 -11 6070.70 1142.19   1
   2  -1  12 21007.8 1775.35  22
  -2  -1 -12 20334.0 2135.16   1
   2  -1  12 19737.6 2112.43  24
   2  -1  13 16789.1 1992.64  24
   2  -1  13 17781.2 1675.17  22
  -2  -1 -13 17652.5 1504.61  25
  -2  -1 -13 14062.3 1835.81   1
   2  -1  14 6988.30 1056.11  22
  -2  -1 -14 7297.50 1033.71  25
  -2  -1 -14 7484.46 1420.35   1
   2  -1  14 5045.57 1110.40  24
   2  -1  15 18188.5 2220.31  24
  -2  -1 -15 15928.1 2087.88   1
   2  -1  15 19945.3 1845.13  22
  -2  -1 -16 9561.81 1711.61   1
   2  -1  16 12712.7 1879.50  24
   2  -1  17 1779.03 851.663  24
  -2  -1 -17 1780.68 800.518   1
  -2  -1 -18 4325.95 1253.54   1
   2  -1  18 4479.84 1161.29  24
  -2  -1 -19 85.6746 336.991   1
   2  -1  19-544.451 420.766  24
   2  -1  20 1461.47 753.754  24
  -2  -1 -20 1230.13 887.827   1
  -2  -1 -21 57.9710 296.759   1
   2  -1  21 1021.64 628.573  24
  -2  -1 -22 860.634 91.3326  28
   2  -1  22 816.053 82.4118  16
   2  -1  22 885.842 666.568  24
  -2  -1 -22 265.433 585.905   1
  -2  -1 -23 361.056 67.5689  28
   2  -1  23 401.901 62.3991  14
   2  -1  23 403.318 62.7274  16
  -2  -1 -23 188.064 542.033   1
   2  -1  23 236.909 409.747  24
  -2  -1 -23 446.667 69.4618  26
   2  -1  23 480.833 69.7189  27
   2  -1  24 107.833 50.0077  27
  -2  -1 -24 106.476 47.8634  26
   2  -1  24 98.0413 42.2665  16
   2  -1  24 59.3868 36.7602  14
  -2  -1 -24 64.5611 48.8697  28
   2  -1  24 41.7964 34.9580  18
  -2  -1 -25 1436.02 990.777   1
  -2  -1 -25 1327.96 117.173  28
   2  -1  25 1379.12 107.218  16
   2  -1  25 1194.10 104.648  18
  -2  -1 -25 1181.09 109.106  26
   2  -1  25 1367.51 109.732  14
   2  -1  25 1539.30 119.590  27
   2  -1  26 1862.92 137.352  27
   2  -1  26 2024.78 132.013  16
  -2  -1 -26 1963.85 141.755  28
   2  -1  26 1871.27 131.393  18
   2  -1  26 1938.20 133.622  14
  -2  -1 -26 2031.67 138.941  26
   2  -1  27 557.408 80.3960  14
  -2  -1 -27 447.944 83.9382  28
   2  -1  27 483.581 77.3974  16
  -2  -1 -27 434.777 79.8522  26
   2  -1  27 425.573 70.5013  18
   2  -1  28 1398.78 114.089  14
  -2  -1 -28 1290.09 117.821  26
   2  -1  28 1235.07 108.489  16
   2  -1  28 1295.97 112.104  18
   2  -1  29 344.250 68.8287  14
   2  -1  29 249.166 59.3103  16
  -2  -1 -29 278.171 68.7336  26
   2  -1  29 290.756 61.9565  18
  -2  -1 -30 550.736 82.9052  26
   2  -1  30 557.788 77.5310  14
   2  -1  30 625.744 77.7724  18
   2  -1  31 153.633 53.9499  14
  -2  -1 -31 121.436 56.5420  26
   2  -1  32 172.364 57.0348  14
  -2  -1 -32 142.972 56.2569  26
   2  -1  33 135.745 52.0818  14
  -2  -1 -33 82.1122 48.4668  26
  -2  -1 -34 755.053 84.1540  26
   2  -1  34 885.977 87.9726  14
   2  -1  35 482.717 66.9146  14
  -2  -1 -35 520.361 69.5740  26
   2  -1  36 165.388 46.8867  14
  -2  -1 -36 195.655 48.3642  26
  -2  -1 -37 346.193 54.7869  26
   2  -1  37 300.781 49.6595  14
  -2  -1 -38 214.516 42.0637  26
   2  -1  38 270.276 45.0676  14
  -2  -1 -39 147.410 33.4279  26
   2  -1  39 162.551 33.9975  14
   2   0 -42 74.8882 27.1587  26
  -2   0  41 187.307 34.7418  29
   2   0 -41 206.818 39.8204  26
  -2   0  41 195.606 37.2610  20
   2   0 -40 88.3970 38.8521  26
  -2   0  40 49.2350 31.5591  29
  -2   0  40 60.1236 35.3642  20
  -2   0  40 27.1690 35.5218  14
   2   0 -39 218.846 50.6671  26
  -2   0  39 252.376 50.2188  20
  -2   0  39 217.821 50.1355  14
  -2   0  39 252.953 46.7968  29
   2   0 -38 147.735 50.0864  26
  -2   0  38 140.165 46.0430  14
  -2   0  38 184.788 50.1500  29
  -2   0  37 515.681 68.5996  29
   2   0 -37 379.118 66.3409  26
  -2   0  37 492.450 72.1025  14
   2   0 -36 1619.10 118.836  26
  -2   0  36 1488.06 112.918  14
  -2   0  36 1665.81 117.142  29
  -2   0  35 155.667 54.8194  29
   2   0 -35 128.904 58.2670  26
  -2   0  35 172.393 58.9831  14
   2   0 -34 1592.19 124.463  26
  -2   0  34 1540.98 119.507  29
  -2   0  34 1612.94 124.676  14
  -2   0  33 997.019 101.940  14
  -2   0  33 964.448 101.277  29
   2   0 -33 960.639 102.996  26
  -2   0  32 693.934 91.2741  14
  -2   0  32 645.468 86.7476  29
   2   0 -32 635.328 89.1378  26
   2   0 -31 2588.28 156.056  26
  -2   0  31 2493.84 154.840  14
  -2   0  31 2443.50 152.479  29
  -2   0  30 107.975 59.0457  14
   2   0 -30 201.295 69.8019  26
  -2   0  30 261.493 68.6031  29
  -2   0  29 14395.2 350.739  29
  -2   0  29 14241.7 353.101  14
   2   0 -29 15003.8 359.652  26
  -2   0  28 1392.37 116.008  14
  -2   0  28 1332.90 113.957  29
   2   0 -28 1391.41 119.706  26
  -2   0  27 6472.61 1677.55  23
  -2   0  27 5853.77 220.973  29
  -2   0  27 5989.50 221.326  14
   2   0 -27 4465.07 1609.57   1
   2   0 -27 6052.56 225.430  26
  -2   0  26 413.568 68.7837  29
   2   0 -26 394.629 69.1700  26
   2   0 -26 71.2520 651.414   1
  -2   0  26 455.673 67.9140  14
   2   0 -25-35.9486 163.416  25
   2   0 -25 89.8149 42.7325  26
  -2   0  25 122.313 47.7597  29
  -2   0  25 273.547 397.650  23
  -2   0  25 55.2619 39.1150  14
   2   0 -24 5693.47 1579.15   1
  -2   0  24 3086.20 1103.10  23
   2   0 -24 3132.92 1049.72  25
  -2   0  23 1267.87 698.409  23
   2   0 -23 1520.95 719.679  25
   2   0 -23 1344.18 853.345   1
   2   0 -22 1547.08 719.818  25
   2   0 -22 1220.70 763.323   1
  -2   0  22-127.548 306.239  23
   2   0 -21 939.298 718.470   1
  -2   0  21 741.189 515.191  23
   2   0 -21 938.122 534.812  25
   2   0 -20-567.664 497.958   1
  -2   0  20 411.733 430.260  23
   2   0 -20 502.354 434.830  25
  -2   0  19 2559.05 972.472  23
   2   0 -19 3367.05 1100.63   1
   2   0 -19 1689.06 682.331  25
   2   0 -18 17.6816 173.366  25
   2   0 -18-309.677 403.435   1
  -2   0  18 269.944 354.192  23
  -2   0  17 8665.69 162.082   6
   2   0 -17 6779.05 1314.45  25
  -2   0  17 6343.33 1309.07  23
   2   0 -17 7785.93 1298.45   2
  -2   0  16 9225.83 1509.42  23
   2   0 -16 9748.44 1502.68  25
   2   0 -16 10233.6 1399.42   2
  -2   0  16 10244.6 1060.32  24
   2   0 -15 5371.46 1069.61  25
  -2   0  15 5459.37 1110.32  23
  -2   0  15 4911.15 711.769  24
   2   0 -15 5535.97 1020.42   2
  -2   0  14 11353.7 999.861  24
   2   0 -14 9714.82 1382.69  25
  -2   0  14 10689.1 913.422  22
  -2   0  14 10257.2 1419.15  23
   2   0 -14 10233.8 1296.92   2
   2   0 -13 15828.7 1557.77   2
   2   0 -13 16018.0 1693.24  25
  -2   0  13 14659.6 1655.23  23
  -2   0  13 14897.5 1065.86  22
  -2   0  13 17156.1 1155.64  24
   2   0 -12 14619.0 1574.41  25
  -2   0  12 15219.1 1017.40  24
  -2   0  12 16089.7 1626.49  23
   2   0 -12 15967.1 1493.68   2
  -2   0  12 15587.3 1050.48  22
  -2   0  11 13901.6 952.602  22
  -2   0  11 13871.3 881.849  24
   2   0 -11 14886.0 1500.36  25
  -2   0  11 14188.3 1439.13  23
   2   0 -11 13916.2 1354.35   2
  -2   0  10 188449. 4974.21  23
  -2   0  10 187383. 2932.65  24
  -2   0  10 177660. 3315.20  22
   2   0 -10 185924. 4602.92   2
   2   0 -10 177748. 4898.87  25
  -2   0   9 67765.9 1539.36  24
   2   0  -9 65437.3 2609.66   2
  -2   0   9 63407.3 2757.66  23
  -2   0   9 63451.2 2813.74   1
  -2   0   8 425953. 6824.36  23
  -2   0   8 433893. 3269.94  24
  -2   0   8 427317. 6897.38   1
  -2   0   7 40212.9 2005.06   1
  -2   0   7 41302.6 1977.60  23
   2   0  -7 38218.4 1954.15  25
  -2   0   6 221166. 4435.13   1
  -2   0   6 216557. 4257.14  23
  -2   0   5 418361. 5481.67  23
  -2   0   5 420065. 5743.95   1
  -2   0   4 7008.14 668.330  23
  -2   0   4 6819.34 700.593   1
  -2   0   3 82638.5 2313.78   1
   2   0  -3 82644.7 1952.69  22
  -2   0   3 79061.3 2102.75  23
   2   0  -2 827.734 213.369  22
  -2   0   2 993.901 231.651  23
  -2   0   2 1186.35 281.500   1
   2   0  -1 2320.16 353.408  22
  -2   0   1 2019.60 353.128   1
  -2   0   0 829.212 240.287   1
   2   0   0 1130.83 258.901  22
   2   0   1 87633.8 2359.25  22
  -2   0  -1 87509.2 2406.85   1
   2   0   2 7911.93 750.039  22
  -2   0  -2 7811.85 771.544   1
  -2   0  -3 401684. 5826.11   1
   2   0   3 419704. 5712.76  22
  -2   0  -4 231906. 4572.67   1
   2   0   4 237094. 4477.93  22
  -2   0  -5 37968.5 1968.25   1
   2   0   5 37471.4 1872.96  22
   2   0   6 403514. 6494.65  22
  -2   0  -6 420169. 6907.17   1
  -2   0  -7 62382.6 2814.33   1
   2   0   7 65517.3 2690.00  22
  -2   0  -8 172441. 4910.76   1
   2   0   8 171249. 4578.21  22
   2   0   9 13089.8 1303.60  22
  -2   0  -9 13222.3 1449.09   1
   2   0  10 13276.7 1368.07  22
  -2   0 -10 12247.5 1465.68   1
  -2   0 -11 15375.2 1719.45   1
   2   0  11 14920.9 1498.63  22
   2   0  12 10029.9 1279.73  22
  -2   0 -12 9512.41 1425.41   1
  -2   0 -13 4156.68 970.798   1
   2   0  13 5095.67 920.566  22
  -2   0 -14 7761.16 1391.84   1
   2   0  14 9299.21 1265.59  22
   2   0  15 8073.78 1236.93  22
  -2   0 -15 8194.31 1509.65   1
   2   0  16 936.912 439.479  22
  -2   0 -16-395.352 434.693   1
   2   0  17 3668.93 1005.30  24
   2   0  17 4252.64 926.849  22
  -2   0 -17 3941.03 1177.35   1
  -2   0 -18 351.802 311.222  25
   2   0  18 322.863 374.593  24
   2   0  18-821.889 440.947  22
  -2   0 -18 402.701 411.523   1
  -2   0 -19-396.521 430.333  25
  -2   0 -19-93.5095 378.016   1
  -2   0 -20-56.4080 376.280   1
  -2   0 -20 1231.28 616.938  25
   2   0  20 1858.72 792.487  24
  -2   0 -21 1846.85 788.311   1
  -2   0 -21 1887.12 800.106  25
   2   0  21 1798.32 775.583  24
  -2   0 -22 3229.15 1048.44  25
  -2   0 -22 2795.84 1116.16   1
  -2   0 -23 120.110 49.6225  28
  -2   0 -23 88.8005 40.4184  26
   2   0  23 180.802 46.8124  16
   2   0  23 147.172 45.7881  14
   2   0  24 340.807 59.6064  16
  -2   0 -24 330.003 66.0329  26
  -2   0 -24 260.565 65.6977  28
   2   0  24 307.101 57.1308  29
   2   0  24 264.498 57.2221  14
   2   0  25 6030.42 212.345  16
  -2   0 -25 5653.95 1670.46   1
   2   0  25 6339.62 216.925  29
  -2   0 -25 5997.52 223.882  28
  -2   0 -25 5608.57 218.986  26
   2   0  25 5752.34 213.419  14
   2   0  26 965.041 94.4047  16
   2   0  26 985.400 98.5782  14
  -2   0 -26 899.349 100.577  26
  -2   0 -26 636.348 805.106   1
   2   0  26 972.234 92.5080  29
  -2   0 -26 864.781 97.3162  28
   2   0  27 14070.5 331.337  29
   2   0  27 13634.8 326.024  16
   2   0  27 13401.9 333.382  14
  -2   0 -27 13631.8 348.711  26
  -2   0 -27 14466.1 352.909  28
   2   0  28 224.149 62.7662  14
   2   0  28 227.756 61.2441  16
   2   0  28 286.663 64.0899  29
  -2   0 -28 199.670 63.1679  26
  -2   0 -29 2945.73 168.606  26
   2   0  29 3334.93 165.449  29
   2   0  29 3337.49 172.332  14
   2   0  30 887.460 93.3646  29
  -2   0 -30 806.733 97.5396  26
   2   0  30 938.629 98.4362  14
   2   0  31 1088.05 104.745  14
  -2   0 -31 1039.20 107.027  26
   2   0  31 1035.19 96.2949  29
  -2   0 -32 1205.07 111.582  26
   2   0  32 1215.63 101.347  29
   2   0  32 1314.28 113.064  14
  -2   0 -33 92.9714 52.8348  26
   2   0  33 39.8896 50.1640  14
  -2   0 -34 1419.59 112.727  26
   2   0  34 1436.08 112.381  14
   2   0  35 432.986 68.7324  14
  -2   0 -35 499.272 76.2800  26
   2   0  36 216.063 54.4143  14
  -2   0 -36 234.669 56.5367  26
  -2   0 -37 231.288 51.6250  26
   2   0  37 245.558 54.1094  14
   2   0  38 68.2229 37.9130  14
  -2   0 -38 16.5038 32.6088  26
  -2   0 -39 317.650 45.6307  26
   2   0  39 260.862 44.6143  14
  -2   0 -40 114.881 30.2295  26
   2   0  40 75.0189 28.5869  14
   2   1 -41 227.561 34.7035  26
  -2   1  41 207.466 37.5250  29
  -2   1  40 189.616 34.7974  20
   2   1 -40 215.544 40.1743  26
  -2   1  40 240.400 44.1578  29
   2   1 -39 321.359 51.9502  26
  -2   1  39 331.783 46.3915  20
  -2   1  39 306.481 51.7398  29
  -2   1  39 281.180 50.2751  14
  -2   1  38 178.448 48.6792  29
  -2   1  38 210.102 49.8744  14
   2   1 -38 237.793 53.2485  26
  -2   1  38 260.737 48.3926  20
  -2   1  37 292.311 56.6529  14
   2   1 -37 353.397 60.5845  26
  -2   1  37 474.390 69.2448  29
  -2   1  36 870.513 88.8822  14
   2   1 -36 761.121 82.1723  26
  -2   1  36 870.890 88.8311  29
  -2   1  35 72.1547 52.1886  29
  -2   1  35 98.5374 53.2355  14
   2   1 -35 88.7967 48.8782  26
  -2   1  34 71.9143 49.7080  29
  -2   1  34 157.088 56.0802  14
   2   1 -34 132.306 52.4646  26
  -2   1  33 99.4310 47.2125  14
   2   1 -33 84.2435 51.1167  26
  -2   1  33 98.0826 54.9657  29
   2   1 -32 455.728 75.5077  26
  -2   1  32 568.320 81.0356  14
  -2   1  32 541.482 80.4989  29
   2   1 -31 172.977 58.4418  26
  -2   1  31 278.853 64.8155  29
  -2   1  31 268.224 64.1942  14
   2   1 -30 1918.32 133.806  26
  -2   1  30 1684.79 126.114  14
  -2   1  30 1691.11 130.030  29
  -2   1  29 688.975 86.2695  14
   2   1 -29 666.073 91.9492  26
  -2   1  29 777.703 95.4056  29
   2   1 -28 2513.81 148.710  26
  -2   1  28 2485.67 149.417  29
   2   1 -28 51.5339 507.117  25
  -2   1  28 2358.44 145.943  14
   2   1 -28-1200.97 1037.23   1
  -2   1  28 1372.08 847.879  23
  -2   1  27 1123.29 101.400  14
  -2   1  27 1238.43 109.253  29
  -2   1  27 960.659 713.073  23
   2   1 -27 1321.73 111.036  26
  -2   1  26 93.7064 44.1675  29
   2   1 -26 85.6808 43.7538  26
  -2   1  26 32.1705 36.6326  14
  -2   1  26 363.026 501.352  23
  -2   1  25 424.871 65.8263  14
  -2   1  25 720.217 570.282  23
  -2   1  25 532.921 73.7129  29
   2   1 -25 423.240 65.9745  26
   2   1 -25 502.087 536.300  25
  -2   1  24 1207.79 98.4377  29
   2   1 -24 1643.77 849.791  25
  -2   1  24 1961.13 881.744  23
   2   1 -24-28.9291 447.692   1
   2   1 -23 640.984 671.788   1
  -2   1  23-600.763 506.073  23
   2   1 -23 139.664 243.782  25
  -2   1  22 2982.60 1039.90  23
   2   1 -22 2304.21 939.055  25
   2   1 -22 1076.79 753.732   1
   2   1 -21-136.143 367.594   1
  -2   1  21 82.5669 187.503  23
   2   1 -21 809.339 525.851  25
   2   1 -20 5196.55 1320.26  25
  -2   1  20 5731.21 1358.10  23
   2   1 -20 4861.25 1269.73   1
   2   1 -19 2026.43 789.058  25
  -2   1  19 1497.52 571.045  22
   2   1 -19 1953.59 822.060   1
  -2   1  19 559.103 454.186  23
  -2   1  18 11606.5 1840.73  23
   2   1 -18 11032.9 1727.86   1
   2   1 -18 10749.8 1755.41  25
  -2   1  18 13740.8 1690.48  22
  -2   1  17 17103.9 2184.88  23
   2   1 -17 15732.1 2133.07  25
  -2   1  17 17963.2 1952.50  22
   2   1 -17 18436.2 2135.98   1
  -2   1  16 6217.31 1318.44  23
  -2   1  16 6983.92 1166.82  22
   2   1 -16 5906.76 1242.35  25
   2   1 -15 15425.6 1956.26  25
  -2   1  15 14854.0 1848.03  23
  -2   1  15 16893.3 1785.70  22
   2   1 -14 17627.4 1989.86  25
  -2   1  14 23194.7 2275.95  23
   2   1 -14 22644.1 1525.32   2
  -2   1  14 21147.3 1947.93  22
  -2   1  13 6490.55 1049.17  22
  -2   1  13 6157.85 1160.17  23
   2   1 -13 6372.17 773.626   2
   2   1 -13 6848.55 1249.77  25
   2   1 -12 3242.37 801.251  25
  -2   1  12 2634.14 752.678  23
   2   1 -12 3384.09 523.066   2
  -2   1  11 10650.7 1407.11  23
   2   1 -11 11928.8 1482.49  25
   2   1 -11 12292.2 955.706   2
   2   1 -10 18377.5 1118.34   2
  -2   1  10 15990.9 1647.48  23
   2   1 -10 17015.9 1698.73  25
   2   1  -9 8229.07 1130.31  25
  -2   1   9 7736.02 1095.43  23
   2   1  -9 8763.27 745.533   2
  -2   1   8 47007.9 2606.05  23
   2   1  -8 47586.8 2645.90  25
  -2   1   7 24923.6 1831.15  23
  -2   1   7 26579.7 1720.58   1
   2   1  -7 25701.0 1864.15  25
   2   1  -6 192359. 2456.52  22
  -2   1   6 198575. 5009.67  23
  -2   1   6 206689. 4503.82   1
   2   1  -6 206438. 4937.76  25
   2   1  -5 94890.3 2067.79  22
  -2   1   5 94035.4 2900.73   1
   2   1  -5 92448.1 3155.46  25
  -2   1   5 96029.0 3355.04  23
  -2   1   4 89700.0 2665.18   1
   2   1  -4 92833.7 2989.48  25
   2   1  -4 91097.7 2238.22  22
  -2   1   4 93456.3 3247.72  23
   2   1  -3 394880. 5091.88  22
  -2   1   3 403834. 6593.99  23
  -2   1   3 386320. 5281.72   1
   2   1  -3 411514. 5966.13  25
  -2   1   2 834067. 7330.54   1
   2   1  -2 849523. 7916.66  22
  -2   1   1 16058.8 993.695   1
   2   1  -1 16884.6 1191.31  22
   2   1  -1 16074.6 1036.89  25
  -2   1   0 848438. 7127.34   1
   2   1   0 811601. 8671.72  22
   2   1   1 418311. 4603.78  25
   2   1   1 415901. 6470.98  22
   2   1   1 413787. 3137.67  23
   2   1   2 92850.9 2079.04  25
   2   1   2 92690.7 1902.61  23
  -2   1  -2 87260.7 2430.50   1
   2   1   2 92075.8 3201.63  22
  -2   1  -3 84328.5 2533.11   1
   2   1   3 84388.7 3185.63  22
   2   1   3 87940.1 2170.25  23
   2   1   4 204554. 3715.31  23
   2   1   4 200292. 5093.87  22
  -2   1  -4 189353. 3984.04   1
   2   1   5 26126.0 1912.67  22
   2   1   5 25529.6 1453.53  23
  -2   1  -5 23541.5 1488.22   1
   2   1   6 53482.5 2806.77  22
   2   1   6 52984.1 2263.46  23
  -2   1  -6 52696.3 2370.39   1
   2   1   7 5448.75 918.462  22
   2   1   7 6578.00 885.915  23
  -2   1  -7 6302.28 878.689   1
   2   1   8 18762.0 1775.58  22
   2   1   8 17728.8 1500.66  23
  -2   1  -8 19424.9 1608.53   1
  -2   1  -9 10591.5 1271.47   1
   2   1   9 11457.4 1279.05  23
   2   1   9 11592.6 1425.64  22
  -2   1 -10 3343.23 743.907   1
   2   1  10 3734.46 839.633  22
   2   1  10 3489.96 761.140  23
   2   1  11 6135.78 1030.70  23
  -2   1 -11 6622.58 1095.08   1
   2   1  11 7222.97 1210.97  22
   2   1  12 20559.9 2086.07  22
   2   1  12 20128.2 1953.12  23
  -2   1 -12 20434.1 1991.87   1
   2   1  13 15851.9 1829.96  23
   2   1  13 17497.1 1991.35  22
  -2   1 -13 16343.7 1862.32   1
   2   1  14 8217.90 1382.41  22
  -2   1 -14 7007.54 1273.00   1
   2   1  14 7262.07 1269.14  23
  -2   1 -15 17831.0 2102.34   1
   2   1  15 18333.9 2121.52  23
   2   1  15 17903.4 2146.38  22
  -2   1 -16 9722.60 1638.36   1
   2   1  16 12959.3 1845.77  22
   2   1  16 11376.0 1756.35  23
   2   1  17 2179.33 790.557  22
  -2   1 -17 1092.82 659.663   1
   2   1  17 2116.55 776.036  23
  -2   1 -18 3183.81 1000.50   1
   2   1  18 5406.30 1273.90  23
   2   1  18 5724.73 1274.11  22
   2   1  19-314.526 389.980  22
   2   1  19 691.072 536.007  23
  -2   1 -19-921.647 643.096   1
  -2   1 -20 866.326 647.159   1
  -2   1 -20 744.644 628.022  25
  -2   1 -21 813.906 690.133   1
  -2   1 -21 1875.89 851.149  25
   2   1  21-506.939 466.883  22
  -2   1 -22 2214.62 1007.24   1
   2   1  22 929.457 85.5730  14
  -2   1 -23-887.242 695.040  25
  -2   1 -23-1060.60 754.703   1
   2   1  23 527.552 67.2314  16
   2   1  23 498.577 67.2577  14
   2   1  23 481.357 69.7645  29
   2   1  24 22.5020 38.2044  29
   2   1  24 77.5775 39.8528  16
   2   1  24 147.242 47.5389  14
  -2   1 -24-12.4163 43.5405  26
   2   1  25 1142.31 97.2789  16
  -2   1 -25 1263.79 111.454  26
   2   1  25 1402.37 111.658  29
   2   1  25 1351.62 109.210  14
  -2   1 -26 1833.13 136.627  26
   2   1  26 2007.75 133.497  29
   2   1  26 1965.57 132.067  14
   2   1  27 388.519 74.7209  14
  -2   1 -27 428.198 80.0443  26
   2   1  27 505.805 76.0497  29
   2   1  28 1280.10 110.261  29
  -2   1 -28 1315.33 118.728  26
   2   1  28 1242.27 110.178  14
   2   1  29 219.568 59.6969  14
   2   1  29 207.341 58.1851  29
  -2   1 -29 267.161 70.7435  26
  -2   1 -30 572.258 87.5700  26
   2   1  30 529.471 74.9324  14
   2   1  30 610.945 79.8724  29
   2   1  31 86.4172 51.4830  14
   2   1  31 68.5973 44.4554  29
  -2   1 -31 129.540 56.8366  26
   2   1  32 99.7257 47.5138  29
   2   1  32 151.934 54.6839  14
  -2   1 -32 100.159 52.1922  26
  -2   1 -33 85.9205 55.7382  26
   2   1  33 103.758 50.8348  14
   2   1  33 140.136 50.9643  29
  -2   1 -34 725.024 88.6689  26
   2   1  34 766.425 78.8455  29
   2   1  34 758.547 85.2049  14
  -2   1 -35 476.687 70.1026  26
   2   1  35 435.885 60.3595  29
   2   1  35 460.929 68.4172  14
   2   1  36 110.271 45.4250  14
  -2   1 -36 227.187 53.8870  26
   2   1  36 164.250 45.4039  29
   2   1  37 351.255 54.5479  14
   2   1  37 188.127 39.4076  29
  -2   1 -37 336.051 53.5499  26
   2   1  38 229.751 44.6178  14
  -2   1 -38 205.390 43.3944  26
  -2   1 -39 143.219 33.5328  26
   2   1  39 161.583 36.6243  14
  -2   2  40 699.211 55.7862  29
  -2   2  39 203.316 42.5750  29
   2   2 -38 166.764 36.1943  26
  -2   2  38 204.371 47.3979  29
  -2   2  38 157.212 35.3657  14
  -2   2  37 153.090 40.0232  14
  -2   2  37 211.512 51.6140  29
   2   2 -37 131.140 37.7796  26
  -2   2  36 9.81632 42.0256  29
   2   2 -36 21.2212 31.9462  26
  -2   2  36 32.5736 34.5116  14
  -2   2  35 138.107 46.8607  14
   2   2 -35 111.741 42.0627  26
  -2   2  35 142.532 55.8835  29
   2   2 -34 975.618 88.0325  26
  -2   2  34 1126.04 103.274  29
  -2   2  34 893.604 84.3429  14
  -2   2  33 1238.82 107.787  29
  -2   2  33 1151.19 96.5117  14
   2   2 -33 1184.11 96.8361  26
  -2   2  32 289.565 59.2756  14
  -2   2  32 307.672 72.4678  29
   2   2 -32 222.675 58.0553  26
   2   2 -31 6805.15 230.236  26
  -2   2  31 6577.32 226.438  14
  -2   2  31 6429.54 235.451  29
  -2   2  30 381.393 67.1620  14
   2   2 -30 411.582 69.0971  26
  -2   2  30 352.495 69.3276  29
   2   2 -29 1150.19 102.003  26
  -2   2  29 1122.08 101.678  14
  -2   2  29 1162.34 109.497  29
  -2   2  28 2237.04 139.296  14
   2   2 -28 2419.12 142.655  26
  -2   2  28 2265.14 144.583  29
  -2   2  27 716.199 82.1313  14
  -2   2  27 742.466 89.3333  29
   2   2 -27 805.222 87.7769  26
   2   2 -26 3453.84 165.711  26
  -2   2  26 3081.32 158.388  14
  -2   2  26 3144.80 163.461  29
   2   2 -25 1613.69 970.088  25
  -2   2  25 2080.07 133.501  29
  -2   2  25 2101.08 128.487  14
   2   2 -25 1778.41 122.126  26
  -2   2  25 2369.78 1029.94  23
   2   2 -24 1697.80 114.993  26
  -2   2  24 1567.26 114.881  29
  -2   2  24 1638.00 114.062  14
  -2   2  23 1231.72 102.090  29
  -2   2  23 197.251 383.703  23
   2   2 -23 2221.84 1017.95  25
  -2   2  22 660.476 78.5985  29
  -2   2  22-14.5047 231.787  23
  -2   2  21 3883.69 1089.87  22
   2   2 -21 2423.73 1044.57  25
  -2   2  20 26.3064 190.807  23
  -2   2  20 702.306 524.577  22
   2   2 -20 1229.44 759.969  25
  -2   2  19 5984.68 1406.28  22
  -2   2  19 6083.50 1450.30  23
   2   2 -19 5698.80 1307.15   1
   2   2 -19 6664.16 1541.11  25
  -2   2  18 3312.60 1120.76  23
   2   2 -18 2491.55 919.363  25
  -2   2  18 3815.13 1114.21  22
   2   2 -18 4075.90 1066.92   1
  -2   2  17 3938.49 1168.77  23
   2   2 -17 2178.08 949.500  25
  -2   2  17 4048.58 1131.93  22
   2   2 -17 2974.59 877.771   1
   2   2 -16 15302.9 1829.91   1
  -2   2  16 15941.3 2175.78  23
  -2   2  16 15516.3 2118.09  22
   2   2 -16 16458.2 2233.88  25
  -2   2  15 2170.28 827.774  22
  -2   2  15 4482.88 1125.58  23
   2   2 -15 3138.78 819.397   1
   2   2 -15 3264.11 1068.00  25
  -2   2  14 2538.62 880.758  22
   2   2 -14 2509.13 859.910  25
  -2   2  14 3650.03 1023.49  23
   2   2 -14 2726.90 716.758   1
   2   2 -13 2065.49 720.046  25
  -2   2  13 3298.12 917.454  23
  -2   2  13 2061.32 766.561  22
   2   2 -13 1143.36 499.591   1
  -2   2  12 8499.28 1445.66  23
   2   2 -12 12040.2 1343.35   1
   2   2 -12 11412.8 1709.14  25
   2   2 -11 17397.6 2010.57  25
  -2   2  11 18252.6 2023.43  23
   2   2 -10 8014.96 1352.59  25
  -2   2  10 6192.51 1190.76  23
   2   2  -9 7364.42 1248.57  25
   2   2  -9 6674.13 696.348  22
  -2   2   9 8067.58 1274.23  23
  -2   2   8 5680.39 1077.90  23
   2   2  -8 7477.30 1215.90  25
   2   2  -8 6210.88 731.510  22
   2   2  -7 10344.9 1361.18  25
   2   2  -7 10788.8 1032.86  22
  -2   2   7 10978.4 1449.38  23
   2   2  -6 11210.8 1102.04  22
  -2   2   6 11169.0 1425.98  23
   2   2  -6 11644.7 1384.85  25
   2   2  -5 13916.1 1302.95  22
  -2   2   5 13539.9 1557.75  23
   2   2  -5 13973.2 1440.38  25
   2   2  -4 26646.0 1854.69  22
  -2   2   4 27471.8 2199.16  23
   2   2  -4 27902.7 1944.31  25
  -2   2   3 15272.2 1624.52  23
   2   2  -3 18439.5 1502.64  25
   2   2  -3 17080.0 927.028  23
   2   2  -3 14992.7 1453.37  22
   2   2  -2 50002.4 2326.31  25
   2   2  -2 45555.0 2608.49  22
   2   2  -2 48142.5 1428.40  23
  -2   2   2 47816.2 2847.51  23
   2   2  -1 49900.9 2793.33  22
   2   2  -1 53187.0 2231.72  25
   2   2  -1 49179.6 1394.04  23
  -2   2   1 48614.3 1624.15   1
   2   2   0 43226.7 1857.69  25
   2   2   0 38696.7 2538.53  22
  -2   2   0 40789.0 1386.49   1
   2   2   0 41534.5 1332.57  23
   2   2   1 16681.1 1030.17  25
  -2   2  -1 15967.8 842.514   1
   2   2   1 16746.4 916.782  23
   2   2   1 15926.5 1667.08  22
   2   2   2 31045.0 1187.94  25
  -2   2  -2 29342.2 1163.59   1
   2   2   2 32790.4 2440.43  22
   2   2   2 32199.1 1395.54  23
   2   2   3 12192.4 1540.82  22
  -2   2  -3 12197.7 795.786   1
   2   2   3 14119.3 1007.26  23
  -2   2  -4 6858.77 666.325   1
   2   2   4 10958.0 971.988  23
   2   2   4 10125.5 1418.58  22
   2   2   5 8399.65 902.707  23
   2   2   5 7421.38 1256.91  22
  -2   2  -5 4973.25 618.659   1
  -2   2  -6 7135.96 791.460   1
   2   2   6 6771.16 1266.12  22
   2   2   6 8145.25 967.970  23
   2   2   7 10931.1 1185.07  23
   2   2   7 8783.04 1418.06  22
  -2   2  -7 10471.7 1025.85   1
   2   2   8 6520.32 975.221  23
  -2   2  -8 6996.70 907.361   1
   2   2   8 6435.43 1242.71  22
   2   2   9 16095.0 2056.96  22
   2   2   9 15926.4 1602.05  23
  -2   2  -9 15669.6 1429.74   1
  -2   2 -10 17313.7 1601.94   1
   2   2  10 14927.2 1615.01  23
   2   2  10 16291.7 2127.34  22
  -2   2 -11 2172.23 648.976   1
   2   2  11 2478.88 840.834  22
   2   2  11 2837.24 764.183  23
   2   2  12 3610.53 858.005  23
   2   2  12 4028.31 1118.18  22
  -2   2 -12 3032.33 770.146   1
  -2   2 -13 1551.75 619.755   1
   2   2  13 2389.81 932.070  22
   2   2  13 1129.43 538.860  23
  -2   2 -14 16056.1 1884.21   1
   2   2  14 20029.0 2472.47  22
   2   2  14 18947.3 2160.45  23
   2   2  15 4514.96 1102.79  23
   2   2  15 4586.23 1224.61  22
  -2   2 -15 1377.68 565.058   1
   2   2  16 3914.68 1030.53  23
  -2   2 -16 3344.66 994.934   1
   2   2  16 2498.03 943.240  22
   2   2  17 4253.16 1154.54  23
  -2   2 -17 4696.36 1103.15   1
   2   2  17 4380.18 1263.79  22
   2   2  18 38.3172 221.402  23
   2   2  18 1822.89 853.809  22
   2   2  19 4281.47 1291.09  22
   2   2  19 4323.37 1229.94  23
  -2   2 -19 2538.43 1055.28  25
   2   2  20 1060.35 672.987  22
  -2   2 -20 261.553 433.867  25
   2   2  20-259.501 337.060  23
   2   2  21 1422.11 101.871  14
   2   2  21 1087.29 666.968  23
  -2   2 -21 418.041 633.773  25
   2   2  22 1752.05 116.483  14
  -2   2 -22 898.554 782.648  25
   2   2  23 2473.62 139.286  14
  -2   2 -23 1793.47 957.317  25
   2   2  24 3546.55 172.029  29
   2   2  24 3575.54 167.004  14
   2   2  25 658.510 80.7500  14
  -2   2 -25 557.359 79.8197  26
   2   2  25 658.309 84.3018  29
   2   2  26 1916.30 130.885  29
   2   2  26 2026.87 130.759  14
  -2   2 -26 1976.38 135.281  26
  -2   2 -27 1569.41 124.256  26
   2   2  27 1565.08 120.819  29
   2   2  27 1597.72 118.877  14
   2   2  28 262.156 65.3050  29
  -2   2 -28 291.794 68.0987  26
   2   2  28 295.085 63.5364  14
  -2   2 -29 6827.12 241.548  26
   2   2  29 6829.06 236.602  29
   2   2  29 6514.92 228.881  14
   2   2  30 183.779 53.8262  14
  -2   2 -30 287.186 67.8558  26
   2   2  30 202.633 60.9813  29
  -2   2 -31 1048.06 100.437  26
   2   2  31 886.749 90.5600  14
   2   2  31 939.248 94.0976  29
  -2   2 -32 854.331 89.2965  26
   2   2  32 930.617 90.3195  29
   2   2  32 937.283 88.2021  14
   2   2  33 81.0872 45.1045  29
   2   2  33 109.428 43.9263  14
  -2   2 -33 89.2175 47.1612  26
   2   2  34 61.4554 41.2461  14
   2   2  34 45.0278 40.6231  29
  -2   2 -34 4.38197 38.7583  26
   2   2  35 108.695 39.4195  14
  -2   2 -35 85.5626 38.6355  26
   2   2  35 146.221 44.0464  29
  -2   2 -36 220.951 46.4265  26
   2   2  36 184.858 43.2791  29
   2   2  36 160.389 41.1994  14
   2   2  37 120.985 34.8711  14
  -2   2 -37 169.905 38.2252  26
   2   2  37 129.438 34.7989  29
  -2   2 -38 562.172 47.0643  26
  -2   3  38 34.4086 28.3213  29
  -2   3  37 116.645 36.9698  29
  -2   3  36 104.749 40.4704  29
  -2   3  35 123.294 46.4283  29
  -2   3  34 249.535 54.9322  29
  -2   3  33 334.044 64.7494  29
  -2   3  32 608.595 78.6672  29
  -2   3  31 23.4978 45.9400  29
  -2   3  30 276.869 63.5028  29
  -2   3  29 13.0185 47.7926  29
  -2   3  28 268.147 63.6583  29
  -2   3  27 175.570 59.3367  29
  -2   3  26 1827.95 128.669  29
  -2   3  25 636.948 84.5026  29
  -2   3  24 1302.81 805.213  23
  -2   3  24 546.302 76.4486  29
  -2   3  23-624.040 621.701  23
   2   3 -23-1294.30 818.627  25
  -2   3  22 1340.95 108.176  29
  -2   3  22 802.272 676.628  22
   2   3 -22-391.910 527.101  25
  -2   3  22 1921.46 947.672  23
  -2   3  21 1147.25 724.533  23
  -2   3  21 2340.24 1055.77  22
  -2   3  21 1145.69 100.654  29
   2   3 -20 218.175 342.314  25
  -2   3  20 168.852 445.985  22
  -2   3  20 652.514 81.0983  29
  -2   3  19 4397.87 1400.49  22
   2   3 -19 933.687 632.746  25
  -2   3  19 4898.18 1393.72  23
   2   3 -18 9284.11 1960.51  25
  -2   3  18 10095.6 2014.53  23
  -2   3  18 10984.0 2187.03  22
   2   3 -17 4329.68 1304.84  25
  -2   3  17 4887.29 1436.32  22
  -2   3  17 5160.12 1378.16  23
  -2   3  16 7196.92 1718.15  22
  -2   3  16 9895.87 1925.58  23
   2   3 -16 8497.00 1820.09  25
   2   3 -15 2315.26 926.653  25
  -2   3  15 2747.18 1008.79  23
  -2   3  15 1116.47 754.369  22
  -2   3  14 9321.35 1784.87  23
   2   3 -14 7954.49 1655.20  25
  -2   3  14 10327.6 1992.65  22
  -2   3  13 303.385 375.019  22
  -2   3  13 1438.88 726.881  23
   2   3 -13 2366.90 880.289  25
   2   3 -12 1167.13 605.881  25
  -2   3  12 2077.92 882.436  22
  -2   3  12 1222.69 633.158  23
   2   3 -11 1895.66 744.921  25
  -2   3  11 1247.13 640.306  23
   2   3 -10 5149.39 1192.61  25
  -2   3  10 6553.62 1352.24  23
   2   3  -9 253.078 298.189  25
  -2   3   9 1669.41 703.892  23
  -2   3   8 2423.21 831.481  23
   2   3  -8 2399.32 761.386  25
  -2   3   7 7323.98 1428.04  23
   2   3  -7 6992.87 1245.23  25
   2   3  -7 6062.76 1080.33  22
   2   3  -6 7082.62 1250.70  25
  -2   3   6 7756.95 1407.03  23
   2   3  -6 5792.05 1057.21  22
  -2   3   5 11906.7 1688.00  23
   2   3  -5 14709.8 1750.80  22
   2   3  -5 16463.2 1804.63  25
   2   3  -4 935.212 445.013  22
   2   3  -4 2477.97 683.938  25
  -2   3   4 1152.27 500.759  23
  -2   3   3 76071.4 4286.54  23
   2   3  -3 82567.5 3699.77  25
   2   3  -3 73546.6 4109.99  22
   2   3  -2 5900.68 901.576  25
  -2   3   2 3223.22 912.646  23
   2   3  -2 3946.43 968.127  22
  -2   3   1 97909.4 4878.63  23
   2   3  -1 95816.8 4851.93  22
  -2   3   0 5108.77 1136.58  23
   2   3   0 4340.60 1093.67  22
  -2   3  -1 72919.6 4271.48  23
   2   3   1 77917.3 4541.26  22
   2   3   2 267.437 356.089  22
   2   3   3 17891.4 2250.28  22
   2   3   4 5512.94 1270.15  22
   2   3   5 5260.27 1288.89  22
   2   3   6 3236.94 1025.54  22
   2   3   7 445.001 421.114  22
   2   3   8 4955.07 1296.28  22
   2   3   9 2572.50 978.307  22
   2   3  10 511.868 492.880  22
   2   3  11 1406.61 766.457  22
   2   3  12 11877.3 2113.87  22
   2   3  13 2644.46 1024.15  22
   2   3  14 9665.00 1997.76  22
   2   3  15 2346.88 1054.87  22
   2   3  16 12293.9 2289.73  22
  -2   3 -16 6985.71 1700.03  25
   2   3  17 4026.42 1325.41  22
  -2   3 -17 1974.57 963.517  25
   2   3  18-674.178 633.162  22
  -2   3 -18 658.281 607.642  25
  -2   3 -19 1450.47 864.324  25
   2   3  19 1324.21 916.663  22
   2   3  20 1374.73 833.284  22
  -2   3 -20 491.938 554.500  25
  -2   3 -21-1042.68 725.521  25
   2   3  21 3443.16 1364.62  22
   2   3  22-496.634 508.458  22
  -2   3 -24 1927.91 128.930  26
   2   3  25 141.086 59.7928  29
  -2   3 -25 252.766 58.0852  26
   2   3  26 309.337 70.2296  29
   2   3  26 279.457 59.2677  14
  -2   3 -26 253.031 58.9126  26
  -2   3 -27 78.6467 46.8419  26
   2   3  27 115.130 58.7406  29
   2   3  27 13.4807 34.5049  14
   2   3  28 280.418 69.2079  29
  -2   3 -28 279.608 59.7685  26
   2   3  28 213.938 53.5311  14
   2   3  29 15.5291 35.3674  14
   2   3  29 150.260 58.2898  29
  -2   3 -29 59.3593 41.0447  26
  -2   3 -30 537.943 70.9333  26
   2   3  30 692.033 83.6985  29
   2   3  30 513.002 62.3434  14
  -2   3 -31 301.023 54.1586  26
   2   3  31 303.733 60.4323  29
   2   3  32 235.018 52.4900  29
  -2   3 -32 213.822 46.0600  26
  -2   3 -33 107.108 34.9576  26
   2   3  33 58.6922 39.6151  29
  -2   3 -34 87.1904 31.2584  26
   2   3  34 140.366 42.0423  29
   2   3  35 193.848 40.1936  29
   2   3  36 36.9560 27.6289  29
  -2   4  35 115.278 28.9751  29
  -2   4  34 94.5174 33.8320  29
  -2   4  33 123.914 39.6606  29
  -2   4  32 116.106 41.8434  29
  -2   4  31 147.147 45.7921  29
  -2   4  30 279.889 55.5979  29
  -2   4  29 203.607 52.0923  29
  -2   4  28 247.332 54.2229  29
  -2   4  27 1308.46 104.639  29
  -2   4  26 328.120 64.9119  29
  -2   4  25 1721.49 119.627  29
  -2   4  24 674.848 83.6391  29
  -2   4  23 153.109 55.0956  29
  -2   4  22 451.555 74.9626  29
  -2   4  21 1215.19 102.752  29
  -2   4  20 4405.45 184.866  29
  -2   4  19 9642.35 269.300  29
  -2   4  18 57.5849 325.131  22
   2   4 -18-162.270 287.751  25
   2   4 -17 9672.97 2112.87  25
  -2   4  17 8483.59 2096.09  22
   2   4 -16 3471.74 1240.81  25
  -2   4  16 7421.55 1971.47  22
   2   4 -15 2790.29 1131.91  25
  -2   4  15 4376.11 1510.06  22
  -2   4  14 3841.60 1367.19  22
   2   4 -14 4907.73 1446.80  25
  -2   4  13 1389.80 859.398  22
   2   4 -13 2474.85 1013.17  25
  -2   4  12 4949.60 1565.88  22
  -2   4  12 6263.48 1540.42  23
   2   4 -12 6709.52 1591.63  25
  -2   4  11 2674.46 1111.74  22
  -2   4  11 6390.90 1563.16  23
  -2   4  10 1982.58 987.847  22
  -2   4  10 2975.33 1037.00  23
  -2   4   9 1926.32 928.472  22
  -2   4   9 1013.35 655.407  23
  -2   4   8-533.162 645.763  22
  -2   4   8 1235.14 740.304  23
  -2   4   7 1574.79 722.688  23
  -2   4   7 2901.43 1139.81  22
  -2   4   6 662.401 495.356  23
  -2   4   5 104.865 279.739  23
  -2   4   4 681.181 605.257  23
   2   4  -4 1137.27 619.838  22
   2   4  -3 587.159 525.294  22
  -2   4   3-229.864 435.157  23
  -2   4   2 3439.88 1049.59  23
   2   4  -2 2369.23 920.525  22
   2   4  -1 428.992 424.607  22
  -2   4   1 920.784 709.349  23
  -2   4   0 2260.80 956.984  23
   2   4   0 2803.24 1066.57  22
  -2   4  -1 560.483 626.151  23
   2   4   1-18.0411 112.786  22
  -2   4  -2 1785.04 868.725  23
   2   4   2-143.528 345.054  22
   2   4   3 1325.90 754.914  22
  -2   4  -3 2987.70 1062.87  23
  -2   4  -4 2271.54 925.037  23
   2   4   4 2165.52 963.802  22
  -2   4  -5 1438.15 764.715  23
   2   4   5 2548.80 1095.89  22
   2   4   6 250.856 406.520  22
  -2   4  -6-1014.13 623.441  23
  -2   4  -7-21.2044 253.791  25
   2   4   7 675.587 661.135  22
  -2   4  -8 2089.62 903.961  25
   2   4   8 1725.61 895.319  22
   2   4   9 3160.98 1234.73  22
  -2   4  -9 804.436 572.395  25
   2   4  10 5477.21 1616.91  22
  -2   4 -10 3609.40 1200.95  25
   2   4  11 1513.51 918.568  22
  -2   4 -11 2033.54 990.215  25
  -2   4 -12 4464.95 1414.70  25
   2   4  12 6611.07 1804.31  22
   2   4  13 4276.86 1454.72  22
  -2   4 -13 2914.30 1169.52  25
  -2   4 -14 566.709 538.660  25
   2   4  14 4888.60 1580.05  22
  -2   4 -15 8484.40 1996.54  25
   2   4  15 11491.8 2411.66  22
   2   4  16 44.0614 345.328  22
   2   4  24 301.972 70.2721  29
   2   4  25 1894.00 126.092  29
   2   4  26 386.940 69.1657  29
   2   4  27 197.277 55.5349  29
   2   4  28 366.799 64.9597  29
   2   4  29 138.912 48.8989  29
   2   4  30 66.5390 40.7581  29
   2   4  31 73.3465 37.3153  29
   2   4  32-10.3355 32.6539  29
   2   4  33 134.679 33.2951  29
  -2   5  28 295.014 41.9017  29
  -2   5  27 26.2832 28.9673  29
  -2   5  26 21.3136 31.7716  29
  -2   5  25 18.8126 34.4742  29
  -2   5  24 47.6753 38.9947  29
  -2   5   6 947.062 821.927  22
  -2   5   5-25.8543 118.798  22
  -2   5   4 468.190 580.363  22
  -2   5   3-114.250 341.397  22
  -2   5   2-175.876 347.163  22
  -2   5   1-540.693 625.818  22
  -2   5   0-61.5390 343.906  22
  -2   5  -1 200.650 464.868  22
   2   5   1-383.752 487.118  22
   2   5   2 1929.34 1035.42  22
   2   5   3 186.365 324.254  22
   2   5   4-1009.69 737.024  22
   2   5   5 161.789 530.320  22
   2   5  21 235.748 58.1095  29
   2   5  22 90.2144 46.9802  29
   2   5  23 66.5782 47.9537  29
   2   5  24 128.243 45.6780  29
   2   5  25 50.0161 37.3956  29
   2   5  26 192.234 43.2149  29
   2   5  27 106.426 35.5592  29
   2   5  28 31.0149 29.9077  29
   2   5  29 40.7430 25.2125  29
   2   6  16 162.295 44.5734  29
   2   6  17 275.177 45.9424  29
   2   6  18 22.6106 29.9866  29
   2   6  19 178.757 37.8628  29
   2   6  20 94.4872 26.9227  29
   3  -7 -14 206.138 30.5140  21
   3  -7 -13 143.412 30.0988  21
   3  -7 -12 255.861 36.9264  21
   3  -7 -11 551.836 49.6208  21
  -3  -7  10 345.006 43.0063   8
   3  -7 -10 254.158 39.6041  21
  -3  -7   9 310.327 43.7212   8
   3  -7  -9 196.554 37.6800  21
  -3  -7   8 374.796 48.3967   8
   3  -7  -8 363.865 45.1200  21
   3  -7  -7 134.565 34.8758  21
  -3  -7   7 138.218 38.7280   8
  -3  -7   6 204.760 42.5212   8
   3  -7  -6 236.105 40.4769  21
  -3  -7   5 70.0653 35.1531   8
   3  -7  -5 127.680 35.6186  21
  -3  -7   4 322.173 48.5400   8
   3  -7  -4 382.573 49.6652  21
  -3  -7   3 232.898 45.1856   8
   3  -7  -3 245.472 42.7709  21
  -3  -7   2 259.256 46.8004   8
   3  -7  -2 509.633 53.4293  10
   3  -7  -1 542.537 54.8114  10
  -3  -7   1 358.494 50.0970   8
  -3  -7   0 135.403 38.8952   8
   3  -7   0 217.797 43.7591  10
  -3  -7  -1 360.739 52.1342   8
   3  -7   1 353.767 49.2807  10
  -3  -7  -2 22.9360 37.0212   8
   3  -7   2 201.429 44.3797  10
  -3  -7  -3 58.3252 34.6123   8
   3  -7   3 161.154 44.4356  10
  -3  -7  -4 92.8628 34.7271   8
   3  -7   4 119.355 40.5439  10
  -3  -7  -5 216.575 42.4442   8
   3  -7   5 271.707 48.0333  10
   3  -7   6 264.801 46.2558  10
  -3  -7  -6 155.999 38.2898   8
  -3  -7  -7 110.024 33.9262   8
   3  -7   7 264.310 45.1843  10
  -3  -7  -8 413.800 46.2356   8
   3  -7   8 514.056 52.4776  10
   3  -7   9 301.185 43.5767  10
  -3  -7  -9 58.6237 26.9446   8
   3  -7  10 333.944 42.2006  10
   3  -7  11 549.023 46.7687  10
   3  -6 -25 28.9650 21.4430  21
  -3  -6  24 81.6541 27.5733   9
   3  -6 -24 71.0067 27.6747  21
  -3  -6  23 117.563 33.5713   9
   3  -6 -23 85.9561 30.8201  21
   3  -6 -22 213.020 40.9815  21
  -3  -6  22 220.719 40.3682   9
  -3  -6  21 340.821 49.4177   9
   3  -6 -21 346.983 49.9155  21
   3  -6 -20 272.706 49.2949  21
  -3  -6  20 301.540 51.3377   9
   3  -6 -19 241.533 48.6714  21
  -3  -6  19 237.528 48.3980   9
   3  -6 -18 108.211 41.8735  21
  -3  -6  18 147.781 44.2909   9
   3  -6 -17 237.108 54.0737  21
  -3  -6  17 398.205 59.8046   9
   3  -6 -16 812.481 81.6294  21
  -3  -6  16 848.553 78.1815   9
  -3  -6  15 444.443 63.7318   9
   3  -6 -15 494.076 68.3239  21
  -3  -6  15 438.024 58.7621   8
  -3  -6  14 974.493 81.2832   8
   3  -6 -14 939.682 89.8114  21
  -3  -6  14 1069.67 88.1760   9
   3  -6 -13 672.710 80.0442  21
  -3  -6  13 694.552 74.6921   9
  -3  -6  12 460.221 66.6328   9
   3  -6 -12 518.585 71.7126  21
   3  -6 -11 1026.98 87.4165   8
  -3  -6  11 1136.60 93.7260   8
  -3  -6  11 1074.97 89.5182   9
   3  -6 -11 1253.55 101.580  21
   3  -6 -10 1477.98 111.431  21
   3  -6 -10 1388.87 103.173   8
  -3  -6  10 1370.29 104.796   8
  -3  -6  10 1233.90 95.9438   9
  -3  -6   9 412.527 66.9106   8
   3  -6  -9 510.497 68.5774   8
  -3  -6   9 555.000 71.8499   9
   3  -6  -9 665.882 81.8070  21
  -3  -6   8 1064.03 95.1479   8
   3  -6  -8 1325.11 109.816  21
  -3  -6   8 1192.51 95.7435   9
   3  -6  -8 1170.22 99.3856   8
   3  -6  -7 268.795 60.1641   8
  -3  -6   7 278.966 63.4192   8
   3  -6  -7 229.897 52.8880  10
  -3  -6   7 251.499 53.9063   9
  -3  -6   6 599.315 81.1104   8
   3  -6  -6 279.339 55.5913  10
   3  -6  -6 496.342 73.1625  21
  -3  -6   6 457.054 65.6835   9
   3  -6  -6 414.249 69.9913   8
  -3  -6   5 528.811 66.4653   9
  -3  -6   5 630.140 82.2857   8
   3  -6  -5 522.991 78.8722  21
   3  -6  -5 462.485 70.1665  10
   3  -6  -5 541.810 76.0840   8
   3  -6  -4 210.948 57.3595   8
   3  -6  -4 293.724 61.2247  21
   3  -6  -4 185.273 52.7307  10
  -3  -6   4 226.071 62.3368   8
   3  -6  -3 190.238 57.8736   8
   3  -6  -3 179.958 51.6505  10
   3  -6  -3 237.089 58.8849  21
  -3  -6   3 281.687 66.1237   8
   3  -6  -2 69.6818 49.4247  10
   3  -6  -2 203.515 55.0880  21
  -3  -6   2 203.497 59.6212   8
   3  -6  -2 166.520 58.2615   8
   3  -6  -1 199.880 61.2560   8
  -3  -6   1 255.521 62.6506   8
   3  -6  -1 55.1524 50.3940  10
   3  -6  -1 201.652 54.7195  21
   3  -6   0 95.9480 50.9048  10
  -3  -6   0 217.176 63.5127   8
   3  -6   0 184.366 62.0985   8
   3  -6   0 133.844 47.0517  21
  -3  -6  -1 271.084 65.9685   8
   3  -6   1 271.410 68.3587   8
   3  -6   1 257.034 59.7387  21
  -3  -6  -2 765.805 89.3414   8
   3  -6   2 831.341 93.1017   8
   3  -6   2 540.508 78.9539  10
   3  -6   2 769.693 85.0609  21
   3  -6   3 228.246 61.1369  10
  -3  -6  -3 345.141 67.8748   8
   3  -6   3 350.430 67.3424  21
   3  -6   4 705.492 91.2111   8
  -3  -6  -4 563.093 79.0523   8
   3  -6   4 557.819 75.6990  21
   3  -6   4 388.999 70.4522  10
   3  -6   5 1254.72 113.492   8
  -3  -6  -5 1046.06 100.484   8
   3  -6   5 862.329 94.9350  21
   3  -6   5 971.720 98.1372  10
   3  -6   6 997.393 101.842   8
  -3  -6  -6 782.323 88.2437   8
   3  -6   7 1031.14 99.0692  10
  -3  -6  -7 1074.10 102.167   8
   3  -6   8 1244.28 105.612  10
  -3  -6  -8 1386.06 108.804   8
  -3  -6  -9 329.863 64.4226   8
   3  -6   9 332.534 66.2460  10
   3  -6  10 646.779 79.4423  10
  -3  -6 -10 661.894 79.5083   8
   3  -6  11 638.279 79.0891  10
  -3  -6 -11 739.625 79.8999   8
   3  -6  12 462.492 69.8997  10
  -3  -6 -12 506.642 65.9750   8
   3  -6  13 755.613 81.3475  15
  -3  -6 -13 694.325 73.4825   8
   3  -6  13 609.481 72.6127  10
  -3  -6 -14 302.274 51.7623   8
   3  -6  14 190.911 51.4387  10
   3  -6  14 354.366 60.5577  15
   3  -6  15 113.913 42.4912  10
   3  -6  15 190.367 54.0112  15
  -3  -6 -15 74.0382 35.8267   8
   3  -6  16 146.634 42.9469  10
   3  -6  16 257.376 55.4511  15
  -3  -6 -16 257.609 45.3955   8
   3  -6  17 212.803 43.7702  10
   3  -6  17 335.923 56.5786  15
  -3  -6 -17 267.914 40.8517   8
  -3  -6 -17 271.214 46.9634  17
   3  -6  18 399.454 57.8606  15
   3  -6  18 314.253 45.3226  10
  -3  -6 -18 287.075 45.5738  17
   3  -6  19 272.962 39.3324  10
   3  -6  19 222.857 44.6236  15
  -3  -6 -19 192.488 38.8399  17
  -3  -6 -20 92.6432 30.9626  17
  -3  -5  31 78.5915 29.5914   9
   3  -5 -31 130.590 28.8481  21
  -3  -5  30 198.782 34.8514  15
  -3  -5  30 186.881 39.8940   9
   3  -5 -30 210.370 36.9319  21
   3  -5 -30 201.347 32.5000   7
  -3  -5  29 69.4270 35.0166   9
   3  -5 -29 119.558 31.8965   7
  -3  -5  29 138.076 35.2389  15
  -3  -5  28 45.9454 35.7559   9
  -3  -5  28 105.320 37.8313  15
   3  -5 -28 139.656 38.2609   7
  -3  -5  27 316.233 52.1734  15
   3  -5 -27 297.042 47.8667   7
   3  -5 -27 342.377 59.9969  17
  -3  -5  27 184.138 49.9040   9
  -3  -5  26 161.978 50.9345   9
  -3  -5  26 269.943 52.2773  15
   3  -5 -26 331.155 52.8297   7
   3  -5 -26 259.127 61.4851  17
  -3  -5  25 361.573 64.1860   9
  -3  -5  25 416.993 63.8681  15
   3  -5 -25 404.942 59.4838   7
   3  -5 -25 509.429 72.8951  17
   3  -5 -24 207.921 59.6238  17
   3  -5 -24 263.047 54.1338   7
  -3  -5  24 190.475 52.1328   9
  -3  -5  24 167.060 52.0857  15
   3  -5 -23 231.354 66.4223  17
  -3  -5  23 219.196 57.0948   9
   3  -5 -23 224.586 53.2874   7
  -3  -5  23 240.269 60.0098  15
   3  -5 -22 433.961 63.3865   7
   3  -5 -22 320.449 70.9796  17
  -3  -5  22 297.079 62.1969   9
  -3  -5  22 369.421 67.5839  15
  -3  -5  21 1004.36 100.395   9
   3  -5 -21 879.779 97.8701  17
  -3  -5  21 958.189 96.4868  15
   3  -5 -20 2054.29 141.329  17
  -3  -5  20 2230.16 140.582   9
  -3  -5  20 2171.12 141.048  15
   3  -5 -19 987.622 104.961  17
  -3  -5  19 947.635 98.2668   9
  -3  -5  19 1131.08 109.741  15
  -3  -5  18 2672.08 158.177  15
  -3  -5  18 3023.39 153.271  10
   3  -5 -18 2577.67 155.640  17
  -3  -5  18 2714.73 155.958   9
  -3  -5  17 1569.77 121.354  10
   3  -5 -17 1402.79 120.213  17
  -3  -5  17 1556.52 125.512  15
  -3  -5  17 1487.68 122.612   9
  -3  -5  16 642.025 85.6914  10
  -3  -5  16 730.048 89.5390   9
  -3  -5  16 769.532 93.9656  15
   3  -5 -16 579.777 88.2611  17
  -3  -5  15 3218.35 175.347  15
  -3  -5  15 3101.76 170.289   9
  -3  -5  15 3451.89 162.657   8
   3  -5 -15 3351.13 175.188  17
  -3  -5  15 3066.86 160.834  10
  -3  -5  14 4013.24 176.475   8
  -3  -5  14 4248.51 198.850  15
  -3  -5  14 3630.50 183.499   9
  -3  -5  14 4005.29 184.948  10
   3  -5 -14 4211.28 198.262  17
  -3  -5  13 3973.01 190.080   9
  -3  -5  13 4342.19 202.983  15
  -3  -5  13 4035.08 187.795  10
   3  -5 -13 4290.90 197.310  17
  -3  -5  13 4294.23 186.103   8
  -3  -5  12 5527.54 220.707   9
  -3  -5  12 5557.04 215.498   8
  -3  -5  12 5556.07 216.153  10
   3  -5 -12 5847.15 230.028  17
   3  -5 -12 5542.11 224.635  21
  -3  -5  12 6248.64 238.956  15
  -3  -5  11 5592.15 228.186  15
  -3  -5  11 5492.64 213.502   8
   3  -5 -11 5431.87 205.716   8
  -3  -5  11 5087.17 210.886   9
  -3  -5  11 5112.50 209.547  10
   3  -5 -11 5008.47 211.606  21
   3  -5 -11 5767.02 222.265  17
  -3  -5  10 3115.13 179.588  15
   3  -5 -10 3050.12 166.516  21
   3  -5 -10 3027.06 156.473   8
  -3  -5  10 2889.79 161.243  10
  -3  -5  10 2902.36 159.813   8
  -3  -5  10 2915.98 161.181   9
  -3  -5   9 3339.80 168.969   8
   3  -5  -9 3511.14 171.726   8
  -3  -5   9 3419.93 174.031  10
   3  -5  -9 3194.83 173.475  21
  -3  -5   9 3231.84 177.035  15
  -3  -5   9 3403.63 171.479   9
  -3  -5   8 1387.13 117.027  10
  -3  -5   8 1382.07 113.258   9
  -3  -5   8 1462.56 114.784   8
   3  -5  -8 1314.76 114.090  21
  -3  -5   8 1363.63 120.716  15
   3  -5  -8 1347.64 112.300   8
  -3  -5   7 1854.65 128.684   8
   3  -5  -7 1810.22 128.110   8
  -3  -5   7 1918.07 132.603  10
   3  -5  -7 1907.20 128.866  10
   3  -5  -7 1865.43 134.281  21
  -3  -5   7 2074.48 140.190  15
  -3  -5   7 2025.63 130.964   9
   3  -5  -6 1242.04 108.038  10
   3  -5  -6 1091.81 104.225   8
  -3  -5   6 1300.26 110.663   8
  -3  -5   6 1335.01 112.770  10
   3  -5  -6 1286.79 110.125  21
  -3  -5   6 1262.41 105.545   9
   3  -5  -5 769.616 84.5672   8
  -3  -5   5 787.669 91.4581  10
  -3  -5   5 856.938 92.9475   8
   3  -5  -5 892.573 93.7240  10
   3  -5  -5 895.878 94.8448  21
  -3  -5   5 795.834 86.9321   9
   3  -5  -4 628.964 82.6630  21
   3  -5  -4 531.361 75.0434   8
  -3  -5   4 726.960 86.8718  10
  -3  -5   4 642.434 83.2498   8
   3  -5  -4 748.627 87.5537  10
  -3  -5   4 733.449 84.0601   9
  -3  -5   3 446.259 73.6776   8
   3  -5  -3 437.005 73.1568   8
  -3  -5   3 556.134 81.5099  10
   3  -5  -3 636.476 82.2359  10
   3  -5  -3 521.105 76.3142  21
  -3  -5   3 587.894 74.4596   9
   3  -5  -2 293.727 59.3845   8
  -3  -5   2 337.130 58.2957   9
   3  -5  -2 390.400 67.4985  21
  -3  -5   2 364.883 68.7433  10
  -3  -5   2 397.801 69.4941   8
   3  -5  -2 461.556 75.0084  10
   3  -5  -1 434.674 61.7668   8
  -3  -5   1 460.275 66.6284   9
   3  -5  -1 519.158 78.7319  10
   3  -5  -1 497.424 74.9864  21
  -3  -5   1 529.739 75.7627   8
  -3  -5   1 548.494 76.5602  10
  -3  -5   0 349.585 67.1601   8
   3  -5   0 365.207 67.2214   8
   3  -5   0 556.070 728.288  24
  -3  -5   0 422.573 67.0671   9
   3  -5   0 405.662 69.1136  21
  -3  -5   0 452.156 70.4960  10
   3  -5   0 426.854 75.1894  10
   3  -5   1 618.361 83.8036   8
  -3  -5  -1 702.058 86.8503   8
   3  -5   1 690.574 90.5177  10
   3  -5   1 637.557 80.6719  21
  -3  -5  -1 728.245 82.2736   9
   3  -5   2 728.025 92.1045  15
   3  -5   2 685.955 81.5736  21
   3  -5   2 572.197 83.9680   8
  -3  -5  -2 817.324 90.4041  10
  -3  -5  -2 667.678 89.0407   8
  -3  -5  -2 692.267 77.6701   9
   3  -5   2 685.828 89.3911  10
  -3  -5  -3 1565.14 124.132   8
  -3  -5  -3 1785.62 117.041   9
  -3  -5  -3 1928.21 130.562  10
   3  -5   3 1595.02 124.377   8
   3  -5   3 1682.04 128.593  10
   3  -5   3 1654.37 128.093  15
   3  -5   3 1600.86 123.328  21
   3  -5   4 2046.76 140.236   8
   3  -5   4 2132.27 145.710  15
   3  -5   4 2155.06 146.748  10
  -3  -5  -4 2124.40 142.242   8
   3  -5   4 2108.44 136.841  21
   3  -5   5 1659.47 125.809  15
  -3  -5  -5 1604.96 126.154   8
   3  -5   5 1649.24 128.254  10
   3  -5   5 1582.20 119.019  21
   3  -5   5 1424.60 120.286   8
  -3  -5  -6 3396.69 178.624   8
   3  -5   6 3412.34 173.627  21
   3  -5   6 3481.89 177.733   8
   3  -5   6 3484.39 184.127  10
   3  -5   6 3610.14 182.815  15
  -3  -5  -7 2862.86 165.519   8
   3  -5   7 2926.29 160.354  21
   3  -5   7 2912.80 164.347  15
   3  -5   7 2904.27 164.430   8
   3  -5   7 2652.06 162.819  10
   3  -5   8 4301.56 202.174  15
   3  -5   8 4431.00 199.398   8
   3  -5   8 4340.43 203.731  10
   3  -5   8 4732.88 201.146  21
  -3  -5  -8 4481.43 202.979   8
   3  -5   9 6661.14 246.080  15
  -3  -5  -9 6913.73 248.248   8
   3  -5   9 6663.12 240.972   8
   3  -5   9 6639.10 248.028  10
  -3  -5 -10 3340.99 176.221   8
  -3  -5 -10 3668.50 181.160  17
   3  -5  10 3223.57 180.121  10
   3  -5  10 3678.66 180.184   8
   3  -5  10 3429.40 180.467  15
   3  -5  11 4533.50 206.420  15
   3  -5  11 4321.63 201.982  10
   3  -5  11 5076.89 208.626   8
  -3  -5 -11 4669.19 203.305   8
  -3  -5 -11 4978.33 209.874  17
   3  -5  12 2598.90 159.644  15
   3  -5  12 3166.79 170.354   8
   3  -5  12 2578.81 158.442  10
  -3  -5 -12 2689.34 155.569   8
  -3  -5 -12 2613.81 156.378  17
   3  -5  13 723.871 93.2605  15
  -3  -5 -13 823.880 95.3458   8
   3  -5  13 720.751 92.4888  10
  -3  -5 -13 635.045 89.4251  17
   3  -5  14 1690.60 127.080  10
   3  -5  14 1549.93 116.800  18
   3  -5  14 1506.32 125.144  15
  -3  -5 -14 1736.65 125.365   8
  -3  -5 -14 1718.89 130.342  17
   3  -5  15 2216.44 149.428  15
   3  -5  15 2394.67 148.090  10
  -3  -5 -15 2389.98 142.375   8
   3  -5  15 2258.59 138.494  18
  -3  -5 -15 2253.18 148.388  17
  -3  -5 -16 1112.80 108.298  17
  -3  -5 -16 1232.74 103.266   8
   3  -5  16 1281.92 108.161  10
   3  -5  16 1246.78 107.664  18
   3  -5  16 1203.88 114.591  15
   3  -5  17 1734.43 131.196  15
   3  -5  17 1507.38 110.846  10
  -3  -5 -17 1719.78 116.626   8
   3  -5  17 1601.03 118.382  18
  -3  -5 -17 1703.88 127.389  17
  -3  -5 -18 1470.90 101.934   8
   3  -5  18 1294.55 105.963  18
   3  -5  18 1051.76 93.1202  10
  -3  -5 -18 1381.83 112.548  17
   3  -5  18 1320.51 114.955  15
   3  -5  19 337.526 58.5267  10
   3  -5  19 379.467 65.8902  18
   3  -5  19 379.801 71.3381  15
  -3  -5 -19 432.258 74.7406  17
   3  -5  20 283.750 63.0408  15
  -3  -5 -20 351.865 68.6311  17
   3  -5  20 235.217 48.8977  10
   3  -5  20 350.968 64.9177  18
   3  -5  21 261.302 56.8176  15
  -3  -5 -21 299.653 64.0497  17
   3  -5  21 217.564 53.3549  18
  -3  -5 -22 373.831 67.7859  17
   3  -5  22 336.516 58.6198  18
   3  -5  22 360.944 63.8000  15
   3  -5  23 376.343 63.7344  15
   3  -5  23 353.795 58.3927  18
  -3  -5 -23 397.100 63.0647  17
   3  -5  24 242.046 53.2923  15
  -3  -5 -24 191.431 53.3480  17
   3  -5  24 268.911 52.1165  18
  -3  -5 -25 92.6468 43.3056  17
   3  -5  25 78.5188 39.1301  15
   3  -5  25 89.3446 37.4780  18
   3  -5  26 197.844 42.6402  15
  -3  -5 -26 184.127 45.8016  17
   3  -5  26 139.721 37.9384  18
   3  -5  27 202.870 37.4140  18
  -3  -5 -27 273.028 45.8758  17
   3  -5  27 238.040 41.0148  15
  -3  -5 -28 207.923 38.5209  17
   3  -5  28 196.724 35.6802  15
   3  -5  28 129.552 30.5132  18
  -3  -4  35 107.996 31.2230   9
   3  -4 -35 223.552 39.3908   7
  -3  -4  34 95.9199 28.7578  15
   3  -4 -34 72.0118 34.3174   7
  -3  -4  33 40.2132 31.6104  15
   3  -4 -33 77.6803 39.6886   7
  -3  -4  32 188.999 44.5757  15
   3  -4 -32 255.315 53.1699   7
   3  -4 -32 264.563 54.7621  17
  -3  -4  31 106.070 41.5880  15
   3  -4 -31 124.977 49.6029  17
   3  -4 -31 76.5503 45.0567   7
  -3  -4  30 258.007 52.0557  15
   3  -4 -30 249.865 58.5520   7
   3  -4 -30 247.196 62.8189  17
  -3  -4  29 161.479 49.8762  15
   3  -4 -29 255.138 61.0102   7
  -3  -4  29 239.924 62.2909  18
   3  -4 -29 199.944 59.0189  17
   3  -4 -28 167.560 59.8096   7
  -3  -4  28 219.799 54.9130  15
  -3  -4  28 281.930 65.9931  18
   3  -4 -28 217.206 63.5424  17
  -3  -4  27 627.131 80.3791  15
   3  -4 -27 682.967 89.9139   7
  -3  -4  27 705.484 87.6767  18
   3  -4 -27 671.018 90.5475  17
   3  -4 -26 1607.67 128.596  17
  -3  -4  26 1532.18 120.859  18
  -3  -4  26 1483.21 117.332  15
   3  -4 -26 1418.25 116.851   7
   3  -4 -25 141.708 62.0919  17
   3  -4 -25 97.5432 55.2738   7
  -3  -4  25 141.688 56.2558  15
  -3  -4  25 138.850 56.8152  18
  -3  -4  24 409.981 74.5811  15
   3  -4 -24 424.528 80.3807  17
   3  -4 -24 434.160 79.2913   7
  -3  -4  24 525.429 81.7947  18
  -3  -4  23 1095.60 104.901  15
   3  -4 -23 1043.14 106.474   7
  -3  -4  23 1065.79 107.908  18
   3  -4 -23 1037.27 111.771  17
  -3  -4  22 3662.54 185.144  15
  -3  -4  22 3410.20 178.318  18
   3  -4 -22 3523.32 185.699  17
  -3  -4  21 1550.61 126.285  18
   3  -4 -21 1671.94 135.030  17
  -3  -4  21 1492.98 122.751  15
  -3  -4  20 2539.33 156.559  15
  -3  -4  20 2547.41 155.638  18
   3  -4 -20 2383.12 159.001  17
  -3  -4  19 3206.96 173.904  15
  -3  -4  19 3255.33 159.623  10
  -3  -4  19 3283.60 173.882  18
   3  -4 -19 3333.17 180.578  17
  -3  -4  18 3423.32 178.593  15
  -3  -4  18 3324.02 161.428  10
  -3  -4  18 3286.56 172.756  18
   3  -4 -18 3318.34 172.176   7
   3  -4 -18 3354.63 181.969  17
  -3  -4  17 2336.55 148.171  15
   3  -4 -17 2244.24 141.400   7
   3  -4 -17 2204.83 1071.48   3
  -3  -4  17 2081.60 138.610  18
  -3  -4  17 1944.86 125.802  10
   3  -4 -17 2164.73 148.058  17
   3  -4 -16 3516.35 1349.43   3
  -3  -4  16 3282.27 160.735  10
  -3  -4  16 3255.02 173.688  15
   3  -4 -16 3292.22 167.951   7
  -3  -4  16 3263.00 1386.62   4
  -3  -4  16 3230.17 167.987  18
   3  -4 -16 3257.88 175.056  17
  -3  -4  15 3136.11 167.333  15
   3  -4 -15 2866.40 157.446   7
   3  -4 -15 2876.03 165.972  17
  -3  -4  15 2916.40 153.796  10
  -3  -4  15 3004.10 159.331  18
  -3  -4  15 3856.27 1420.22   4
   3  -4 -14 5156.43 1701.50   3
   3  -4 -14 4533.06 201.923  17
  -3  -4  14 4414.20 188.762  10
  -3  -4  14 4801.05 198.551  18
  -3  -4  14 4609.33 200.710  15
  -3  -4  13 6259.24 1635.28  24
  -3  -4  13 2665.73 1236.33   4
   3  -4 -13 5767.61 1627.00   3
  -3  -4  13 4013.66 190.425  15
  -3  -4  13 4054.15 179.529  18
   3  -4 -13 4022.16 189.268  17
  -3  -4  13 3873.82 175.496  10
  -3  -4  12 2193.25 142.024  15
  -3  -4  12 4412.32 1527.58   4
  -3  -4  12 3481.75 1226.60  24
  -3  -4  12 2199.27 129.029   8
  -3  -4  12 2526.95 141.829  10
   3  -4 -12 3371.65 1249.08   3
  -3  -4  12 2352.53 136.081  18
   3  -4 -12 2428.47 145.327  17
  -3  -4  11 2271.20 137.933  15
  -3  -4  11 2104.25 130.823  10
  -3  -4  11 2072.91 125.502   8
  -3  -4  11 3107.60 1482.76   4
  -3  -4  11 3326.11 1219.29  24
   3  -4 -11 3448.15 1242.53   3
   3  -4 -11 2121.49 138.262  17
  -3  -4  10 1328.70 101.207   8
  -3  -4  10 979.110 764.413   4
  -3  -4  10 1480.31 111.647  15
  -3  -4  10 1398.00 107.016  10
   3  -4 -10 2017.35 1099.10   3
   3  -4 -10 1208.16 104.758  17
  -3  -4   9-726.833 589.844   3
  -3  -4   9 474.582 65.1911  10
  -3  -4   9 996.346 653.735  24
  -3  -4   9 487.242 67.8768   9
  -3  -4   9 529.677 74.3334  15
  -3  -4   9-1131.15 821.648   4
   3  -4  -9 458.886 511.875   3
  -3  -4   8 2710.39 1072.78   3
   3  -4  -8 1494.68 1141.15   3
  -3  -4   8 1096.95 744.920  24
  -3  -4   8 1929.43 122.761  10
   3  -4  -7-381.780 568.361   3
   3  -4  -7 1815.94 885.692  24
  -3  -4   7 3234.91 1209.60   3
   3  -4  -6 1671.04 1132.90   3
  -3  -4   6 1990.46 973.493   3
   3  -4  -6 2143.14 967.964  24
  -3  -4   5 1511.02 860.188   3
   3  -4  -5 2934.47 1122.85   3
   3  -4  -5 3721.85 1251.66  24
   3  -4  -4 607.826 635.028   3
   3  -4  -4 859.376 658.147  24
  -3  -4   4 1359.05 855.318   3
  -3  -4   3 2312.20 1037.95   3
   3  -4  -3 2744.90 1087.28  24
   3  -4  -3 1866.00 896.356   3
   3  -4  -2 912.564 694.240   3
  -3  -4   2 1875.32 882.031   3
   3  -4  -2 1678.08 848.509  24
   3  -4  -1 3050.82 1119.10  24
   3  -4  -1 3421.57 1225.09   3
  -3  -4   1 2612.10 1094.47   3
  -3  -4   0 2473.12 1078.89   3
   3  -4   0 2612.65 1094.08   3
   3  -4   0 2054.38 946.538  24
   3  -4   0 1827.20 901.378   4
  -3  -4  -1 806.283 527.151   3
   3  -4   1-89.1171 457.597   3
   3  -4   1-15.1736 265.636   4
   3  -4   1 119.309 388.593  24
  -3  -4  -2 1389.54 779.463   3
   3  -4   2 2499.59 1075.89  24
   3  -4   2 2850.50 1204.89   4
   3  -4   3 2495.14 1099.08   4
  -3  -4  -3 3526.77 1282.85   3
   3  -4   3 2912.45 1142.85  24
  -3  -4  -4 1710.35 928.530   3
   3  -4   4 282.528 393.290  24
   3  -4   5 1648.84 116.488   8
   3  -4   5 1814.90 115.805  21
   3  -4   5 552.628 548.182  24
  -3  -4  -5 1979.30 979.772   3
  -3  -4  -5 1820.43 119.886   8
   3  -4   5 929.500 780.974   4
   3  -4   5 1741.89 122.361  10
   3  -4   6 873.590 842.484   4
   3  -4   6 400.852 65.0137   8
  -3  -4  -6 400.484 63.6983   8
   3  -4   6 398.430 61.0982  21
   3  -4   6 462.744 70.6058  10
   3  -4   6 477.057 68.4666  15
   3  -4   6 1206.21 756.090  24
  -3  -4  -6 845.387 773.356   3
  -3  -4  -7 1546.05 114.577   8
   3  -4   7 1299.87 104.909   8
   3  -4   7 1461.63 112.440  15
   3  -4   7 1442.09 106.226  21
  -3  -4  -7 1051.62 852.780   3
   3  -4   7 1213.31 768.303  24
   3  -4   7 1511.66 116.346  10
  -3  -4  -8 1497.87 952.671   3
   3  -4   8 2122.17 132.655   8
   3  -4   8 1488.94 892.565  24
   3  -4   8 2110.44 133.646  15
   3  -4   8 2218.24 133.591  21
   3  -4   8 1962.59 131.972  10
  -3  -4  -8 1905.27 127.435   8
   3  -4   9 1747.61 125.143  15
   3  -4   9 1785.60 127.936  10
  -3  -4  -9 1976.99 130.046   8
   3  -4   9 2014.10 126.394  21
   3  -4   9 1582.78 903.924  24
  -3  -4  -9 1934.30 115.397   9
   3  -4   9 1337.73 891.549   4
   3  -4   9 1795.61 122.915   8
  -3  -4  -9 2632.02 1245.95   3
   3  -4  10 4287.26 1483.34  24
  -3  -4 -10 5034.08 203.295   8
   3  -4  10 5320.18 1761.80   4
   3  -4  10 4757.05 202.706  15
   3  -4  10 4895.88 195.849   8
   3  -4  10 4812.47 193.464  21
   3  -4  10 4770.34 203.486  10
  -3  -4 -10 5044.13 182.389   9
   3  -4  10 4455.09 189.368  18
  -3  -4 -10 5061.63 1673.33   3
   3  -4  11 5249.59 1770.93   4
   3  -4  11 3702.91 175.513   8
   3  -4  11 3502.20 177.276  10
  -3  -4 -11 3424.57 170.608   8
   3  -4  11 3694.10 1390.20  24
   3  -4  11 3275.18 167.247  18
   3  -4  11 3369.59 174.029  15
  -3  -4 -11 3312.49 1349.46   3
  -3  -4 -12 4033.67 184.278   8
   3  -4  12 4135.14 182.632   8
   3  -4  12 4982.24 1596.93   4
   3  -4  12 3153.40 1317.76  24
  -3  -4 -12 5289.10 1710.93   3
   3  -4  12 3896.42 185.647  10
   3  -4  12 3739.81 185.353  15
   3  -4  12 3872.26 181.776  18
  -3  -4 -13 3089.61 162.807   8
   3  -4  13 3272.20 168.219   8
  -3  -4 -13 3850.77 1503.36   3
   3  -4  13 2397.10 1220.96  24
   3  -4  13 3107.60 167.343  10
   3  -4  13 2959.92 163.200  18
   3  -4  13 3068.77 169.325  15
  -3  -4 -14 1645.07 1059.17   3
  -3  -4 -14 2658.05 154.161   8
   3  -4  14 2519.77 151.326  18
   3  -4  14 2699.56 161.842  15
   3  -4  14 457.526 633.403  24
   3  -4  14 2720.03 156.755  10
   3  -4  14 867.595 932.824   4
   3  -4  15 3672.30 187.835  15
   3  -4  15 3618.76 182.351  18
   3  -4  15 3943.36 186.596  10
  -3  -4 -15 4035.24 183.094   8
  -3  -4 -16 3098.46 162.440   8
   3  -4  16 2703.61 165.978  15
   3  -4  16 3067.79 164.241  10
   3  -4  16 2766.83 162.388  18
  -3  -4 -17 2869.42 156.421   8
   3  -4  17 2795.60 155.114  10
  -3  -4 -17 2738.92 168.175  17
   3  -4  17 2734.42 162.691  18
  -3  -4 -18 1396.16 111.459   8
   3  -4  18 1473.90 114.652  10
   3  -4  18 1381.59 119.344  18
  -3  -4 -18 1323.15 121.919  17
   3  -4  19 2380.56 154.644  18
  -3  -4 -19 2507.23 161.371  17
   3  -4  20 1447.46 123.462  18
  -3  -4 -20 1269.09 119.815  17
  -3  -4 -21 379.352 79.6325  17
   3  -4  21 368.073 72.7037  18
   3  -4  22 95.8477 55.2144  18
  -3  -4 -22 166.889 64.1513  17
   3  -4  23 1374.45 117.263  18
  -3  -4 -23 1545.24 126.409  17
   3  -4  24 687.000 87.1424  18
   3  -4  24 747.531 90.7284  15
  -3  -4 -24 841.528 99.5825  17
   3  -4  25 245.070 62.3909  15
   3  -4  25 331.673 67.5505  18
  -3  -4 -25 288.368 67.1283  17
   3  -4  26 180.774 58.2841  15
   3  -4  26 207.022 57.7927  18
  -3  -4 -26 148.592 55.9517  17
   3  -4  27 261.932 59.8396  18
   3  -4  27 235.847 60.4508  15
  -3  -4 -27 205.493 61.0649  17
  -3  -4 -28 174.277 54.1851  17
   3  -4  28 166.274 51.3018  15
   3  -4  28 193.720 53.9437  18
   3  -4  29 265.313 53.8539  15
   3  -4  29 295.483 56.6514  18
  -3  -4 -29 292.622 54.1208  17
   3  -4  30 36.0353 36.9704  15
   3  -4  30 96.2905 41.8858  18
  -3  -4 -30 58.3816 39.4536  17
  -3  -4 -31 98.6602 37.1468  17
   3  -4  31 118.307 36.8430  18
   3  -4  31 119.235 36.8271  15
   3  -4  32 255.995 40.3961  15
   3  -4  32 263.287 41.0672  18
  -3  -4 -32 206.852 38.1691  17
   3  -3 -38-30.0399 29.1177   7
   3  -3 -37 24.3615 26.7559  26
  -3  -3  37 32.6757 29.3092  20
   3  -3 -37 29.4236 33.3607   7
   3  -3 -36 97.6050 35.6120  26
  -3  -3  36 58.5229 33.8865  20
  -3  -3  36-2.54328 28.0554  15
   3  -3 -36 70.1797 41.5056   7
  -3  -3  35 139.148 43.5867  20
   3  -3 -35 133.817 41.3589  26
   3  -3 -35 86.7792 46.6107   7
  -3  -3  35 112.505 38.0306  15
   3  -3 -34 302.133 54.4376  26
  -3  -3  34 188.581 49.7327  20
   3  -3 -34 168.663 52.3142   7
  -3  -3  34 160.823 43.9402  15
   3  -3 -34 200.895 51.0059  17
   3  -3 -33 200.592 61.8701   7
  -3  -3  33 252.653 54.3193  20
   3  -3 -33 237.998 55.9369  26
   3  -3 -33 296.606 60.1597  17
  -3  -3  32 517.578 71.0404  20
   3  -3 -32 571.756 76.3100  17
   3  -3 -32 582.135 72.5161  26
  -3  -3  32 589.086 77.9717  18
   3  -3 -31 384.620 66.0847  26
   3  -3 -31 310.245 63.9940  17
  -3  -3  31 312.246 60.6607  20
  -3  -3  31 433.238 71.5839  18
   3  -3 -30 339.165 64.3299  26
  -3  -3  30 320.002 64.6149  20
  -3  -3  30 327.935 66.5833  18
   3  -3 -30 347.649 68.4691  17
   3  -3 -29 165.078 56.8150  26
   3  -3 -29 175.526 59.3998  17
  -3  -3  29 208.479 59.5898  20
  -3  -3  29 195.865 61.6084  18
   3  -3 -28 1172.37 109.806  17
   3  -3 -28 1215.53 106.215  26
  -3  -3  28 1131.11 106.148  20
  -3  -3  28 1074.91 107.185  18
  -3  -3  27 1011.83 100.944  20
   3  -3 -27 989.906 107.139  17
  -3  -3  27 949.826 102.612  18
   3  -3 -27 977.985 101.175  26
   3  -3 -26 347.527 75.1621  17
  -3  -3  26 391.061 71.6525  18
  -3  -3  26 350.087 67.5632  20
   3  -3 -26 387.490 73.0098  26
   3  -3 -25 377.777 76.5138  17
   3  -3 -25 384.846 72.2253  26
  -3  -3  25 352.089 65.2121  20
  -3  -3  25 363.695 71.5333  18
   3  -3 -24 1954.88 140.311  17
   3  -3 -24 1979.56 134.462  26
  -3  -3  24 1679.32 123.015  20
  -3  -3  24 1874.74 135.810  18
  -3  -3  23 322.597 594.354   4
  -3  -3  23 43.8148 41.5177  20
   3  -3 -23 48.8972 51.6174  17
  -3  -3  23 39.9981 44.5961  18
   3  -3 -23 55.5372 42.6767  26
   3  -3 -22 658.975 81.0946  26
  -3  -3  22 556.523 73.5030  20
  -3  -3  22 254.608 488.787   4
  -3  -3  22 631.327 82.6474  18
   3  -3 -22 592.894 83.8203  17
   3  -3 -21 496.464 80.1423  17
  -3  -3  21 494.003 66.6080  20
  -3  -3  21 508.922 74.7457  18
   3  -3 -21 469.843 71.4424  26
  -3  -3  20 1411.18 107.756  20
  -3  -3  20 1441.58 884.454   4
   3  -3 -20 1508.29 117.031  26
  -3  -3  20 1487.30 116.791  18
   3  -3 -20 1343.14 114.512  17
   3  -3 -19 1920.96 123.378  26
  -3  -3  19 1744.45 125.881  18
   3  -3 -19 1784.34 126.507  17
  -3  -3  18 5304.48 205.669  18
   3  -3 -18 4992.72 205.121  17
  -3  -3  17 6808.84 1765.05   4
   3  -3 -17 6898.93 1657.55   3
  -3  -3  16 7702.12 1810.02   4
   3  -3 -16 8898.14 1876.84   2
   3  -3 -16 7777.19 1867.27   3
  -3  -3  15 8733.75 1936.40   4
   3  -3 -15 8480.05 1825.74   2
  -3  -3  15 8414.33 1631.14  24
   3  -3 -15 7442.09 1686.50   3
  -3  -3  14 3775.35 1200.13   4
  -3  -3  14 3886.18 1109.81  24
   3  -3 -14 3618.26 1202.64   3
   3  -3 -14 4298.90 1274.55   2
  -3  -3  13 17359.5 2373.96  24
   3  -3 -13 15862.8 2373.40   3
   3  -3 -13 18489.5 2568.74   2
  -3  -3  13 17221.9 2655.41   4
  -3  -3  12 18489.3 2397.30  24
   3  -3 -12 16732.5 2359.05   3
   3  -3 -12 21698.5 2691.42   2
  -3  -3  12 17253.2 2486.23   4
  -3  -3  11 2496.48 884.383  24
   3  -3 -11 2300.83 869.070   3
  -3  -3  11 2189.40 951.352   4
   3  -3 -11 2343.72 917.857   2
  -3  -3  10 288.358 416.439   4
   3  -3 -10 1641.07 731.515   3
  -3  -3  10 1762.89 741.472  24
   3  -3 -10 1706.92 788.332   2
  -3  -3   9 3725.22 1037.01   3
  -3  -3   9 2105.43 850.413  24
   3  -3  -9 2260.87 860.765   2
   3  -3  -9 1983.85 774.050   3
  -3  -3   9 2435.71 949.694   4
  -3  -3   8 9772.78 1671.90   3
   3  -3  -8 8405.27 1618.83  24
  -3  -3   8 10328.9 1824.39   4
  -3  -3   8 10629.8 1733.35  24
   3  -3  -8 10263.0 1766.87   2
   3  -3  -8 7748.03 1557.01   3
  -3  -3   7 3038.32 932.083   3
  -3  -3   7 2769.40 1017.49   4
   3  -3  -7 1378.17 911.674   3
   3  -3  -7 2270.09 847.010  24
  -3  -3   7 3119.59 971.298  24
   3  -3  -7 1816.15 735.230   2
  -3  -3   6 13214.0 1918.24   3
   3  -3  -6 13582.1 1955.32  24
   3  -3  -6 12441.8 1892.00   3
  -3  -3   6 13814.2 2013.55  24
   3  -3  -6 12516.9 1874.60   2
  -3  -3   6 13530.2 2099.16   4
  -3  -3   5 20069.9 2368.62   3
  -3  -3   5 20372.5 2456.95  24
   3  -3  -5 16817.4 2224.01  24
   3  -3  -5 18864.8 2322.00   3
   3  -3  -5 16829.9 2037.75   2
  -3  -3   5 19391.0 2474.28   4
   3  -3  -4 1373.46 649.178   3
  -3  -3   4 3021.80 937.518  24
  -3  -3   4 1651.32 714.019   3
   3  -3  -4 1390.48 573.521   2
   3  -3  -4 1812.55 760.264  24
  -3  -3   3 16056.0 2138.55   3
   3  -3  -3 17133.7 2214.49   3
   3  -3  -3 17577.1 2196.61   4
   3  -3  -3 17633.4 2279.45  24
   3  -3  -3 16638.3 1899.57   2
   3  -3  -2 7218.54 1477.43  24
  -3  -3   2 6359.82 1384.24   3
   3  -3  -2 7236.20 1420.00   4
   3  -3  -2 8522.77 1300.51   2
   3  -3  -2 7947.73 1532.65   3
  -3  -3   1 6251.67 1369.79   3
   3  -3  -1 5763.15 1315.97   3
   3  -3  -1 7948.09 1520.81  24
   3  -3  -1 4679.65 1160.63   4
   3  -3  -1 6016.74 1069.32   2
   3  -3   0 20414.2 1915.12   2
  -3  -3   0 20345.5 2474.55   3
   3  -3   0 21842.9 2574.84  24
   3  -3   0 20844.9 2446.62   3
   3  -3   0 23761.1 2583.41   4
   3  -3   1 52.6774 366.466   4
   3  -3   1 2087.91 765.704  24
  -3  -3  -1 1990.75 813.030   3
   3  -3   1 1364.96 683.366   3
   3  -3   2 13185.8 2033.01   4
  -3  -3  -2 14918.2 2155.13   3
   3  -3   2 14415.4 2143.03  24
   3  -3   2 14489.7 2079.84   3
   3  -3   3 18702.6 2382.45   3
   3  -3   3 15702.7 2290.76  24
  -3  -3  -3 16917.5 2337.06   3
   3  -3   3 15760.1 2248.06   4
   3  -3   4 2409.45 929.907   4
   3  -3   4 4296.36 1199.02  24
  -3  -3  -4 3152.25 1041.25   3
   3  -3   5 10650.2 1952.94   4
   3  -3   5 9727.79 1791.97  24
  -3  -3  -5 7580.27 1609.93   3
  -3  -3  -6 1413.36 773.043   3
   3  -3   6 1826.60 883.168  24
   3  -3   6 1827.60 843.749   4
  -3  -3  -7 2235.51 938.370   3
   3  -3   7 1848.68 847.894  24
   3  -3   7 2259.55 924.855   4
   3  -3   8 2330.58 944.028  24
  -3  -3  -8 3129.26 1073.46   3
   3  -3   8 3313.88 1137.80   4
   3  -3   9 15639.3 2458.76  24
   3  -3   9 15908.9 2462.88   4
  -3  -3  -9 13857.6 2320.66   3
  -3  -3 -10 17836.3 2674.36   3
   3  -3  10 17584.9 2656.04  24
   3  -3  10 17913.8 2698.66   4
   3  -3  11 3838.14 1259.34  24
   3  -3  11 4684.32 1421.46   4
  -3  -3 -11 3927.96 1330.74   3
   3  -3  12 6619.09 1743.84   4
   3  -3  12 8697.09 1916.97  24
  -3  -3 -12 8903.13 2027.75   3
   3  -3  13 6697.13 1705.58  24
   3  -3  13 4646.67 1507.47   4
  -3  -3 -13 7610.82 1875.16   3
   3  -3  14 5517.40 1610.64   4
   3  -3  14 8887.62 2007.65  24
  -3  -3 -14 9731.29 2137.76   3
   3  -3  15 5454.70 209.247  27
   3  -3  15 5599.52 1682.67   4
   3  -3  15 4264.37 1420.96  24
  -3  -3 -15 3733.70 1246.10   3
   3  -3  16 1756.21 124.121  27
   3  -3  16 2046.64 1009.80  24
  -3  -3 -16 1621.20 117.347  28
  -3  -3 -16 1090.62 821.718   3
   3  -3  16 1202.21 1002.14   4
   3  -3  17 1200.29 106.861  27
   3  -3  17 1137.90 92.0698  16
  -3  -3 -17 950.301 97.9100  28
  -3  -3 -18 478.397 73.6619  28
   3  -3  18 558.750 73.5735  16
   3  -3  18 846.130 846.477   4
  -3  -3 -18-1006.27 841.176   3
   3  -3  18 541.779 78.0790  27
   3  -3  18-491.833 540.660  24
   3  -3  19 559.075 82.0417  27
  -3  -3 -19 391.732 70.8874  28
   3  -3  19 295.243 481.303  24
   3  -3  19 533.732 68.6694  16
  -3  -3 -20-46.8033 56.2901  28
   3  -3  20-308.102 567.172   4
   3  -3  20-1363.56 880.540  24
   3  -3  20 51.1712 38.6479  16
  -3  -3 -20-1037.90 976.946   3
   3  -3  20 103.917 52.4516  27
   3  -3  21 2069.47 125.895  16
  -3  -3 -21 1712.79 131.711  28
   3  -3  21 1997.22 140.939  18
   3  -3  21 2034.17 139.217  27
   3  -3  22 220.065 54.8556  16
   3  -3  22 338.210 71.8305  27
   3  -3  22 319.665 68.5091  18
   3  -3  23 445.290 66.7652  16
   3  -3  23 466.533 76.9123  18
   3  -3  24 1057.32 95.2330  16
   3  -3  24 991.048 105.994  18
  -3  -3 -24 976.060 106.679  17
   3  -3  25 805.797 84.8711  16
   3  -3  25 776.310 97.1004  18
  -3  -3 -25 769.121 94.6856  17
   3  -3  26 183.065 51.3983  16
   3  -3  26 187.291 59.6092  18
  -3  -3 -26 171.124 59.4080  17
  -3  -3 -27 278.914 69.5586  17
   3  -3  27 269.767 55.1135  16
   3  -3  27 260.848 63.7278  18
   3  -3  28 311.723 66.9954  18
  -3  -3 -28 209.668 60.1219  17
  -3  -3 -29 392.798 70.2307  17
   3  -3  29 372.958 71.3876  18
  -3  -3 -30 238.529 59.4329  17
   3  -3  30 247.171 57.4116  18
  -3  -3 -31 290.793 61.2968  17
   3  -3  31 354.646 60.2988  18
   3  -3  32 115.204 43.4435  18
  -3  -3 -32 118.093 43.2853  17
  -3  -3 -33 61.0046 32.9244  17
   3  -3  33 65.7091 34.9140  18
  -3  -3 -34-0.42010 25.5088  17
   3  -3  34 20.5134 28.7879  18
   3  -3  35-11.9152 26.3256  15
   3  -3  35 11.8563 23.6737  18
   3  -2 -40 50.5268 27.8069  26
   3  -2 -40 58.6596 27.1389   7
  -3  -2  40 37.2155 27.6887  20
   3  -2 -39 44.5889 34.4197  26
  -3  -2  39 64.3765 33.8122  20
   3  -2 -39 57.0156 33.8550   7
  -3  -2  38 25.7945 36.8476  20
   3  -2 -38 21.5130 33.2470  26
   3  -2 -38 24.0318 35.7763   7
   3  -2 -37 150.081 48.6322   7
  -3  -2  37 140.578 47.1113  20
   3  -2 -37 162.962 47.9493  26
   3  -2 -36-1.49271 43.2497   7
  -3  -2  36 85.8860 45.3942  20
   3  -2 -36 148.533 52.8150  26
   3  -2 -35 56.5122 44.9254  26
  -3  -2  35 21.0647 44.3261  20
  -3  -2  35 19.8227 35.6406  29
   3  -2 -34 324.001 64.7130  26
  -3  -2  34 242.178 57.4894  29
  -3  -2  34 361.423 66.9205  20
   3  -2 -33 601.943 82.7920  26
  -3  -2  33 650.196 82.0417  14
  -3  -2  33 630.566 78.5574  18
  -3  -2  33 533.071 72.7025  29
   3  -2 -33 557.489 75.1042  17
  -3  -2  33 529.566 80.2017  20
  -3  -2  32 305.109 65.3627  14
   3  -2 -32 226.542 61.0251  26
  -3  -2  32 300.597 63.3796  29
  -3  -2  32 290.458 64.5537  18
   3  -2 -32 267.299 60.4233  17
  -3  -2  31 2060.52 135.351  29
   3  -2 -31 1947.70 137.877  26
   3  -2 -31 1943.49 128.829  17
  -3  -2  31 2005.64 134.790  18
  -3  -2  31 1935.52 131.815  14
   3  -2 -30 4018.40 188.193  17
   3  -2 -30 3937.39 193.393  26
  -3  -2  30 4232.33 190.797  29
  -3  -2  30 4196.21 191.216  18
  -3  -2  30 4058.22 190.570  14
   3  -2 -29 4848.81 211.205  26
  -3  -2  29 5058.76 210.677  29
  -3  -2  29 4965.07 210.058  14
  -3  -2  29 4968.67 211.725  18
   3  -2 -29 5114.88 211.991  17
  -3  -2  28 2480.49 151.225  29
  -3  -2  28 2463.56 149.573  14
  -3  -2  28 2497.56 152.349  18
   3  -2 -28 2333.58 151.724  26
   3  -2 -28 2520.75 150.378  17
   3  -2 -27 1343.51 117.624  26
  -3  -2  27 1425.37 115.447  14
  -3  -2  27 1580.86 123.643  18
  -3  -2  27 1478.59 118.279  29
   3  -2 -27 1579.43 123.346  17
   3  -2 -26 1381.97 114.645  26
  -3  -2  26 1355.75 111.515  14
   3  -2 -26 1320.56 115.283  17
  -3  -2  26 1322.42 113.400  18
  -3  -2  26 1531.55 118.685  29
  -3  -2  25 600.751 79.1886  14
   3  -2 -25 249.802 662.587   1
   3  -2 -25 534.326 78.6830  26
  -3  -2  25 676.482 85.4019  29
  -3  -2  25 587.857 80.9221  18
   3  -2 -25 588.532 80.3762  17
   3  -2 -24 347.556 66.7337  17
   3  -2 -24 430.159 69.9399  26
  -3  -2  24 406.989 68.9399  29
  -3  -2  24 428.708 69.9891  18
  -3  -2  24 409.019 65.8459  14
   3  -2 -23 224.865 52.8680  17
  -3  -2  23 153.369 46.3976  14
  -3  -2  23 202.956 52.6944  29
   3  -2 -23 170.590 51.1409  26
  -3  -2  23 169.195 48.6564  18
   3  -2 -23-119.530 501.344   1
  -3  -2  22 733.023 82.4119  18
   3  -2 -22 734.350 83.1000  26
   3  -2 -22-222.562 473.325   1
   3  -2 -22 725.321 83.0443  17
  -3  -2  22-674.992 635.852   4
  -3  -2  21 594.813 67.1931   6
   3  -2 -21 703.432 636.560   1
  -3  -2  21 1066.37 710.407   4
  -3  -2  20 1750.35 106.336   6
   3  -2 -20 519.044 516.347   3
  -3  -2  20 916.097 604.306   4
   3  -2 -20 1272.36 733.128   1
   3  -2 -20 1681.76 854.211   2
   3  -2 -19 4990.55 1353.62   1
   3  -2 -19 5960.65 1382.26   3
  -3  -2  19 8725.20 1773.69   4
  -3  -2  19 6789.36 199.281   6
   3  -2 -19 4599.40 1335.72   2
  -3  -2  18 6905.22 196.089   6
  -3  -2  18 8228.45 1668.90   4
   3  -2 -18 7534.62 1522.78   3
   3  -2 -18 5742.70 1460.12   1
   3  -2 -18 6449.49 1560.70   2
   3  -2 -17 11162.4 1802.80   3
  -3  -2  17 13658.6 2065.52   4
   3  -2 -17 11968.5 1924.76   1
  -3  -2  17 13097.6 265.349   6
   3  -2 -17 12647.4 2081.65   2
  -3  -2  16 25162.8 2796.04   4
  -3  -2  16 21429.8 332.438   6
   3  -2 -16 20661.4 2589.54   2
   3  -2 -16 23360.9 2590.14   3
  -3  -2  15 6931.75 187.059   6
  -3  -2  15 6776.54 1177.40  24
   3  -2 -15 6270.33 1281.39   3
  -3  -2  15 6064.83 1491.33   4
   3  -2 -15 5814.43 1384.23   2
  -3  -2  14 2290.13 814.066   4
   3  -2 -14 1561.38 656.637   3
   3  -2 -14 2148.90 904.056   2
  -3  -2  14 1664.66 604.416  24
  -3  -2  14 1641.50 93.8782   6
   3  -2 -14 1618.17 92.5857   5
  -3  -2  13 7710.79 1247.49  24
   3  -2 -13 7776.04 1380.94   3
  -3  -2  13 6603.08 179.414   6
   3  -2 -13 6763.65 1419.00   2
  -3  -2  13 6818.49 1353.46   4
   3  -2 -13 6657.50 172.699   5
   3  -2 -12 24464.4 312.709   5
   3  -2 -12 22753.3 2425.17   2
  -3  -2  12 23353.3 322.231   6
   3  -2 -12 26812.1 2448.62   3
  -3  -2  12 24871.0 2192.74  24
  -3  -2  12 20861.5 2297.63   4
   3  -2 -11 11054.3 1558.46   3
  -3  -2  11 11731.2 1696.12   4
  -3  -2  11 10955.3 1432.56  24
   3  -2 -11 11509.4 1667.76   2
   3  -2 -11 10477.9 207.753   5
  -3  -2  11 10109.2 209.869   6
  -3  -2  10 18512.2 1866.19  24
  -3  -2  10 18200.8 2086.12   4
   3  -2 -10 17273.5 1922.75   3
   3  -2 -10 17131.1 259.363   5
  -3  -2  10 16630.2 262.799   6
   3  -2 -10 16660.0 1996.76   2
  -3  -2   9 3939.41 987.672   4
  -3  -2   9 3922.65 128.213   6
  -3  -2   9 3739.53 814.712   3
   3  -2  -9 4048.43 125.795   5
  -3  -2   9 2682.92 743.177  24
   3  -2  -9 3077.79 728.756  24
   3  -2  -9 3208.50 891.578   2
   3  -2  -9 3354.08 876.770   3
   3  -2  -8 5015.66 1054.84   3
  -3  -2   8 5110.71 141.673   6
  -3  -2   8 6129.39 1145.22   4
  -3  -2   8 5197.41 766.238   1
   3  -2  -8 5719.95 992.793  24
   3  -2  -8 5513.34 1071.58   2
  -3  -2   8 4947.85 937.380  24
   3  -2  -8 5286.37 142.131   5
  -3  -2   8 4425.91 913.333   3
  -3  -2   7 8556.75 1257.72   3
   3  -2  -7 8314.26 1243.91   3
  -3  -2   7 8399.34 178.200   6
  -3  -2   7 9195.05 1374.61   4
  -3  -2   7 8719.77 1246.27  24
   3  -2  -7 8276.63 1275.43   2
   3  -2  -7 8423.85 177.680   5
  -3  -2   7 8367.38 921.005   1
   3  -2  -7 7986.51 1205.45  24
  -3  -2   6 5662.21 1023.57   3
  -3  -2   6 7167.54 1116.59  24
  -3  -2   6 6076.25 149.731   6
  -3  -2   6 6941.84 1217.45   4
   3  -2  -6 5763.81 1003.59  24
  -3  -2   6 6582.90 803.594   1
   3  -2  -6 5508.08 1016.49   3
   3  -2  -6 6687.74 1145.60   2
   3  -2  -6 6068.76 150.879   5
   3  -2  -5 10666.2 1408.32   3
   3  -2  -5 9985.75 1339.03  24
  -3  -2   5 10036.0 1357.63  24
   3  -2  -5 11366.0 1447.97   2
  -3  -2   5 11745.5 1574.71   4
  -3  -2   5 11542.7 1030.90   1
   3  -2  -5 10369.6 193.155   5
  -3  -2   5 10389.1 188.730   6
  -3  -2   5 11186.3 1383.10   3
  -3  -2   4 10757.8 1460.15   4
   3  -2  -4 10926.6 1338.07   4
  -3  -2   4 9665.18 1314.59   3
  -3  -2   4 9960.43 181.647   6
  -3  -2   4 9562.59 942.308   1
   3  -2  -4 10187.2 1323.52   2
   3  -2  -4 10194.7 1343.12   3
  -3  -2   4 9795.99 1358.25  24
   3  -2  -4 10420.0 190.363   5
   3  -2  -4 10286.5 1363.29  24
   3  -2  -3 5020.36 938.975  24
  -3  -2   3 5373.91 697.473   1
   3  -2  -3 5659.00 141.144   5
  -3  -2   3 5859.66 1018.64   3
   3  -2  -3 4686.46 920.873   3
  -3  -2   3 5467.59 133.791   6
  -3  -2   3 5665.71 1095.97   4
   3  -2  -3 5117.75 940.582   4
  -3  -2   2 18401.5 1830.82   3
  -3  -2   2 18488.6 1318.66   1
   3  -2  -2 19465.2 1921.13  24
   3  -2  -2 18492.1 1830.25   3
   3  -2  -2 18037.3 244.687   5
  -3  -2   2 18426.9 238.589   6
   3  -2  -2 19251.7 1801.26   4
   3  -2  -1 21256.5 1955.72   4
   3  -2  -1 22687.0 2017.42   3
  -3  -2   1 21684.0 2000.15   3
  -3  -2   1 22310.1 256.423   6
   3  -2  -1 21738.2 265.026   5
   3  -2  -1 20649.7 1995.53  24
  -3  -2   1 22168.8 1485.35   1
  -3  -2   0 4984.91 745.866   1
   3  -2   0 3674.05 840.521  24
   3  -2   0 4242.41 901.786   3
   3  -2   0 4771.85 976.960   4
  -3  -2   0 4355.72 114.246   6
  -3  -2   0 4779.65 973.971   3
   3  -2   0 4878.61 127.965   5
   3  -2   1 11140.0 1463.16   3
  -3  -2  -1 11213.8 1481.64   3
  -3  -2  -1 10509.1 1091.82   1
   3  -2   1 9265.35 1385.01  24
   3  -2   1 11931.7 1513.88   4
   3  -2   1 10829.8 185.692   5
  -3  -2  -1 11042.3 173.732   6
  -3  -2  -2 8389.10 1037.61   1
   3  -2   2 8826.55 1344.38   3
  -3  -2  -2 9461.97 1404.61   3
   3  -2   2 8160.62 1314.41  24
   3  -2   2 9147.69 168.691   5
   3  -2   2 8881.53 1317.31   4
   3  -2   3 4937.12 1040.81   4
  -3  -2  -3 6513.41 1219.43   3
   3  -2   3 4723.97 1005.98  24
   3  -2   3 5437.55 129.466   5
  -3  -2  -3 4996.04 816.833   1
  -3  -2  -4 8019.07 1064.02   1
   3  -2   4 7550.74 1348.24   4
   3  -2   4 8584.98 1413.52  24
   3  -2   4 9042.77 163.566   5
   3  -2   5 5405.35 1156.94  24
  -3  -2  -5 8144.08 1118.72   1
   3  -2   5 5494.41 1169.11   4
   3  -2   5 6970.71 142.615   5
   3  -2   6 3131.76 874.929  24
   3  -2   6 2583.97 953.530   4
  -3  -2  -6 3198.63 745.631   1
   3  -2   7 21169.1 2338.41   4
  -3  -2  -7 22354.8 2039.27   1
   3  -2   7 17498.5 2112.84  24
  -3  -2  -8 7517.73 1258.37   1
   3  -2   8 8620.44 1547.45   4
   3  -2   8 10376.8 1752.31  24
   3  -2   9 20165.3 2401.74  24
  -3  -2  -9 19209.0 2045.30   1
   3  -2   9 18261.3 2331.37   4
  -3  -2 -10 5990.43 1241.72   1
   3  -2  10 5335.81 1298.74  24
   3  -2  10 5171.55 1321.48   4
  -3  -2 -11 1711.10 669.196   1
   3  -2  11 2349.88 906.403   4
   3  -2  11 594.999 538.655  24
  -3  -2 -12 4778.99 1086.39   1
   3  -2  12 6389.85 1517.78   4
   3  -2  12 4972.38 1285.42  24
   3  -2  13 16589.3 2551.53   4
   3  -2  13 15725.3 2364.99  24
  -3  -2 -13 19276.8 2343.14   1
   3  -2  14 17473.6 2664.93   4
  -3  -2 -14 15495.8 2209.93   1
   3  -2  14 16058.4 2431.08  24
   3  -2  15 5246.15 1476.77   4
   3  -2  15 6030.18 1506.68  24
  -3  -2 -15 4282.12 1224.42   1
  -3  -2 -16 6627.05 1538.51   1
   3  -2  16 6895.15 1643.96  24
   3  -2  16 6780.22 1744.56   4
   3  -2  17 1979.32 849.386   4
  -3  -2 -17 1626.49 796.400   1
   3  -2  17 2491.41 1026.30  24
  -3  -2 -18 290.841 492.812   1
   3  -2  18 660.105 613.578   4
   3  -2  18 895.433 670.884  24
   3  -2  19-506.690 527.583  24
   3  -2  19-1004.01 746.013   4
  -3  -2 -19 247.525 454.464   1
   3  -2  19 733.654 79.2463  16
  -3  -2 -19 818.996 89.0783  28
   3  -2  19 958.404 94.8299  27
  -3  -2 -20-947.571 754.716   1
   3  -2  20 239.475 51.2763  16
   3  -2  20 289.008 63.5852  27
   3  -2  20-1191.60 859.759   4
   3  -2  20 266.278 461.462  24
  -3  -2 -20 231.387 56.1928  28
   3  -2  21 1016.75 704.487  24
  -3  -2 -21 345.558 66.9240  28
   3  -2  21 338.460 59.9002  16
  -3  -2 -21-578.888 658.453   1
   3  -2  21-919.200 874.107   4
   3  -2  21 320.409 65.4635  27
  -3  -2 -22 430.234 77.7102  28
   3  -2  22 1643.72 882.471  24
  -3  -2 -22-34.1796 550.555   1
   3  -2  22 411.077 65.4269  16
   3  -2  22 2244.14 1214.13   4
   3  -2  22 396.963 72.1854  27
  -3  -2 -23 2457.13 1184.54   1
  -3  -2 -23 1864.25 126.044  26
   3  -2  23 1690.77 118.003  16
   3  -2  23 2481.87 1120.80  24
   3  -2  23 1737.27 128.532  27
  -3  -2 -23 1585.15 129.242  28
   3  -2  23 1777.32 118.340  14
   3  -2  24 1485.84 122.536  18
  -3  -2 -24 1463.34 124.088  28
   3  -2  24 1413.18 109.205  14
  -3  -2 -24 1592.92 122.347  26
   3  -2  24 1565.93 123.912  27
   3  -2  24 1484.33 115.292  16
  -3  -2 -25 2624.33 151.337  26
   3  -2  25 2658.79 159.324  27
  -3  -2 -25 2324.69 152.469  28
   3  -2  25 2582.58 145.079  14
   3  -2  25 2366.66 151.738  18
   3  -2  25 2299.53 141.033  16
   3  -2  26 4402.27 201.517  27
  -3  -2 -26 4595.28 195.159  26
   3  -2  26 4357.17 188.148  16
  -3  -2 -26 4494.54 204.815  17
   3  -2  26 4398.01 189.021  14
  -3  -2 -26 4344.36 206.096  28
   3  -2  26 4288.64 201.556  18
   3  -2  27 4803.38 196.197  16
   3  -2  27 4765.96 195.190  14
  -3  -2 -27 5126.55 201.727  26
   3  -2  27 4809.57 209.584  18
  -3  -2 -27 4572.78 202.201  17
   3  -2  28 1571.31 115.382  14
   3  -2  28 1536.70 115.253  16
  -3  -2 -28 1638.73 119.840  26
   3  -2  28 1630.18 128.801  18
  -3  -2 -28 1638.60 126.900  17
   3  -2  29 229.950 56.2508  14
  -3  -2 -29 250.543 60.6623  17
  -3  -2 -29 187.135 49.9780  26
   3  -2  29 237.936 56.4050  16
   3  -2  29 237.240 60.6046  18
   3  -2  30 499.836 70.4756  14
  -3  -2 -30 632.731 76.6636  26
  -3  -2 -30 530.826 75.4644  17
   3  -2  30 549.577 76.8027  18
   3  -2  31 257.797 54.8545  18
   3  -2  31 281.334 56.3203  14
  -3  -2 -31 338.710 60.1293  17
  -3  -2 -31 369.679 60.0929  26
  -3  -2 -32 70.5411 42.5038  17
   3  -2  32 53.8161 39.2649  14
  -3  -2 -32 39.7943 36.5448  26
   3  -2  32 107.741 46.6396  18
   3  -2  33 127.326 39.2732  14
  -3  -2 -33 163.967 41.9516  26
   3  -2  33 89.5118 39.1840  18
  -3  -2 -34 99.9369 36.9002  26
   3  -2  34 137.630 39.6613  18
   3  -2  34 80.8431 35.4319  14
  -3  -2 -35 14.4859 27.2887  26
   3  -2  35 4.90279 27.2969  14
   3  -2  35 1.01683 25.5216  18
   3  -2  37 79.6088 29.8111  20
  -3  -1  41 112.198 33.7714  20
   3  -1 -41 99.6956 34.0298  26
  -3  -1  40 61.1259 33.1197  20
   3  -1 -40 68.7494 35.6942  26
  -3  -1  40 28.1221 27.5382  29
   3  -1 -39 175.900 47.9034  26
  -3  -1  39 202.129 49.8185  20
   3  -1 -39 172.946 37.7973   7
  -3  -1  39 150.699 39.0229  29
   3  -1 -38 166.890 50.9448  26
  -3  -1  38 178.850 51.8432  20
   3  -1 -38 127.151 39.4849   7
  -3  -1  38 121.492 42.3681  29
   3  -1 -37 76.1991 48.6108  26
  -3  -1  37 72.4119 49.7256  20
  -3  -1  37-4.17562 41.7749  14
  -3  -1  37 23.7971 37.9113  29
   3  -1 -37 23.3690 38.4673   7
  -3  -1  36 516.525 72.7064  29
  -3  -1  36 486.873 74.7948  14
   3  -1 -36 486.645 75.6122  26
  -3  -1  35 274.556 61.8900  14
   3  -1 -35 391.572 71.2417  26
  -3  -1  35 358.191 66.3374  29
  -3  -1  34 498.439 72.0666  29
   3  -1 -34 499.924 78.7227  26
  -3  -1  34 623.082 83.8625  14
  -3  -1  33 575.328 82.0737  29
   3  -1 -33 534.267 83.0495  26
  -3  -1  33 603.103 84.1197  14
   3  -1 -32 578.123 86.1730  26
  -3  -1  32 549.937 81.3057  29
  -3  -1  32 567.210 83.6881  14
   3  -1 -31 1643.68 129.928  26
  -3  -1  31 1799.11 133.074  14
  -3  -1  31 1710.97 131.222  29
  -3  -1  30 6373.79 239.377  14
   3  -1 -30 6615.20 248.412  26
  -3  -1  30 6701.31 244.153  29
   3  -1 -29 6631.41 245.990  26
  -3  -1  29 6202.54 234.982  14
  -3  -1  29 6718.19 243.713  29
  -3  -1  28 6241.54 234.630  14
   3  -1 -28 6545.06 240.985  26
   3  -1 -28 5718.40 1805.61   1
  -3  -1  28 6073.97 231.191  29
  -3  -1  28 6607.01 231.286  18
  -3  -1  27 4390.42 194.557  29
   3  -1 -27 4470.59 197.874  26
  -3  -1  27 4173.41 185.248  18
  -3  -1  27 4435.72 195.820  14
  -3  -1  26 1816.14 127.252  29
   3  -1 -26 1713.12 125.483  26
  -3  -1  26 1778.54 124.548  14
  -3  -1  26 1928.72 126.786  18
  -3  -1  25 2738.92 148.172  14
  -3  -1  25 2591.62 149.594  29
   3  -1 -25 2772.92 1153.74   1
  -3  -1  25 2677.00 143.134  18
   3  -1 -25 2459.68 145.853  26
  -3  -1  24 1501.35 110.198  14
   3  -1 -24 1541.66 900.071   1
   3  -1 -24 1477.22 111.198  26
  -3  -1  23 132.891 401.222   4
   3  -1 -23 1779.49 896.523   1
   3  -1 -22 3266.96 1109.38   1
  -3  -1  22 5218.00 1319.61   4
  -3  -1  22 3654.86 1114.51  23
  -3  -1  21 2458.87 883.465   4
   3  -1 -21 1768.95 902.048   1
  -3  -1  21 2136.88 806.884  23
  -3  -1  21 2759.56 117.125   6
   3  -1 -21 2653.18 1051.60   2
   3  -1 -20 2593.79 995.948   1
   3  -1 -20 2731.90 826.120  25
  -3  -1  20 3625.83 1045.06   4
  -3  -1  20 4307.24 1127.85  23
  -3  -1  20 4715.79 150.240   6
   3  -1 -20 2942.68 1025.68   2
   3  -1 -19 3266.18 891.178  25
  -3  -1  19 4160.18 1062.59  23
  -3  -1  19 4296.09 140.652   6
   3  -1 -19 4184.86 1180.76   2
  -3  -1  19 4379.97 1109.27   4
  -3  -1  18 21281.5 2334.07   4
   3  -1 -18 14290.7 1780.34  25
  -3  -1  18 18338.9 279.018   6
  -3  -1  18 19213.9 2223.56  23
   3  -1 -18 15421.5 2124.52   2
   3  -1 -17 10465.3 1527.80  25
  -3  -1  17 10435.4 1608.09   4
  -3  -1  17 10783.0 211.356   6
  -3  -1  17 9757.59 1506.97  23
   3  -1 -17 11198.7 188.378   5
   3  -1 -17 9067.35 1619.11   2
   3  -1 -16 71579.4 3726.38  25
  -3  -1  16 73991.4 4035.03   4
  -3  -1  16 73350.7 533.564   6
  -3  -1  16 67042.8 3864.88  23
   3  -1 -16 70876.8 4229.24   2
   3  -1 -15 75503.2 3717.74  25
  -3  -1  15 83145.2 4141.55   4
  -3  -1  15 78909.0 543.083   6
  -3  -1  15 79032.0 3992.87  23
   3  -1 -15 79820.0 489.747   5
   3  -1 -15 76414.1 4269.23   2
  -3  -1  14 40556.0 2767.31   4
  -3  -1  14 38811.2 2009.17  24
  -3  -1  14 39537.6 2699.46  23
  -3  -1  14 39476.1 384.918   6
   3  -1 -14 40908.3 2647.84  25
   3  -1 -14 40224.5 341.972   5
   3  -1 -14 36416.5 2872.78   2
   3  -1 -13 5337.47 951.675  25
   3  -1 -13 5234.92 1108.74   2
  -3  -1  13 5012.08 705.988  24
  -3  -1  13 5405.03 1008.62   4
  -3  -1  13 5451.84 939.458  23
  -3  -1  13 5933.54 144.723   6
   3  -1 -13 5961.47 131.684   5
  -3  -1  12 7522.68 1107.47   4
   3  -1 -12 6078.24 944.235  25
  -3  -1  12 6706.31 778.670  24
  -3  -1  12 6810.45 154.660   6
   3  -1 -12 6498.06 1186.55   2
  -3  -1  12 7217.48 1045.44  23
   3  -1 -12 6883.31 139.990   5
  -3  -1  11 9118.64 919.360  24
   3  -1 -11 7777.72 1067.16  25
  -3  -1  11 7808.88 1082.49   4
  -3  -1  11 8507.90 1082.73  23
  -3  -1  11 8714.55 167.213   6
   3  -1 -11 7246.28 1189.48   2
  -3  -1  11 8814.00 1212.62   1
   3  -1 -11 8580.10 154.918   5
  -3  -1  10 26570.4 1955.95   1
  -3  -1  10 28322.5 1984.47   4
   3  -1 -10 27211.3 1867.29  25
  -3  -1  10 27902.0 1568.82  24
   3  -1 -10 25684.4 2144.72   2
  -3  -1  10 26871.6 1792.89  23
  -3  -1  10 28341.4 293.678   6
  -3  -1   9 12751.9 1304.34   1
  -3  -1   9 13822.0 1084.29  24
  -3  -1   9 14226.1 204.615   6
   3  -1  -9 12842.9 1187.76   3
  -3  -1   9 12954.4 1304.86   4
  -3  -1   9 13357.3 1182.24  23
  -3  -1   8 47600.3 2396.18   1
  -3  -1   8 49516.0 2427.17   4
   3  -1  -8 44950.3 2136.81   3
   3  -1  -8 44758.1 1899.64  24
  -3  -1   8 47163.3 2052.49  23
  -3  -1   8 48413.7 2045.60  24
  -3  -1   7 27375.2 1765.64   4
  -3  -1   7 27947.8 1767.03   1
  -3  -1   7 27821.2 1507.39   3
  -3  -1   7 27000.5 1408.73  23
   3  -1  -7 23472.6 1502.71   3
   3  -1  -7 22781.7 1373.98  24
  -3  -1   7 26298.9 1495.02  24
   3  -1  -6 14473.5 1139.96   3
  -3  -1   6 15285.9 1164.61  24
  -3  -1   6 14193.6 916.082  23
   3  -1  -6 14085.5 1088.80  24
  -3  -1   6 15577.1 1280.39   1
  -3  -1   6 14649.2 1263.20   4
  -3  -1   6 14869.2 1085.71   3
  -3  -1   5 72114.0 2745.05   4
   3  -1  -5 69978.5 2421.75   3
  -3  -1   5 71962.1 2367.76   3
   3  -1  -5 70285.7 2449.95  24
  -3  -1   5 74227.2 1793.90  23
  -3  -1   5 73154.3 2707.38   1
  -3  -1   4 34941.1 1832.96   1
   3  -1  -4 34413.7 1687.56   3
  -3  -1   4 34721.6 1667.92   3
   3  -1  -4 33192.2 1498.94   4
   3  -1  -4 33601.9 1731.72  24
  -3  -1   4 35360.4 1904.71   4
  -3  -1   4 34280.5 972.294  23
  -3  -1   3 9144.41 882.136   3
   3  -1  -3 9236.34 939.490  24
  -3  -1   3 9428.14 954.073   1
   3  -1  -3 9489.45 835.069   4
   3  -1  -3 9405.82 891.218   3
  -3  -1   2 52349.1 2174.26   3
   3  -1  -2 55758.8 2205.41   3
  -3  -1   2 55267.9 2284.51   1
   3  -1  -2 54018.8 2344.50  24
  -3  -1   2 57239.4 338.376   6
   3  -1  -2 52947.1 2042.18   4
  -3  -1   1 68664.3 2586.59   1
   3  -1  -1 70344.2 2552.67   3
   3  -1  -1 66866.5 2665.90  24
   3  -1  -1 66225.2 2382.82   4
   3  -1   0 8922.75 1011.76  24
  -3  -1   0 10141.1 1025.34   1
   3  -1   0 9246.42 968.418   4
   3  -1   1 35633.3 1949.14   4
  -3  -1  -1 36190.3 1952.76   1
   3  -1   1 33076.6 2005.32  24
   3  -1   1 36203.2 2102.13  22
  -3  -1  -2 69380.2 2783.80   1
   3  -1   2 64174.0 2828.51  22
   3  -1   2 65381.5 2908.81  24
   3  -1   3 13467.2 1380.91  24
   3  -1   3 13104.1 1320.77  22
  -3  -1  -3 14498.9 1336.44   1
  -3  -1  -4 29494.3 1993.45   1
   3  -1   4 28281.0 2064.48  24
   3  -1   4 28709.7 1942.18  22
   3  -1   5 41689.2 2612.92  24
   3  -1   5 41613.9 2401.34  22
  -3  -1  -5 43975.5 2517.23   1
   3  -1   6 16207.4 1543.29  22
  -3  -1  -6 15621.3 1576.66   1
   3  -1   6 14126.5 1604.94  24
   3  -1   7 22580.8 1857.66  22
  -3  -1  -7 23865.7 1997.17   1
   3  -1   7 22576.5 2071.53  24
  -3  -1  -8 10316.2 1379.96   1
   3  -1   8 11042.5 1326.68  22
   3  -1   8 10707.9 1448.77  24
  -3  -1  -9 6808.56 1175.78   1
   3  -1   9 6747.94 1218.67  24
   3  -1   9 7373.13 1104.04  22
  -3  -1 -10 5433.98 1101.68   1
   3  -1  10 7193.32 1271.05  24
   3  -1  10 6597.45 1103.10  22
  -3  -1 -11 34546.9 2807.39   1
   3  -1  11 37708.3 2647.32  22
   3  -1  11 36848.7 3019.86  24
  -3  -1 -12 89982.2 4703.63   1
   3  -1  12 84573.8 4627.54  24
   3  -1  12 90383.7 4241.11  22
   3  -1  13 57026.2 3977.09  24
   3  -1  13 59869.7 3447.35  22
  -3  -1 -13 56879.4 3863.28   1
  -3  -1 -14 12071.3 1839.77   1
   3  -1  14 12275.4 1599.72  22
   3  -1  14 12442.9 1933.30  24
  -3  -1 -15 13818.8 2037.09   1
   3  -1  15 14780.7 2118.25  24
   3  -1  15 16391.7 1899.63  22
   3  -1  16 5463.97 1311.71  24
   3  -1  16 5549.18 1137.58  22
  -3  -1 -16 5791.29 1462.37   1
   3  -1  17 4758.29 1252.71  24
  -3  -1 -17 2291.63 926.791   1
   3  -1  18 3101.89 1045.58  24
  -3  -1 -18 3311.91 1172.03   1
  -3  -1 -19 2258.46 1037.23   1
   3  -1  19 3039.26 1066.57  24
  -3  -1 -20 1263.41 755.485   1
   3  -1  20 847.302 590.466  24
  -3  -1 -21 1139.91 834.578   1
   3  -1  21 1088.76 92.4145  16
  -3  -1 -21 984.995 98.2097  28
  -3  -1 -22 3104.25 1329.71   1
   3  -1  22 3148.76 161.601  27
  -3  -1 -22 2954.71 157.293  26
   3  -1  22 2956.01 149.640  16
   3  -1  22 3102.55 152.648  14
   3  -1  22 2908.56 1134.52  24
  -3  -1 -22 3094.23 163.312  28
  -3  -1 -23 1640.99 124.652  28
  -3  -1 -23 1725.72 126.299  26
   3  -1  23 1666.35 116.595  16
   3  -1  23 1737.81 126.405  27
   3  -1  23 1716.85 118.538  14
   3  -1  24 3267.96 162.611  14
   3  -1  24 3097.38 165.425  27
   3  -1  24 3378.89 164.024  16
  -3  -1 -24 3135.10 169.403  28
  -3  -1 -24 3247.12 168.201  26
  -3  -1 -25 6719.97 249.601  28
   3  -1  25 7267.75 239.829  16
   3  -1  25 6911.37 242.759  18
   3  -1  25 6928.28 236.442  14
   3  -1  25 7025.05 247.513  27
  -3  -1 -25 6643.47 238.265  26
  -3  -1 -26 6689.64 249.916  28
  -3  -1 -26 6394.54 236.519  26
   3  -1  26 6929.56 249.865  27
   3  -1  26 7041.10 242.102  14
   3  -1  26 6926.43 237.249  16
   3  -1  26 6765.11 242.512  18
   3  -1  27 6112.43 226.797  16
  -3  -1 -27 6146.05 233.683  26
   3  -1  27 6461.38 236.306  27
  -3  -1 -27 6061.36 239.491  28
   3  -1  27 6037.17 225.970  14
   3  -1  27 6568.35 236.847  18
   3  -1  28 1617.45 122.878  14
   3  -1  28 1567.40 119.878  16
  -3  -1 -28 1388.38 119.216  26
  -3  -1 -28 1433.32 125.314  28
   3  -1  28 1443.85 114.316  18
   3  -1  29 589.641 78.0085  18
   3  -1  29 534.979 74.8794  16
   3  -1  29 595.172 81.5597  14
  -3  -1 -29 547.141 82.8045  26
   3  -1  30 771.695 90.1512  14
  -3  -1 -30 751.599 89.4852  26
   3  -1  30 730.610 85.1506  16
   3  -1  30 749.747 84.0906  18
  -3  -1 -31 346.383 68.1211  26
   3  -1  31 389.923 68.8489  14
   3  -1  32 346.548 63.9636  14
  -3  -1 -32 298.585 61.2811  26
  -3  -1 -33 441.580 68.6911  26
   3  -1  33 544.299 72.3313  14
   3  -1  34 47.3494 37.7752  14
  -3  -1 -34 33.7461 39.9219  26
   3  -1  35 127.188 44.1645  14
  -3  -1 -35 98.3935 42.8673  26
   3  -1  36 159.043 42.8001  14
  -3  -1 -36 219.812 46.3880  26
   3  -1  37 75.0769 32.7715  14
  -3  -1 -37 37.8822 31.0639  26
   3  -1  38 137.396 33.2506  14
  -3  -1 -38 98.5600 29.9957  26
   3   0 -42 259.856 36.1522  26
  -3   0  41 69.7850 30.3045  29
  -3   0  41 79.2256 31.1339  20
   3   0 -41 101.271 34.9898  26
   3   0 -40-27.1353 34.0343  26
  -3   0  40 70.0445 36.7502  29
  -3   0  40 24.6840 32.4262  20
   3   0 -39 16.1106 36.4620  26
  -3   0  39 10.3343 36.2050  14
  -3   0  39 53.2825 39.3333  20
  -3   0  39 68.5955 39.9995  29
  -3   0  38 450.847 66.8870  14
  -3   0  38 517.836 66.3658  29
   3   0 -38 499.937 69.4891  26
  -3   0  38 477.969 67.1820  20
  -3   0  37 281.792 59.0175  29
   3   0 -37 223.195 58.1798  26
  -3   0  37 214.478 58.2271  14
  -3   0  36 364.541 68.0166  29
  -3   0  36 384.706 70.4573  14
   3   0 -36 363.414 69.7656  26
  -3   0  35 813.517 93.2488  14
  -3   0  35 826.604 93.5958  29
   3   0 -35 792.726 92.5871  26
  -3   0  34 164.831 58.4555  29
  -3   0  34 194.964 61.5856  14
   3   0 -34 165.271 61.8337  26
  -3   0  33 1530.46 123.589  14
   3   0 -33 1580.60 123.924  26
  -3   0  33 1584.76 124.749  29
  -3   0  32 6671.95 244.345  14
   3   0 -32 6492.99 242.195  26
  -3   0  32 6433.14 242.195  29
   3   0 -31 12703.7 334.221  26
  -3   0  31 12651.5 336.523  14
  -3   0  31 12222.9 329.441  29
  -3   0  30 17413.5 389.740  14
   3   0 -30 17080.2 389.020  26
  -3   0  30 17632.8 391.386  29
  -3   0  29 12618.8 329.540  14
   3   0 -29 12698.7 331.119  26
  -3   0  29 12304.0 327.354  29
   3   0 -29 12702.1 2631.92   1
   3   0 -28 8075.11 263.148  26
  -3   0  28 8324.98 265.730  14
  -3   0  28 8368.21 267.940  29
  -3   0  28 9544.25 2076.71  23
   3   0 -28 6966.80 1984.08   1
   3   0 -27 3410.89 173.531  26
  -3   0  27 3534.77 173.065  29
  -3   0  27 3332.04 168.823  14
  -3   0  27 4023.27 1326.84  23
   3   0 -27 3462.46 1386.00   1
   3   0 -26 4062.80 184.808  26
   3   0 -26 3005.39 1251.67   1
  -3   0  26 5620.70 1533.69  23
  -3   0  26 4006.64 180.638  14
   3   0 -26 3812.65 1229.63  25
  -3   0  26 4070.63 181.651  29
   3   0 -25 3316.99 163.471  26
  -3   0  25 3025.72 1094.87  23
   3   0 -25 1959.84 898.370  25
   3   0 -25 1755.41 933.086   1
  -3   0  25 3284.14 160.801  14
  -3   0  25 3316.77 161.312  29
   3   0 -24 1721.21 800.363  25
  -3   0  24 824.626 624.631  23
   3   0 -23 2112.75 840.726  25
   3   0 -23 599.461 662.488   1
  -3   0  23 1197.37 681.429  23
   3   0 -22 768.153 553.894  25
  -3   0  22 1911.51 847.172  23
   3   0 -22 2413.74 974.810   1
   3   0 -21 698.751 458.116  25
  -3   0  21 1642.16 754.304  23
   3   0 -21 833.880 627.726   1
  -3   0  20 1405.20 652.698  23
   3   0 -20 2139.33 779.853   2
   3   0 -19 1750.72 684.457  25
  -3   0  19 1117.98 608.908  23
   3   0 -19 1367.32 593.393   2
   3   0 -18 3949.65 966.537   2
   3   0 -18 4201.34 1025.34  25
  -3   0  18 4044.30 1057.74  23
   3   0 -17 3158.48 873.618  25
  -3   0  17 2086.38 827.406  23
   3   0 -17 3563.32 884.794   2
   3   0 -16 12637.8 1685.79  25
  -3   0  16 18740.9 2069.14  23
   3   0 -16 15543.1 1758.69   2
  -3   0  15 28503.8 2497.70  23
   3   0 -15 33846.0 2502.58   2
   3   0 -15 28817.9 2471.70  25
   3   0 -14 10308.3 1447.38  25
  -3   0  14 9525.83 843.720  22
  -3   0  14 9647.23 1386.40  23
   3   0 -14 10934.9 1403.18   2
  -3   0  13 2292.16 408.293  22
  -3   0  13 3140.32 754.381  23
   3   0 -13 2612.17 673.281   2
   3   0 -13 2372.95 719.616  25
   3   0 -12 12272.1 1478.64  25
  -3   0  12 11387.0 1381.48  23
   3   0 -12 11613.2 1346.60   2
   3   0 -11 2193.48 646.033  25
  -3   0  11 2233.04 590.158  23
  -3   0  11 1956.59 572.435   1
  -3   0  10 13656.7 1461.61   1
  -3   0  10 13952.1 1414.17  23
   3   0 -10 13283.9 1439.64  25
  -3   0   9 10467.0 1202.35   1
   3   0  -9 10341.2 1213.99  25
  -3   0   9 10469.9 1180.85  23
   3   0  -8 17830.3 1538.76  25
  -3   0   8 17616.3 1444.10  23
  -3   0   8 17259.2 1478.56   1
  -3   0   7 37488.4 1120.43   4
  -3   0   7 36394.3 2061.45   1
  -3   0   7 34402.7 1901.67  23
  -3   0   6 15825.5 1247.16  23
  -3   0   6 13570.7 510.776   4
  -3   0   6 16922.9 1380.20   1
  -3   0   5 38001.4 1997.71   1
   3   0  -5 35447.6 836.953  24
  -3   0   5 39191.8 1847.84  23
   3   0  -5 36558.7 1601.81  22
   3   0  -4 18608.7 1149.71  22
  -3   0   4 18910.0 1355.27   1
  -3   0   4 19267.3 1250.04  23
  -3   0   3 6081.88 686.526  23
   3   0  -3 6510.56 718.859  22
  -3   0   3 5577.15 716.951   1
   3   0  -2 4436.22 606.614  22
  -3   0   2 4855.10 661.215   1
  -3   0   1 3454.33 576.097   1
   3   0  -1 3527.90 545.292  22
   3   0   0 7268.47 833.177  22
  -3   0   0 7883.05 889.014   1
   3   0   1 21270.6 1417.04  22
  -3   0  -1 20792.6 1441.87   1
  -3   0  -2 32284.8 1830.29   1
   3   0   2 30713.7 1761.79  22
  -3   0  -3 15056.7 1318.89   1
   3   0   3 15339.9 1298.32  22
  -3   0  -4 29849.0 1928.32   1
   3   0   4 30999.3 1903.32  22
  -3   0  -5 22157.7 1730.84   1
   3   0   5 22737.1 1684.82  22
  -3   0  -6 11031.3 1291.95   1
   3   0   6 10839.5 1208.64  22
  -3   0  -7 15518.5 1558.35   1
   3   0   7 13945.8 1417.63  22
  -3   0  -8 2312.22 647.117   1
   3   0   8 2261.86 604.823  22
  -3   0  -9 7516.18 1209.26   1
   3   0   9 9435.01 1240.35  22
  -3   0 -10 2400.20 758.827   1
   3   0  10 2522.01 692.217  22
  -3   0 -11 8793.56 1384.57   1
   3   0  11 8956.75 1259.44  22
  -3   0 -12 32423.4 2714.09   1
   3   0  12 33706.8 2529.84  22
  -3   0 -13 20039.8 2241.56   1
   3   0  13 21950.0 2098.02  22
  -3   0 -14 2597.06 851.497   1
   3   0  14 3621.06 862.680  22
   3   0  15 2152.83 696.045  22
  -3   0 -15 3137.94 1024.12   1
  -3   0 -16 1910.15 745.346   1
   3   0  16 2392.35 752.179  22
   3   0  17 986.573 565.367  24
   3   0  17 1280.02 607.456  22
  -3   0 -17 134.467 319.428   1
  -3   0 -18 706.675 610.213   1
   3   0  18 2359.11 782.423  22
   3   0  18 752.428 505.417  24
   3   0  19 2167.21 869.764  24
   3   0  19 2070.83 748.181  22
  -3   0 -19 1067.83 672.465   1
  -3   0 -20 1746.43 740.597  25
   3   0  20 1191.72 688.109  24
  -3   0 -20 3239.88 1189.14   1
  -3   0 -21 368.941 382.373  25
  -3   0 -21 64.0751 445.821   1
   3   0  21 229.528 365.129  24
  -3   0 -22 1861.94 940.286   1
  -3   0 -22 2338.78 142.908  28
   3   0  22 2906.97 1078.32  24
   3   0  22 2673.03 143.611  14
   3   0  22 2560.42 137.085  16
  -3   0 -23 4490.39 1395.15   1
   3   0  23 5160.63 198.246  14
  -3   0 -23 5217.33 208.950  26
  -3   0 -23 5326.35 211.400  28
   3   0  23 5765.79 204.033  16
   3   0  23 4589.56 1325.90  24
   3   0  24 3834.96 171.312  16
   3   0  24 3760.10 173.178  14
  -3   0 -24 3692.93 179.094  28
  -3   0 -24 3513.70 176.803  26
   3   0  24 3241.40 1215.64  24
  -3   0 -24 3363.00 1361.19   1
   3   0  25 6186.92 224.174  14
  -3   0 -25 5938.52 229.016  26
  -3   0 -25 6091.12 231.439  28
   3   0  25 5842.62 216.103  16
  -3   0 -26 16873.0 381.401  26
  -3   0 -26 17204.2 386.498  28
  -3   0 -26 15019.5 2878.28   1
   3   0  26 16591.9 360.102  16
   3   0  26 17178.1 376.995  14
  -3   0 -27 12948.2 339.891  26
   3   0  27 13195.4 322.242  16
   3   0  27 12577.7 327.175  14
  -3   0 -27 12325.7 334.215  28
  -3   0 -28 15341.1 367.225  26
  -3   0 -28 15126.0 366.019  28
   3   0  28 15485.4 348.040  16
   3   0  28 14762.5 352.294  14
   3   0  29 7818.85 251.356  16
  -3   0 -29 8021.69 270.754  26
   3   0  29 8114.08 262.833  14
   3   0  30 1302.36 112.177  14
  -3   0 -30 1233.67 116.267  26
   3   0  31 226.415 62.2428  14
  -3   0 -31 108.807 54.8521  26
   3   0  32 1093.85 101.152  14
  -3   0 -32 1099.11 104.686  26
   3   0  33 262.323 63.2718  14
  -3   0 -33 300.301 67.6610  26
  -3   0 -34 217.944 58.3131  26
   3   0  34 199.577 55.0074  14
   3   0  35 388.923 63.3405  14
  -3   0 -35 364.664 62.8919  26
   3   0  36 34.5363 39.7414  14
  -3   0 -36 36.8151 39.0273  26
   3   0  37 20.2006 33.2368  14
  -3   0 -37 19.3690 32.7359  26
   3   0  38 65.5508 34.9463  14
  -3   0 -38 79.7311 34.2470  26
   3   0  39 185.691 35.8099  14
  -3   0 -39 208.635 35.7498  26
  -3   1  41 106.386 34.7849  29
   3   1 -41 56.9352 27.3071  26
   3   1 -40 32.2410 29.8009  26
  -3   1  40 133.176 40.6502  29
  -3   1  40 63.0908 28.7410  20
   3   1 -39 157.397 42.8057  26
  -3   1  39 161.359 45.2380  29
  -3   1  39 130.335 35.0838  20
  -3   1  39 153.491 42.1407  14
  -3   1  38 153.017 49.9390  29
  -3   1  38 182.414 46.8588  14
   3   1 -38 147.362 44.9233  26
  -3   1  38 134.923 42.3534  20
   3   1 -37 76.7345 43.6331  26
  -3   1  37 79.9743 43.0451  14
  -3   1  37 41.2646 38.3360  20
  -3   1  37 21.5053 43.6591  29
  -3   1  36 491.042 75.4178  29
  -3   1  36 450.204 71.2254  14
   3   1 -36 514.416 71.2670  26
  -3   1  35 419.696 73.6433  29
  -3   1  35 390.900 67.9668  14
   3   1 -35 325.668 63.7898  26
   3   1 -34 451.413 72.5581  26
  -3   1  34 485.306 74.3618  14
  -3   1  34 557.384 80.6962  29
  -3   1  33 614.131 86.4957  29
   3   1 -33 530.046 77.1745  26
  -3   1  33 654.180 82.7171  14
  -3   1  32 543.033 80.9575  14
  -3   1  32 547.498 83.0968  29
   3   1 -32 498.024 75.8118  26
  -3   1  31 1861.89 135.030  29
  -3   1  31 1584.40 125.171  14
   3   1 -31 1708.07 126.266  26
  -3   1  30 6865.92 249.239  29
  -3   1  30 6746.67 241.022  14
   3   1 -30 6771.35 241.722  26
  -3   1  29 6925.85 246.034  29
   3   1 -29 7248.95 247.028  26
  -3   1  29 6773.89 242.090  14
   3   1 -28 6430.10 234.481  26
   3   1 -28 3416.74 1265.33  25
  -3   1  28 2673.95 1116.53  23
   3   1 -28 3913.62 1499.37   1
  -3   1  28 6196.32 232.010  29
  -3   1  28 6260.07 230.050  14
   3   1 -27 4667.28 195.488  26
  -3   1  27 4250.21 190.377  29
  -3   1  27 3667.39 1316.98  23
   3   1 -27 2636.18 1105.42  25
   3   1 -27 3771.55 1388.86   1
  -3   1  27 4321.61 189.812  14
  -3   1  26 1861.90 125.453  14
   3   1 -26 1702.03 121.714  26
   3   1 -26 1312.02 808.957  25
  -3   1  26 1820.83 949.445  23
  -3   1  26 1758.46 123.647  29
   3   1 -26 1158.39 895.875   1
   3   1 -25 2611.54 143.598  26
   3   1 -25 2957.88 1163.89   1
  -3   1  25 1760.42 947.208  23
  -3   1  25 2621.32 144.121  14
  -3   1  25 2640.60 146.447  29
   3   1 -25 1229.02 738.502  25
   3   1 -24 1324.00 746.771  25
  -3   1  24 1978.92 902.688  23
  -3   1  24 1507.79 109.548  29
  -3   1  23 731.589 573.613  23
   3   1 -23 385.032 551.904   1
   3   1 -23-606.902 482.148  25
   3   1 -22 4076.51 1252.03  25
  -3   1  22 3870.67 1194.33  23
   3   1 -22 4201.77 1277.50   1
   3   1 -21 2182.02 913.917   1
   3   1 -21 1308.40 724.598  25
  -3   1  21 3426.23 1099.34  23
   3   1 -20 3640.93 1105.70  25
   3   1 -20 3773.85 1120.27   1
  -3   1  20 3710.29 1129.01  23
   3   1 -19 4073.54 1154.18  25
  -3   1  19 4050.02 1120.49  23
   3   1 -18 16693.7 2274.38  25
  -3   1  18 17731.4 2298.06  23
  -3   1  18 17389.6 1923.83  22
   3   1 -17 9874.32 1688.43  25
  -3   1  17 10058.9 1685.92  23
  -3   1  17 10587.0 1501.01  22
   3   1 -16 69826.2 4311.01  25
  -3   1  16 72755.6 4367.20  23
  -3   1  16 73692.5 3820.10  22
   3   1 -16 72112.2 3155.80   2
   3   1 -15 80387.1 4488.03  25
   3   1 -15 78273.6 3172.68   2
  -3   1  15 77092.8 4375.55  23
  -3   1  15 78807.1 3845.69  22
   3   1 -14 39130.5 3013.01  25
  -3   1  14 41447.1 3100.52  23
   3   1 -14 39734.4 2196.39   2
   3   1 -13 6198.21 1202.25  25
  -3   1  13 5628.44 1152.27  23
   3   1 -13 5780.67 828.521   2
   3   1 -12 7923.41 1313.80  25
  -3   1  12 6764.29 1164.53  23
   3   1 -12 7241.22 886.716   2
  -3   1  11 8218.96 1284.34  23
   3   1 -11 8889.50 1322.41  25
  -3   1  10 27443.0 2232.12  23
   3   1 -10 27933.3 2261.74  25
  -3   1  10 26323.7 2081.14   1
  -3   1   9 12990.7 1413.52   1
   3   1  -9 13892.5 1542.78  25
  -3   1   9 13965.9 1546.60  23
   3   1  -8 46769.2 2722.05  25
  -3   1   8 47683.1 2564.88   1
  -3   1   8 47026.3 2747.42  23
   3   1  -8 39725.4 998.988  22
   3   1  -7 26350.8 1966.69  25
  -3   1   7 25554.0 1824.33   1
   3   1  -7 26415.5 1035.69  22
  -3   1   7 26506.6 2011.87  23
   3   1  -6 14151.6 1395.10  25
  -3   1   6 13748.5 1287.43   1
  -3   1   6 14881.0 1479.71  23
   3   1  -6 14614.9 876.611  22
   3   1  -5 73617.7 2984.35  25
  -3   1   5 74301.1 3248.92  23
   3   1  -5 74565.3 2180.35  22
  -3   1   5 69992.9 2785.50   1
   3   1  -4 37603.6 2047.23  25
  -3   1   4 35098.6 1889.02   1
   3   1  -4 36675.0 1646.90  22
  -3   1   4 34243.6 2157.32  23
   3   1  -3 9654.83 1001.93  25
  -3   1   3 8927.39 938.499   1
  -3   1   3 9108.65 1129.95  23
   3   1  -3 9976.71 926.346  22
   3   1  -2 55925.1 2321.17  25
  -3   1   2 53663.0 2244.07   1
   3   1  -2 56190.2 2290.73  22
   3   1  -1 69512.4 2671.14  22
  -3   1   1 62350.6 2412.51   1
   3   1  -1 71261.9 2504.63  25
   3   1   0 10563.2 943.917  25
   3   1   0 10555.9 1100.55  22
  -3   1   0 9853.93 957.248   1
   3   1   1 35618.7 1696.86  25
   3   1   1 35135.9 2074.61  22
  -3   1  -1 33419.1 1813.11   1
  -3   1  -2 66747.3 2577.74   1
   3   1   2 61871.3 2857.33  22
   3   1   2 66609.8 2291.36  25
  -3   1  -3 12165.0 1186.57   1
   3   1   3 13115.5 1009.85  25
   3   1   3 13283.7 1391.83  22
  -3   1  -4 28555.9 1796.89   1
   3   1   4 29195.6 2096.51  22
  -3   1  -5 42813.8 2295.03   1
   3   1   5 42691.4 2631.53  22
  -3   1  -6 15128.9 1423.55   1
   3   1   6 15400.9 1637.58  22
   3   1   7 22330.1 2017.12  22
  -3   1  -7 23316.5 1855.17   1
   3   1   8 10591.2 1186.41  23
   3   1   8 10795.1 1467.02  22
  -3   1  -8 10661.1 1308.94   1
  -3   1  -9 6879.45 1108.19   1
   3   1   9 6077.23 1106.18  22
   3   1   9 5677.36 919.735  23
  -3   1 -10 5110.63 1061.52   1
   3   1  10 5593.54 960.823  23
   3   1  10 5199.70 1082.89  22
  -3   1 -11 35583.4 2674.63   1
   3   1  11 34520.5 2523.94  23
   3   1  11 39510.6 2963.96  22
  -3   1 -12 82046.5 4246.55   1
   3   1  12 89810.9 4626.21  22
  -3   1 -13 51757.4 3507.22   1
   3   1  13 61628.4 3905.58  22
  -3   1 -14 11517.0 1769.19   1
   3   1  14 11602.1 1783.00  22
   3   1  15 17226.8 2184.58  22
  -3   1 -15 13023.4 1896.16   1
  -3   1 -16 5022.12 1285.56   1
   3   1  16 5881.30 1285.67  22
   3   1  17 4488.48 1155.04  22
  -3   1 -17 4106.47 1198.89   1
  -3   1 -18 3522.30 1118.24   1
   3   1  18 3305.25 1017.43  22
  -3   1 -19 2051.68 935.127   1
   3   1  19 1908.51 814.498  22
  -3   1 -20-178.286 487.895   1
   3   1  20 2367.94 917.436  22
   3   1  21 1034.28 90.3936  14
  -3   1 -21 43.6293 398.735   1
   3   1  21 867.967 616.809  22
  -3   1 -21 1183.35 681.960  25
   3   1  22 3151.19 154.649  29
   3   1  22 3105.32 152.551  14
   3   1  22 2979.48 143.106  16
  -3   1 -23 2193.70 1236.29   1
  -3   1 -23 958.533 645.683  25
   3   1  23 1889.80 123.354  29
   3   1  23 1738.15 112.050  16
   3   1  23 1707.52 117.427  14
   3   1  24 3255.99 153.359  16
   3   1  24 3200.31 164.895  14
   3   1  24 3133.40 160.413  29
  -3   1 -24 2567.71 1141.96   1
  -3   1 -24 3333.35 168.022  28
  -3   1 -24 2334.60 1037.52  25
   3   1  24 4307.87 1351.32  24
  -3   1 -25 7117.71 238.014  28
  -3   1 -25 6423.29 1884.01   1
   3   1  25 6608.61 231.966  14
   3   1  25 6671.15 221.458  16
  -3   1 -25 5438.28 1668.67  25
   3   1  25 7287.13 238.919  29
  -3   1 -25 6788.46 247.335  26
   3   1  26 6949.00 230.795  16
   3   1  26 6803.75 240.594  14
  -3   1 -26 7424.50 246.424  28
  -3   1 -26 6405.72 243.248  26
   3   1  26 7000.59 238.614  29
   3   1  27 6306.44 232.715  14
   3   1  27 6326.82 227.714  29
  -3   1 -27 6224.84 239.126  26
  -3   1 -28 1499.39 126.775  26
   3   1  28 1556.26 121.089  14
   3   1  28 1423.91 114.284  29
  -3   1 -29 626.088 90.8131  26
   3   1  29 535.936 78.4990  14
   3   1  29 516.269 72.6927  29
   3   1  30 726.529 81.9676  29
  -3   1 -30 799.587 93.4789  26
   3   1  30 769.435 87.7689  14
   3   1  31 325.601 64.4601  14
   3   1  31 398.232 68.0916  29
  -3   1 -31 364.286 74.3331  26
   3   1  32 420.213 65.4872  29
  -3   1 -32 294.372 65.9797  26
   3   1  32 387.662 68.9099  14
   3   1  33 592.873 71.3938  29
   3   1  33 457.996 71.5608  14
  -3   1 -33 502.257 75.9510  26
  -3   1 -34-8.80926 50.0911  26
   3   1  34 33.0269 39.8364  29
   3   1  34-10.3993 41.7973  14
   3   1  35 148.712 42.5788  29
  -3   1 -35 124.614 45.6638  26
   3   1  35 110.783 46.1454  14
   3   1  36 155.043 44.5565  14
  -3   1 -36 241.513 51.0807  26
   3   1  37 65.7063 35.3212  14
  -3   1 -37 52.2745 35.6250  26
  -3   1 -38 98.9497 34.1584  26
   3   1  38 118.372 33.2209  14
  -3   2  40 85.6505 30.6709  29
  -3   2  39 64.6163 36.0627  29
  -3   2  38 29.0560 35.9659  29
  -3   2  37 112.309 45.9535  29
   3   2 -37 97.1647 35.0215  26
  -3   2  36 85.5394 38.3080  14
   3   2 -36 78.2416 36.4082  26
  -3   2  36 81.0705 48.3731  29
  -3   2  35 32.9455 46.3174  29
  -3   2  35 66.6387 39.1095  14
   3   2 -35 55.6593 38.7188  26
  -3   2  34 264.980 57.0521  14
   3   2 -34 271.627 52.5293  26
  -3   2  34 349.679 68.2776  29
  -3   2  33 592.908 81.7079  29
   3   2 -33 566.319 70.7905  26
  -3   2  33 558.852 75.3262  14
  -3   2  32 310.105 60.4897  14
   3   2 -32 309.680 59.1021  26
  -3   2  32 262.249 62.3959  29
  -3   2  31 1903.71 126.469  14
   3   2 -31 2096.15 130.821  26
  -3   2  31 2086.56 139.179  29
   3   2 -30 4121.78 180.325  26
  -3   2  30 4211.83 183.940  14
  -3   2  30 3982.99 189.181  29
  -3   2  29 5159.84 206.161  14
  -3   2  29 5128.97 211.165  29
   3   2 -29 5241.44 204.474  26
   3   2 -28 2641.86 146.318  26
  -3   2  28 2369.44 149.004  29
  -3   2  28 2533.94 144.888  14
  -3   2  27 1476.50 114.354  14
  -3   2  27 1447.25 117.259  29
   3   2 -26 779.933 747.603  25
  -3   2  26 1344.75 110.876  29
  -3   2  26-200.216 327.405  23
   3   2 -25 1449.80 897.856  25
  -3   2  25 588.608 77.6939  29
  -3   2  24 845.164 678.354  23
  -3   2  24 395.899 66.3394  29
   3   2 -24 1059.35 890.556  25
  -3   2  23-15.4240 129.120  23
  -3   2  23 176.358 52.2575  29
   3   2 -22 1335.81 842.024  25
  -3   2  22 468.396 432.940  23
  -3   2  22 842.310 85.3879  29
   3   2 -21 569.314 507.387  25
  -3   2  21 221.517 317.844  23
  -3   2  20 1451.30 637.556  22
  -3   2  20 1442.58 728.022  23
   3   2 -20 1390.38 734.966  25
   3   2 -19 6394.62 1385.05   1
   3   2 -19 5519.11 1429.23  25
  -3   2  19 6380.57 1517.75  23
  -3   2  19 7736.06 1571.81  22
   3   2 -18 6471.42 1489.41  25
  -3   2  18 7385.32 1575.03  23
  -3   2  18 4673.21 1230.71  22
   3   2 -18 7060.91 1384.00   1
  -3   2  17 11943.9 1979.06  23
   3   2 -17 13480.9 2098.07  25
  -3   2  17 13006.8 1983.93  22
   3   2 -17 13504.3 1901.54   1
   3   2 -16 19811.8 2524.92  25
   3   2 -16 20790.1 2211.64   1
  -3   2  16 21940.9 2636.68  23
  -3   2  16 21880.6 2548.71  22
  -3   2  15 6556.48 1391.90  23
   3   2 -15 6144.73 1380.78  25
  -3   2  15 5848.23 1361.34  22
   3   2 -14 1189.48 625.038  25
  -3   2  14 1497.33 671.707  23
  -3   2  13 7477.06 1480.70  23
   3   2 -13 7302.84 1373.65  25
  -3   2  12 23981.8 2511.86  23
   3   2 -12 23463.2 2434.03  25
   3   2 -11 9013.66 1492.48  25
  -3   2  11 9604.58 1545.34  23
   3   2 -10 14728.8 1798.84  25
  -3   2  10 15403.4 1962.31  23
   3   2  -9 3981.06 907.902  25
  -3   2   9 2776.82 855.064  23
  -3   2   8 4376.84 1005.39  23
   3   2  -8 3846.88 562.147  22
   3   2  -8 6048.67 1110.80  25
   3   2  -7 8973.39 962.646  22
   3   2  -7 8225.38 1257.76  25
  -3   2   7 8014.84 1318.96  23
   3   2  -6 5995.97 1049.72  25
  -3   2   6 6062.17 899.911   1
   3   2  -6 5896.37 826.826  22
  -3   2   6 4158.47 967.639  23
   3   2  -5 10331.9 1259.24  25
  -3   2   5 10390.5 1114.16   1
  -3   2   5 10636.3 1452.51  23
   3   2  -5 10914.0 1160.94  22
   3   2  -4 10143.4 1215.98  25
  -3   2   4 7930.57 1285.69  23
  -3   2   4 11616.8 1129.49   1
   3   2  -4 9190.96 1106.03  22
   3   2  -3 6030.51 911.485  25
  -3   2   3 5712.00 768.855   1
  -3   2   3 4554.33 997.018  23
   3   2  -3 6254.24 973.528  22
   3   2  -2 19044.0 1521.03  25
  -3   2   2 19313.7 1351.20   1
  -3   2   2 17988.6 1889.14  23
   3   2  -2 15762.7 1577.78  22
   3   2  -1 23996.7 1598.94  25
  -3   2   1 22320.1 1415.20   1
   3   2  -1 22815.2 1960.55  22
   3   2   0 4742.75 667.595  25
  -3   2   0 4334.49 621.872   1
   3   2   0 4880.20 934.814  22
   3   2   1 11113.6 950.407  25
   3   2   1 10368.5 1389.07  22
  -3   2  -1 11496.4 1008.89   1
   3   2   2 9298.20 813.387  25
   3   2   2 8531.03 1300.23  22
  -3   2  -2 7944.26 849.789   1
   3   2   3 5079.33 536.635  25
  -3   2  -3 4339.13 639.995   1
   3   2   3 5320.22 519.621  23
   3   2   3 5412.13 1095.24  22
  -3   2  -4 8509.64 938.223   1
   3   2   4 8162.00 749.090  23
   3   2   4 7995.31 1323.87  22
  -3   2  -5 6616.25 875.146   1
   3   2   5 6309.02 1185.30  22
   3   2   5 6396.17 739.857  23
  -3   2  -6 3690.38 661.387   1
   3   2   6 2745.88 558.296  23
   3   2   6 2871.78 854.535  22
  -3   2  -7 20550.8 1678.46   1
   3   2   7 20997.0 2306.43  22
   3   2   7 20799.8 1593.91  23
   3   2   8 8331.35 1092.24  23
   3   2   8 9859.97 1652.52  22
  -3   2  -8 7914.37 1062.44   1
  -3   2  -9 18943.6 1757.87   1
   3   2   9 19906.1 1770.66  23
   3   2   9 20122.3 2345.23  22
   3   2  10 7606.86 1492.26  22
  -3   2 -10 5194.57 966.477   1
   3   2  10 5316.37 957.215  23
   3   2  11 1457.27 523.947  23
  -3   2 -11 1161.67 488.496   1
   3   2  11 1603.89 715.171  22
   3   2  12 6810.02 1482.57  22
  -3   2 -12 4881.07 1058.00   1
   3   2  12 6023.79 1104.13  23
  -3   2 -13 14516.6 1819.11   1
   3   2  13 17950.8 2041.69  23
   3   2  13 17888.1 2439.74  22
  -3   2 -14 15151.5 2003.46   1
   3   2  14 15486.8 1976.24  23
   3   2  14 16232.0 2368.54  22
  -3   2 -15 5704.77 1267.34   1
   3   2  15 6652.21 1497.00  22
   3   2  15 6696.03 1312.16  23
  -3   2 -16 7511.33 1475.81   1
   3   2  16 8935.11 1800.72  22
   3   2  16 8030.30 1495.34  23
   3   2  17 2630.99 1020.54  22
   3   2  18 807.546 630.715  22
   3   2  19 1944.05 880.963  22
   3   2  20 244.011 50.9631  14
   3   2  20 1053.98 662.774  22
   3   2  21 304.270 57.0471  14
   3   2  21 121.273 356.368  22
   3   2  22 499.302 69.7751  14
  -3   2 -22-29.0001 262.165  25
   3   2  22-376.957 560.511  22
   3   2  23 1709.49 119.220  14
  -3   2 -23 2022.59 1061.56  25
   3   2  24 1390.56 112.059  14
   3   2  25 2327.96 141.309  14
   3   2  25 2515.16 149.588  29
   3   2  26 4450.89 192.033  14
   3   2  26 4210.81 190.321  29
  -3   2 -26 4561.40 202.437  26
  -3   2 -27 4641.76 206.447  26
   3   2  27 4784.67 198.316  14
   3   2  27 4872.73 202.518  29
   3   2  28 1734.65 126.299  29
  -3   2 -28 1665.72 126.856  26
   3   2  28 1540.48 117.991  14
   3   2  29 157.099 53.9676  14
  -3   2 -29 235.347 67.2267  26
   3   2  29 242.996 62.0491  29
   3   2  30 557.883 78.3039  29
   3   2  30 502.565 72.2019  14
  -3   2 -30 627.879 84.4003  26
   3   2  31 280.608 59.1032  29
  -3   2 -31 292.129 63.5818  26
   3   2  31 300.759 60.4840  14
  -3   2 -32 116.301 51.9767  26
   3   2  32 62.5087 43.1927  14
   3   2  32 74.6609 40.5790  29
   3   2  33 94.4813 42.3451  14
   3   2  33 138.760 45.8600  29
  -3   2 -33 120.944 46.6909  26
  -3   2 -34 111.471 42.9653  26
   3   2  34 184.853 44.0798  14
   3   2  34 128.650 41.5589  29
  -3   2 -35-5.30760 32.2785  26
   3   2  35-10.6239 31.5072  14
   3   2  35 40.9501 35.1617  29
  -3   2 -36 33.3948 31.2110  26
   3   2  36 26.2716 28.9914  14
   3   2  36 79.5853 31.1243  29
   3   2  37 60.2364 26.4783  14
  -3   2 -37 77.4929 29.7238  26
  -3   3  38-17.1809 29.0311  29
  -3   3  37-59.4555 34.7176  29
  -3   3  36 133.551 43.7537  29
  -3   3  35 87.3061 42.8818  29
  -3   3  34 279.158 57.9844  29
  -3   3  33 307.095 62.8900  29
  -3   3  32 526.157 73.8243  29
  -3   3  31 318.985 65.4891  29
  -3   3  30 366.001 66.7731  29
  -3   3  29 173.579 55.2118  29
  -3   3  28 1010.39 99.2756  29
  -3   3  27 809.464 92.0744  29
  -3   3  26 385.132 71.3351  29
  -3   3  25 440.407 71.3515  29
  -3   3  24 1915.43 129.501  29
   3   3 -23 18.0515 159.494  25
  -3   3  23 72.3016 45.5134  29
   3   3 -22 263.147 442.388  25
  -3   3  22 302.658 569.238  23
  -3   3  22 636.725 78.5815  29
  -3   3  21-1680.48 972.492  22
  -3   3  21 907.594 683.215  23
  -3   3  21 604.431 79.1468  29
   3   3 -21-1437.55 932.325  25
   3   3 -20-136.462 260.652  25
  -3   3  20 1396.95 107.815  29
  -3   3  20 552.426 570.614  22
  -3   3  20 1707.19 876.574  23
  -3   3  19 1934.90 119.020  29
   3   3 -19 788.119 639.251  25
  -3   3  19 724.421 562.112  23
  -3   3  19 545.086 526.700  22
   3   3 -18 4934.32 1457.20  25
  -3   3  18 5001.96 1465.99  22
  -3   3  18 3915.76 1264.66  23
   3   3 -17 4934.76 1543.22  25
  -3   3  17 5682.15 1499.05  23
  -3   3  17 5510.23 1565.24  22
   3   3 -16 6837.00 1606.32  25
  -3   3  16 9121.92 1845.11  23
  -3   3  16 6265.47 1709.44  22
   3   3 -15 8454.47 1742.10  25
  -3   3  15 7166.21 1747.78  22
  -3   3  15 9637.23 1890.29  23
   3   3 -14 4358.90 1224.36  25
  -3   3  14 4583.25 1261.55  23
  -3   3  14 4707.89 1365.43  22
  -3   3  13 18349.3 2528.58  23
   3   3 -13 15515.2 2292.02  25
  -3   3  12 19093.9 2507.28  23
   3   3 -12 19528.2 2505.52  25
   3   3 -11 1093.05 643.001  25
  -3   3  11 2334.28 942.925  23
   3   3 -10 144.562 254.252  25
  -3   3  10 2318.24 865.545  23
  -3   3   9 1714.31 723.239  23
   3   3  -9 2410.08 805.790  25
   3   3  -8 8740.82 1481.98  25
  -3   3   8 7896.17 1558.76  23
  -3   3   7 2468.83 873.197  23
   3   3  -7 2447.64 766.656  25
   3   3  -6 13419.0 1676.15  25
  -3   3   6 14246.5 2064.91  23
   3   3  -6 12572.5 1559.23  22
  -3   3   5 19366.9 2321.77  23
   3   3  -5 19072.3 1968.63  25
   3   3  -5 17049.0 1905.54  22
   3   3  -4 2077.22 636.696  25
  -3   3   4 1175.11 592.693  23
   3   3  -4 1629.00 586.707  22
   3   3  -3 17941.2 1731.13  25
  -3   3   3 14989.2 2082.50  23
   3   3  -3 17146.4 1999.15  22
  -3   3   2 5765.14 1303.56  23
   3   3  -2 7117.25 1306.42  22
  -3   3   1 4717.04 1184.28  23
   3   3  -1 5855.87 1242.62  22
  -3   3   0 20258.9 2390.96  23
   3   3   0 19746.5 2310.29  22
   3   3   1 1584.31 697.713  22
   3   3   2 14459.1 2046.06  22
   3   3   3 17622.5 2277.45  22
   3   3   4 3986.96 1161.21  22
   3   3   5 11573.7 1929.17  22
   3   3   6 1565.30 685.419  22
   3   3   7 2255.49 871.756  22
   3   3   8 2105.34 910.416  22
   3   3   9 17387.9 2486.56  22
   3   3  10 17657.1 2514.53  22
   3   3  11 4877.32 1430.35  22
   3   3  12 12314.3 2231.66  22
   3   3  13 8659.95 1874.44  22
   3   3  14 8052.86 1874.26  22
   3   3  15 5211.27 1506.86  22
   3   3  16 525.388 612.862  22
   3   3  17 2255.64 1008.40  22
  -3   3 -18 766.962 646.788  25
   3   3  18 1285.18 851.370  22
  -3   3 -19 1363.41 829.126  25
   3   3  19 638.726 661.107  22
   3   3  20-235.683 539.399  22
  -3   3 -20 1120.56 753.135  25
   3   3  21 2056.47 124.692  14
   3   3  22 288.798 56.8190  14
   3   3  23 506.974 68.8963  14
   3   3  24 988.995 90.6034  14
   3   3  25 770.731 82.3806  14
  -3   3 -25 915.444 95.2412  26
   3   3  25 983.648 101.229  29
   3   3  26 115.716 41.5324  14
  -3   3 -26 152.533 54.2034  26
   3   3  26 204.666 63.9793  29
  -3   3 -27 282.727 63.1018  26
   3   3  27 349.920 70.3776  29
   3   3  27 245.267 55.1849  14
   3   3  28 290.995 54.7236  14
  -3   3 -28 306.617 61.5647  26
   3   3  28 351.563 67.4088  29
   3   3  29 390.558 60.6568  14
   3   3  29 490.220 74.0117  29
  -3   3 -29 431.254 66.7374  26
  -3   3 -30 214.076 50.4417  26
   3   3  30 300.157 62.3256  29
   3   3  30 224.446 47.9899  14
   3   3  31 265.685 45.6245  14
  -3   3 -31 331.452 54.6182  26
   3   3  31 312.289 57.4303  29
   3   3  32 69.6223 41.1440  29
   3   3  32 153.729 38.8533  14
  -3   3 -32 137.239 41.6325  26
  -3   3 -33 35.2640 29.7856  26
   3   3  33 54.2401 36.5122  29
   3   3  34-10.9928 29.5111  29
  -3   3 -34 29.8392 24.4870  26
   3   3  35 8.47879 26.2048  29
  -3   4  34 86.2552 30.9109  29
  -3   4  33 80.4819 35.6669  29
  -3   4  32 203.200 44.0724  29
  -3   4  31 183.760 46.0295  29
  -3   4  30 280.022 54.6464  29
  -3   4  29 219.086 52.7215  29
  -3   4  28 248.016 55.3494  29
  -3   4  27 645.329 80.0754  29
  -3   4  26 1488.83 110.096  29
  -3   4  25 135.862 51.0666  29
  -3   4  24 475.298 71.6810  29
  -3   4  23 1190.75 101.149  29
  -3   4  22 3714.80 169.029  29
  -3   4  21 1612.32 116.477  29
  -3   4  20 2719.00 145.307  29
   3   4 -18 4890.45 1561.59  25
  -3   4  18 5701.25 1616.42  22
   3   4 -17 4503.03 1473.16  25
  -3   4  17 4757.24 1499.68  23
  -3   4  17 2307.68 1162.68  22
   3   4 -16 3342.90 1266.16  25
  -3   4  16 2137.68 1152.48  22
  -3   4  16 4139.92 974.863  23
  -3   4  15 3730.90 1251.76  23
  -3   4  15 2666.12 1218.33  22
   3   4 -15 4828.78 1457.11  25
   3   4 -14 7706.25 1787.12  25
  -3   4  14 5364.51 1517.82  23
  -3   4  14 3897.17 1418.63  22
  -3   4  13 4447.72 1513.45  22
  -3   4  13 4823.75 1417.65  23
   3   4 -13 4430.33 1402.60  25
  -3   4  12 2829.76 1085.17  23
  -3   4  12 1706.19 953.268  22
  -3   4  11 3164.96 1293.47  22
  -3   4  11 1268.34 814.550  23
  -3   4  10 3046.09 1116.69  23
  -3   4  10 553.271 483.692  22
  -3   4   9 695.946 618.128  23
  -3   4   8 2043.13 904.062  23
  -3   4   7 2279.09 932.916  23
  -3   4   6-256.993 387.265  23
  -3   4   5 3851.31 1204.84  23
  -3   4   4-1419.86 766.279  23
  -3   4   3 2931.63 1035.78  23
   3   4  -3 2825.43 984.775  22
  -3   4   2 1252.98 591.231  23
   3   4  -2 2529.08 929.447  22
  -3   4   1 2482.63 959.143  23
   3   4  -1 2587.55 961.856  22
  -3   4   0 663.717 551.329  23
   3   4   0 2092.96 915.851  22
  -3   4  -1-132.494 381.751  23
   3   4   1-142.654 276.625  22
  -3   4  -2 3285.29 1136.03  23
   3   4   2 2966.82 1085.77  22
  -3   4  -3 897.319 607.179  23
   3   4   3 1664.09 864.753  22
   3   4   4 805.184 579.679  22
  -3   4  -4 3041.85 1118.60  23
   3   4   5 1638.75 899.504  22
  -3   4  -5 1339.25 763.065  23
   3   4   6 120.563 304.263  22
  -3   4  -6-163.738 400.973  23
   3   4   7 4645.12 1426.01  22
   3   4   8 1675.00 907.515  22
   3   4   9 1821.13 927.792  22
   3   4  10 5411.57 1594.44  22
   3   4  11 5018.12 1561.73  22
  -3   4 -12 3850.68 1352.00  25
   3   4  12 4387.56 1456.04  22
  -3   4 -13 1167.55 835.513  25
   3   4  13 3522.11 1321.00  22
   3   4  14 1144.78 800.659  22
  -3   4 -14 670.697 574.865  25
   3   4  15 2835.19 1291.15  22
   3   4  24 1016.75 100.037  29
   3   4  25 304.478 70.1312  29
   3   4  26 295.725 62.4910  29
   3   4  27 256.929 57.8071  29
   3   4  28 168.135 53.1168  29
   3   4  29 345.186 57.4401  29
   3   4  30 59.5063 37.4323  29
   3   4  31 117.880 36.1843  29
   3   4  32 259.100 40.8650  29
  -3   5   4-2126.94 1086.43  22
  -3   5   3 1084.14 809.772  22
  -3   5   2-5545.03 1704.19  22
  -3   5   1-1584.36 904.998  22
  -3   5   0-500.549 521.564  22
  -3   5  -1 765.971 627.663  22
   3   5   3-155.373 382.669  22
   3   5  22 493.036 67.5742  29
   3   5  23 479.844 64.7773  29
   3   5  24 250.831 50.6323  29
   3   5  25 118.024 40.9829  29
   3   5  26 138.313 38.9851  29
   3   5  27 221.655 38.0311  29
   3   5  28 169.175 32.8201  29
   3   6  17 256.822 44.4106  29
   3   6  18 328.580 45.4200  29
   3   6  19 237.310 39.2947  29
   3   6  20 88.4860 29.8387  29
   4  -7 -13 221.952 32.9681  21
   4  -7 -12 276.227 36.7579  21
   4  -7 -11 303.642 40.4006  21
   4  -7 -10 492.588 47.9805  21
   4  -7  -9 334.711 43.1011  21
  -4  -7   9 368.358 41.6923   8
  -4  -7   8 185.578 35.6815   8
   4  -7  -8 187.989 36.5966  21
  -4  -7   7 102.511 33.5118   8
   4  -7  -7 97.0402 31.8441  21
  -4  -7   6 98.3034 30.7197   8
   4  -7  -6 178.006 37.0017  21
   4  -7  -5 83.3525 32.6280  21
  -4  -7   5 10.9178 30.1010   8
  -4  -7   4 17.3191 32.9673   8
  -4  -7   3 13.5960 32.0855   8
   4  -7  -3 174.747 35.7185  10
   4  -7  -2 88.9628 33.4407  10
  -4  -7   2-14.4374 35.1921   8
  -4  -7   1 15.1855 32.9861   8
   4  -7  -1 91.9056 33.8175  10
  -4  -7   0-41.3325 37.8456   8
   4  -7   0 59.8190 33.5276  10
  -4  -7  -1-33.4296 38.0365   8
   4  -7   1 115.916 37.7898  10
  -4  -7  -2 50.0278 33.0535   8
   4  -7   2 125.191 37.2291  10
  -4  -7  -3 92.5118 34.1651   8
   4  -7   3 166.123 39.5212  10
  -4  -7  -4 95.2687 34.7300   8
   4  -7   4 139.394 38.0525  10
  -4  -7  -5 274.823 44.0708   8
   4  -7   5 325.766 47.0816  10
  -4  -7  -6 299.917 42.3310   8
   4  -7   6 354.754 46.3863  10
  -4  -7  -7 160.537 35.3939   8
   4  -7   7 233.605 39.9964  10
  -4  -7  -8 205.796 33.9040   8
   4  -7   8 349.370 43.5851  10
   4  -7   9 252.924 37.1158  10
   4  -6 -25 63.8634 23.3812  21
   4  -6 -24 160.758 32.2033  21
  -4  -6  24 136.333 30.3720   9
  -4  -6  23 173.826 38.3703   9
   4  -6 -23 124.199 33.9030  21
   4  -6 -22 188.575 39.4936  21
  -4  -6  22 248.011 42.9072   9
   4  -6 -21 1083.32 78.4608  21
  -4  -6  21 1017.30 75.2244   9
  -4  -6  20 731.511 68.1130   9
   4  -6 -20 782.756 71.1419  21
   4  -6 -19 1755.28 103.884  21
  -4  -6  19 1734.47 100.257   9
   4  -6 -18 655.043 70.4840  21
  -4  -6  18 665.744 70.8728   9
  -4  -6  17 571.700 69.3792   9
   4  -6 -17 456.448 65.8923  21
   4  -6 -16 1014.03 88.4593  21
  -4  -6  16 1137.25 89.6259   9
   4  -6 -15 70.8370 43.8065  21
  -4  -6  15 99.5104 47.0739   9
  -4  -6  14 565.248 63.8149   8
   4  -6 -14 695.467 78.4942  21
  -4  -6  14 694.749 74.0505   9
   4  -6 -13 653.773 78.0778  21
  -4  -6  13 542.584 65.0471   8
  -4  -6  13 640.169 72.5634   9
  -4  -6  12 150.236 45.5543   8
  -4  -6  12 46.1292 42.1322   9
  -4  -6  11 1232.98 97.3848   8
  -4  -6  11 1162.05 92.9114   9
   4  -6 -11 1340.03 105.053  21
   4  -6 -10 523.178 69.3403   8
  -4  -6  10 562.179 71.3119   9
  -4  -6  10 423.199 64.0123   8
  -4  -6   9 473.327 66.6485   8
  -4  -6   9 523.671 72.0303   9
   4  -6  -9 700.923 85.6714  21
   4  -6  -9 591.314 72.4494   8
   4  -6  -8 426.516 68.7117   8
  -4  -6   8 335.002 58.8534   9
  -4  -6   8 417.650 66.1051   8
   4  -6  -8 425.323 69.6278  21
  -4  -6   7 546.133 71.0198   9
   4  -6  -7 517.600 66.0658  10
   4  -6  -7 557.997 76.2321  21
   4  -6  -7 587.080 75.4303   8
  -4  -6   6 190.706 60.0533   8
  -4  -6   6 86.9136 42.3578   9
   4  -6  -6 180.560 58.3209  21
   4  -6  -6 62.0582 42.8925  10
   4  -6  -6 160.175 53.2186   8
  -4  -6   5 165.790 56.7070   8
   4  -6  -5 96.4671 51.5487   8
   4  -6  -5 117.829 61.6560  21
   4  -6  -5 24.5443 45.3193  10
  -4  -6   5 121.813 43.1513   9
  -4  -6   4 1110.74 102.411   8
   4  -6  -4 1000.93 94.0153  21
   4  -6  -4 1033.87 96.8341   8
   4  -6  -4 933.227 86.9673  10
  -4  -6   4 991.990 86.7657   9
   4  -6  -3 31.4059 49.0058  10
  -4  -6   3 190.678 57.3889   8
   4  -6  -3 219.726 68.1004  21
   4  -6  -3 228.684 62.0680   8
  -4  -6   3 185.634 50.6917   9
  -4  -6   2 1653.84 105.767   9
   4  -6  -2 1685.75 119.380  21
   4  -6  -2 1527.52 116.930   8
  -4  -6   2 1713.66 121.030   8
   4  -6  -1 135.975 56.0562  10
   4  -6  -1 217.092 63.6671   8
  -4  -6   1 203.768 59.5436   8
   4  -6  -1 192.653 54.2944  21
  -4  -6   1 289.068 58.1611   9
   4  -6   0 982.653 98.8764   8
  -4  -6   0 1026.25 98.3113   8
   4  -6   0 840.986 88.3676  21
   4  -6   0 921.585 93.5170  10
  -4  -6   0 1021.02 86.6923   9
   4  -6   1 222.595 62.4227  10
   4  -6   1 233.773 69.5729   8
  -4  -6  -1 75.3029 52.4013   8
   4  -6   1 79.8547 53.7409  21
   4  -6   2 345.071 76.1499   8
  -4  -6  -2 159.325 56.5072   8
   4  -6   2 229.396 57.2513  21
   4  -6   2 330.199 71.4630  10
   4  -6   3 1004.13 102.731   8
   4  -6   3 750.650 84.4988  21
  -4  -6  -3 827.405 89.2683   8
   4  -6   3 885.295 95.2777  10
  -4  -6  -4 471.032 74.4845   8
   4  -6   4 463.112 76.9539  10
   4  -6   4 369.897 72.1335  21
  -4  -6  -5 610.801 80.5153   8
   4  -6   5 767.990 94.7465  10
  -4  -6  -6 773.979 86.4471   8
   4  -6   6 867.880 90.9786  10
  -4  -6  -7 1329.75 106.652   8
   4  -6   7 1195.19 104.617  10
  -4  -6  -8 218.315 59.6298   8
   4  -6   8 23.0003 57.4608  10
   4  -6   9 632.600 77.5053  10
  -4  -6  -9 547.411 73.0327   8
  -4  -6 -10 704.867 79.9274   8
   4  -6  10 727.048 79.9375  10
  -4  -6 -11 17.0603 39.9337   8
   4  -6  11 20.7491 50.9906  10
  -4  -6 -12 825.604 80.1541   8
   4  -6  12 862.288 82.0965  10
  -4  -6 -13 491.485 61.8510   8
   4  -6  13 396.122 62.3695  10
  -4  -6 -14 619.759 64.7964   8
   4  -6  14 577.416 66.3515  10
  -4  -6 -15 1764.88 95.5358   8
   4  -6  15 1688.40 97.0511  10
   4  -6  16 823.048 66.7521  10
  -4  -6 -16 722.595 59.0707   8
  -4  -6 -17 1222.85 68.6543   8
   4  -6  17 1003.77 68.8424  10
   4  -6  18 145.176 33.6427  10
  -4  -5  31 14.0410 24.7967   9
   4  -5 -31 16.2134 20.7129  21
   4  -5 -30-2.92468 24.1527   7
   4  -5 -30 54.4515 28.0992  21
  -4  -5  30 24.4318 29.0016   9
  -4  -5  29 39.3260 27.4421  15
   4  -5 -29 89.8539 32.6389   7
   4  -5 -29 79.9914 31.3968  21
  -4  -5  29 43.3574 35.0882   9
  -4  -5  28 60.2717 31.5915  15
   4  -5 -28 46.7454 33.2012   7
  -4  -5  28 20.1318 34.9957   9
   4  -5 -28-3.44434 32.4564  21
  -4  -5  27 281.707 46.6101  15
   4  -5 -27 170.800 42.3591   7
  -4  -5  27 204.327 47.1173   9
  -4  -5  26 192.834 51.8521   9
  -4  -5  26 247.473 49.2416  15
   4  -5 -26 147.138 41.7378   7
  -4  -5  25 408.772 59.6368  15
  -4  -5  25 336.709 63.1624   9
   4  -5 -25 401.107 57.3455   7
  -4  -5  24 506.858 68.1181  15
   4  -5 -24 447.033 61.8318   7
  -4  -5  24 454.961 71.0372   9
   4  -5 -24 528.011 76.6643  17
  -4  -5  23 438.355 70.7989   9
   4  -5 -23 364.618 60.2325   7
   4  -5 -23 434.417 74.7334  17
  -4  -5  23 427.096 65.5554  15
  -4  -5  22 853.082 86.4723  15
   4  -5 -22 866.226 81.9924   7
  -4  -5  22 801.357 87.7369   9
   4  -5 -22 932.527 98.0868  17
  -4  -5  21 771.027 87.2618  15
   4  -5 -21 685.729 92.0498  17
   4  -5 -21 811.654 80.3222   7
  -4  -5  21 670.836 81.1267   9
  -4  -5  20 432.664 73.0571   9
  -4  -5  20 555.004 77.6764  15
   4  -5 -20 386.669 74.1449  17
  -4  -5  19 1474.24 118.907   9
   4  -5 -19 1613.91 125.553  17
  -4  -5  19 1743.33 123.562  15
  -4  -5  18 473.740 76.9330   9
  -4  -5  18 601.561 84.0382  15
   4  -5 -18 433.605 76.5418  17
  -4  -5  17 1849.21 133.092   9
  -4  -5  17 1997.84 135.720  15
   4  -5 -17 1867.44 136.004  17
  -4  -5  16 3265.39 171.421  15
  -4  -5  16 2963.63 162.953   9
   4  -5 -16 3313.48 175.311  17
   4  -5 -15 3006.87 166.848  17
  -4  -5  15 3021.46 165.415  15
  -4  -5  15 2772.15 160.263   9
   4  -5 -15 2821.25 162.467  21
  -4  -5  14 1353.37 105.187   8
  -4  -5  14 1292.12 114.618   9
   4  -5 -14 1524.52 125.721  17
  -4  -5  14 1642.53 128.751  15
   4  -5 -14 1378.22 120.047  21
  -4  -5  13 368.439 74.5819   9
  -4  -5  13 536.345 86.3928  15
  -4  -5  13 367.552 65.0292   8
   4  -5 -13 563.757 82.5893  17
  -4  -5  13 613.571 91.9792  10
   4  -5 -13 403.654 76.2457  21
  -4  -5  12 944.745 103.985  15
  -4  -5  12 1049.13 98.4381   8
  -4  -5  12 1036.98 108.749  10
   4  -5 -12 893.927 98.8899  21
   4  -5 -12 922.829 98.9906  17
  -4  -5  12 892.373 98.2951   9
  -4  -5  11 832.812 90.4256   8
   4  -5 -11 725.639 89.1074  21
  -4  -5  11 788.493 91.3272  15
  -4  -5  11 930.812 100.586  10
   4  -5 -11 765.556 90.3497  17
  -4  -5  11 809.309 92.3776   9
  -4  -5  10 1188.12 104.650   8
  -4  -5  10 1248.41 112.213  15
   4  -5 -10 1102.83 99.3583   8
  -4  -5  10 1161.52 108.406  10
   4  -5 -10 1173.87 107.509  21
  -4  -5  10 1088.62 102.662   9
  -4  -5   9 116.090 51.4265   9
  -4  -5   9 207.649 51.0481   8
   4  -5  -9 168.088 49.5464   8
   4  -5  -9 245.835 63.9656  21
  -4  -5   9 269.499 70.8028  10
  -4  -5   8 752.554 87.4621   8
   4  -5  -8 787.194 87.9455   8
  -4  -5   8 862.843 95.5450  10
   4  -5  -8 891.481 91.4790  10
   4  -5  -8 824.182 92.9552  21
  -4  -5   8 853.655 92.4643   9
  -4  -5   7 616.027 79.5717   9
   4  -5  -7 572.386 77.9263   8
  -4  -5   7 750.841 92.4960  10
   4  -5  -7 627.442 80.3825  10
  -4  -5   7 683.929 84.1209   8
   4  -5  -7 496.107 73.7398  21
  -4  -5   6 492.110 79.9725  10
  -4  -5   6 317.846 61.7135   8
   4  -5  -6 310.415 60.7053   8
   4  -5  -6 368.022 65.3957  21
   4  -5  -6 310.373 61.6571  10
  -4  -5   6 339.379 63.6911   9
  -4  -5   5 310.376 66.1401   8
   4  -5  -5 213.257 57.0014   8
  -4  -5   5 484.553 81.0051  10
   4  -5  -5 300.325 63.6366  21
   4  -5  -5 247.895 60.2842  10
  -4  -5   5 341.942 66.9502   9
   4  -5  -4 210.298 57.6734   8
  -4  -5   4 205.491 55.8595   8
   4  -5  -4 261.375 60.9018  21
   4  -5  -4 274.177 60.8534  10
  -4  -5   4 226.372 53.9894   9
   4  -5  -3-2.33286 46.7181   8
  -4  -5   3 99.0077 44.1601   8
  -4  -5   3-46.5491 56.7982   9
   4  -5  -3 28.1788 36.5914  21
   4  -5  -3 75.9724 46.6859  10
  -4  -5   2 153.170 52.2266   8
  -4  -5   2 154.023 49.5713   9
   4  -5  -2 148.232 54.1446   8
   4  -5  -2 221.830 54.9927  21
   4  -5  -2 193.299 57.6636  10
   4  -5  -1 47.2144 45.5929   8
  -4  -5   1 60.0236 48.8066   9
  -4  -5   1 69.8247 44.8026   8
   4  -5  -1 89.1528 42.6268  21
   4  -5  -1 97.1044 51.4741  10
  -4  -5   0 244.356 60.1140   8
   4  -5   0 174.523 58.1607   8
  -4  -5   0 204.034 52.0611   9
   4  -5   0 203.038 55.0021  21
   4  -5   0 251.956 65.2448  10
   4  -5   1 368.369 74.3616  10
  -4  -5  -1 371.463 66.6770   8
  -4  -5  -1 254.873 57.4883   9
   4  -5   1 342.264 65.1361  21
   4  -5   1 273.692 66.7738   8
   4  -5   2 398.612 70.2255  15
   4  -5   2 321.508 65.7383  21
  -4  -5  -2 316.681 66.6321   8
  -4  -5  -2 256.622 60.9916   9
   4  -5   2 354.719 74.5521  10
   4  -5   2 254.015 64.7408   8
   4  -5   3 551.548 79.4674   8
  -4  -5  -3 683.597 87.1406   8
   4  -5   3 703.979 87.1265  15
   4  -5   3 684.806 91.3174  10
   4  -5   3 618.410 83.2606  21
  -4  -5  -3 628.221 81.7062   9
  -4  -5  -4 923.527 99.2552   8
   4  -5   4 915.597 99.0477   8
   4  -5   4 882.492 97.0571  15
   4  -5   4 974.792 102.250  10
   4  -5   4 831.694 90.7280  21
  -4  -5  -4 1100.25 97.6416   9
   4  -5   5 198.575 65.6011  15
  -4  -5  -5 287.057 69.1502   9
  -4  -5  -5 189.644 60.5061   8
   4  -5   5 256.857 68.3452   8
   4  -5   5 185.319 55.8946  21
   4  -5   5 144.405 61.4722  10
   4  -5   6 1349.40 117.935   8
  -4  -5  -6 1430.38 119.589   8
   4  -5   6 1209.70 108.720  15
   4  -5   6 1259.66 115.397  10
  -4  -5  -6 1567.28 116.153   9
   4  -5   6 1264.38 113.707  21
   4  -5   7 1114.80 109.519  15
  -4  -5  -7 1134.13 108.822   8
   4  -5   7 1046.36 101.451  21
   4  -5   7 1240.23 113.548   8
   4  -5   7 1118.38 108.650  10
  -4  -5  -7 1184.68 101.720   9
  -4  -5  -8 1156.34 111.109   8
   4  -5   8 1186.54 116.455   8
   4  -5   8 1161.81 107.977  15
   4  -5   8 1086.80 109.332  10
  -4  -5  -8 1410.51 108.142   9
   4  -5   9 648.786 95.4918   8
   4  -5   9 449.572 74.6356  15
  -4  -5  -9 464.811 78.5595   8
   4  -5   9 368.680 73.5457  10
  -4  -5 -10 1136.78 110.157   8
   4  -5  10 1164.94 109.075  15
   4  -5  10 1202.61 116.518  10
  -4  -5 -10 1110.74 105.377  17
  -4  -5 -11 2861.97 163.599  17
   4  -5  11 2806.27 162.015  15
  -4  -5 -11 2685.27 158.895   8
   4  -5  11 2698.73 161.316  10
   4  -5  12 2939.57 164.780  15
  -4  -5 -12 2919.69 163.680   8
   4  -5  12 2734.45 160.151  10
  -4  -5 -12 2886.40 164.382  17
   4  -5  13 1576.23 125.801  15
  -4  -5 -13 1860.90 129.491   8
   4  -5  13 1718.17 128.792  10
  -4  -5 -13 1833.16 132.069  17
  -4  -5 -14 455.666 72.0324   8
   4  -5  14 531.265 80.5970  15
   4  -5  14 540.854 80.8963  10
   4  -5  14 389.672 65.5814  18
  -4  -5 -14 494.090 76.7529  17
  -4  -5 -15 1723.31 121.284   8
   4  -5  15 1661.83 123.235  10
   4  -5  15 1481.03 112.166  18
   4  -5  15 1635.76 124.314  15
  -4  -5 -15 1701.29 127.854  17
   4  -5  16 534.699 78.8244  15
  -4  -5 -16 360.577 73.3547  17
   4  -5  16 473.862 74.0965  10
  -4  -5 -16 369.082 64.7822   8
   4  -5  16 308.985 58.8508  18
   4  -5  17 958.788 97.8149  15
  -4  -5 -17 936.834 88.0337   8
   4  -5  17 1000.86 92.4370  10
   4  -5  17 921.064 91.4917  18
  -4  -5 -17 1003.98 100.231  17
   4  -5  18 527.036 68.8540  10
   4  -5  18 782.398 90.8710  15
  -4  -5 -18 771.311 79.9503   8
   4  -5  18 749.760 83.2688  18
  -4  -5 -18 790.862 92.2884  17
   4  -5  19 346.752 66.2369  15
  -4  -5 -19 385.071 56.6514   8
   4  -5  19 235.271 50.5446  10
   4  -5  19 363.806 66.0520  18
  -4  -5 -19 307.769 68.8449  17
   4  -5  20 724.054 81.8292  15
   4  -5  20 678.586 75.9048  18
  -4  -5 -20 659.089 82.0783  17
  -4  -5 -21 445.657 69.5958  17
   4  -5  21 380.175 61.2418  18
   4  -5  21 464.315 66.3746  15
   4  -5  22 159.587 47.5965  15
   4  -5  22 185.234 49.0637  18
  -4  -5 -22 206.878 55.5926  17
   4  -5  23 164.086 47.5423  15
  -4  -5 -23 179.891 51.1744  17
   4  -5  23 135.096 43.8097  18
   4  -5  24 67.2306 36.8826  15
  -4  -5 -24 1.69603 37.4652  17
   4  -5  24 56.8434 35.5534  18
   4  -5  25 168.662 43.3188  15
   4  -5  25 119.641 36.3866  18
  -4  -5 -25 91.8756 40.8044  17
   4  -5  26 115.194 33.8766  15
  -4  -5 -26 71.4182 37.0850  17
   4  -5  26 85.3765 31.3913  18
   4  -5  27 88.0891 27.6957  15
  -4  -5 -27 19.5408 27.2181  17
   4  -5  27 53.9957 25.5562  18
  -4  -4  35 34.6648 26.4704   9
   4  -4 -35 121.802 32.8439   7
  -4  -4  34 45.7478 30.9580   9
   4  -4 -34 120.505 38.1386   7
   4  -4 -33 42.8705 36.4162   7
  -4  -4  33-11.9544 32.2959   9
  -4  -4  33 31.7948 26.1608  15
  -4  -4  32 71.6733 30.8402  15
   4  -4 -32 145.518 46.5940   7
  -4  -4  31 57.4931 36.5480  15
   4  -4 -31 51.5861 44.9127   7
  -4  -4  30 50.8054 37.8433  15
   4  -4 -30 41.3938 45.0037   7
   4  -4 -30 50.2295 49.4728  17
   4  -4 -29 185.156 46.0444  26
  -4  -4  29 103.242 43.9674  15
   4  -4 -29 124.997 52.3803   7
   4  -4 -29 151.761 58.6293  17
  -4  -4  28 414.907 65.7982  15
   4  -4 -28 475.800 66.0482  26
   4  -4 -28 449.643 77.4728  17
   4  -4 -28 447.595 73.4451   7
  -4  -4  27 1393.37 108.974  15
   4  -4 -27 1324.52 111.285   7
   4  -4 -27 1459.99 102.681  26
   4  -4 -27 1540.66 123.496  17
   4  -4 -26 751.794 82.6489  26
   4  -4 -26 754.560 93.5385   7
  -4  -4  26 657.531 79.1822  15
   4  -4 -26 747.367 96.4269  17
  -4  -4  25 361.351 66.2353  15
   4  -4 -25 429.556 70.0266  26
   4  -4 -25 316.479 68.8876   7
  -4  -4  25 318.727 69.5808  18
   4  -4 -25 240.832 71.6571  17
   4  -4 -24 402.204 65.9927  26
  -4  -4  24 405.811 70.6160  15
   4  -4 -24 310.684 69.7258   7
  -4  -4  24 321.232 69.2361  18
   4  -4 -24 374.329 76.9318  17
  -4  -4  23 224.265 59.2661  15
   4  -4 -23 254.369 57.2889  26
   4  -4 -23 174.921 57.6048   7
  -4  -4  23 168.281 62.8986  18
   4  -4 -23 143.164 61.8902  17
  -4  -4  22 363.890 68.9976  15
   4  -4 -22 350.027 77.2886  17
   4  -4 -22 349.282 70.9351   7
  -4  -4  22 379.126 73.8034  18
   4  -4 -21 860.129 98.5887   7
  -4  -4  21 864.810 95.6455  15
  -4  -4  21 715.033 90.7665  18
   4  -4 -21 780.324 99.8778  17
  -4  -4  20 4948.27 211.249  15
   4  -4 -20 4900.97 208.602   7
  -4  -4  20 4603.26 205.689  18
   4  -4 -20 4619.40 215.656  17
  -4  -4  19 2648.82 157.380  15
   4  -4 -19 2383.74 151.559   7
  -4  -4  19 2940.39 160.204  10
   4  -4 -19 2597.99 162.461  17
  -4  -4  19 2391.42 150.426  18
  -4  -4  18 4751.69 207.446  15
   4  -4 -18 4188.54 192.805   7
  -4  -4  18 4169.74 192.661  18
  -4  -4  18 4823.00 192.389  10
   4  -4 -18 4161.86 202.299  17
   4  -4 -17 2032.39 136.614   7
   4  -4 -17 2052.99 144.926  17
  -4  -4  17 2137.36 145.071  15
  -4  -4  17 1870.11 132.315  10
  -4  -4  17 1980.82 135.051  18
  -4  -4  16 924.418 94.0724  10
  -4  -4  16 823.969 96.3233  15
   4  -4 -16 749.307 87.2173   7
  -4  -4  16 752.501 86.0521  18
   4  -4 -16 642.336 90.0758  17
  -4  -4  15 4222.00 1448.21   4
  -4  -4  15 3846.68 173.531  10
   4  -4 -15 3696.87 177.026   7
  -4  -4  15 3644.96 178.721  15
  -4  -4  15 3224.43 166.290  18
   4  -4 -15 3706.41 185.030  17
  -4  -4  14 1951.34 132.146  15
   4  -4 -14 1794.81 123.282   7
  -4  -4  14 1963.76 127.507  10
  -4  -4  14 1936.60 128.808  18
   4  -4 -14 1996.82 138.584  17
  -4  -4  13 3895.14 182.456  15
   4  -4 -13 3690.32 1346.20   3
  -4  -4  13 4055.14 181.534  18
  -4  -4  13 3808.90 173.093  10
  -4  -4  13 2329.47 1073.94   4
   4  -4 -13 3655.38 180.544  17
  -4  -4  12 1553.26 117.393  15
   4  -4 -12 1332.42 800.242   3
  -4  -4  12 1494.12 111.336  10
   4  -4 -12 1620.23 122.534  17
  -4  -4  12 1524.98 113.439  18
  -4  -4  11 7554.73 246.436  15
  -4  -4  11 6827.48 236.717   9
  -4  -4  11 7179.36 233.811  10
   4  -4 -11 6336.76 1654.99   2
  -4  -4  11 6669.38 223.085   8
   4  -4 -11 7389.17 246.673  17
  -4  -4  11 7045.68 230.398  18
  -4  -4  10 1949.03 128.219  15
  -4  -4  10 1951.47 128.756   9
   4  -4 -10 2706.65 1097.02   3
  -4  -4  10 1849.94 123.133  10
  -4  -4  10 1653.94 114.928   8
   4  -4 -10 1995.02 132.019  17
   4  -4 -10 1787.76 963.631   2
  -4  -4   9 973.386 91.3718  15
   4  -4  -9-321.142 518.372   3
  -4  -4   9 848.704 82.2386   8
  -4  -4   9-993.597 715.087   3
  -4  -4   9 972.280 92.6392  10
   4  -4  -9 972.865 93.0023  17
   4  -4  -9 2613.39 1058.18   2
  -4  -4   9 872.473 89.8361   9
  -4  -4   8 1625.84 116.480   9
  -4  -4   8 1565.33 108.312   8
  -4  -4   8 188.983 432.192   3
   4  -4  -8 1497.98 877.706   3
   4  -4  -8 541.197 528.748  24
  -4  -4   8 1791.42 121.040  15
   4  -4  -8 2150.15 944.084   2
  -4  -4   8 1656.05 115.733  10
  -4  -4   7 3330.85 160.704  15
  -4  -4   7 3004.36 1150.66   3
   4  -4  -7 2981.20 151.948  21
   4  -4  -7 2234.87 1037.64   3
   4  -4  -7 2030.90 923.447  24
  -4  -4   7 3080.50 153.396  10
  -4  -4   7 2975.40 152.473   9
  -4  -4   6 1264.98 103.784   9
   4  -4  -6 1371.43 104.298  21
  -4  -4   6 1427.17 105.027  10
   4  -4  -6 2114.49 963.423  24
  -4  -4   6 1411.11 763.796   3
   4  -4  -6 2076.31 986.400   3
  -4  -4   5 1302.32 768.942   3
   4  -4  -5 1567.95 817.825  24
  -4  -4   5 1406.09 104.747  10
   4  -4  -5 1402.21 105.970  21
   4  -4  -5 2304.78 1022.50   3
   4  -4  -4 3009.03 1173.63  24
   4  -4  -4 3804.84 170.882  21
  -4  -4   4 4089.71 1435.29   3
   4  -4  -4 5410.14 1463.38   3
  -4  -4   4 4051.53 171.502  10
  -4  -4   3 5052.25 1464.88   3
   4  -4  -3 5316.88 1489.60  24
   4  -4  -3 4535.83 1408.47   3
   4  -4  -2-1305.03 790.030   3
  -4  -4   2-189.789 488.965   3
   4  -4  -1 5490.30 1594.02   3
  -4  -4   1 4014.13 1335.48   3
   4  -4  -1 4103.66 1402.63  24
  -4  -4   0 3614.89 167.021   8
   4  -4   0 2116.63 1008.72  24
   4  -4   0 3284.67 157.401  21
  -4  -4   0 3458.89 1225.66   3
   4  -4   0 1486.47 794.732   4
   4  -4   1 1639.94 113.614   8
   4  -4   1 2124.47 944.068   4
  -4  -4  -1 2809.67 1146.98   3
  -4  -4  -1 1900.81 123.590   8
   4  -4   1 2747.13 1178.80  24
   4  -4   1 1741.40 122.818  10
   4  -4   1 1842.28 119.114  21
   4  -4   2 487.684 562.395   4
   4  -4   2 1683.66 122.037  10
  -4  -4  -2 1645.74 860.013   3
   4  -4   2 2042.57 965.849  24
  -4  -4  -2 1932.98 125.105   8
   4  -4   2 1839.99 120.060   8
   4  -4   2 1739.33 114.735  21
  -4  -4  -3 2768.32 149.371   8
   4  -4   3 1555.95 845.346  24
  -4  -4  -3 2436.57 1133.82   3
   4  -4   3 2841.72 148.798   8
   4  -4   3 2603.66 144.834  21
   4  -4   3 2745.76 155.496  10
   4  -4   4 1350.15 105.564  15
  -4  -4  -4 1351.15 107.314   8
   4  -4   4 1513.61 108.848  21
   4  -4   4 73.8373 198.685  24
  -4  -4  -4 2210.00 1086.32   3
   4  -4   4 1294.64 110.650  10
   4  -4   4-532.336 684.954   4
  -4  -4  -4 1468.12 104.159   9
   4  -4   4 1292.30 105.152   8
   4  -4   5 847.449 88.3186   8
  -4  -4  -5 808.782 86.1936   8
   4  -4   5 1383.14 836.490   4
   4  -4   5 858.089 89.6908  15
  -4  -4  -5 292.112 592.359   3
   4  -4   5 960.490 98.8955  10
  -4  -4  -5 897.320 82.1094   9
   4  -4   5 781.568 83.3426  21
  -4  -4  -6 2950.37 1255.78   3
   4  -4   6 2099.99 130.612   8
   4  -4   6 2179.54 134.760  15
  -4  -4  -6 2151.41 134.976   8
   4  -4   6 2053.13 129.656  21
   4  -4   6 1537.52 907.282  24
   4  -4   6 2132.13 140.578  10
  -4  -4  -6 2132.31 123.867   9
  -4  -4  -7 7280.26 245.743   8
   4  -4   7 4877.59 1614.98   4
   4  -4   7 7188.99 236.079   8
   4  -4   7 8166.70 2109.47  24
  -4  -4  -7 6641.05 1902.30   3
   4  -4   7 7033.50 237.523  15
   4  -4   7 7466.01 236.283  21
   4  -4   7 6931.93 245.905  10
  -4  -4  -7 7517.66 226.682   9
  -4  -4  -8 2503.53 1166.12   3
   4  -4   8 1974.80 1010.82   4
  -4  -4  -8 1648.02 124.196   8
   4  -4   8 1711.12 126.752  10
   4  -4   8 1932.39 127.771   8
   4  -4   8 2381.40 1100.64  24
   4  -4   8 1784.57 121.515  21
   4  -4   8 1693.00 124.091  15
  -4  -4  -8 1890.35 119.684   9
   4  -4   9 3353.04 169.737  15
   4  -4   9 3647.87 172.333   8
   4  -4   9 6282.28 1897.53   4
  -4  -4  -9 3399.88 170.928   8
   4  -4   9 1158.45 838.449  24
   4  -4   9 3383.18 175.608  10
  -4  -4  -9 4383.70 1576.26   3
  -4  -4  -9 3507.38 158.126   9
   4  -4   9 3379.65 167.709  21
   4  -4  10 2659.49 150.170   8
   4  -4  10 2145.50 142.241  15
   4  -4  10 2157.39 1357.11   4
   4  -4  10 2326.43 148.628  10
  -4  -4 -10 2563.19 1231.71   3
  -4  -4 -10 2427.43 146.930   8
  -4  -4 -10 2641.01 141.319   9
   4  -4  11 3475.46 173.834  27
  -4  -4 -11 3653.70 179.426   8
   4  -4  11 3106.22 168.211  15
   4  -4  11 2639.18 1208.02  24
  -4  -4 -11 1638.01 1058.13   3
   4  -4  11 4391.14 1621.27   4
   4  -4  11 3452.28 178.722  10
   4  -4  11 3855.36 181.002   8
  -4  -4 -12 2753.28 1312.13   3
   4  -4  12 727.441 89.6522  15
   4  -4  12-1148.65 977.085   4
  -4  -4 -12 870.393 95.1608   8
   4  -4  12 739.339 86.6473  27
   4  -4  12 625.781 807.132  24
   4  -4  12 772.391 92.9312  10
   4  -4  13 2076.87 1107.00  24
   4  -4  13 2975.40 1493.78   4
  -4  -4 -13 1836.73 134.145   8
   4  -4  13 1958.00 137.497  10
   4  -4  13 1892.80 136.304  15
   4  -4  14 3625.43 186.442  15
  -4  -4 -14 3754.21 181.976   8
   4  -4  14 3658.19 181.285  10
   4  -4  14 3495.47 180.526  18
   4  -4  15 2223.52 150.679  15
  -4  -4 -15 2329.46 148.746   8
   4  -4  15 2310.47 147.640  10
   4  -4  15 2192.82 145.015  18
   4  -4  16 5438.77 230.661  15
  -4  -4 -16 6139.23 227.639   8
   4  -4  16 5965.51 228.235  10
   4  -4  16 5865.38 232.239  18
   4  -4  17 1125.43 111.246  15
  -4  -4 -17 1198.00 105.190   8
   4  -4  17 1168.74 106.161  10
   4  -4  17 1187.53 111.353  18
   4  -4  18 247.141 65.8566  15
  -4  -4 -18 347.346 64.2572   8
   4  -4  18 308.694 63.9232  10
   4  -4  18 285.334 66.4655  18
  -4  -4 -19 212.820 55.7333   8
   4  -4  19 68.7506 45.3991  15
  -4  -4 -19 152.129 65.9871  17
   4  -4  19 117.426 52.4264  18
  -4  -4 -20 230.252 53.5908   8
   4  -4  20 192.712 61.2786  15
   4  -4  20 273.018 67.5234  18
  -4  -4 -20 244.415 71.6462  17
   4  -4  21 403.611 73.7785  15
   4  -4  21 331.315 70.8207  18
  -4  -4 -21 410.807 78.4655  17
   4  -4  22 1025.11 105.602  15
   4  -4  22 961.044 102.425  18
  -4  -4 -22 1014.29 106.677  17
   4  -4  23 1016.70 102.427  15
   4  -4  23 1145.11 107.775  18
  -4  -4 -23 1083.44 108.898  17
   4  -4  24 265.543 65.2309  15
  -4  -4 -24 276.699 71.1426  17
   4  -4  24 281.968 63.5216  18
   4  -4  25 161.017 55.4576  15
  -4  -4 -25 90.0093 53.6095  17
   4  -4  25 153.173 54.1742  18
   4  -4  26 9.63116 42.2859  15
   4  -4  26 82.9363 51.5852  18
  -4  -4 -26 25.3349 51.3404  17
   4  -4  27 96.0616 43.4109  15
  -4  -4 -27 84.4135 48.2562  17
   4  -4  27 64.9752 43.4665  18
  -4  -4 -28 113.500 47.9834  17
   4  -4  28 123.151 46.1156  18
   4  -4  28 108.026 42.1713  15
  -4  -4 -29 25.4056 36.9990  17
   4  -4  29 34.4251 34.5251  15
   4  -4  29 108.059 40.3415  18
   4  -4  30 126.934 36.9735  15
  -4  -4 -30 143.499 41.0871  17
   4  -4  30 157.548 39.9889  18
   4  -4  31 161.301 35.4411  15
  -4  -4 -31 131.964 34.6218  17
   4  -4  31 172.803 36.4581  18
  -4  -3  38 50.7807 23.8833  20
   4  -3 -38 90.6194 26.4644  26
   4  -3 -38 112.999 33.6455   7
   4  -3 -37 115.980 31.6888  26
   4  -3 -37 95.8928 39.3953   7
  -4  -3  37 47.7237 29.5463  20
   4  -3 -36 59.3502 40.0234   7
  -4  -3  36 119.570 37.7567  20
   4  -3 -36 126.628 37.1742  26
  -4  -3  35 34.4529 34.8263  20
   4  -3 -35 77.4715 40.1728  26
   4  -3 -35 6.34253 42.2810   7
  -4  -3  34 285.987 47.3093  15
   4  -3 -34 423.905 62.9019  26
   4  -3 -34 354.446 64.9934   7
  -4  -3  34 340.277 59.6821  20
  -4  -3  33 276.339 56.1519  20
  -4  -3  33 221.761 50.1962  15
   4  -3 -33 263.449 54.7135  26
   4  -3 -33 276.606 63.1834   7
   4  -3 -33 311.590 60.9103  17
   4  -3 -32 677.950 80.7738  26
  -4  -3  32 572.916 68.9947  15
   4  -3 -32 636.956 84.7441   7
  -4  -3  32 693.891 79.3332  20
   4  -3 -32 685.683 83.0547  17
  -4  -3  31 1130.78 99.0357  20
   4  -3 -31 1328.74 107.684  26
  -4  -3  31 1179.78 97.1612  15
   4  -3 -31 1238.81 113.333   7
   4  -3 -31 1232.81 106.707  17
   4  -3 -30 654.095 83.5114  26
  -4  -3  30 700.150 83.3049  20
   4  -3 -30 689.532 90.9746   7
  -4  -3  30 645.965 86.8251  18
   4  -3 -30 663.525 87.8521  17
  -4  -3  30 573.740 75.7963  29
  -4  -3  29 322.138 63.3336  20
   4  -3 -29 345.714 68.0037  26
  -4  -3  29 393.098 68.5392  29
  -4  -3  29 310.195 69.6156  18
   4  -3 -29 294.737 68.3403  17
   4  -3 -28 68.4185 47.8336  26
  -4  -3  28 128.485 54.8886  20
  -4  -3  28 160.405 58.9420  18
   4  -3 -28 115.055 56.0174  17
  -4  -3  28 136.646 48.4968  29
   4  -3 -27 1262.28 112.105  26
  -4  -3  27 1385.96 113.571  20
  -4  -3  27 1382.29 116.010  29
  -4  -3  27 1321.55 117.454  18
   4  -3 -27 1287.17 118.038  17
  -4  -3  26 1604.46 122.798  29
   4  -3 -26 1580.62 123.583  26
  -4  -3  26 1735.58 131.160  18
  -4  -3  26 1542.53 120.045  20
   4  -3 -26 1618.49 129.388  17
   4  -3 -25 59.0108 46.0983  26
   4  -3 -25 50.7803 54.6420  17
  -4  -3  25 35.6692 45.4397  20
  -4  -3  25 32.7811 47.0832  18
  -4  -3  25 128.920 59.0097  29
   4  -3 -24 2425.60 149.389  26
  -4  -3  24 2163.70 143.758  20
  -4  -3  24 2425.42 152.186  18
   4  -3 -24 2286.59 150.600  17
  -4  -3  24 2449.84 149.783  29
   4  -3 -23 733.697 89.0576  26
  -4  -3  23 721.222 85.1217  20
  -4  -3  23 835.409 95.0449  18
   4  -3 -23 783.506 94.4610  17
  -4  -3  23 888.822 93.3884  29
  -4  -3  22 463.472 70.7248  29
  -4  -3  22 327.829 65.1654  20
   4  -3 -22 362.807 72.4827  17
  -4  -3  22 405.631 71.3631  18
   4  -3 -22 391.507 69.6976  26
   4  -3 -21 60.1781 45.2497  17
   4  -3 -21 63.0209 44.5200  26
  -4  -3  21 92.9553 43.2995  20
  -4  -3  21 77.1321 45.6972  18
  -4  -3  21 116.730 47.8839  29
  -4  -3  20 725.092 714.368   4
  -4  -3  20 500.507 72.8626  20
  -4  -3  20 702.221 86.4537  29
  -4  -3  20 631.024 82.3747  18
   4  -3 -20 572.792 84.4444  17
   4  -3 -20 595.706 76.9996  26
   4  -3 -19 5005.16 199.970  26
  -4  -3  19 4412.27 1415.32   4
   4  -3 -19 4224.17 1446.91   2
  -4  -3  19 5455.66 213.327  18
   4  -3 -19 5016.38 208.646  17
  -4  -3  19 5145.19 204.008  29
  -4  -3  19 4952.78 193.661  20
  -4  -3  18 1264.19 731.778   4
   4  -3 -18 2463.15 140.911  26
  -4  -3  18 2445.00 142.231  29
  -4  -3  18 2559.19 145.126  18
   4  -3 -18 2398.16 146.194  17
   4  -3 -18 2766.95 1160.58   2
  -4  -3  17 964.775 699.106   4
  -4  -3  17 2516.64 141.955  18
   4  -3 -17 2577.84 147.741  17
   4  -3 -17 1453.31 886.929   2
  -4  -3  16 7654.94 1770.12   4
   4  -3 -16 10796.8 1962.38   3
   4  -3 -16 6945.29 1677.52   2
   4  -3 -15 1520.88 865.771   2
  -4  -3  15 3794.48 1212.35   4
   4  -3 -15 1677.15 991.680   3
   4  -3 -14 2830.98 1021.78   3
  -4  -3  14 2719.72 138.878   6
   4  -3 -14 1403.09 797.840   2
  -4  -3  14 3420.89 1208.57   4
  -4  -3  13 6531.51 210.393   6
   4  -3 -13 5736.18 1443.40   3
  -4  -3  13 5941.37 1321.92  24
  -4  -3  13 6737.65 1554.78   4
   4  -3 -13 7600.03 1675.77   2
  -4  -3  12 2319.80 949.109   4
  -4  -3  12 2313.93 127.524   6
  -4  -3  12 2154.02 800.403  24
   4  -3 -12 2233.67 864.144   3
   4  -3 -12 1613.38 811.618   2
  -4  -3  11 3643.16 1165.90   4
  -4  -3  11 3885.80 1095.26  24
  -4  -3  11 3059.72 142.927   6
   4  -3 -11 3674.94 1083.37   3
   4  -3 -11 2216.58 992.776   2
  -4  -3  10 3291.48 982.367   3
  -4  -3  10 4182.27 1227.61   4
  -4  -3  10 3951.75 1091.47  24
  -4  -3  10 3850.38 156.707   6
   4  -3 -10 2926.08 957.603   3
   4  -3 -10 3996.05 1183.94   2
  -4  -3   9 2699.75 1022.33   4
   4  -3  -9 1080.58 566.494   3
   4  -3  -9 978.831 548.448  24
  -4  -3   9 1732.78 107.009   6
  -4  -3   9 1410.80 673.082   3
   4  -3  -9 2463.10 951.409   2
  -4  -3   8 797.695 600.376   4
   4  -3  -8 2586.10 886.433   3
   4  -3  -8 3316.83 994.187  24
  -4  -3   8 2711.57 879.898   3
  -4  -3   8 2932.44 134.863   6
   4  -3  -8 1998.35 810.010   2
  -4  -3   7 467.200 402.007   3
   4  -3  -7 625.453 422.502   3
   4  -3  -7 31.2800 262.437  24
  -4  -3   7 1291.95 93.1184   6
   4  -3  -7 1095.32 631.153   2
  -4  -3   6 2034.05 766.149   3
   4  -3  -6 1808.71 761.773   3
   4  -3  -6 2023.18 772.699   2
   4  -3  -6 1157.09 617.535  24
  -4  -3   5 6288.78 1326.29   3
   4  -3  -5 6831.72 1436.37  24
   4  -3  -5 6457.13 1301.23   2
   4  -3  -5 7018.43 1516.75   3
  -4  -3   4 4004.79 1063.32   3
   4  -3  -4 3890.96 1060.03   3
   4  -3  -4 3324.03 973.287  24
   4  -3  -4 4496.41 1094.71   2
   4  -3  -3 3326.62 1022.80  24
   4  -3  -3 2583.42 876.628   3
  -4  -3   3 3338.13 982.509   3
   4  -3  -3 1476.22 605.158   2
   4  -3  -3 4323.73 1093.78   4
   4  -3  -2 1418.83 671.317   3
  -4  -3   2 1762.08 757.081   3
   4  -3  -2 2539.87 755.632   2
   4  -3  -2 1781.87 681.628   4
   4  -3  -2 2067.08 853.525  24
   4  -3  -1 3222.33 1049.32   4
   4  -3  -1 4060.73 1116.18   3
   4  -3  -1 3770.85 1083.07  24
  -4  -3   1 3836.56 1125.43   3
   4  -3  -1 3994.03 1044.97   2
  -4  -3   0 2849.54 956.292   3
   4  -3   0 4535.28 1162.79   4
   4  -3   0 3711.58 1054.76   3
   4  -3   0 2498.32 914.665  24
   4  -3   0 3490.21 828.993   2
  -4  -3  -1 6650.83 1513.33   3
   4  -3   1 6540.30 1474.14   4
   4  -3   1 5660.24 1374.10  24
   4  -3   2 991.647 611.664   4
   4  -3   2 1077.81 644.688  24
  -4  -3  -2 1618.79 778.849   3
   4  -3   3 926.819 592.031   4
   4  -3   3 622.011 504.546  24
  -4  -3  -3 1606.69 778.785   3
   4  -3   4 3172.03 1064.03  24
   4  -3   4 4457.57 1238.64   4
  -4  -3  -4 2762.77 983.303   3
   4  -3   5 2412.04 981.514   4
   4  -3   5 3289.08 1096.03  24
  -4  -3  -5 2061.37 925.932   3
   4  -3   6 3547.94 1141.37  24
  -4  -3  -6 2810.42 1036.93   3
   4  -3   6 1784.71 807.481   4
  -4  -3  -7 2886.64 1121.22   3
   4  -3   7 2991.37 1096.94  24
   4  -3   7 4817.46 1271.77   4
   4  -3   8 1173.69 915.675   4
   4  -3   8 1208.57 807.344  24
  -4  -3  -8 2142.73 960.570   3
   4  -3   9 5572.28 1509.73   4
   4  -3   9 6544.98 1574.31  24
  -4  -3  -9 6427.72 1643.13   3
   4  -3  10 1625.04 854.776  24
   4  -3  10 2310.66 1053.00   4
  -4  -3 -10 2240.48 1062.54   3
   4  -3  11 698.903 730.042   4
   4  -3  11 261.017 387.767  24
   4  -3  12 6909.70 1811.06   4
   4  -3  12 9164.38 2045.24  24
  -4  -3 -12 8741.75 2013.32   3
   4  -3  13 2030.82 1071.83   4
   4  -3  13 1236.01 806.540  24
  -4  -3 -13 2823.75 1211.98   3
   4  -3  14 839.479 662.552  24
   4  -3  14 3347.98 1419.19   4
   4  -3  14 2974.35 154.517  27
  -4  -3 -14 1496.25 984.226   3
   4  -3  14 2923.98 156.061  10
   4  -3  15 3514.29 1352.75  24
   4  -3  15 4636.27 1875.88   4
   4  -3  15 5354.96 189.806  16
   4  -3  15 5184.79 207.385  27
  -4  -3 -15 4956.18 199.388  28
  -4  -3 -15 6439.53 1866.39   3
   4  -3  15 5151.40 203.490  10
   4  -3  16-977.597 787.267   4
  -4  -3 -16 866.114 94.0578  28
   4  -3  16-2002.70 1029.39  24
   4  -3  16 796.449 79.4692  16
   4  -3  16 703.265 88.3026  27
  -4  -3 -16-263.191 680.466   3
   4  -3  17 118.463 43.0544  16
   4  -3  17 145.482 53.2746  27
   4  -3  17-1323.58 830.785  24
  -4  -3 -17 62.7114 48.8873  28
  -4  -3 -17-1585.67 1100.06   3
   4  -3  18 549.365 83.1920  27
  -4  -3 -18 539.075 80.3359  28
   4  -3  18 1120.20 906.198   4
   4  -3  18 551.727 69.7384  16
  -4  -3 -19 600.806 82.1208  28
   4  -3  19 808.710 96.5428  27
   4  -3  19 817.970 84.7606  16
  -4  -3 -20 2437.91 154.260  28
   4  -3  20 2351.09 153.034  27
   4  -3  20 2402.71 137.134  16
   4  -3  21 85.4433 44.0780  16
  -4  -3 -21 26.1277 57.5145  28
   4  -3  21 58.0346 53.1696  27
  -4  -3 -22 1438.57 122.716  28
   4  -3  22 1616.43 116.304  16
   4  -3  22 1649.46 130.437  18
   4  -3  22 1684.91 132.225  27
  -4  -3 -23 1097.56 109.663  28
   4  -3  23 1084.41 99.5185  16
   4  -3  23 1266.51 117.168  27
   4  -3  23 1297.77 119.744  18
   4  -3  24 169.212 51.5825  16
   4  -3  24 149.595 58.8462  18
   4  -3  25 397.591 64.5527  16
   4  -3  25 366.387 73.1505  18
  -4  -3 -25 390.051 77.2133  17
   4  -3  26 416.806 65.5009  16
  -4  -3 -26 516.822 82.6340  17
   4  -3  26 423.829 76.5985  18
   4  -3  27 1460.06 104.875  16
   4  -3  27 1351.25 113.509  18
  -4  -3 -27 1218.61 110.354  17
   4  -3  28 722.823 84.5084  18
  -4  -3 -28 840.506 90.1200  17
  -4  -3 -29 253.642 58.9758  17
   4  -3  29 175.745 55.1524  18
  -4  -3 -30 411.707 63.5941  17
   4  -3  30 417.271 65.7930  18
  -4  -3 -31 45.0111 39.3961  17
   4  -3  31 98.9617 42.6505  18
   4  -3  32 80.5869 36.1421  18
  -4  -3 -32 128.573 40.3075  17
  -4  -3 -33 97.0022 32.0237  17
   4  -3  33 104.576 35.2694  18
   4  -3  34 51.3131 29.8363  15
   4  -3  34 62.3941 26.1746  18
   4  -2 -40 140.603 34.3123  26
  -4  -2  40 113.769 32.4791  20
   4  -2 -40 100.527 29.1588   7
  -4  -2  39 85.2667 34.8004  20
   4  -2 -39 59.0756 31.8693   7
   4  -2 -39 65.3218 35.3147  26
   4  -2 -38 0.11409 33.5581   7
   4  -2 -38 30.9282 33.7994  26
  -4  -2  38 46.4670 37.8504  20
   4  -2 -37 200.560 51.9738  26
  -4  -2  37 240.892 51.9059  20
  -4  -2  37 129.508 37.8705  29
   4  -2 -37 133.034 44.3343   7
  -4  -2  36 16.1402 37.2166  29
   4  -2 -36 1.68877 39.3378  26
   4  -2 -36 15.7620 42.2050   7
  -4  -2  36 46.3581 43.0724  20
   4  -2 -35 117.454 50.1622   7
  -4  -2  35 84.8662 42.7893  29
   4  -2 -35 136.381 52.0878  26
  -4  -2  35 130.093 50.0669  20
  -4  -2  34 82.2341 46.6829  29
   4  -2 -34-67.5823 57.6802   7
  -4  -2  34 73.8299 50.5542  20
   4  -2 -34 49.9061 49.7891  26
   4  -2 -33 191.410 61.7595  26
  -4  -2  33 193.950 60.3445  20
   4  -2 -33 168.694 53.3122  17
  -4  -2  33 142.489 53.5697  29
   4  -2 -32 343.591 72.3552  26
   4  -2 -32 276.146 61.8594  17
  -4  -2  32 329.856 64.6582  29
  -4  -2  32 320.129 68.4245  20
   4  -2 -31 1513.10 123.356  26
   4  -2 -31 1561.33 119.109  17
  -4  -2  31 1595.06 127.061  20
  -4  -2  31 1556.85 121.347  29
  -4  -2  31 1625.40 124.144  18
   4  -2 -30 155.486 61.1450  26
  -4  -2  30 128.587 60.1823  14
  -4  -2  30 124.492 58.8189  20
  -4  -2  30 91.1464 49.0980  18
   4  -2 -30 73.7699 51.0997  17
  -4  -2  30 56.6446 42.6286  29
  -4  -2  29 4037.55 190.526  29
   4  -2 -29 4216.91 195.771  26
  -4  -2  29 4352.33 197.991  14
  -4  -2  29 4123.34 192.083  18
   4  -2 -29 4173.13 192.889  17
  -4  -2  28 643.623 86.2134  29
  -4  -2  28 778.917 90.4377  14
   4  -2 -28 727.697 92.7680  26
  -4  -2  28 635.833 86.7342  18
   4  -2 -28 550.327 80.1940  17
  -4  -2  27 7415.93 257.363  29
   4  -2 -27 6952.00 250.876  26
  -4  -2  27 7315.16 251.571  14
  -4  -2  27 7314.16 254.844  18
   4  -2 -27 7726.68 260.471  17
   4  -2 -26 665.752 85.4998  26
  -4  -2  26 791.432 90.6074  14
   4  -2 -26 1233.86 852.288   1
   4  -2 -26 744.875 90.4208  17
  -4  -2  26 771.375 90.8207  18
  -4  -2  26 775.168 91.2477  29
   4  -2 -25 38.9779 44.0968  17
   4  -2 -25 73.5158 48.6465  26
  -4  -2  25 36.0046 42.6618  14
  -4  -2  25 95.4961 50.2281  29
  -4  -2  25 77.3896 49.6294  18
   4  -2 -24 2375.91 145.826  26
  -4  -2  24 2316.73 139.739  14
  -4  -2  24 2750.67 139.877   6
   4  -2 -24 2429.73 1179.76   1
  -4  -2  24 2400.35 145.341  18
   4  -2 -24 2292.11 143.187  17
  -4  -2  24 2189.90 140.340  29
  -4  -2  23 2809.61 151.103  14
  -4  -2  23 2868.13 157.293  29
   4  -2 -23 3075.25 1212.30   1
  -4  -2  23 3238.72 150.863   6
  -4  -2  23 2927.29 157.868  18
   4  -2 -23 2747.99 153.836  17
   4  -2 -23 2859.65 156.077  26
   4  -2 -22 1112.46 100.413  26
  -4  -2  22 1080.10 95.2722  14
   4  -2 -22 1560.19 845.164   1
  -4  -2  22 1103.19 93.3303   6
  -4  -2  22 1074.30 96.5255  18
   4  -2 -22 997.700 97.0992  17
  -4  -2  22 1097.00 100.651  29
   4  -2 -21 4513.64 1433.09   1
  -4  -2  21 6110.46 199.533   6
   4  -2 -21 5259.80 1489.57   2
   4  -2 -20 3819.38 1272.75   1
  -4  -2  20 5459.45 186.348   6
  -4  -2  20 2923.54 861.387   4
   4  -2 -20 4249.86 1419.14   2
  -4  -2  19 4413.52 1226.36   4
  -4  -2  19 5074.89 178.070   6
   4  -2 -19 3829.27 1286.78   2
  -4  -2  18 5894.53 186.771   6
   4  -2 -18 5225.53 1375.45   2
  -4  -2  18 5886.43 1372.55   4
  -4  -2  17 9059.30 1692.63   4
  -4  -2  17 8835.32 224.777   6
   4  -2 -17 8788.48 1817.31   2
   4  -2 -17 8919.49 212.302   5
   4  -2 -16 5275.97 1173.36   3
  -4  -2  16 6722.60 194.922   6
   4  -2 -16 7329.17 1560.72   2
   4  -2 -16 6855.40 185.234   5
  -4  -2  16 6375.20 1377.59   4
  -4  -2  15 12424.7 1871.06   4
   4  -2 -15 11454.5 1635.06   3
   4  -2 -15 11058.3 1897.54   2
  -4  -2  15 10940.8 243.733   6
   4  -2 -15 11502.9 235.526   5
  -4  -2  14 3570.75 1002.16   4
   4  -2 -14 4179.42 1058.49   3
  -4  -2  14 4111.68 150.445   6
   4  -2 -14 2792.91 1000.42   2
   4  -2 -14 4463.35 145.853   5
   4  -2 -13 26787.7 2436.69   3
  -4  -2  13 25807.0 2617.90   4
   4  -2 -13 26927.2 2177.46  25
  -4  -2  13 27554.6 2221.37  24
   4  -2 -13 24102.4 2642.47   2
  -4  -2  13 25768.4 355.521   6
   4  -2 -13 25082.2 338.061   5
   4  -2 -12 3696.02 804.550  25
  -4  -2  12 1872.26 779.137   4
  -4  -2  12 2814.28 715.052  24
   4  -2 -12 3612.21 873.022   3
  -4  -2  12 2971.72 124.462   6
   4  -2 -12 2704.70 1003.42   2
   4  -2 -12 3050.88 122.966   5
   4  -2 -11 3611.67 834.846  25
  -4  -2  11 2623.76 702.464  24
   4  -2 -11 4368.27 997.869   3
  -4  -2  11 3592.60 134.763   6
   4  -2 -11 3501.29 1026.91   2
  -4  -2  11 3783.84 961.933   4
   4  -2 -11 3798.44 133.002   5
  -4  -2  10 2832.14 867.067   4
   4  -2 -10 2124.59 664.247   3
  -4  -2  10 2396.35 649.875  24
   4  -2 -10 3265.44 730.260  24
  -4  -2  10 2004.06 579.881   1
  -4  -2  10 2695.38 112.696   6
   4  -2 -10 2825.91 908.205   2
   4  -2 -10 2626.75 110.467   5
   4  -2 -10 2418.54 640.016  25
   4  -2  -9 15311.9 1722.68   3
  -4  -2   9 14874.6 253.701   6
   4  -2  -9 13612.7 1547.16  24
  -4  -2   9 17202.4 1784.37  24
   4  -2  -9 14839.4 1870.09   2
  -4  -2   9 16154.5 1563.97   1
  -4  -2   9 16113.3 1678.34   3
   4  -2  -9 15015.3 249.183   5
  -4  -2   9 16839.4 1947.57   4
  -4  -2   8 16543.0 1542.85   1
   4  -2  -8 17054.8 1795.58   3
  -4  -2   8 15665.6 256.200   6
  -4  -2   8 17294.7 1722.85   3
   4  -2  -8 19034.1 2098.65   2
   4  -2  -8 16323.4 1697.78  24
   4  -2  -8 15964.6 255.909   5
  -4  -2   8 16844.7 1934.11   4
   4  -2  -7 11137.8 1419.92   3
  -4  -2   7 11086.4 1393.55   3
  -4  -2   7 11909.5 1601.41   4
   4  -2  -7 10883.6 1377.53  24
  -4  -2   7 12007.5 1287.17   1
   4  -2  -7 11329.3 1555.14   2
  -4  -2   7 11193.7 211.260   6
   4  -2  -7 10934.6 211.919   5
   4  -2  -6 16418.9 1721.16   3
  -4  -2   6 16496.8 1481.84   1
   4  -2  -6 16945.8 1745.04  24
  -4  -2   6 15988.0 247.801   6
  -4  -2   6 17636.6 1743.34   3
   4  -2  -6 15768.2 249.920   5
  -4  -2   6 16532.3 1865.26   4
  -4  -2   5 9246.78 1307.37   3
   4  -2  -5 8463.57 1252.65   3
   4  -2  -5 8099.32 1272.05  24
  -4  -2   5 8167.39 1000.07   1
  -4  -2   5 8325.57 177.172   6
   4  -2  -5 8198.90 181.516   5
  -4  -2   4 13153.2 1309.54   1
   4  -2  -4 14495.1 1617.75   3
   4  -2  -4 13247.4 1605.10  24
  -4  -2   4 12854.3 214.049   6
  -4  -2   4 12809.3 1516.49   3
   4  -2  -4 12842.5 222.284   5
   4  -2  -4 13285.8 1478.00   4
   4  -2  -3 16245.1 1644.25   4
  -4  -2   3 16301.3 1467.41   1
  -4  -2   3 16193.8 1723.13   3
   4  -2  -3 14364.5 1615.38   3
   4  -2  -3 14598.7 1707.79  24
  -4  -2   3 15010.4 227.929   6
   4  -2  -3 14699.1 236.385   5
   4  -2  -2 2706.69 708.270   4
  -4  -2   2 3137.88 649.903   1
  -4  -2   2 2351.86 724.756   3
   4  -2  -2 2494.57 706.898  24
  -4  -2   2 2783.78 98.5384   6
   4  -2  -2 2687.53 106.579   5
   4  -2  -2 2443.67 729.710   3
  -4  -2   1 14233.3 1677.32   3
  -4  -2   1 14461.5 215.130   6
   4  -2  -1 14032.8 1630.57   3
   4  -2  -1 13512.4 1607.08   4
   4  -2  -1 13996.5 1715.55  24
   4  -2  -1 14094.9 226.761   5
  -4  -2   1 14662.8 1425.86   1
  -4  -2   0 15816.7 1497.44   1
   4  -2   0 13932.8 1720.88  24
  -4  -2   0 14813.2 1745.80   3
  -4  -2   0 15741.6 219.751   6
   4  -2   0 15198.3 234.489   5
   4  -2   0 16754.1 1798.24   4
  -4  -2  -1 9350.63 1414.03   3
   4  -2   1 8882.48 1447.40  24
  -4  -2  -1 9870.07 171.511   6
   4  -2   1 9258.94 183.981   5
  -4  -2  -1 9834.85 1230.53   1
   4  -2   1 8625.87 1338.63   4
  -4  -2  -2 14510.6 1555.41   1
   4  -2   2 12694.1 1743.13  24
  -4  -2  -2 13953.6 1799.70   3
  -4  -2  -2 12740.9 191.990   6
   4  -2   2 12866.7 211.262   5
   4  -2   2 13165.5 1699.06   4
  -4  -2  -3 10439.4 1349.77   1
   4  -2   3 9765.85 1495.83  24
  -4  -2  -3 11382.0 175.992   6
   4  -2   3 11198.4 193.525   5
   4  -2   3 9854.77 1494.98   4
  -4  -2  -4 19899.3 1891.19   1
   4  -2   4 19237.7 2134.48   4
   4  -2   4 19399.0 256.327   5
   4  -2   4 18813.6 2157.94  24
  -4  -2  -5 14537.3 1670.31   1
   4  -2   5 12773.0 1793.12   4
   4  -2   5 12504.3 1823.10  24
   4  -2   5 14929.9 222.102   5
   4  -2   6 2040.16 751.246   4
   4  -2   6 3032.25 1003.66  24
  -4  -2  -6 2053.13 678.142   1
   4  -2   6 3007.40 99.7321   5
  -4  -2  -7 4688.04 1017.21   1
   4  -2   7 3677.86 987.697   4
   4  -2   7 5785.96 1323.35  24
   4  -2   7 5090.89 125.417   5
   4  -2   8 2197.09 839.521  24
  -4  -2  -8 2622.39 808.507   1
   4  -2   8 2862.61 933.473   4
   4  -2   9 19651.4 2514.10   4
  -4  -2  -9 22041.6 2369.00   1
   4  -2   9 22297.7 2644.22  24
  -4  -2 -10 4045.32 1069.90   1
   4  -2  10 2888.91 1055.23   4
   4  -2  10 3533.68 1151.26  24
   4  -2  11 9952.44 1844.82  24
   4  -2  11 9695.33 1875.05   4
  -4  -2 -11 9472.45 1641.49   1
  -4  -2 -12 7477.19 1532.45   1
   4  -2  12 6233.92 1634.43   4
   4  -2  12 6402.56 1553.50  24
  -4  -2 -13 11670.3 1929.43   1
   4  -2  13 9275.88 1993.57   4
   4  -2  13 8132.00 1741.56  24
  -4  -2 -14 5693.33 1433.11   1
   4  -2  14 4754.60 1262.15  24
   4  -2  14 5800.35 1638.86   4
   4  -2  15 6202.25 1682.61   4
  -4  -2 -15 3590.43 1180.45   1
   4  -2  15 4239.22 1359.97  24
   4  -2  16 6021.72 1586.41  24
  -4  -2 -16 3946.62 1260.51   1
   4  -2  16 3542.62 1363.22   4
  -4  -2 -17 5137.13 1462.40   1
   4  -2  17 5122.07 1564.52  24
   4  -2  17 5692.12 1720.45   4
   4  -2  18 992.646 94.8886  27
  -4  -2 -18 1090.03 869.173   1
   4  -2  18-372.196 439.000  24
   4  -2  18 1031.85 787.626   4
  -4  -2 -18 986.043 97.6660  28
   4  -2  18 1035.05 88.9932  16
   4  -2  19 2727.85 141.928  16
   4  -2  19 2857.59 156.793  27
   4  -2  19 3776.37 1326.12  24
  -4  -2 -19 3159.91 1231.06   1
   4  -2  19 4403.60 1568.45   4
  -4  -2 -19 2608.85 150.815  28
  -4  -2 -20 3679.99 1402.11   1
   4  -2  20 3583.03 1468.37   4
   4  -2  20 2405.66 146.697  27
   4  -2  20 3755.09 1372.17  24
   4  -2  20 2309.27 134.388  16
  -4  -2 -20 2238.94 145.133  28
  -4  -2 -21 1019.52 892.090   1
   4  -2  21-202.147 465.327   4
  -4  -2 -21 46.0299 46.9090  28
   4  -2  21 108.534 54.2215  27
   4  -2  21 1034.36 815.653  24
   4  -2  22 739.676 82.6168  16
   4  -2  22 813.781 97.8677  27
  -4  -2 -22 771.484 95.0181  28
   4  -2  23 6964.14 235.450  16
  -4  -2 -23 6836.51 251.764  28
   4  -2  23 6833.39 251.812  27
   4  -2  24 509.799 75.9418  16
  -4  -2 -24 613.812 89.4294  28
   4  -2  24 515.968 83.2140  27
   4  -2  25 3850.34 180.583  16
  -4  -2 -25 3753.43 191.268  28
   4  -2  25 4017.04 194.315  27
   4  -2  25 3825.25 173.330  14
   4  -2  25 3743.64 190.706  18
   4  -2  26 103.756 51.4493  16
  -4  -2 -26 46.6761 56.1020  28
   4  -2  26 167.662 61.3128  27
   4  -2  26 178.607 55.1749  14
   4  -2  26 119.145 55.5122  18
   4  -2  27 1644.95 129.169  27
  -4  -2 -27 1722.47 117.682  26
[truncated: 5,809,525 more chars]
