# Supplementary material for: Crystal structures of ten enanti­opure Schiff bases bearing a naphthyl group
Source: Acta Crystallogr E Crystallogr Commun. 2016 Mar 31;72(Pt 4):583–9. doi: 10.1107/S2056989016004692 (PMC4910349; doi:10.1107/S2056989016004692)
Supplement: Supplementary file 2 [file e-72-00583-1sup2.hkl]

data_1                                                                          
_shelx_title ' im-xxii-a_cu in P2(1)'                                           
_shelx_refln_list_code          4                                               
_shelx_F_calc_maximum      209.45                                               
_exptl_crystal_F_000      1104.00                                               
_reflns_d_resolution_high  0.8034                                               
                                                                                
loop_                                                                           
 _space_group_symop_operation_xyz                                               
 'x, y, z'                                                                      
 '-x, y+1/2, -z'                                                                
                                                                                
_cell_length_a    14.9328                                                       
_cell_length_b     6.0114                                                       
_cell_length_c    33.9985                                                       
_cell_angle_alpha  90.000                                                       
_cell_angle_beta  102.601                                                       
_cell_angle_gamma  90.000                                                       
                                                                                
_shelx_F_squared_multiplier     1.000                                           
                                                                                
loop_                                                                           
 _refln_index_h                                                                 
 _refln_index_k                                                                 
 _refln_index_l                                                                 
 _refln_F_squared_calc                                                          
 _refln_F_squared_meas                                                          
 _refln_F_squared_sigma                                                         
 _refln_observed_status                                                         
   1  -7   0          4.08          2.78         1.89 o                         
   2  -7   0         17.75         28.46         2.35 o                         
   3  -7   0          9.35          7.99         1.81 o                         
   4  -7   0          2.18          0.54         2.23 o                         
   5  -7   0          6.29          5.85         1.04 o                         
   6  -7   0          4.31          0.52         1.17 o                         
   0  -6   0         70.10         76.50         3.09 o                         
   1  -6   0         11.31         10.67         1.45 o                         
   2  -6   0         12.75         11.60         1.52 o                         
   3  -6   0          8.93          6.81         1.20 o                         
   4  -6   0         39.58         42.31         1.83 o                         
   5  -6   0         23.85         28.35         1.72 o                         
   6  -6   0          8.78         14.44         2.44 o                         
   7  -6   0         15.18         16.01         1.56 o                         
   8  -6   0          1.43          2.82         1.99 o                         
   9  -6   0          5.13          6.94         1.37 o                         
  10  -6   0         23.74         29.42         1.75 o                         
   1  -5   0         59.48         60.17         2.01 o                         
   2  -5   0         22.36         22.81         1.88 o                         
   3  -5   0         17.32         17.89         1.24 o                         
   4  -5   0         12.70          9.52         1.13 o                         
   5  -5   0         62.24         62.75         2.31 o                         
   6  -5   0         51.53         44.31         2.04 o                         
   7  -5   0          8.19          7.34         1.33 o                         
   8  -5   0          4.71          6.32         1.48 o                         
   9  -5   0         34.77         34.00         2.14 o                         
  10  -5   0         51.33         48.64         3.28 o                         
  11  -5   0          5.08          4.29         1.36 o                         
  12  -5   0          2.25          0.41         1.07 o                         
  13  -5   0          5.29          3.24         1.50 o                         
   0  -4   0         63.34         36.35        38.45 o                         
   1  -4   0         73.18         69.32        18.05 o                         
   2  -4   0        157.28        118.88        28.79 o                         
   3  -4   0         85.12         97.51        21.89 o                         
   4  -4   0        151.98        149.91        15.81 o                         
   5  -4   0         72.20         83.79         9.48 o                         
   6  -4   0         67.49         67.75         2.78 o                         
   7  -4   0         38.58         39.34         1.83 o                         
   8  -4   0        110.29        101.54         2.90 o                         
   9  -4   0         39.42         39.07         1.72 o                         
  10  -4   0         79.52         84.93         2.62 o                         
  11  -4   0         70.37         71.76         2.40 o                         
  12  -4   0         15.72         16.19         1.43 o                         
  13  -4   0         33.24         32.43         1.76 o                         
  14  -4   0         32.07         33.71         1.45 o                         
  15  -4   0          3.99          4.81         1.60 o                         
   1  -3   0        124.02        122.27        18.08 o                         
   2  -3   0        282.59        275.95        24.91 o                         
   3  -3   0        913.44        939.41        46.30 o                         
   4  -3   0        158.60        151.14        18.97 o                         
   5  -3   0        228.08        248.73        16.28 o                         
   6  -3   0        219.17        246.76        17.50 o                         
   7  -3   0         96.33        102.50        15.99 o                         
   8  -3   0         11.92         12.67         1.11 o                         
   9  -3   0         24.53         26.58         1.68 o                         
  10  -3   0        243.17        231.60         4.05 o                         
  11  -3   0         82.77         79.53         3.16 o                         
  12  -3   0         83.90         82.67         3.28 o                         
  13  -3   0         96.81        100.35         3.70 o                         
  14  -3   0        128.55        123.56         4.25 o                         
  15  -3   0         44.74         50.20         2.36 o                         
  16  -3   0         66.03         64.37         2.56 o                         
   0  -2   0       1084.25       1036.08        51.20 o                         
   1  -2   0        792.30        790.73        28.16 o                         
   2  -2   0       1706.21       1764.49        16.35 o                         
   3  -2   0        217.94        202.45         6.53 o                         
   4  -2   0        674.20        681.70        14.33 o                         
   5  -2   0        824.86        893.46        21.98 o                         
   6  -2   0       3307.55       3462.58        45.12 o                         
   7  -2   0        118.00        124.01        10.17 o                         
   8  -2   0        212.10        212.34         8.03 o                         
   9  -2   0        450.35        463.92        18.45 o                         
  10  -2   0        890.24        902.80         7.23 o                         
  11  -2   0        186.49        188.14         3.42 o                         
  12  -2   0        284.37        263.18         5.95 o                         
  13  -2   0         82.81         93.37         3.05 o                         
  14  -2   0        266.79        274.20         4.84 o                         
  15  -2   0        122.50        129.77         3.22 o                         
  16  -2   0         35.27         34.95         1.48 o                         
  17  -2   0         29.35         25.99         2.52 o                         
   1  -1   0       3328.37       3337.49        48.41 o                         
   2  -1   0      38705.85      37878.97       311.38 o                         
   3  -1   0        427.04        416.00        25.43 o                         
   4  -1   0       8192.28       8116.01       107.59 o                         
   5  -1   0        296.95        275.36        26.73 o                         
   6  -1   0       1451.91       1481.63        54.94 o                         
   7  -1   0         96.59         71.74        13.97 o                         
   8  -1   0       4196.85       4179.90       132.92 o                         
   9  -1   0         97.73         89.44        21.87 o                         
  10  -1   0         91.60         86.11        28.13 o                         
  11  -1   0        120.42        119.35         2.88 o                         
  12  -1   0        268.42        253.64         4.32 o                         
  13  -1   0         76.76         72.90         3.59 o                         
  14  -1   0         27.99         24.20         1.77 o                         
  15  -1   0         31.14         29.78         1.82 o                         
  16  -1   0         50.94         53.47         1.92 o                         
  17  -1   0        110.77        126.52         3.05 o                         
   1   0   0         23.25         14.99         4.46 o                         
   2   0   0         23.58         43.66         7.75 o                         
   3   0   0        346.16        333.09        26.76 o                         
   4   0   0      43870.77      43617.71       280.85 o                         
   5   0   0         66.96         76.01        14.48 o                         
   6   0   0        103.51        104.85        18.38 o                         
   7   0   0        163.94        130.82        33.56 o                         
   8   0   0       1400.72       1465.15        75.95 o                         
   9   0   0          8.50          7.19        14.36 o                         
  10   0   0         51.71         48.25        16.38 o                         
  11   0   0          0.05         -0.06         0.90 o                         
  12   0   0        100.43         93.64         7.53 o                         
  13   0   0        164.34        156.78         4.58 o                         
  14   0   0         11.03         13.47         1.44 o                         
  15   0   0         13.57         12.26         1.66 o                         
  16   0   0        159.55        157.68         3.40 o                         
  17   0   0         10.16         10.84         1.24 o                         
  18   0   0         13.29         17.82         1.44 o                         
   1   1   0       3326.54       3291.14        64.76 o                         
   2   1   0      38706.21      36704.07       810.61 o                         
   3   1   0        428.06        454.09        25.24 o                         
   4   1   0       8202.57       8169.51       122.42 o                         
   5   1   0        296.28        311.66        27.26 o                         
   6   1   0       1450.50       1504.52        65.79 o                         
   7   1   0         96.63         89.99        18.47 o                         
   8   1   0       4195.01       4398.06       135.05 o                         
   9   1   0         97.87        164.72        35.48 o                         
  10   1   0         91.59         78.12        21.09 o                         
  11   1   0        120.51        115.68         7.95 o                         
  12   1   0        268.87        248.12        13.33 o                         
  13   1   0         76.82         81.01         3.95 o                         
  14   1   0         28.05         27.70         2.09 o                         
  15   1   0         31.13         33.83         2.13 o                         
  16   1   0         50.85         52.13         3.13 o                         
  17   1   0        110.69        121.67         3.34 o                         
   0   2   0       1084.70       1081.97        73.50 o                         
   1   2   0        791.34        824.88        37.75 o                         
   2   2   0       1707.69       1819.84        35.60 o                         
   3   2   0        218.42        202.62        18.01 o                         
   4   2   0        675.48        720.12        38.24 o                         
   5   2   0        825.56        885.82        47.33 o                         
   6   2   0       3307.27       3684.30       106.02 o                         
   7   2   0        118.48        129.11        22.69 o                         
   8   2   0        211.69        186.51        28.39 o                         
   9   2   0        450.53        429.16        48.94 o                         
  10   2   0        891.19        906.72        21.22 o                         
  11   2   0        186.68        202.74        10.85 o                         
  12   2   0        283.95        250.90        19.98 o                         
  13   2   0         82.89         89.42         5.14 o                         
  14   2   0        266.82        277.00         7.27 o                         
  15   2   0        122.33        132.19         4.56 o                         
  16   2   0         35.29         34.25         2.33 o                         
  17   2   0         29.37         31.27         1.45 o                         
   1   3   0        123.89         87.81        15.62 o                         
   2   3   0        282.96        208.66        34.68 o                         
   3   3   0        911.95        880.09        73.12 o                         
   4   3   0        158.57         92.29        48.61 o                         
   5   3   0        227.99        239.14        40.52 o                         
   6   3   0        219.44        217.02        42.05 o                         
   7   3   0         96.16        117.74        32.28 o                         
   8   3   0         11.90         27.80        17.29 o                         
   9   3   0         24.65         28.45        25.21 o                         
  10   3   0        242.86        238.94        33.49 o                         
  11   3   0         82.68         88.01         5.54 o                         
  12   3   0         84.05         77.74         5.28 o                         
  13   3   0         96.80         96.92         5.98 o                         
  14   3   0        128.45        132.04         6.24 o                         
  15   3   0         44.71         56.71         3.80 o                         
  16   3   0         66.07         68.63         2.44 o                         
   0   4   0         63.26         56.13        30.65 o                         
   1   4   0         73.07         98.15        39.30 o                         
   2   4   0        157.67        110.79        31.35 o                         
   3   4   0         85.10         52.85        31.45 o                         
   4   4   0        151.98        144.27        37.64 o                         
   5   4   0         72.34        132.68        77.46 o                         
   6   4   0         67.30         65.95        27.19 o                         
   7   4   0         38.55         59.40        39.91 o                         
   1   5   0         59.27         67.60        40.82 o                         
   2   5   0         22.44         -2.71        15.14 o                         
   3   5   0         17.39        -22.03        22.95 o                         
  -6  -7   1          1.92         -0.53         1.21 o                         
  -5  -7   1          2.60          1.38         1.69 o                         
  -4  -7   1          2.90          2.34         1.69 o                         
  -3  -7   1         16.34         20.30         4.05 o                         
  -2  -7   1         33.36         35.28         2.26 o                         
  -1  -7   1          3.58          2.16         2.45 o                         
   0  -7   1          3.75          3.80         1.28 o                         
   1  -7   1          1.45          2.48         2.11 o                         
   2  -7   1         14.18         22.76         1.88 o                         
   3  -7   1         15.92         15.72         1.58 o                         
   4  -7   1          2.71          1.86         3.29 o                         
   5  -7   1          3.69          3.78         1.02 o                         
   6  -7   1          2.13          0.05         1.12 o                         
 -10  -6   1         11.85         13.46         1.34 o                         
  -9  -6   1          4.52          4.67         1.22 o                         
  -8  -6   1         17.07         21.65         1.62 o                         
  -7  -6   1          4.06          4.99         1.06 o                         
  -6  -6   1         31.59         28.48         2.61 o                         
  -5  -6   1         25.94         33.17         1.69 o                         
  -4  -6   1          8.28          9.48         1.14 o                         
  -3  -6   1          8.25          7.92         1.54 o                         
  -2  -6   1         34.85         30.92         1.87 o                         
  -1  -6   1         11.45         13.23         1.30 o                         
   0  -6   1         21.30         23.92         1.37 o                         
   1  -6   1         25.93         25.98         1.60 o                         
   2  -6   1         22.55         24.40         1.99 o                         
   3  -6   1         12.72         11.70         1.64 o                         
   4  -6   1          3.37          6.60         1.91 o                         
   5  -6   1         21.45         26.19         1.70 o                         
   6  -6   1         36.83         34.41         2.19 o                         
   7  -6   1         18.49         23.28         1.79 o                         
   8  -6   1         11.55         12.61         1.69 o                         
   9  -6   1         10.07         10.41         1.51 o                         
  10  -6   1         16.13         18.22         2.10 o                         
 -13  -5   1         15.81         12.15         1.95 o                         
 -12  -5   1          5.10          2.30         1.07 o                         
 -11  -5   1         25.34         28.42         4.41 o                         
 -10  -5   1         14.74         16.94         1.51 o                         
  -9  -5   1         14.31         15.19         1.45 o                         
  -8  -5   1          2.99          3.85         1.03 o                         
  -7  -5   1         24.10         20.85         1.70 o                         
  -6  -5   1         44.07         39.45         1.91 o                         
  -5  -5   1         18.51         16.23         1.36 o                         
  -4  -5   1          2.39          3.19         0.91 o                         
  -3  -5   1         21.09         21.78         1.29 o                         
  -2  -5   1         20.16         16.97         6.27 o                         
  -1  -5   1         51.46         53.32         1.89 o                         
   0  -5   1         67.34         74.32         2.19 o                         
   1  -5   1         43.36         43.71         6.83 o                         
   2  -5   1         10.27         10.69         1.12 o                         
   3  -5   1         34.34         29.79         1.67 o                         
   4  -5   1         14.69         14.26         1.29 o                         
   5  -5   1         45.76         44.45         2.01 o                         
   6  -5   1         15.42         17.89         1.66 o                         
   7  -5   1         19.80         19.31         1.64 o                         
   8  -5   1         11.53         11.20         1.57 o                         
   9  -5   1         54.98         53.59         4.04 o                         
  10  -5   1         28.72         27.12         1.98 o                         
  11  -5   1          9.02          9.80         1.70 o                         
  12  -5   1          3.32          1.62         1.20 o                         
  13  -5   1          9.28          7.11         1.65 o                         
 -15  -4   1         16.44         14.77         2.09 o                         
 -14  -4   1         38.71         36.61         1.51 o                         
 -13  -4   1         18.09         18.32         1.55 o                         
 -12  -4   1         22.60         24.01         1.45 o                         
 -11  -4   1         11.14         13.73         1.33 o                         
 -10  -4   1          5.71          6.82         1.15 o                         
  -9  -4   1         15.82         14.49         1.21 o                         
  -8  -4   1         26.71         20.04         1.33 o                         
  -7  -4   1         51.81         45.38         1.94 o                         
  -6  -4   1         40.19         40.60         3.78 o                         
  -5  -4   1          9.72         16.59         8.94 o                         
  -4  -4   1        209.59        199.38        36.39 o                         
  -3  -4   1        129.65        132.62        29.02 o                         
  -2  -4   1         39.36         12.58        10.37 o                         
  -1  -4   1         65.29         71.67        17.41 o                         
   0  -4   1        260.09        333.49        38.67 o                         
   1  -4   1         24.41          5.80        15.91 o                         
   2  -4   1         23.44         26.79        10.76 o                         
   3  -4   1         15.96          6.69         8.15 o                         
   4  -4   1         79.53         78.96         6.83 o                         
   5  -4   1         53.10         52.85         2.10 o                         
   6  -4   1         90.92         95.80         2.92 o                         
   7  -4   1         33.21         30.57         1.50 o                         
   8  -4   1         71.78         72.93         2.24 o                         
   9  -4   1          7.74          8.99         1.20 o                         
  10  -4   1         59.51         56.69         2.26 o                         
  11  -4   1        122.23        125.29         3.08 o                         
  12  -4   1          8.40          8.83         1.21 o                         
  13  -4   1         33.83         29.92         1.94 o                         
  14  -4   1          3.42          2.87         0.89 o                         
  15  -4   1          1.61          0.13         1.26 o                         
 -16  -3   1         65.61         65.51         2.22 o                         
 -15  -3   1         60.41         64.33         2.62 o                         
 -14  -3   1         50.01         43.21         3.03 o                         
 -13  -3   1         55.56         56.48         2.44 o                         
 -12  -3   1        141.57        139.38         4.28 o                         
 -11  -3   1        111.55        110.36         2.91 o                         
 -10  -3   1        126.14        109.71         2.87 o                         
  -9  -3   1         56.55         55.64         1.87 o                         
  -8  -3   1         27.81         26.82         3.07 o                         
  -7  -3   1         43.03         48.47        11.39 o                         
  -6  -3   1         74.25         90.87        14.25 o                         
  -5  -3   1        138.04        144.27        10.57 o                         
  -4  -3   1        162.74        166.93        21.30 o                         
  -3  -3   1        262.76        269.31        24.76 o                         
  -2  -3   1       4019.29       4527.22        92.18 o                         
  -1  -3   1        166.64        164.36        19.22 o                         
   0  -3   1        246.88        246.51        24.72 o                         
   1  -3   1        903.85        959.57        49.16 o                         
   2  -3   1       3047.86       3354.51       103.75 o                         
   3  -3   1         67.93         47.86        20.43 o                         
   4  -3   1        263.36        276.40        36.85 o                         
   5  -3   1          5.81         31.79        12.18 o                         
   6  -3   1        337.71        378.31         9.71 o                         
   7  -3   1        105.60         97.61        20.45 o                         
   8  -3   1         46.49         48.63         1.85 o                         
   9  -3   1         49.04         48.56         1.74 o                         
  10  -3   1         15.82         22.30         1.54 o                         
  11  -3   1         72.61         72.52         2.68 o                         
  12  -3   1         88.63         88.96         3.03 o                         
  13  -3   1        125.80        130.23         5.23 o                         
  14  -3   1         64.73         57.33         2.35 o                         
  15  -3   1         58.33         61.31         2.46 o                         
  16  -3   1         43.54         41.90         3.83 o                         
 -17  -2   1         27.38         32.06         2.53 o                         
 -16  -2   1         25.85         26.13         1.48 o                         
 -15  -2   1         52.25         55.70         2.39 o                         
 -14  -2   1         67.49         74.50         2.73 o                         
 -13  -2   1         16.02         20.27         1.35 o                         
 -12  -2   1        139.24        129.84         2.90 o                         
 -11  -2   1         81.57         79.22         2.11 o                         
 -10  -2   1        582.86        588.76         6.19 o                         
  -9  -2   1        247.87        257.62        11.49 o                         
  -8  -2   1        907.33        898.50        17.97 o                         
  -7  -2   1        253.63        255.84         6.11 o                         
  -6  -2   1       1413.18       1488.18        32.45 o                         
  -5  -2   1        201.04        221.23         6.36 o                         
  -4  -2   1        574.98        628.61         6.71 o                         
  -3  -2   1        980.40        969.33         9.91 o                         
  -2  -2   1       2156.40       2153.67        23.99 o                         
  -1  -2   1       1015.15        880.85        49.15 o                         
   0  -2   1       6964.52       6986.72        94.23 o                         
   1  -2   1       2667.26       2597.45        42.77 o                         
   2  -2   1        733.93        730.16        13.38 o                         
   3  -2   1        497.11        481.39         9.72 o                         
   4  -2   1        408.98        421.80         9.04 o                         
   5  -2   1       1150.77       1254.19        23.68 o                         
   6  -2   1       1039.83       1061.77         9.61 o                         
   7  -2   1        152.30        170.21        11.22 o                         
   8  -2   1        111.51        116.87        17.74 o                         
   9  -2   1        178.76        178.82         7.21 o                         
  10  -2   1        596.42        581.92         5.21 o                         
  11  -2   1         68.28         70.46         1.99 o                         
  12  -2   1         50.68         45.78         1.88 o                         
  13  -2   1         79.68         82.61         2.87 o                         
  14  -2   1         91.80         95.05         3.03 o                         
  15  -2   1        127.59        142.13         3.33 o                         
  16  -2   1         16.38         16.34         1.14 o                         
  17  -2   1         15.31         17.27         2.06 o                         
 -18  -1   1         42.21         34.80         2.60 o                         
 -17  -1   1         86.89         94.24         2.26 o                         
 -16  -1   1         42.31         42.51         1.94 o                         
 -15  -1   1         15.74         16.35         1.52 o                         
 -14  -1   1         87.87         88.67         2.98 o                         
 -13  -1   1         31.05         29.72         1.88 o                         
 -12  -1   1        431.07        415.55         9.01 o                         
 -11  -1   1         41.27         41.53         1.84 o                         
 -10  -1   1         52.27         -7.61        21.28 o                         
  -9  -1   1         80.58         39.71        18.96 o                         
  -8  -1   1       3974.53       3974.53       127.46 o                         
  -7  -1   1        257.52        214.36        27.94 o                         
  -6  -1   1       3277.24       3481.46        75.89 o                         
  -5  -1   1        794.65        779.98        27.83 o                         
  -4  -1   1      31172.28      30622.69       165.65 o                         
  -3  -1   1       2996.66       2993.53        55.90 o                         
  -2  -1   1        743.07        688.88        22.28 o                         
  -1  -1   1       2665.86       2626.26        41.07 o                         
   0  -1   1       2904.34       2846.50        49.20 o                         
   1  -1   1       2399.90       2506.63        49.82 o                         
   2  -1   1      18355.51      18272.11       169.98 o                         
   3  -1   1       1588.75       1554.44        44.00 o                         
   4  -1   1       3881.10       4062.68        93.18 o                         
   5  -1   1        375.86        388.17        32.18 o                         
   6  -1   1       1938.90       2006.16        79.52 o                         
   7  -1   1        828.16        840.11        56.20 o                         
   8  -1   1       1567.02       1439.56        79.90 o                         
   9  -1   1         34.10         16.43        19.43 o                         
  10  -1   1         47.93         29.85        22.43 o                         
  11  -1   1         24.96         24.60         1.51 o                         
  12  -1   1        110.14        103.42         3.17 o                         
  13  -1   1        102.53         95.31         3.12 o                         
  14  -1   1          3.57          4.16         1.17 o                         
  15  -1   1         30.42         33.52         1.91 o                         
  16  -1   1         44.65         51.90         1.83 o                         
  17  -1   1         97.17        116.36         6.13 o                         
 -18   0   1         35.50         36.15         1.88 o                         
 -17   0   1          2.19          3.13         0.96 o                         
 -16   0   1         68.50         76.23         2.54 o                         
 -15   0   1          9.84         10.00         1.55 o                         
 -14   0   1         46.97         47.33         2.25 o                         
 -13   0   1         67.49         67.46         2.66 o                         
 -12   0   1        316.51        300.71        10.44 o                         
 -11   0   1         19.96         23.19         1.54 o                         
 -10   0   1          4.56         25.91        26.68 o                         
  -9   0   1        187.19        174.66        24.13 o                         
  -8   0   1        238.12        215.18        28.78 o                         
  -7   0   1         70.29         72.22        16.19 o                         
  -6   0   1          3.99         12.44         7.53 o                         
  -5   0   1         29.78         15.15         6.57 o                         
  -4   0   1       3067.67       3118.86        90.25 o                         
  -3   0   1        146.12        153.75        17.43 o                         
  -2   0   1        100.09         95.95        10.99 o                         
  -1   0   1         23.89         19.63         3.40 o                         
   1   0   1         16.99         26.76         4.75 o                         
   2   0   1       3606.67       3854.15        74.15 o                         
   3   0   1       1052.70        925.92        44.48 o                         
   4   0   1      32073.50      32224.20       246.49 o                         
   5   0   1         70.59         61.14        12.87 o                         
   6   0   1       1489.02       1630.00        86.01 o                         
   7   0   1         96.11        114.85        26.49 o                         
   8   0   1          7.15          7.73         7.97 o                         
   9   0   1          0.03         -7.60         9.61 o                         
  10   0   1         21.77         30.12        13.84 o                         
  11   0   1         27.27         19.36         6.36 o                         
  12   0   1         21.29         19.00         1.54 o                         
  13   0   1        145.08        145.05         3.72 o                         
  14   0   1          6.23          7.83         1.59 o                         
  15   0   1          5.75          6.46         1.44 o                         
  16   0   1         90.73         95.59         2.30 o                         
  17   0   1         13.68         13.99         1.26 o                         
  18   0   1         26.50         26.60         2.60 o                         
 -18   1   1         42.26         41.52         1.87 o                         
 -17   1   1         86.84        100.63         5.42 o                         
 -16   1   1         42.30         44.57         2.27 o                         
 -15   1   1         15.71         17.94         1.77 o                         
 -14   1   1         88.26         96.22         3.70 o                         
 -13   1   1         31.10         32.43         2.80 o                         
 -12   1   1        430.66        411.02        12.59 o                         
 -11   1   1         41.25         41.10        16.32 o                         
 -10   1   1         52.05         14.43        12.64 o                         
  -9   1   1         80.64        109.19        20.44 o                         
  -8   1   1       3978.48       4225.97       130.58 o                         
  -7   1   1        257.60        243.20        28.84 o                         
  -6   1   1       3273.53       3439.54       132.70 o                         
  -5   1   1        793.97        758.33        42.03 o                         
  -4   1   1      31166.22      31837.26       247.62 o                         
  -3   1   1       2996.66       2980.66       110.98 o                         
  -2   1   1        743.15        717.03        27.05 o                         
  -1   1   1       2667.44       2687.27        67.26 o                         
   0   1   1       2904.82       2750.05        83.18 o                         
   1   1   1       2398.15       2380.27        50.34 o                         
   2   1   1      18350.41      18278.81       105.92 o                         
   3   1   1       1588.72       1529.90        46.81 o                         
   4   1   1       3880.58       4137.64       101.62 o                         
   5   1   1        375.52        355.53        29.51 o                         
   6   1   1       1937.37       2060.58        77.66 o                         
   7   1   1        828.00        858.84        54.83 o                         
   8   1   1       1567.20       1604.48       101.46 o                         
   9   1   1         34.03         12.07        30.13 o                         
  10   1   1         48.10         14.21        16.89 o                         
  11   1   1         24.98         23.73         1.82 o                         
  12   1   1        109.75        107.86         8.15 o                         
  13   1   1        102.50        104.34         4.16 o                         
  14   1   1          3.54          3.20         1.20 o                         
  15   1   1         30.45         30.55         2.12 o                         
  16   1   1         44.71         49.27         2.92 o                         
  17   1   1         97.08        118.53         2.86 o                         
 -17   2   1         27.43         29.83         1.46 o                         
 -16   2   1         25.75         28.00         2.39 o                         
 -15   2   1         52.18         51.41         3.09 o                         
 -14   2   1         67.52         74.21         5.66 o                         
 -13   2   1         16.09         14.00         2.15 o                         
 -12   2   1        139.11        127.11         4.98 o                         
 -11   2   1         81.85         87.49         9.13 o                         
 -10   2   1        582.95        599.13        37.44 o                         
  -9   2   1        248.36        226.25        36.01 o                         
  -8   2   1        906.50        840.66        54.12 o                         
  -7   2   1        253.85        277.20        31.43 o                         
  -6   2   1       1413.40       1536.41        68.23 o                         
  -5   2   1        200.30        199.68        22.76 o                         
  -4   2   1        576.54        671.99        37.86 o                         
  -3   2   1        981.25       1013.38        41.03 o                         
  -2   2   1       2156.84       2191.21        39.80 o                         
  -1   2   1       1016.01        999.83        38.11 o                         
   0   2   1       6964.62       7120.16       190.26 o                         
   1   2   1       2667.13       2454.46        69.07 o                         
   2   2   1        731.79        721.01        22.28 o                         
   3   2   1        496.46        489.60        27.25 o                         
   4   2   1        410.48        403.16        28.46 o                         
   5   2   1       1151.73       1237.61        56.31 o                         
   6   2   1       1041.15       1150.46        59.27 o                         
   7   2   1        152.29        136.83        22.27 o                         
   8   2   1        111.20        109.27        28.28 o                         
   9   2   1        178.91        173.53        38.26 o                         
  10   2   1        595.81        593.46        25.10 o                         
  11   2   1         68.15         65.65         7.57 o                         
  12   2   1         50.66         39.92         4.94 o                         
  13   2   1         79.54         79.89         4.68 o                         
  14   2   1         92.03         99.74         4.21 o                         
  15   2   1        127.41        140.34         4.65 o                         
  16   2   1         16.35         14.87         1.69 o                         
  17   2   1         15.31         18.44         1.41 o                         
 -16   3   1         65.66         55.31         3.29 o                         
 -15   3   1         60.34         59.18         3.91 o                         
 -14   3   1         49.97         51.69         4.07 o                         
 -13   3   1         55.64         53.50         4.47 o                         
 -12   3   1        141.50        142.74         7.08 o                         
 -11   3   1        111.63        120.70         6.49 o                         
 -10   3   1        126.03        114.82        29.64 o                         
  -9   3   1         56.87         62.66         8.74 o                         
  -8   3   1         27.89         22.70        14.98 o                         
  -7   3   1         43.06         30.23        17.65 o                         
  -6   3   1         74.55         86.54        26.24 o                         
  -5   3   1        137.74        111.44        28.56 o                         
  -4   3   1        163.02        168.60        31.76 o                         
  -3   3   1        262.52        234.16        37.73 o                         
  -2   3   1       4019.76       4263.27       151.41 o                         
  -1   3   1        166.78        136.72        18.48 o                         
   0   3   1        246.82        233.06        23.74 o                         
   1   3   1        902.88        907.57        69.11 o                         
   2   3   1       3048.12       3316.14       136.94 o                         
   3   3   1         67.62         69.73        30.71 o                         
   4   3   1        263.42        273.12        58.88 o                         
   5   3   1          5.68          4.22        12.12 o                         
   6   3   1        338.39        262.48        48.97 o                         
   7   3   1        105.53         78.90        27.47 o                         
   8   3   1         46.49         25.47        59.46 o                         
   9   3   1         48.91         52.11        14.89 o                         
  10   3   1         15.84         20.96        24.76 o                         
  11   3   1         72.47         65.49         5.01 o                         
  12   3   1         88.83         85.43         5.63 o                         
  13   3   1        125.82        134.57         6.48 o                         
  14   3   1         64.55         59.41         4.36 o                         
  15   3   1         58.28         55.57         3.77 o                         
  16   3   1         43.57         45.56         2.54 o                         
 -15   4   1         16.45         16.84         1.72 o                         
  -8   4   1         26.73        -43.06        43.06 o                         
  -7   4   1         51.48          2.43        21.68 o                         
  -6   4   1         40.18         34.13        27.43 o                         
  -5   4   1          9.58         -2.77        46.21 o                         
  -4   4   1        209.56        178.05        38.89 o                         
  -3   4   1        129.57        111.57        29.89 o                         
  -2   4   1         39.35         26.98        16.03 o                         
  -1   4   1         65.37        133.14        46.13 o                         
   0   4   1        260.13        300.58        50.38 o                         
   1   4   1         24.40        -11.47        20.83 o                         
   2   4   1         23.48          3.09        12.73 o                         
   3   4   1         15.90         -6.09         9.86 o                         
   4   4   1         79.51         21.72        40.94 o                         
   5   4   1         53.42         43.50        21.22 o                         
   6   4   1         91.03         16.74        56.14 o                         
   7   4   1         33.21         10.01        36.61 o                         
  14   4   1          3.42          4.07         1.52 o                         
  -3   5   1         21.09        -39.83        39.83 o                         
  -2   5   1         20.15        -23.80        27.54 o                         
  -1   5   1         51.61        -19.21        21.55 o                         
   0   5   1         67.35        -32.83        32.83 o                         
   1   5   1         43.25         59.31        25.54 o                         
   2   5   1         10.23         -3.73        14.80 o                         
   3   5   1         34.22         33.71        27.62 o                         
  -6  -7   2          0.31         -1.32         1.32 o                         
  -5  -7   2          2.11          2.31         2.08 o                         
  -4  -7   2          3.37          1.70         2.28 o                         
  -3  -7   2         12.96         18.04         5.51 o                         
  -2  -7   2         16.61         19.74         2.00 o                         
  -1  -7   2          1.26         -0.46         1.19 o                         
   0  -7   2          4.92          5.22         1.31 o                         
   1  -7   2          7.59          7.71         3.58 o                         
   2  -7   2         20.57         28.62         2.63 o                         
   3  -7   2          6.11          5.39         3.93 o                         
   4  -7   2          5.66          3.85         1.65 o                         
   5  -7   2         11.27         12.81         1.32 o                         
   6  -7   2          2.79          4.10         1.25 o                         
 -10  -6   2          6.69          6.71         1.11 o                         
  -9  -6   2          1.78          3.55         0.95 o                         
  -8  -6   2          5.13          6.35         1.51 o                         
  -7  -6   2          9.77          8.42         1.27 o                         
  -6  -6   2          4.71          6.38         1.14 o                         
  -5  -6   2          7.83          8.48         1.23 o                         
  -4  -6   2         68.18         72.49         2.54 o                         
  -3  -6   2          6.94          7.09         1.21 o                         
  -2  -6   2         13.46         15.58         2.42 o                         
  -1  -6   2         33.23         31.72         1.76 o                         
   0  -6   2         30.04         29.64         1.48 o                         
   1  -6   2         14.52         13.52         1.73 o                         
   2  -6   2          3.50          2.03         1.13 o                         
   3  -6   2         30.75         32.24         2.30 o                         
   4  -6   2          8.84         11.82         1.82 o                         
   5  -6   2         28.76         29.93         1.79 o                         
   6  -6   2         18.84         27.57         2.78 o                         
   7  -6   2         39.52         47.18         2.93 o                         
   8  -6   2          2.71          5.99         4.67 o                         
   9  -6   2         15.62         18.27         1.75 o                         
  10  -6   2         10.76         14.99         1.37 o                         
 -13  -5   2          2.16          2.75         1.51 o                         
 -12  -5   2          0.50         -0.99         1.17 o                         
 -11  -5   2         12.12         13.93         1.54 o                         
 -10  -5   2        108.58        105.68         3.13 o                         
  -9  -5   2         30.26         30.35         1.66 o                         
  -8  -5   2          4.09          4.39         0.95 o                         
  -7  -5   2         23.60         21.45         1.69 o                         
  -6  -5   2        121.34        111.92         2.98 o                         
  -5  -5   2         11.65          9.75         1.14 o                         
  -4  -5   2          6.57          7.77         1.05 o                         
  -3  -5   2         16.67         16.42         1.18 o                         
  -2  -5   2         23.67         23.64         3.00 o                         
  -1  -5   2         53.07         53.60         1.90 o                         
   0  -5   2          1.08         -0.51         1.20 o                         
   1  -5   2         49.88         48.48         1.70 o                         
   2  -5   2         30.15         27.87         1.48 o                         
   3  -5   2         28.58         30.64         1.43 o                         
   4  -5   2         13.55         14.09         1.20 o                         
   5  -5   2         33.71         33.37         1.80 o                         
   6  -5   2         68.10         63.41         2.62 o                         
   7  -5   2          5.66          8.68         1.62 o                         
   8  -5   2          3.15          1.75         1.62 o                         
   9  -5   2         65.41         58.37         4.82 o                         
  10  -5   2         15.01         11.52         3.61 o                         
  11  -5   2          6.39          6.22         1.46 o                         
  12  -5   2          0.96          1.19         1.03 o                         
  13  -5   2         16.96         12.85         1.88 o                         
 -15  -4   2         10.23          5.87         1.70 o                         
 -14  -4   2          7.65          8.52         1.24 o                         
 -13  -4   2         12.34         11.91         1.29 o                         
 -12  -4   2         38.69         40.61         1.82 o                         
 -11  -4   2         13.98         13.63         1.45 o                         
 -10  -4   2          5.34          6.37         0.99 o                         
  -9  -4   2         41.14         40.57         1.73 o                         
  -8  -4   2         58.64         50.20         1.86 o                         
  -7  -4   2         65.72         57.95         2.65 o                         
  -6  -4   2        107.00        111.15         7.83 o                         
  -5  -4   2        107.66        113.09         8.10 o                         
  -4  -4   2         13.64        -24.54        24.54 o                         
  -3  -4   2         98.08         63.54        20.20 o                         
  -2  -4   2        155.77        154.97        30.98 o                         
  -1  -4   2         17.76         17.97        12.44 o                         
   0  -4   2        113.23        119.11        23.27 o                         
   1  -4   2        121.65        127.94        26.15 o                         
   2  -4   2         57.02         47.69        15.05 o                         
   3  -4   2        120.49         93.62        24.61 o                         
   4  -4   2         80.27         78.66         5.25 o                         
   5  -4   2        108.53        112.13         6.79 o                         
   6  -4   2         80.20         82.15         2.73 o                         
   7  -4   2         76.60         75.37         2.22 o                         
   8  -4   2         79.90         76.08         2.28 o                         
   9  -4   2         60.41         60.58         2.29 o                         
  10  -4   2         45.90         47.58         2.09 o                         
  11  -4   2         57.48         55.62         2.84 o                         
  12  -4   2          9.26          7.43         1.34 o                         
  13  -4   2         15.80         18.60         1.35 o                         
  14  -4   2         19.35         20.17         1.31 o                         
  15  -4   2          1.83          1.49         1.20 o                         
 -16  -3   2         83.79         79.80         2.43 o                         
 -15  -3   2         55.92         64.91         2.68 o                         
 -14  -3   2         78.90         73.65         2.53 o                         
 -13  -3   2         28.95         29.92         1.91 o                         
 -12  -3   2        154.39        145.80         3.98 o                         
 -11  -3   2        104.56        101.49         2.83 o                         
 -10  -3   2         93.18         98.31         2.79 o                         
  -9  -3   2         31.39         33.46         1.53 o                         
  -8  -3   2         52.81         55.37         2.14 o                         
  -7  -3   2        119.14        134.47         4.39 o                         
  -6  -3   2         53.99         56.11         8.87 o                         
  -5  -3   2         49.29         41.77        11.81 o                         
  -4  -3   2         72.58         84.08        14.48 o                         
  -3  -3   2        312.65        332.46        27.87 o                         
  -2  -3   2        217.71        221.94        21.22 o                         
  -1  -3   2        687.23        715.89        42.54 o                         
   0  -3   2          9.30          1.48         6.98 o                         
   1  -3   2        426.66        488.82        35.72 o                         
   2  -3   2         69.00         57.77        14.34 o                         
   3  -3   2        583.80        627.40        46.23 o                         
   4  -3   2         71.03         52.89        16.97 o                         
   5  -3   2        142.24        130.27        25.71 o                         
   6  -3   2         20.71         23.93         4.75 o                         
   7  -3   2        160.47        163.75        23.76 o                         
   8  -3   2         13.48         13.48         1.61 o                         
   9  -3   2        188.71        194.81         3.65 o                         
  10  -3   2         58.60         55.16         2.14 o                         
  11  -3   2         25.04         26.62         1.85 o                         
  12  -3   2         74.70         76.78         3.32 o                         
  13  -3   2         92.37         98.32         3.70 o                         
  14  -3   2         24.82         24.17         2.00 o                         
  15  -3   2         18.74         18.35         1.53 o                         
  16  -3   2         24.43         21.96         2.27 o                         
 -17  -2   2         25.51         30.54         1.61 o                         
 -16  -2   2         49.25         52.30         1.94 o                         
 -15  -2   2         47.81         44.58         2.01 o                         
 -14  -2   2        265.60        269.79         4.82 o                         
 -13  -2   2         36.41         39.58         1.71 o                         
 -12  -2   2        238.06        227.53         3.42 o                         
 -11  -2   2         71.89         69.44         1.96 o                         
 -10  -2   2       1098.78       1104.56         7.32 o                         
  -9  -2   2         60.55         66.83        19.34 o                         
  -8  -2   2        233.98        234.06         8.83 o                         
  -7  -2   2        206.10        218.47         5.68 o                         
  -6  -2   2       4317.93       4676.65        74.70 o                         
  -5  -2   2        295.47        309.57         9.72 o                         
  -4  -2   2        116.34        120.48         3.72 o                         
  -3  -2   2        808.45        803.88         8.11 o                         
  -2  -2   2       2058.05       2052.26        20.18 o                         
  -1  -2   2       2151.61       2222.06        38.31 o                         
   0  -2   2        723.30        664.20        22.13 o                         
   1  -2   2       1611.17       1621.13        35.40 o                         
   2  -2   2       1352.09       1394.90        37.95 o                         
   3  -2   2        365.05        401.08         8.46 o                         
   4  -2   2        566.59        564.37        11.20 o                         
   5  -2   2       1214.51       1303.33        28.12 o                         
   6  -2   2        599.46        628.28        13.13 o                         
   7  -2   2        138.08        141.86        14.15 o                         
   8  -2   2        140.46        132.24         5.84 o                         
   9  -2   2         41.18         33.82        13.20 o                         
  10  -2   2        500.21        472.91         5.05 o                         
  11  -2   2         58.27         58.05         2.02 o                         
  12  -2   2        217.19        206.89         3.96 o                         
  13  -2   2        131.91        136.89         3.67 o                         
  14  -2   2         89.39         94.55         2.98 o                         
  15  -2   2        141.84        164.66         4.06 o                         
  16  -2   2         16.62         18.22         1.16 o                         
  17  -2   2          5.99          8.25         1.30 o                         
 -18  -1   2          6.74          7.30         1.71 o                         
 -17  -1   2         59.44         63.34         2.38 o                         
 -16  -1   2         26.14         26.66         1.63 o                         
 -15  -1   2         19.27         18.78         1.61 o                         
 -14  -1   2         43.46         44.90         2.34 o                         
 -13  -1   2         44.71         47.66         1.99 o                         
 -12  -1   2        423.54        429.72         6.12 o                         
 -11  -1   2         40.80         40.67         1.76 o                         
 -10  -1   2         77.70         65.69        36.77 o                         
  -9  -1   2         96.29        101.80        26.22 o                         
  -8  -1   2       2879.71       2845.50       127.27 o                         
  -7  -1   2        332.96        326.14        27.14 o                         
  -6  -1   2       1636.21       1725.09        47.67 o                         
  -5  -1   2        612.43        592.49        24.64 o                         
  -4  -1   2       3407.40       3468.82        42.25 o                         
  -3  -1   2       2300.59       2505.04        47.80 o                         
  -2  -1   2      37672.77      36851.33       442.31 o                         
  -1  -1   2       1805.63       1817.50        27.28 o                         
   0  -1   2      16215.19      15692.06       125.28 o                         
   1  -1   2       1678.80       1720.32        60.41 o                         
   2  -1   2       3988.21       4181.31        77.23 o                         
   3  -1   2       2837.02       2924.02        72.14 o                         
   4  -1   2       5295.62       5546.25       111.35 o                         
   5  -1   2        579.13        562.65        39.72 o                         
   6  -1   2        946.68       1010.96        58.23 o                         
   7  -1   2        661.69        659.09        51.05 o                         
   8  -1   2        707.85        637.16        54.04 o                         
   9  -1   2         22.78          7.58        29.39 o                         
  10  -1   2         12.36         10.74         7.35 o                         
  11  -1   2         76.08         68.50         3.14 o                         
  12  -1   2         39.20         37.09         2.45 o                         
  13  -1   2         53.96         51.31         2.40 o                         
  14  -1   2         44.99         45.49         2.26 o                         
  15  -1   2         24.65         23.62         1.50 o                         
  16  -1   2         28.23         29.49         1.62 o                         
  17  -1   2         32.90         38.17         2.03 o                         
 -18   0   2          4.07          3.67         1.17 o                         
 -17   0   2          1.45          2.99         0.85 o                         
 -16   0   2        185.78        191.31         4.45 o                         
 -15   0   2         17.19         16.72         1.77 o                         
 -14   0   2        146.74        144.38         3.70 o                         
 -13   0   2         14.26         15.10         1.51 o                         
 -12   0   2        448.67        444.35         7.82 o                         
 -11   0   2        116.40        114.80         3.10 o                         
 -10   0   2        469.95        476.58        62.19 o                         
  -9   0   2         36.09         14.76        12.61 o                         
  -8   0   2        462.42        464.52        32.16 o                         
  -7   0   2         75.10         51.52        11.90 o                         
  -6   0   2         62.04         73.25        18.01 o                         
  -5   0   2          7.35          5.29         5.92 o                         
  -4   0   2      26017.02      27263.02       262.87 o                         
  -3   0   2        199.56        204.08        19.67 o                         
  -2   0   2         28.25         43.62         6.03 o                         
  -1   0   2         19.84         25.00         3.24 o                         
   1   0   2        226.44        221.12        14.69 o                         
   2   0   2        422.33        346.08        23.67 o                         
   3   0   2       1308.06       1385.85        55.86 o                         
   4   0   2       1381.84       1329.54        63.18 o                         
   5   0   2        223.21        217.77        29.08 o                         
   6   0   2        205.53        198.02        30.89 o                         
   7   0   2        472.86        544.40        55.93 o                         
   8   0   2        228.48        235.09        39.85 o                         
   9   0   2        189.46        204.56        31.69 o                         
  10   0   2        109.75        108.28        25.71 o                         
  11   0   2         29.41         30.49         2.96 o                         
  12   0   2        192.13        187.23         4.42 o                         
  13   0   2        132.74        132.91         3.61 o                         
  14   0   2        200.12        211.35         6.24 o                         
  15   0   2          1.34          1.59         1.05 o                         
  16   0   2          1.86          4.15         1.00 o                         
  17   0   2          6.06          5.71         0.99 o                         
 -18   1   2          6.76          4.67         1.05 o                         
 -17   1   2         59.37         65.81         5.00 o                         
 -16   1   2         26.15         29.03         1.93 o                         
 -15   1   2         19.27         18.02         1.80 o                         
 -14   1   2         43.49         44.97         2.57 o                         
 -13   1   2         44.71         46.75         3.01 o                         
 -12   1   2        424.22        419.59        22.44 o                         
 -11   1   2         40.86         39.55         4.89 o                         
 -10   1   2         77.84         65.69        19.31 o                         
  -9   1   2         96.22         96.49        18.50 o                         
  -8   1   2       2879.49       2809.76        93.19 o                         
  -7   1   2        332.94        337.92        34.34 o                         
  -6   1   2       1635.58       1718.80        69.51 o                         
  -5   1   2        612.77        586.44        36.69 o                         
  -4   1   2       3407.44       3590.65        79.93 o                         
  -3   1   2       2300.20       2431.83        58.05 o                         
  -2   1   2      37672.63      37025.10       340.12 o                         
  -1   1   2       1806.88       1843.89        40.03 o                         
   0   1   2      16215.28      15659.76       206.27 o                         
   1   1   2       1679.85       1631.67        34.56 o                         
   2   1   2       3985.93       4028.27        50.01 o                         
   3   1   2       2836.51       2881.42        64.65 o                         
   4   1   2       5282.35       5392.57       102.10 o                         
   5   1   2        579.10        601.94        38.15 o                         
   6   1   2        946.15        962.79        54.09 o                         
   7   1   2        661.44        727.35        63.87 o                         
   8   1   2        707.57        626.15        65.19 o                         
   9   1   2         22.67          1.38        19.35 o                         
  10   1   2         12.41         10.72        11.30 o                         
  11   1   2         75.99         66.09        17.21 o                         
  12   1   2         39.08         40.01         2.46 o                         
  13   1   2         53.97         53.70         2.73 o                         
  14   1   2         44.96         45.98         2.60 o                         
  15   1   2         24.68         23.97         1.93 o                         
  16   1   2         28.16         30.87         2.43 o                         
  17   1   2         32.95         40.33         1.76 o                         
 -17   2   2         25.50         25.70         1.77 o                         
 -16   2   2         49.18         52.23         2.72 o                         
 -15   2   2         47.78         49.04         3.10 o                         
 -14   2   2        265.97        273.02         9.60 o                         
 -13   2   2         36.38         36.99         2.83 o                         
 -12   2   2        237.76        227.72         6.40 o                         
 -11   2   2         71.90         69.02         7.96 o                         
 -10   2   2       1098.05       1125.57        18.05 o                         
  -9   2   2         60.63         46.59        17.96 o                         
  -8   2   2        233.66        219.33        27.37 o                         
  -7   2   2        205.50        199.28        23.54 o                         
  -6   2   2       4317.85       4863.06       109.59 o                         
  -5   2   2        295.23        329.89        29.26 o                         
  -4   2   2        116.35        114.02        15.91 o                         
  -3   2   2        807.36        804.25        34.14 o                         
  -2   2   2       2056.38       2116.79        45.27 o                         
  -1   2   2       2152.01       2201.48        76.62 o                         
   0   2   2        723.29        714.04        60.18 o                         
   1   2   2       1612.39       1515.05        67.41 o                         
   2   2   2       1352.95       1360.82        30.82 o                         
   3   2   2        366.63        381.78        23.57 o                         
   4   2   2        565.91        589.62        34.24 o                         
   5   2   2       1213.87       1319.98        63.76 o                         
   6   2   2        598.78        655.83        44.70 o                         
   7   2   2        137.74        131.45        28.93 o                         
   8   2   2        140.14        111.96        27.95 o                         
   9   2   2         41.16         57.77        22.45 o                         
  10   2   2        500.26        483.86        14.58 o                         
  11   2   2         58.23         54.97         8.48 o                         
  12   2   2        217.21        212.00         6.29 o                         
  13   2   2        131.81        147.87        10.86 o                         
  14   2   2         89.14         92.09         4.18 o                         
  15   2   2        141.84        165.27         4.93 o                         
  16   2   2         16.68         16.05         1.73 o                         
  17   2   2          6.00          7.29         1.06 o                         
 -16   3   2         83.77         69.48         3.60 o                         
 -15   3   2         55.80         60.70         4.13 o                         
 -14   3   2         78.81         77.39         4.85 o                         
 -13   3   2         29.01         29.09         3.47 o                         
 -12   3   2        154.49        150.36         7.41 o                         
 -11   3   2        104.43        100.08         6.06 o                         
 -10   3   2         93.15        103.97        27.05 o                         
  -9   3   2         31.63         34.60         3.62 o                         
  -8   3   2         52.63          4.52        25.01 o                         
  -7   3   2        119.17        140.26        79.22 o                         
  -6   3   2         53.84         15.06        28.91 o                         
  -5   3   2         49.45         32.75        13.38 o                         
  -4   3   2         72.55        109.00        31.77 o                         
  -3   3   2        312.93        286.54        40.61 o                         
  -2   3   2        217.47        206.36        35.48 o                         
  -1   3   2        688.16        736.05        37.55 o                         
   0   3   2          9.30          4.83         6.60 o                         
   1   3   2        427.43        456.38        35.53 o                         
   2   3   2         68.97         11.77        15.67 o                         
   3   3   2        584.78        636.36        90.05 o                         
   4   3   2         71.06         70.57        30.45 o                         
   5   3   2        142.52        158.77        48.90 o                         
   6   3   2         20.88        -23.97        23.97 o                         
   7   3   2        160.53        131.08        47.20 o                         
   8   3   2         13.46        -11.18        34.62 o                         
   9   3   2        188.41        198.97        15.28 o                         
  10   3   2         58.50         65.45        24.10 o                         
  11   3   2         24.99         26.95         3.55 o                         
  12   3   2         74.74         82.60         5.39 o                         
  13   3   2         92.31         99.76         5.74 o                         
  14   3   2         24.88         27.29         3.06 o                         
  15   3   2         18.72         17.96         2.30 o                         
  16   3   2         24.46         24.17         2.21 o                         
 -15   4   2         10.26         10.64         1.52 o                         
 -13   4   2         12.34         14.88         2.23 o                         
 -12   4   2         38.59         40.78         3.46 o                         
 -11   4   2         13.91         15.15         2.54 o                         
  -8   4   2         58.73         21.01        31.56 o                         
  -7   4   2         65.47        -20.86        30.99 o                         
  -6   4   2        107.00         60.74        40.63 o                         
  -5   4   2        107.65         52.13        35.38 o                         
  -4   4   2         13.63        -21.79        21.79 o                         
  -3   4   2         98.06         76.98        28.08 o                         
  -2   4   2        155.42        127.33        30.46 o                         
  -1   4   2         17.77         16.61        17.36 o                         
   0   4   2        113.24         54.53        21.23 o                         
   1   4   2        121.65         41.93        45.87 o                         
   2   4   2         57.05         17.81        42.44 o                         
   3   4   2        120.31        137.42        34.55 o                         
   4   4   2         80.51         80.45        33.67 o                         
   5   4   2        108.92         91.13        31.16 o                         
   6   4   2         80.12         57.44        25.59 o                         
   7   4   2         76.46         43.65        21.31 o                         
  14   4   2         19.36         21.69         2.20 o                         
  -3   5   2         16.67        -75.00        75.00 o                         
  -2   5   2         23.56         -7.74        15.28 o                         
  -1   5   2         53.20         58.67        38.16 o                         
   0   5   2          1.08         45.11        38.59 o                         
   1   5   2         49.88        157.64        59.30 o                         
   2   5   2         30.31         84.91        45.57 o                         
  -6  -7   3          0.13         -1.20         1.20 o                         
  -5  -7   3          1.68          0.25         1.30 o                         
  -4  -7   3          3.48          4.81         3.55 o                         
  -3  -7   3         10.83         10.55         1.37 o                         
  -2  -7   3         12.83         15.92         1.93 o                         
  -1  -7   3          6.18          5.09         1.10 o                         
   0  -7   3         17.30         14.99         2.88 o                         
   1  -7   3          6.26         10.41         7.44 o                         
   2  -7   3          6.12         10.22         5.47 o                         
   3  -7   3          6.57          4.76         2.26 o                         
   4  -7   3          6.97          5.85         1.62 o                         
   5  -7   3          7.77          7.30         1.52 o                         
 -10  -6   3          0.53          2.86         0.89 o                         
  -9  -6   3          7.97          8.80         1.20 o                         
  -8  -6   3          9.73         11.22         1.31 o                         
  -7  -6   3          8.38          7.70         1.11 o                         
  -6  -6   3         22.77         19.97         1.48 o                         
  -5  -6   3         10.44         11.20         1.19 o                         
  -4  -6   3          8.39          7.43         1.26 o                         
  -3  -6   3          9.63          9.81         1.28 o                         
  -2  -6   3         29.36         27.69         2.53 o                         
  -1  -6   3         10.64          8.17         1.12 o                         
   0  -6   3          9.74          9.64         1.06 o                         
   1  -6   3         41.37         40.98         1.68 o                         
   2  -6   3         30.39         28.58         1.83 o                         
   3  -6   3         16.72         13.80         1.66 o                         
   4  -6   3         34.09         37.99         2.03 o                         
   5  -6   3         16.66         21.29         2.06 o                         
   6  -6   3         85.10         96.36         7.61 o                         
   7  -6   3         35.37         46.36         2.93 o                         
   8  -6   3         10.83         11.31         1.69 o                         
   9  -6   3          7.26          9.44         1.74 o                         
  10  -6   3          8.38          9.71         1.18 o                         
 -13  -5   3          4.58          1.85         1.40 o                         
 -12  -5   3          8.90         12.13         1.48 o                         
 -11  -5   3         19.63         18.51         2.11 o                         
 -10  -5   3         14.73         17.37         2.21 o                         
  -9  -5   3         15.96         17.86         1.37 o                         
  -8  -5   3          3.18          4.01         1.00 o                         
  -7  -5   3         24.15         18.58         1.82 o                         
  -6  -5   3          8.46          6.01         1.18 o                         
  -5  -5   3         15.69         14.75         1.30 o                         
  -4  -5   3          1.87          1.50         1.01 o                         
  -3  -5   3         21.35         23.58         1.38 o                         
  -2  -5   3         11.69         12.89         7.67 o                         
  -1  -5   3         39.43         38.11         3.64 o                         
   0  -5   3         24.73         24.17         1.24 o                         
   1  -5   3         13.61         13.89         1.07 o                         
   2  -5   3         26.04         26.56         1.47 o                         
   3  -5   3         73.48         74.56         2.08 o                         
   4  -5   3         28.14         28.40         1.52 o                         
   5  -5   3        100.67        104.85         2.67 o                         
   6  -5   3         49.27         57.73         3.37 o                         
   7  -5   3         12.04         12.48         1.72 o                         
   8  -5   3         34.52         35.41         2.37 o                         
   9  -5   3         26.42         26.05         2.23 o                         
  10  -5   3         62.93         61.67         3.34 o                         
  11  -5   3          4.18          3.55         1.28 o                         
  12  -5   3         10.49         10.17         1.36 o                         
  13  -5   3          6.50          6.10         1.49 o                         
 -15  -4   3          7.22          4.62         2.16 o                         
 -14  -4   3         61.45         62.53         6.39 o                         
 -13  -4   3         10.27         12.00         1.09 o                         
 -12  -4   3         13.72         16.56         1.33 o                         
 -11  -4   3         16.70         15.05         1.50 o                         
 -10  -4   3         19.53         20.75         1.34 o                         
  -9  -4   3         18.77         15.37         1.22 o                         
  -8  -4   3        140.73        131.82         3.40 o                         
  -7  -4   3         84.45         82.86         2.54 o                         
  -6  -4   3         97.58         93.08         2.79 o                         
  -5  -4   3         80.74         85.66         4.69 o                         
  -4  -4   3        200.89        218.93        36.92 o                         
  -3  -4   3        101.15        100.30        25.33 o                         
  -2  -4   3         21.67          7.47        18.18 o                         
  -1  -4   3        154.53        138.09        26.11 o                         
   0  -4   3         88.85         83.94        24.51 o                         
   1  -4   3        194.85        195.16        29.51 o                         
   2  -4   3         53.12         41.73        14.22 o                         
   3  -4   3        114.91        129.88        29.66 o                         
   4  -4   3        121.32        120.17         5.77 o                         
   5  -4   3         85.54         87.39         4.06 o                         
   6  -4   3         21.55         22.13         1.78 o                         
   7  -4   3        148.14        133.84         3.65 o                         
   8  -4   3         61.54         59.93         2.08 o                         
   9  -4   3         46.25         43.16         2.02 o                         
  10  -4   3         31.53         33.47         1.82 o                         
  11  -4   3         70.95         71.13         2.63 o                         
  12  -4   3          1.34          2.51         0.98 o                         
  13  -4   3          9.31          7.37         1.17 o                         
  14  -4   3          4.56          4.42         0.91 o                         
 -16  -3   3        115.29        138.01         4.44 o                         
 -15  -3   3         12.82         13.49         1.52 o                         
 -14  -3   3         26.63         28.41         2.17 o                         
 -13  -3   3         29.24         30.19         1.64 o                         
 -12  -3   3         98.19         99.77         2.79 o                         
 -11  -3   3         65.89         71.25         2.68 o                         
 -10  -3   3         61.39         57.21         1.81 o                         
  -9  -3   3         54.40         50.98         1.97 o                         
  -8  -3   3         35.09         37.67         1.86 o                         
  -7  -3   3        159.57        178.04         5.75 o                         
  -6  -3   3        244.50        307.74        14.61 o                         
  -5  -3   3         51.31         52.42         6.36 o                         
  -4  -3   3        142.49        127.34        17.76 o                         
  -3  -3   3        740.84        747.56        41.97 o                         
  -2  -3   3       3060.66       3518.38        83.22 o                         
  -1  -3   3        460.66        492.53        35.37 o                         
   0  -3   3         93.07         84.59        15.69 o                         
   1  -3   3        701.03        788.38        51.00 o                         
   2  -3   3        759.92        835.96        53.11 o                         
   3  -3   3        670.09        739.76        50.90 o                         
   4  -3   3         35.34         43.18        15.16 o                         
   5  -3   3        332.04        354.64        43.56 o                         
   6  -3   3        140.61        156.23        13.68 o                         
   7  -3   3         13.63         12.55        21.17 o                         
   8  -3   3         86.37         78.71         2.33 o                         
   9  -3   3        211.17        198.76         4.03 o                         
  10  -3   3        243.79        240.83         4.69 o                         
  11  -3   3        111.89        110.84         3.36 o                         
  12  -3   3         80.25         79.90         3.36 o                         
  13  -3   3         81.72         79.65         3.24 o                         
  14  -3   3         70.63         68.06         2.78 o                         
  15  -3   3         23.61         20.56         1.48 o                         
  16  -3   3         13.92         12.41         1.26 o                         
 -17  -2   3          9.01         10.49         1.20 o                         
 -16  -2   3          4.38          5.44         1.32 o                         
 -15  -2   3         19.79         18.42         1.80 o                         
 -14  -2   3         27.80         27.41         1.71 o                         
 -13  -2   3         10.26         13.35         1.19 o                         
 -12  -2   3        116.28        110.60         2.64 o                         
 -11  -2   3         94.10         91.35         2.41 o                         
 -10  -2   3        714.43        725.82         8.16 o                         
  -9  -2   3        412.01        435.84        27.15 o                         
  -8  -2   3        219.84        214.88         6.93 o                         
  -7  -2   3        204.56        234.04        16.82 o                         
  -6  -2   3       2921.78       3208.19        65.59 o                         
  -5  -2   3        231.58        244.95        11.81 o                         
  -4  -2   3        614.87        655.79        13.32 o                         
  -3  -2   3        253.60        243.97         5.42 o                         
  -2  -2   3        780.53        758.04        12.65 o                         
  -1  -2   3       2126.01       2095.45        39.72 o                         
   0  -2   3       1099.34       1054.45        32.16 o                         
   1  -2   3        739.58        709.68        24.98 o                         
   2  -2   3        589.23        604.55        29.89 o                         
   3  -2   3        239.87        238.78        11.97 o                         
   4  -2   3        459.67        496.14        17.35 o                         
   5  -2   3        360.88        376.56        13.94 o                         
   6  -2   3        451.06        521.95        49.67 o                         
   7  -2   3         42.03         42.69        12.02 o                         
   8  -2   3         61.99         91.40        22.19 o                         
   9  -2   3         39.32         40.33         4.52 o                         
  10  -2   3        158.27        158.41         4.97 o                         
  11  -2   3         91.62         90.65         2.66 o                         
  12  -2   3        143.55        141.19         3.74 o                         
  13  -2   3         83.62         84.98         2.97 o                         
  14  -2   3         43.07         42.77         1.92 o                         
  15  -2   3        107.89        122.10         3.29 o                         
  16  -2   3         16.57         18.30         1.24 o                         
  17  -2   3          2.21          3.20         0.92 o                         
 -18  -1   3         45.90         40.16         2.37 o                         
 -17  -1   3         34.64         34.83         1.52 o                         
 -16  -1   3         12.67         14.38         1.33 o                         
 -15  -1   3         25.71         29.70         1.92 o                         
 -14  -1   3        171.57        163.09         5.86 o                         
 -13  -1   3         16.00         16.96         1.39 o                         
 -12  -1   3        240.69        236.79         4.09 o                         
 -11  -1   3         39.10         37.14         1.64 o                         
 -10  -1   3         34.92         28.04        27.43 o                         
  -9  -1   3        201.79        189.59        35.54 o                         
  -8  -1   3       1805.37       1827.29        99.86 o                         
  -7  -1   3        789.36        723.80        58.44 o                         
  -6  -1   3        162.52        185.67        17.45 o                         
  -5  -1   3        588.41        596.53        20.55 o                         
  -4  -1   3      29915.22      29320.22       160.65 o                         
  -3  -1   3        403.38        411.32        17.66 o                         
  -2  -1   3      17555.87      17335.88       194.31 o                         
  -1  -1   3       1784.99       1746.73        34.21 o                         
   0  -1   3        252.76        256.39        14.61 o                         
   1  -1   3       5992.96       5970.16       214.31 o                         
   2  -1   3       3850.43       3777.98        75.03 o                         
   3  -1   3        610.34        603.66        34.18 o                         
   4  -1   3        444.60        467.78        33.35 o                         
   5  -1   3        690.30        726.35        26.70 o                         
   6  -1   3        283.42        319.72        24.38 o                         
   7  -1   3        179.24        154.54        25.45 o                         
   8  -1   3        243.24        221.68        33.19 o                         
   9  -1   3         39.15          6.70         9.32 o                         
  10  -1   3        181.93        181.08         7.02 o                         
  11  -1   3        255.50        238.65         6.09 o                         
  12  -1   3         10.47          9.25         1.32 o                         
  13  -1   3         85.56         85.87         3.00 o                         
  14  -1   3          3.53          6.82         1.37 o                         
  15  -1   3         28.88         31.86         1.65 o                         
  16  -1   3          4.78          5.77         1.17 o                         
  17  -1   3         15.40         16.00         1.24 o                         
 -18   0   3         12.80         11.80         1.36 o                         
 -17   0   3          3.56          2.68         0.83 o                         
 -16   0   3        169.59        179.06         4.37 o                         
 -15   0   3         28.99         28.47         1.80 o                         
 -14   0   3         95.61         99.68         3.14 o                         
 -13   0   3         22.54         20.03         1.64 o                         
 -12   0   3        660.11        661.92         7.52 o                         
 -11   0   3         17.63         14.66         2.10 o                         
 -10   0   3        555.38        496.94        63.61 o                         
  -9   0   3        124.61        112.05        16.49 o                         
  -8   0   3         38.71         32.06        12.96 o                         
  -7   0   3         54.13         40.20         9.19 o                         
  -6   0   3          0.02          3.41         6.00 o                         
  -5   0   3          5.67          1.30         4.72 o                         
  -4   0   3       3390.88       3235.65        72.48 o                         
  -3   0   3        260.89        267.58        17.96 o                         
  -2   0   3       3332.49       3585.91        53.56 o                         
  -1   0   3        309.09        295.36        16.63 o                         
   0   0   3          0.58          2.81         4.37 o                         
   1   0   3        461.92        401.68        17.54 o                         
   2   0   3      18262.15      18091.47       396.54 o                         
   3   0   3        636.94        669.05        40.72 o                         
   4   0   3       4163.79       4234.92       115.18 o                         
   5   0   3        511.78        475.65        43.04 o                         
   6   0   3       1603.50       1750.94        91.47 o                         
   7   0   3        615.79        579.80        58.09 o                         
   8   0   3         23.03         62.14        21.40 o                         
   9   0   3        304.14        253.32        35.96 o                         
  10   0   3         56.14         77.58        22.15 o                         
  11   0   3          0.20          1.58         2.44 o                         
  12   0   3         16.19         12.31        14.11 o                         
  13   0   3        185.94        175.14         5.00 o                         
  14   0   3         61.58         62.36         3.00 o                         
  15   0   3          1.92          3.29         1.06 o                         
  16   0   3         29.30         31.24         1.57 o                         
  17   0   3          1.48          1.20         1.08 o                         
 -18   1   3         45.89         42.81         2.30 o                         
 -17   1   3         34.66         39.56         2.46 o                         
 -16   1   3         12.65         15.63         1.61 o                         
 -15   1   3         25.72         26.23         2.02 o                         
 -14   1   3        171.58        179.08         4.70 o                         
 -13   1   3         16.01         15.96         1.70 o                         
 -12   1   3        240.96        240.45         5.35 o                         
 -11   1   3         39.10         38.53         2.85 o                         
 -10   1   3         35.05          0.49        16.26 o                         
  -9   1   3        202.00        135.82        23.97 o                         
  -8   1   3       1807.00       1851.22        75.25 o                         
  -7   1   3        789.50        709.71        42.46 o                         
  -6   1   3        162.55        176.09        20.00 o                         
  -5   1   3        587.69        578.56        36.21 o                         
  -4   1   3      29921.91      30927.56       232.65 o                         
  -3   1   3        402.66        416.32        21.79 o                         
  -2   1   3      17560.73      17517.33       216.92 o                         
  -1   1   3       1784.18       1755.55        42.17 o                         
   0   1   3        252.43        271.10        15.09 o                         
   1   1   3       5991.75       5856.63        74.45 o                         
   2   1   3       3846.20       3785.87        64.42 o                         
   3   1   3        610.61        566.27        29.62 o                         
   4   1   3        444.86        434.96        30.01 o                         
   5   1   3        690.47        620.01        50.47 o                         
   6   1   3        284.56        233.79        35.11 o                         
   7   1   3        179.28        171.36        31.92 o                         
   8   1   3        241.86        209.57        38.94 o                         
   9   1   3         39.08         29.94        18.18 o                         
  10   1   3        182.33        181.26         6.11 o                         
  11   1   3        255.65        226.92        12.35 o                         
  12   1   3         10.45         11.55         1.60 o                         
  13   1   3         85.37         90.35         3.45 o                         
  14   1   3          3.53          4.34         1.29 o                         
  15   1   3         28.90         31.15         2.67 o                         
  16   1   3          4.79          7.02         1.22 o                         
  17   1   3         15.41         16.39         1.22 o                         
 -17   2   3          8.98          6.93         1.23 o                         
 -16   2   3          4.37          6.17         1.55 o                         
 -15   2   3         19.79         21.91         2.25 o                         
 -14   2   3         27.72         26.28         2.56 o                         
 -13   2   3         10.23          9.16         2.00 o                         
 -12   2   3        116.36        108.90         4.51 o                         
 -11   2   3         94.10         92.14         4.09 o                         
 -10   2   3        715.10        717.91        37.02 o                         
  -9   2   3        411.75        386.49        37.89 o                         
  -8   2   3        219.89        152.00        20.21 o                         
  -7   2   3        204.48        188.05        22.93 o                         
  -6   2   3       2921.93       3234.50        89.43 o                         
  -5   2   3        231.75        216.47        21.03 o                         
  -4   2   3        613.19        691.57        35.05 o                         
  -3   2   3        253.11        252.31        19.77 o                         
  -2   2   3        782.50        736.46        33.38 o                         
  -1   2   3       2123.94       2088.11        77.55 o                         
   0   2   3       1099.16        979.62        46.47 o                         
   1   2   3        739.32        664.60        42.90 o                         
   2   2   3        589.84        567.52        27.22 o                         
   3   2   3        240.88        222.21        13.61 o                         
   4   2   3        460.23        503.45        31.12 o                         
   5   2   3        360.68        379.47        41.62 o                         
   6   2   3        450.78        485.59        81.30 o                         
   7   2   3         41.98         45.15        17.65 o                         
   8   2   3         62.15         40.35        34.32 o                         
   9   2   3         39.15         19.24        37.54 o                         
  10   2   3        158.62        159.19        13.06 o                         
  11   2   3         91.33         89.47         4.94 o                         
  12   2   3        143.50        154.45         5.30 o                         
  13   2   3         83.62         88.70         4.18 o                         
  14   2   3         43.05         43.82         2.97 o                         
  15   2   3        107.92        118.16         8.60 o                         
  16   2   3         16.64         20.23         1.40 o                         
  17   2   3          2.20          1.51         1.01 o                         
 -16   3   3        115.24        128.50         4.88 o                         
 -15   3   3         12.78         12.07         2.38 o                         
 -14   3   3         26.68         28.00         3.71 o                         
 -13   3   3         29.17         25.82         2.36 o                         
 -12   3   3         98.03        100.04         6.09 o                         
 -11   3   3         65.67         68.28         5.11 o                         
 -10   3   3         61.40         59.62         7.89 o                         
  -9   3   3         54.17        105.67        52.33 o                         
  -8   3   3         35.15         -0.24        21.45 o                         
  -7   3   3        159.64        153.10        34.56 o                         
  -6   3   3        244.51        290.78        56.91 o                         
  -5   3   3         51.08         24.04        37.68 o                         
  -4   3   3        142.26        144.24        34.32 o                         
  -3   3   3        742.31        745.98        48.77 o                         
  -2   3   3       3060.10       3433.38       113.71 o                         
  -1   3   3        460.13        476.74        30.57 o                         
   0   3   3         92.99        104.93        19.80 o                         
   1   3   3        702.19        807.80        58.15 o                         
   2   3   3        760.03        787.42        99.04 o                         
   3   3   3        670.21        775.58       100.23 o                         
   4   3   3         35.46         20.64        19.76 o                         
   5   3   3        332.85        304.41        65.84 o                         
   6   3   3        140.61        156.75        50.04 o                         
   7   3   3         13.64         24.65        21.66 o                         
   8   3   3         86.56        105.56        31.67 o                         
   9   3   3        211.10        151.05        39.70 o                         
  10   3   3        243.37        235.13         8.76 o                         
  11   3   3        111.69        113.86         6.23 o                         
  12   3   3         80.41         91.26         5.46 o                         
  13   3   3         81.64         85.00         5.17 o                         
  14   3   3         70.55         76.20         4.54 o                         
  15   3   3         23.62         23.59         2.88 o                         
  16   3   3         13.89         13.28         1.72 o                         
 -14   4   3         61.45         60.00         3.40 o                         
 -13   4   3         10.25         13.93         2.37 o                         
 -12   4   3         13.74         14.69         2.50 o                         
 -11   4   3         16.65         20.69         3.00 o                         
 -10   4   3         19.44         20.82         2.88 o                         
  -8   4   3        140.69          1.41        22.11 o                         
  -7   4   3         84.40         64.52        44.13 o                         
  -6   4   3         97.59         90.04        47.09 o                         
  -5   4   3         80.78        152.41        55.72 o                         
  -4   4   3        200.97        112.16        46.55 o                         
  -3   4   3        101.22        126.63        31.41 o                         
  -2   4   3         21.65          6.18        17.98 o                         
  -1   4   3        154.53        147.41        35.04 o                         
   0   4   3         88.81        107.74        29.68 o                         
   1   4   3        194.86        174.37        56.44 o                         
   2   4   3         53.26         88.73        36.57 o                         
   3   4   3        114.97         53.41        21.87 o                         
   4   4   3        121.34        164.51        38.58 o                         
   5   4   3         85.48         63.20        25.00 o                         
   6   4   3         21.59        -19.56        47.47 o                         
   7   4   3        147.71        145.24        43.27 o                         
  14   4   3          4.56          5.35         1.43 o                         
  -3   5   3         21.23         47.71        35.64 o                         
  -2   5   3         11.74         -5.03        15.03 o                         
  -1   5   3         39.40        163.79        60.97 o                         
   0   5   3         24.74         36.64        29.47 o                         
   1   5   3         13.63         52.49        34.09 o                         
   2   5   3         25.97          8.20        14.27 o                         
   3   5   3         73.44         -6.84        16.84 o                         
  -6  -7   4          0.23         -1.17         1.17 o                         
  -5  -7   4          3.26          1.37         1.18 o                         
  -4  -7   4          2.73          0.76         1.45 o                         
  -3  -7   4         17.33         15.59         1.53 o                         
  -2  -7   4         18.03         16.94         1.39 o                         
  -1  -7   4          6.57          7.53         1.05 o                         
   0  -7   4          1.73          2.48         1.64 o                         
   1  -7   4         13.18         15.38         5.69 o                         
   2  -7   4         33.28         28.08         2.00 o                         
   3  -7   4          4.85          4.62         1.16 o                         
   4  -7   4          6.05          5.22         1.13 o                         
   5  -7   4         10.30          7.80         1.15 o                         
 -10  -6   4          5.24          6.41         1.02 o                         
  -9  -6   4          8.32          9.01         1.13 o                         
  -8  -6   4          9.58          8.98         1.09 o                         
  -7  -6   4          7.76          6.70         1.07 o                         
  -6  -6   4          6.02          6.70         1.15 o                         
  -5  -6   4         25.99         28.13         1.54 o                         
  -4  -6   4         47.52         44.48         1.83 o                         
  -3  -6   4         11.40         10.22         1.28 o                         
  -2  -6   4          3.06          3.46         1.53 o                         
  -1  -6   4         46.97         41.85         2.46 o                         
   0  -6   4         21.84         20.61         1.27 o                         
   1  -6   4         53.28         55.34         2.01 o                         
   2  -6   4          3.68          3.80         1.38 o                         
   3  -6   4         24.18         24.52         2.05 o                         
   4  -6   4         14.24         19.26         1.89 o                         
   5  -6   4         15.10         19.32         2.30 o                         
   6  -6   4         15.17         18.94         2.29 o                         
   7  -6   4         49.45         55.53         3.09 o                         
   8  -6   4          2.29          2.68         1.27 o                         
   9  -6   4         15.70         17.70         1.67 o                         
  10  -6   4          0.70          1.67         0.84 o                         
 -13  -5   4          0.85         -0.90         1.38 o                         
 -12  -5   4          3.41          2.16         1.06 o                         
 -11  -5   4         47.66         49.73         3.19 o                         
 -10  -5   4        101.88         92.49         3.30 o                         
  -9  -5   4         18.61         17.05         1.30 o                         
  -8  -5   4         16.66         13.82         1.26 o                         
  -7  -5   4         21.36         16.40         1.31 o                         
  -6  -5   4        110.13         97.74         2.79 o                         
  -5  -5   4         21.13         20.41         1.45 o                         
  -4  -5   4         13.85         10.42         1.13 o                         
  -3  -5   4         30.81         29.51         1.49 o                         
  -2  -5   4         29.44         29.42         1.49 o                         
  -1  -5   4         16.89         16.80         1.10 o                         
   0  -5   4          0.92          0.49         7.29 o                         
   1  -5   4         45.04         42.99         1.61 o                         
   2  -5   4         41.92         41.83         1.62 o                         
   3  -5   4        101.12         92.99         2.80 o                         
   4  -5   4         39.11         41.49         1.75 o                         
   5  -5   4         21.15         25.49         1.53 o                         
   6  -5   4        107.18        107.24         3.31 o                         
   7  -5   4         35.10         34.18         2.40 o                         
   8  -5   4         18.38         18.58         2.96 o                         
   9  -5   4         24.18         25.08         2.52 o                         
  10  -5   4          7.00          8.87         1.78 o                         
  11  -5   4          4.69          5.45         1.61 o                         
  12  -5   4          2.64          2.55         1.05 o                         
  13  -5   4          5.75          5.68         1.38 o                         
 -15  -4   4          2.34          0.99         1.14 o                         
 -14  -4   4         18.89         21.90         3.44 o                         
 -13  -4   4         18.68         20.67         1.82 o                         
 -12  -4   4         12.24         11.97         1.42 o                         
 -11  -4   4         18.13         18.72         1.43 o                         
 -10  -4   4         19.98         20.88         1.36 o                         
  -9  -4   4         57.79         53.39         1.93 o                         
  -8  -4   4         36.56         32.17         1.77 o                         
  -7  -4   4         66.93         62.17         2.24 o                         
  -6  -4   4        116.33        111.00         4.44 o                         
  -5  -4   4          7.60          8.63         3.06 o                         
  -4  -4   4        175.65        173.31        12.32 o                         
  -3  -4   4         15.15         39.76        17.74 o                         
  -2  -4   4         52.56         38.66        16.01 o                         
  -1  -4   4        141.23        164.76        28.00 o                         
   0  -4   4        143.19        144.51        26.47 o                         
   1  -4   4         52.26         63.59        17.29 o                         
   2  -4   4         46.47         85.94        24.72 o                         
   3  -4   4         56.69         31.13        31.42 o                         
   4  -4   4         60.51         59.37         7.63 o                         
   5  -4   4         14.65         14.53         1.83 o                         
   6  -4   4        151.01        142.14         3.30 o                         
   7  -4   4        165.00        160.96         4.35 o                         
   8  -4   4         74.11         70.59         2.45 o                         
   9  -4   4         39.37         41.72         1.97 o                         
  10  -4   4         60.64         63.81         2.64 o                         
  11  -4   4         66.61         66.61         2.89 o                         
  12  -4   4         18.63         17.29         1.43 o                         
  13  -4   4          9.76         10.43         1.24 o                         
  14  -4   4          6.52          4.91         1.14 o                         
 -16  -3   4         65.77         96.19         3.36 o                         
 -15  -3   4         22.14         22.57         3.95 o                         
 -14  -3   4         42.61         41.08         2.08 o                         
 -13  -3   4          8.29          6.69         1.17 o                         
 -12  -3   4        135.61        132.22         3.16 o                         
 -11  -3   4         22.72         21.26         1.50 o                         
 -10  -3   4         23.62         22.21         1.38 o                         
  -9  -3   4         68.91         64.42         2.08 o                         
  -8  -3   4         30.97         36.93         2.15 o                         
  -7  -3   4        199.98        201.24         6.23 o                         
  -6  -3   4         71.02         78.37         4.97 o                         
  -5  -3   4        152.19        155.98        10.07 o                         
  -4  -3   4        197.99        173.36        22.99 o                         
  -3  -3   4         77.42         78.22        13.75 o                         
  -2  -3   4         90.50         80.26        13.27 o                         
  -1  -3   4        730.47        793.49        44.93 o                         
   0  -3   4        181.59        203.34        23.30 o                         
   1  -3   4        386.71        432.38        37.93 o                         
   2  -3   4        265.71        286.42        31.64 o                         
   3  -3   4        135.91        143.67        26.42 o                         
   4  -3   4        165.20        152.07        27.46 o                         
   5  -3   4        106.61        118.50        25.50 o                         
   6  -3   4          8.11          5.35         7.03 o                         
   7  -3   4         60.22         58.41         5.18 o                         
   8  -3   4         20.19         20.52         1.25 o                         
   9  -3   4        105.60        102.94         3.10 o                         
  10  -3   4         42.13         43.75         2.01 o                         
  11  -3   4         79.37         77.86         3.42 o                         
  12  -3   4          7.71          9.76         1.38 o                         
  13  -3   4         47.07         47.20         2.21 o                         
  14  -3   4          1.79          3.59         1.20 o                         
  15  -3   4          6.07          4.39         0.98 o                         
  16  -3   4          2.54          2.12         0.85 o                         
 -17  -2   4          5.54          5.52         1.04 o                         
 -16  -2   4         40.87         42.92         2.09 o                         
 -15  -2   4         29.21         28.30         1.99 o                         
 -14  -2   4         50.08         50.47         2.23 o                         
 -13  -2   4         89.92         88.68         3.31 o                         
 -12  -2   4         72.40         69.81         2.17 o                         
 -11  -2   4        142.52        144.03         2.67 o                         
 -10  -2   4        503.89        517.43         7.24 o                         
  -9  -2   4        436.92        452.43        14.89 o                         
  -8  -2   4         39.33         35.79        11.90 o                         
  -7  -2   4        170.06        194.43        14.07 o                         
  -6  -2   4       3911.44       4268.36       105.12 o                         
  -5  -2   4        152.55        170.80         8.10 o                         
  -4  -2   4        550.61        566.71         7.18 o                         
  -3  -2   4        447.25        447.99         5.55 o                         
  -2  -2   4       1140.26       1181.44         8.67 o                         
  -1  -2   4        635.57        611.99        23.79 o                         
   0  -2   4       1651.29       1705.87        43.25 o                         
   1  -2   4        181.27        161.84        11.68 o                         
   2  -2   4        428.92        470.66        27.35 o                         
   3  -2   4        362.89        396.06        18.34 o                         
   4  -2   4        867.35        853.73        11.03 o                         
   5  -2   4        552.74        580.28         9.60 o                         
   6  -2   4        113.16        108.51         4.57 o                         
   7  -2   4         73.20         85.96         8.44 o                         
   8  -2   4        102.61        118.29        12.97 o                         
   9  -2   4         42.88         38.96         1.69 o                         
  10  -2   4         37.19         34.16         1.90 o                         
  11  -2   4        124.85        116.87         3.06 o                         
  12  -2   4         28.58         25.51         1.88 o                         
  13  -2   4         68.59         71.50         2.78 o                         
  14  -2   4         12.67         13.71         1.45 o                         
  15  -2   4         38.36         40.95         1.71 o                         
  16  -2   4          5.09          5.35         0.88 o                         
  17  -2   4          2.42          1.40         1.02 o                         
 -18  -1   4          6.32          7.90         1.14 o                         
 -17  -1   4         35.44         37.18         1.42 o                         
 -16  -1   4         11.57         11.99         1.26 o                         
 -15  -1   4         31.56         33.56         1.94 o                         
 -14  -1   4         35.53         40.10         2.20 o                         
 -13  -1   4          9.58         10.29         1.17 o                         
 -12  -1   4         27.73         27.25         1.58 o                         
 -11  -1   4        137.82        129.71         4.25 o                         
 -10  -1   4         90.67         63.59        36.65 o                         
  -9  -1   4        400.03        379.40        74.70 o                         
  -8  -1   4       2004.75       1933.43       156.35 o                         
  -7  -1   4        615.18        632.11        44.80 o                         
  -6  -1   4       1631.39       1790.44        54.43 o                         
  -5  -1   4        824.61        794.59        27.10 o                         
  -4  -1   4       8024.70       7993.31        76.09 o                         
  -3  -1   4       1569.68       1509.05        24.92 o                         
  -2  -1   4       3917.16       3918.83        63.85 o                         
  -1  -1   4       4795.25       4773.40        43.12 o                         
   0  -1   4       4444.15       4475.65        80.21 o                         
   1  -1   4       2512.78       2510.32        71.53 o                         
   2  -1   4       8795.23       8996.52       119.62 o                         
   3  -1   4       1308.59       1269.59        50.77 o                         
   4  -1   4        290.27        272.68        26.33 o                         
   5  -1   4         64.53         59.41        16.87 o                         
   6  -1   4        322.77        260.50        30.85 o                         
   7  -1   4        102.75        114.01        23.20 o                         
   8  -1   4         27.12         27.34        12.78 o                         
   9  -1   4         78.42         47.31        17.85 o                         
  10  -1   4         52.21         48.90         4.65 o                         
  11  -1   4        101.25         99.41         3.06 o                         
  12  -1   4        176.36        164.78         4.02 o                         
  13  -1   4        123.30        117.81         3.47 o                         
  14  -1   4         26.10         27.34         1.64 o                         
  15  -1   4         22.63         22.92         1.58 o                         
  16  -1   4          9.89          9.46         1.38 o                         
  17  -1   4          6.88          8.19         0.86 o                         
 -18   0   4          0.71          1.55         0.98 o                         
 -17   0   4          2.56          2.02         0.82 o                         
 -16   0   4         94.60        102.62         4.35 o                         
 -15   0   4          1.11          3.28         1.09 o                         
 -14   0   4         46.57         50.46         2.33 o                         
 -13   0   4         19.24         16.65         1.64 o                         
 -12   0   4        121.95        120.98         3.36 o                         
 -11   0   4         31.09         32.65         5.40 o                         
 -10   0   4          2.72         27.69        17.34 o                         
  -9   0   4         30.31         24.32        20.30 o                         
  -8   0   4        588.57        545.78        33.72 o                         
  -7   0   4         42.71         22.29         6.91 o                         
  -6   0   4         53.19         58.54        11.61 o                         
  -5   0   4         28.61         22.51         5.13 o                         
  -4   0   4      43202.24      43379.63       277.78 o                         
  -3   0   4        871.12        832.44        31.59 o                         
  -2   0   4        316.72        304.53        21.28 o                         
  -1   0   4        341.49        298.71        19.80 o                         
   0   0   4       2984.25       2970.33        42.87 o                         
   1   0   4        332.20        278.88        16.13 o                         
   2   0   4      10505.44      10324.19       140.81 o                         
   3   0   4       1337.58       1339.80        59.62 o                         
   4   0   4        998.57       1016.87        58.67 o                         
   5   0   4        749.25        808.80        58.04 o                         
   6   0   4        590.27        494.25        50.08 o                         
   7   0   4         64.57         70.34        20.14 o                         
   8   0   4        662.87        665.97        68.28 o                         
   9   0   4        177.58        175.62        30.67 o                         
  10   0   4        179.90        175.28         9.59 o                         
  11   0   4         55.60         51.81         3.49 o                         
  12   0   4        354.07        346.61         5.61 o                         
  13   0   4         60.90         63.62         3.04 o                         
  14   0   4         42.08         42.38         2.13 o                         
  15   0   4          2.74          2.17         1.22 o                         
  16   0   4          0.51         -0.10         0.77 o                         
  17   0   4          1.41          2.13         0.91 o                         
 -18   1   4          6.34          5.31         1.09 o                         
 -17   1   4         35.45         35.42         1.81 o                         
 -16   1   4         11.53         14.00         1.48 o                         
 -15   1   4         31.57         36.48         2.24 o                         
 -14   1   4         35.39         39.36         2.43 o                         
 -13   1   4          9.55         10.60         1.51 o                         
 -12   1   4         27.57         24.82         2.69 o                         
 -11   1   4        137.80        132.03        19.82 o                         
 -10   1   4         90.61         95.61        20.51 o                         
  -9   1   4        400.20        372.04        36.58 o                         
  -8   1   4       2004.58       2015.79        78.01 o                         
  -7   1   4        615.07        538.81        37.48 o                         
  -6   1   4       1632.01       1766.82        61.51 o                         
  -5   1   4        825.91        818.89        38.03 o                         
  -4   1   4       8014.51       8067.94       106.44 o                         
  -3   1   4       1568.82       1586.30        41.92 o                         
  -2   1   4       3919.72       4028.00        59.50 o                         
  -1   1   4       4795.65       4833.13        98.33 o                         
   0   1   4       4444.06       4438.12       118.10 o                         
   1   1   4       2509.44       2484.13        51.69 o                         
   2   1   4       8802.64       8729.04       177.95 o                         
   3   1   4       1306.96       1268.84        60.05 o                         
   4   1   4        290.48        251.20        30.65 o                         
   5   1   4         64.42         85.89        20.12 o                         
   6   1   4        322.91        278.48        38.50 o                         
   7   1   4        102.88        122.58        28.02 o                         
   8   1   4         27.10         32.06        18.23 o                         
   9   1   4         78.66         79.64        26.35 o                         
  10   1   4         52.01         42.84         2.91 o                         
  11   1   4        101.29         94.91         6.98 o                         
  12   1   4        176.22        169.11         6.59 o                         
  13   1   4        123.14        125.15         4.00 o                         
  14   1   4         26.10         28.50         2.09 o                         
  15   1   4         22.73         24.59         2.33 o                         
  16   1   4          9.88         10.42         1.25 o                         
  17   1   4          6.90          7.00         0.91 o                         
 -17   2   4          5.51          4.57         1.17 o                         
 -16   2   4         40.92         42.44         2.62 o                         
 -15   2   4         29.28         29.69         3.30 o                         
 -14   2   4         50.13         44.58         3.11 o                         
 -13   2   4         89.90         97.67         9.04 o                         
 -12   2   4         72.48         62.45         3.74 o                         
 -11   2   4        142.63        136.05         7.59 o                         
 -10   2   4        503.19        516.54        31.02 o                         
  -9   2   4        436.73        438.36        47.81 o                         
  -8   2   4         39.32         13.13         9.02 o                         
  -7   2   4        170.22        165.88        22.14 o                         
  -6   2   4       3911.49       4484.93       105.20 o                         
  -5   2   4        153.11        160.51        18.18 o                         
  -4   2   4        549.81        559.08        31.84 o                         
  -3   2   4        447.53        439.64        29.47 o                         
  -2   2   4       1139.61       1202.25        50.42 o                         
  -1   2   4        636.07        593.92        43.38 o                         
   0   2   4       1651.46       1751.90        98.32 o                         
   1   2   4        180.86        183.31        23.71 o                         
   2   2   4        428.70        389.64        55.72 o                         
   3   2   4        362.73        363.19        23.56 o                         
   4   2   4        866.64        879.58        59.05 o                         
   5   2   4        553.08        530.56        50.38 o                         
   6   2   4        113.51        122.13        26.00 o                         
   7   2   4         73.63         96.16        26.82 o                         
   8   2   4        102.97        108.39        28.09 o                         
   9   2   4         42.78         10.85        12.12 o                         
  10   2   4         37.07         33.65        11.08 o                         
  11   2   4        124.56        132.15         4.87 o                         
  12   2   4         28.63         31.68         2.86 o                         
  13   2   4         68.68         76.51         3.79 o                         
  14   2   4         12.65         14.91         2.04 o                         
  15   2   4         38.42         38.78         2.55 o                         
  16   2   4          5.10          5.03         0.97 o                         
  17   2   4          2.42          1.59         0.97 o                         
 -16   3   4         65.74         68.09         3.74 o                         
 -15   3   4         22.05         21.66         2.86 o                         
 -14   3   4         42.62         40.43         2.64 o                         
 -13   3   4          8.29          4.20         1.52 o                         
 -12   3   4        135.49        127.64         4.78 o                         
 -11   3   4         22.65         24.67         3.38 o                         
 -10   3   4         23.68         19.27        16.05 o                         
  -9   3   4         68.75         75.34        44.72 o                         
  -8   3   4         30.97         22.62        26.44 o                         
  -7   3   4        199.98        168.27        57.33 o                         
  -6   3   4         71.23         93.78        35.98 o                         
  -5   3   4        152.30        106.29        26.14 o                         
  -4   3   4        198.05        153.57        23.96 o                         
  -3   3   4         77.78         71.69        15.35 o                         
  -2   3   4         90.55         64.28        19.20 o                         
  -1   3   4        729.24        788.24        40.39 o                         
   0   3   4        181.61        238.42        27.32 o                         
   1   3   4        386.56        450.03        44.10 o                         
   2   3   4        265.60        242.63        55.90 o                         
   3   3   4        135.43        175.47        51.11 o                         
   4   3   4        165.69        238.39        57.68 o                         
   5   3   4        106.70        125.33        44.75 o                         
   6   3   4          8.14         -4.63         9.31 o                         
   7   3   4         60.21         43.08        27.22 o                         
   8   3   4         20.23         10.36        14.28 o                         
   9   3   4        105.66        110.44        35.43 o                         
  10   3   4         42.17         46.38         4.12 o                         
  11   3   4         79.52         94.49         5.60 o                         
  12   3   4          7.71         11.49         2.65 o                         
  13   3   4         47.10         56.38         4.32 o                         
  14   3   4          1.78          2.08         1.78 o                         
  15   3   4          6.06          7.75         1.23 o                         
  16   3   4          2.53          2.71         1.14 o                         
 -14   4   4         18.89         21.44         2.39 o                         
 -13   4   4         18.64         20.92         2.70 o                         
 -12   4   4         12.23         12.20         2.38 o                         
 -11   4   4         18.11         16.43         2.73 o                         
 -10   4   4         19.95         21.77         3.13 o                         
  -9   4   4         57.77         58.33         4.57 o                         
  -8   4   4         36.58          5.05        24.40 o                         
  -7   4   4         66.95         21.14        31.76 o                         
  -6   4   4        116.42         36.48        35.37 o                         
  -5   4   4          7.71        -44.68        44.68 o                         
  -4   4   4        175.65        123.53        48.99 o                         
  -3   4   4         15.21        -33.72        33.72 o                         
  -2   4   4         52.55         39.90        19.06 o                         
  -1   4   4        141.23        147.68        37.17 o                         
   0   4   4        143.24        116.02        31.28 o                         
   1   4   4         51.97         16.95        24.55 o                         
   2   4   4         46.42         97.69        29.37 o                         
   3   4   4         56.57         69.04        49.22 o                         
   4   4   4         60.57         67.53        26.41 o                         
   5   4   4         14.62         37.52        20.04 o                         
   6   4   4        150.85        190.62        44.88 o                         
   7   4   4        164.91        212.28        48.45 o                         
  13   4   4          9.71         11.59         1.97 o                         
  14   4   4          6.53          6.06         1.40 o                         
  -3   5   4         30.90        -47.81        47.81 o                         
  -2   5   4         29.32         20.61        25.54 o                         
  -1   5   4         16.90         44.55        31.73 o                         
   0   5   4          0.93         -6.29        17.05 o                         
   1   5   4         44.88         68.53        40.58 o                         
   2   5   4         41.92        -32.44        32.44 o                         
  -5  -7   5          5.30          4.84         1.37 o                         
  -4  -7   5          3.33          2.01         1.59 o                         
  -3  -7   5          4.85          4.46         1.27 o                         
  -2  -7   5          5.75          7.98         1.11 o                         
  -1  -7   5         12.60         11.58         1.15 o                         
   0  -7   5          4.46          4.26         4.71 o                         
   1  -7   5          8.95         23.57         3.65 o                         
   2  -7   5          3.49          4.60         3.90 o                         
   3  -7   5          9.36         10.73         1.40 o                         
   4  -7   5         13.60         13.24         1.42 o                         
   5  -7   5          8.56          7.77         1.29 o                         
 -10  -6   5          0.19          2.03         0.79 o                         
  -9  -6   5          9.91         10.59         1.13 o                         
  -8  -6   5          7.80          8.22         1.17 o                         
  -7  -6   5          7.22          7.95         1.08 o                         
  -6  -6   5         33.68         28.32         1.63 o                         
  -5  -6   5         19.27         20.99         1.55 o                         
  -4  -6   5          4.34          4.50         0.99 o                         
  -3  -6   5         23.89         23.63         1.46 o                         
  -2  -6   5         23.90         23.20         1.68 o                         
  -1  -6   5         41.18         40.65         1.82 o                         
   0  -6   5         23.59         25.83         1.39 o                         
   1  -6   5         36.79         37.86         1.76 o                         
   2  -6   5         45.72         43.29         2.15 o                         
   3  -6   5         45.21         45.51         2.96 o                         
   4  -6   5         23.35         30.17         3.46 o                         
   5  -6   5         13.58         15.52         2.18 o                         
   6  -6   5         71.87         77.90         3.74 o                         
   7  -6   5         40.50         47.07         2.91 o                         
   8  -6   5          5.56          8.85         1.54 o                         
   9  -6   5          5.53          9.48         1.38 o                         
  10  -6   5          5.13          4.49         0.91 o                         
 -13  -5   5          2.61          1.67         1.32 o                         
 -12  -5   5          7.36          9.39         2.86 o                         
 -11  -5   5         22.39         18.02         2.03 o                         
 -10  -5   5         64.03         70.82         3.65 o                         
  -9  -5   5         20.86         19.82         1.36 o                         
  -8  -5   5          4.27          2.29         0.87 o                         
  -7  -5   5         21.54         19.27         2.03 o                         
  -6  -5   5         38.75         34.49         1.79 o                         
  -5  -5   5         62.00         58.99         2.22 o                         
  -4  -5   5         14.58         14.06         1.29 o                         
  -3  -5   5         37.32         36.64         1.63 o                         
  -2  -5   5         30.96         34.20         1.48 o                         
  -1  -5   5         38.50         34.02         1.45 o                         
   0  -5   5         41.15         42.24         1.61 o                         
   1  -5   5         49.55         47.24         1.70 o                         
   2  -5   5         28.28         26.94         1.35 o                         
   3  -5   5         65.34         69.77         2.44 o                         
   4  -5   5          8.38          9.37         1.13 o                         
   5  -5   5         53.30         54.99         2.38 o                         
   6  -5   5         15.51         15.61         1.58 o                         
   7  -5   5         41.62         43.33         3.18 o                         
   8  -5   5          6.93          9.12         1.55 o                         
   9  -5   5         16.13         16.73         2.24 o                         
  10  -5   5         50.31         54.80         3.16 o                         
  11  -5   5         10.85          9.57         3.39 o                         
  12  -5   5         11.58         12.83         1.44 o                         
 -15  -4   5          9.49         10.57         1.34 o                         
 -14  -4   5         31.33         31.45         4.16 o                         
 -13  -4   5         48.88         48.83         2.81 o                         
 -12  -4   5         25.84         25.86         1.53 o                         
 -11  -4   5         17.37         18.05         1.40 o                         
 -10  -4   5          8.86          9.97         1.07 o                         
  -9  -4   5         47.07         43.47         1.78 o                         
  -8  -4   5        118.67        104.28         3.23 o                         
  -7  -4   5         80.79         75.23         2.52 o                         
  -6  -4   5         31.60         33.42         1.67 o                         
  -5  -4   5         63.89         67.83         6.72 o                         
  -4  -4   5         60.28         62.27         5.18 o                         
  -3  -4   5        126.26        113.32        26.66 o                         
  -2  -4   5         68.57         86.97        20.14 o                         
  -1  -4   5         44.14         30.46        11.01 o                         
   0  -4   5         89.95         76.36        20.12 o                         
   1  -4   5         10.09          4.85         9.43 o                         
   2  -4   5         76.96         67.01        22.15 o                         
   3  -4   5         81.50         76.63         6.38 o                         
   4  -4   5         35.09         37.71         2.85 o                         
   5  -4   5         66.68         71.02         5.47 o                         
   6  -4   5         43.64         41.31         5.59 o                         
   7  -4   5        190.00        186.15        12.65 o                         
   8  -4   5         24.48         27.54         1.71 o                         
   9  -4   5         66.36         66.48         3.18 o                         
  10  -4   5          5.92          6.58         1.55 o                         
  11  -4   5         16.54         17.59         1.51 o                         
  12  -4   5          4.42          3.56         1.09 o                         
  13  -4   5         22.32         21.92         1.53 o                         
  14  -4   5          7.11          8.30         1.23 o                         
 -16  -3   5         68.28         81.29         3.07 o                         
 -15  -3   5         32.90         36.57         2.09 o                         
 -14  -3   5          8.82          7.13         1.25 o                         
 -13  -3   5         19.21         18.86         1.35 o                         
 -12  -3   5         12.66         14.49         1.53 o                         
 -11  -3   5         87.02         82.66         2.16 o                         
 -10  -3   5         49.90         48.70         1.80 o                         
  -9  -3   5         65.58         64.43         1.97 o                         
  -8  -3   5         30.11         30.83         2.00 o                         
  -7  -3   5         88.35        102.09         8.33 o                         
  -6  -3   5         74.44         96.52         6.22 o                         
  -5  -3   5        267.42        284.92         5.99 o                         
  -4  -3   5        279.20        291.71        30.53 o                         
  -3  -3   5        782.47        821.60        41.30 o                         
  -2  -3   5        602.04        671.88        37.21 o                         
  -1  -3   5        485.50        490.62        35.54 o                         
   0  -3   5          5.47         15.02         9.24 o                         
   1  -3   5        170.84        194.50        25.64 o                         
   2  -3   5        237.51        224.75        32.31 o                         
   3  -3   5        440.09        409.49        44.93 o                         
   4  -3   5        104.57        112.32        25.26 o                         
   5  -3   5         50.70         58.24        19.24 o                         
   6  -3   5         39.16         30.68        23.60 o                         
   7  -3   5        122.13        125.82         7.17 o                         
   8  -3   5        229.47        225.42         4.03 o                         
   9  -3   5        299.61        291.60         4.22 o                         
  10  -3   5        153.76        153.65         3.99 o                         
  11  -3   5         47.58         43.11         2.24 o                         
  12  -3   5         19.35         17.48         1.58 o                         
  13  -3   5         68.25         66.88         2.48 o                         
  14  -3   5          9.47          8.23         1.36 o                         
  15  -3   5          2.15         -0.18         0.85 o                         
 -17  -2   5          3.52          3.34         1.12 o                         
 -16  -2   5          3.45          3.68         1.08 o                         
 -15  -2   5         33.48         35.91         2.19 o                         
 -14  -2   5         26.91         27.13         1.63 o                         
 -13  -2   5         76.50         80.70         2.55 o                         
 -12  -2   5        183.74        188.92         3.38 o                         
 -11  -2   5        226.22        224.96         3.11 o                         
 -10  -2   5         38.79         42.75         1.78 o                         
  -9  -2   5        595.65        605.80        12.62 o                         
  -8  -2   5        262.65        250.79         7.81 o                         
  -7  -2   5        176.92        185.73        22.86 o                         
  -6  -2   5       1183.45       1291.29        11.45 o                         
  -5  -2   5       1011.79       1023.89        18.69 o                         
  -4  -2   5        362.12        364.11         5.46 o                         
  -3  -2   5        444.92        458.73         9.17 o                         
  -2  -2   5        567.35        578.82         8.78 o                         
  -1  -2   5        203.50        185.91        13.57 o                         
   0  -2   5        325.11        285.14        18.60 o                         
   1  -2   5        258.72        248.72        19.67 o                         
   2  -2   5        339.45        359.86        30.69 o                         
   3  -2   5        313.34        306.22        26.78 o                         
   4  -2   5        600.96        654.32        30.81 o                         
   5  -2   5        169.84        161.72        15.24 o                         
   6  -2   5         77.47         75.78         7.22 o                         
   7  -2   5         66.59         77.78        13.36 o                         
   8  -2   5         18.19         17.14         7.48 o                         
   9  -2   5         84.33         79.18         2.62 o                         
  10  -2   5        157.82        147.68         3.29 o                         
  11  -2   5        231.11        222.20         4.57 o                         
  12  -2   5         80.08         82.39         2.97 o                         
  13  -2   5        143.21        147.94         3.34 o                         
  14  -2   5         21.72         18.38         1.55 o                         
  15  -2   5         14.29         15.41         1.19 o                         
  16  -2   5          0.72          0.54         0.72 o                         
 -18  -1   5         23.64         22.02         1.50 o                         
 -17  -1   5         22.24         22.39         1.34 o                         
 -16  -1   5          9.02          9.22         1.21 o                         
 -15  -1   5         14.17         14.87         1.42 o                         
 -14  -1   5         25.41         27.11         1.83 o                         
 -13  -1   5         66.70         65.87         2.28 o                         
 -12  -1   5         54.60         55.06         2.01 o                         
 -11  -1   5        100.36        104.82         3.69 o                         
 -10  -1   5         34.59         42.29        31.42 o                         
  -9  -1   5        432.98        444.17        81.68 o                         
  -8  -1   5       1921.04       1971.00        85.20 o                         
  -7  -1   5        408.73        402.81        35.05 o                         
  -6  -1   5       3329.03       3508.85        72.63 o                         
  -5  -1   5        223.73        225.46        14.20 o                         
  -4  -1   5       3764.25       3960.04        49.24 o                         
  -3  -1   5       3206.78       3179.52        42.05 o                         
  -2  -1   5       4344.65       4213.27        50.70 o                         
  -1  -1   5       2781.32       2651.12        39.24 o                         
   0  -1   5       1024.93       1071.09        38.65 o                         
   1  -1   5       1143.06       1113.03        50.50 o                         
   2  -1   5       1144.84       1211.32        45.58 o                         
   3  -1   5       1865.63       1868.06        63.68 o                         
   4  -1   5        630.48        613.42        40.16 o                         
   5  -1   5        789.04        803.02        50.67 o                         
   6  -1   5       1572.70       1626.52        78.33 o                         
   7  -1   5        222.54        229.22        32.28 o                         
   8  -1   5         22.88         23.06        12.41 o                         
   9  -1   5         61.32         -4.23         9.72 o                         
  10  -1   5         64.59         65.18         5.71 o                         
  11  -1   5        110.70        103.97         3.20 o                         
  12  -1   5        158.39        154.93         3.96 o                         
  13  -1   5         70.45         68.21         2.71 o                         
  14  -1   5          8.68          8.52         1.13 o                         
  15  -1   5          7.07          5.98         1.08 o                         
  16  -1   5          3.19          2.85         1.02 o                         
  17  -1   5          4.12          3.28         0.69 o                         
 -18   0   5          3.05          0.93         0.94 o                         
 -17   0   5          0.38         -0.32         0.95 o                         
 -16   0   5         71.58         77.37         3.54 o                         
 -15   0   5         32.24         30.98         1.87 o                         
 -14   0   5         16.97         19.01         1.65 o                         
 -13   0   5         13.41         13.06         1.43 o                         
 -12   0   5        169.74        149.12         4.82 o                         
 -11   0   5         35.14         34.61         3.33 o                         
 -10   0   5         13.67         -5.96        11.34 o                         
  -9   0   5         40.68          8.92         7.66 o                         
  -8   0   5         29.91          6.56         6.89 o                         
  -7   0   5        103.54         86.27        12.50 o                         
  -6   0   5          4.29          1.66         7.26 o                         
  -5   0   5         75.63         74.03         8.91 o                         
  -4   0   5      32471.36      33873.50       358.57 o                         
  -3   0   5       1784.72       1602.69        34.76 o                         
  -2   0   5      18300.41      18448.24       174.53 o                         
  -1   0   5        242.25        226.41        18.54 o                         
   0   0   5          0.49          6.72         3.09 o                         
   1   0   5        210.05        208.42        15.33 o                         
   2   0   5       1668.41       1659.62        59.71 o                         
   3   0   5        979.99        988.44        53.13 o                         
   4   0   5       7639.40       7867.59       166.65 o                         
   5   0   5        513.37        471.37        45.36 o                         
   6   0   5        221.99        173.72        31.14 o                         
   7   0   5        165.53        170.18        32.97 o                         
   8   0   5         61.47         39.09        29.57 o                         
   9   0   5        411.08        390.10        46.44 o                         
  10   0   5          0.50          0.32         2.04 o                         
  11   0   5        121.49        118.36        16.41 o                         
  12   0   5          5.23          5.62         1.21 o                         
  13   0   5         43.37         38.33         2.45 o                         
  14   0   5          4.75          3.52         1.04 o                         
  15   0   5          0.02         -0.46         0.91 o                         
  16   0   5          0.18          0.58         0.94 o                         
  17   0   5          0.24          0.39         1.34 o                         
 -18   1   5         23.59         22.19         1.63 o                         
 -17   1   5         22.26         23.90         1.61 o                         
 -16   1   5          9.07         11.61         1.45 o                         
 -15   1   5         14.16         16.44         1.74 o                         
 -14   1   5         25.45         26.75         2.03 o                         
 -13   1   5         66.65         67.12         3.32 o                         
 -12   1   5         54.57         56.72         2.71 o                         
 -11   1   5        100.36        100.92        14.21 o                         
 -10   1   5         34.59         11.91         9.87 o                         
  -9   1   5        432.74        413.67        38.40 o                         
  -8   1   5       1919.29       1974.71        77.08 o                         
  -7   1   5        408.63        355.78        29.46 o                         
  -6   1   5       3332.82       3592.33        87.14 o                         
  -5   1   5        224.21        215.46        19.50 o                         
  -4   1   5       3764.64       3947.76        79.26 o                         
  -3   1   5       3207.49       3225.65        59.55 o                         
  -2   1   5       4349.30       4156.84        59.78 o                         
  -1   1   5       2785.42       2766.00        78.09 o                         
   0   1   5       1025.10       1059.30        40.01 o                         
   1   1   5       1145.23       1076.65        36.94 o                         
   2   1   5       1144.76       1098.71        40.21 o                         
   3   1   5       1863.68       1881.95        76.12 o                         
   4   1   5        631.14        591.63        48.08 o                         
   5   1   5        788.73        787.33        59.66 o                         
   6   1   5       1573.81       1590.38        92.67 o                         
   7   1   5        222.97        205.90        37.13 o                         
   8   1   5         22.70         33.55        17.60 o                         
   9   1   5         61.56         35.48        23.21 o                         
  10   1   5         64.72         68.22         8.55 o                         
  11   1   5        110.83        106.36         9.04 o                         
  12   1   5        157.89        162.27         4.45 o                         
  13   1   5         70.46         71.28         3.33 o                         
  14   1   5          8.62          7.51         1.84 o                         
  15   1   5          7.09          5.24         1.88 o                         
  16   1   5          3.18          3.99         1.06 o                         
  17   1   5          4.13          3.22         0.72 o                         
 -17   2   5          3.50          3.40         1.21 o                         
 -16   2   5          3.44          6.98         1.54 o                         
 -15   2   5         33.49         36.57         4.58 o                         
 -14   2   5         26.91         25.21         2.59 o                         
 -13   2   5         76.38         81.01         4.09 o                         
 -12   2   5        184.03        180.60         6.47 o                         
 -11   2   5        226.42        225.00         7.28 o                         
 -10   2   5         38.79         36.02         3.89 o                         
  -9   2   5        595.91        589.93        46.61 o                         
  -8   2   5        262.62        241.74        28.21 o                         
  -7   2   5        177.24        132.82        19.47 o                         
  -6   2   5       1183.19       1230.25        55.12 o                         
  -5   2   5       1010.93        986.74        45.65 o                         
  -4   2   5        360.78        354.32        25.42 o                         
  -3   2   5        443.14        465.30        27.02 o                         
  -2   2   5        566.84        608.78        36.14 o                         
  -1   2   5        203.77        206.25        25.97 o                         
   0   2   5        325.16        309.13        42.41 o                         
   1   2   5        259.40        214.52        25.71 o                         
   2   2   5        339.21        292.47        43.59 o                         
   3   2   5        312.17        284.18        22.45 o                         
   4   2   5        598.98        635.20        55.45 o                         
   5   2   5        170.32        155.85        27.26 o                         
   6   2   5         77.09         88.81        41.38 o                         
   7   2   5         66.93         87.46        30.05 o                         
   8   2   5         18.15         68.57        24.67 o                         
   9   2   5         84.63         86.79        14.92 o                         
  10   2   5        157.68        155.16         5.09 o                         
  11   2   5        230.98        241.16         6.46 o                         
  12   2   5         80.27         86.41         4.06 o                         
  13   2   5        143.28        153.95         5.29 o                         
  14   2   5         21.60         17.75         3.45 o                         
  15   2   5         14.34         14.70         1.75 o                         
  16   2   5          0.73          0.60         0.77 o                         
 -16   3   5         68.25         74.36         3.89 o                         
 -15   3   5         32.82         35.41         2.31 o                         
 -14   3   5          8.86          6.89         2.55 o                         
 -13   3   5         19.21         18.12         2.18 o                         
 -12   3   5         12.64         13.65         2.17 o                         
 -11   3   5         86.97         83.99         5.61 o                         
 -10   3   5         49.92        -27.16        30.46 o                         
  -9   3   5         65.77          3.36        22.42 o                         
  -8   3   5         30.07         17.02        25.27 o                         
  -7   3   5         88.33         14.30        24.20 o                         
  -6   3   5         74.13          3.20        21.38 o                         
  -5   3   5        267.68        219.99        28.47 o                         
  -4   3   5        279.17        279.49        31.14 o                         
  -3   3   5        781.18        811.26        51.91 o                         
  -2   3   5        601.91        638.45        49.37 o                         
  -1   3   5        485.43        480.93        38.48 o                         
   0   3   5          5.46         20.79        10.46 o                         
   1   3   5        170.82        184.31        28.81 o                         
   2   3   5        237.26        231.51        56.73 o                         
   3   3   5        439.44        509.37        84.90 o                         
   4   3   5        104.82         99.78        39.10 o                         
   5   3   5         50.44         14.73        15.97 o                         
   6   3   5         38.88         27.13        21.83 o                         
   7   3   5        122.43        121.60        46.20 o                         
   8   3   5        229.81        277.80        71.89 o                         
   9   3   5        299.37        300.15        79.34 o                         
  11   3   5         47.77         58.95         4.57 o                         
  12   3   5         19.29         21.61         2.99 o                         
  13   3   5         68.35         69.92         4.62 o                         
  14   3   5          9.52          8.89         1.95 o                         
  15   3   5          2.16          1.04         0.89 o                         
  16   3   5          1.61          1.13         0.90 o                         
 -14   4   5         31.33         28.69         2.72 o                         
 -13   4   5         48.75         46.87         3.61 o                         
 -12   4   5         25.83         25.93         3.15 o                         
 -11   4   5         17.44         18.29         2.88 o                         
 -10   4   5          8.86          7.75         2.23 o                         
  -8   4   5        118.69         83.79        48.31 o                         
  -7   4   5         81.15        122.57        56.23 o                         
  -6   4   5         31.62        -48.30        48.30 o                         
  -5   4   5         63.67        -30.32        30.32 o                         
  -4   4   5         60.30         56.93        32.14 o                         
  -3   4   5        126.34        169.50        53.03 o                         
  -2   4   5         68.39          4.62        12.31 o                         
  -1   4   5         44.35         52.79        32.25 o                         
   0   4   5         89.93         94.62        26.81 o                         
   1   4   5          9.95         49.29        29.73 o                         
   2   4   5         77.25         83.38        27.60 o                         
   3   4   5         81.40         64.99        25.61 o                         
   4   4   5         35.15          2.13        51.05 o                         
   5   4   5         66.63         78.89        28.94 o                         
   6   4   5         43.74         38.26        23.27 o                         
   7   4   5        189.93        200.73        98.64 o                         
  12   4   5          4.42          4.61         1.84 o                         
  13   4   5         22.25         20.90         2.37 o                         
  14   4   5          7.12          8.16         1.46 o                         
  -2   5   5         31.01         -1.14         5.23 o                         
  -1   5   5         38.59         36.14        36.13 o                         
   0   5   5         41.16        106.15        53.23 o                         
   1   5   5         49.37         13.21        17.73 o                         
   2   5   5         28.24          7.12        23.34 o                         
  -5  -7   6          3.68          4.08         1.31 o                         
  -4  -7   6          4.97          6.27         1.75 o                         
  -3  -7   6          8.85          9.78         1.29 o                         
  -2  -7   6         31.06         29.85         1.56 o                         
  -1  -7   6          7.48          8.14         1.06 o                         
   0  -7   6          0.05          1.75         4.28 o                         
   1  -7   6          3.36         16.43        13.84 o                         
   2  -7   6         42.76         44.97         3.14 o                         
   3  -7   6          7.99          9.44         2.39 o                         
   4  -7   6         14.29         14.40         1.38 o                         
   5  -7   6          3.00          2.83         0.87 o                         
 -10  -6   6          4.24          4.38         1.65 o                         
  -9  -6   6          6.47          8.33         1.07 o                         
  -8  -6   6          4.84          4.09         1.14 o                         
  -7  -6   6          4.44          4.81         1.00 o                         
  -6  -6   6         11.90         11.01         1.43 o                         
  -5  -6   6         19.82         20.30         1.56 o                         
  -4  -6   6          6.62          5.69         1.11 o                         
  -3  -6   6         22.35         19.82         1.80 o                         
  -2  -6   6          3.38          0.56         1.34 o                         
  -1  -6   6         34.41         31.41         2.14 o                         
   0  -6   6          6.74          6.85         1.10 o                         
   1  -6   6         28.56         28.46         1.79 o                         
   2  -6   6         33.80         34.88         2.32 o                         
   3  -6   6         32.86         39.06         4.73 o                         
   4  -6   6         26.56         36.14         2.76 o                         
   5  -6   6         30.44         37.37         4.38 o                         
   6  -6   6         37.85         49.12         4.15 o                         
   7  -6   6         29.76         32.84         2.47 o                         
   8  -6   6         16.75         20.94         1.91 o                         
   9  -6   6          8.61         11.09         1.41 o                         
 -13  -5   6          8.93          4.10         1.38 o                         
 -12  -5   6          4.19          7.01         1.66 o                         
 -11  -5   6         16.27         14.61         3.10 o                         
 -10  -5   6        101.67         99.13         2.76 o                         
  -9  -5   6         13.93         12.53         1.18 o                         
  -8  -5   6          3.46          2.27         0.91 o                         
  -7  -5   6         25.43         21.40         1.42 o                         
  -6  -5   6         52.81         47.09         2.36 o                         
  -5  -5   6         44.34         43.24         1.95 o                         
  -4  -5   6         16.07         15.61         1.16 o                         
  -3  -5   6         53.59         55.21         1.95 o                         
  -2  -5   6         47.72         47.97         1.70 o                         
  -1  -5   6         60.11         57.31         1.82 o                         
   0  -5   6         35.14         35.08         1.62 o                         
   1  -5   6         33.79         31.61         1.42 o                         
   2  -5   6        159.08        156.37         2.92 o                         
   3  -5   6        149.93        153.01         3.53 o                         
   4  -5   6         59.03         59.56         2.07 o                         
   5  -5   6         60.01         65.54         2.18 o                         
   6  -5   6         18.87         22.11         2.06 o                         
   7  -5   6         55.27         61.32         2.98 o                         
   8  -5   6          8.34          8.54         1.93 o                         
   9  -5   6          6.20          6.95         1.75 o                         
  10  -5   6          4.28          5.40         1.56 o                         
  11  -5   6          1.98          2.56         1.24 o                         
  12  -5   6          0.13         -0.04         1.25 o                         
 -15  -4   6          5.94          4.99         1.11 o                         
 -14  -4   6         13.52         14.82         1.80 o                         
 -13  -4   6         18.29         20.42         1.67 o                         
 -12  -4   6         32.37         38.82         2.50 o                         
 -11  -4   6         13.04         12.36         1.24 o                         
 -10  -4   6         20.18         21.91         1.22 o                         
  -9  -4   6         14.84         13.48         1.35 o                         
  -8  -4   6         53.17         45.86         2.22 o                         
  -7  -4   6         42.84         43.39         1.89 o                         
  -6  -4   6         52.18         53.16         2.03 o                         
  -5  -4   6         40.91         42.18         1.64 o                         
  -4  -4   6         59.55         60.28         5.44 o                         
  -3  -4   6        109.66         85.74        25.84 o                         
  -2  -4   6         57.87         92.87        23.62 o                         
  -1  -4   6          7.83         -2.00        12.20 o                         
   0  -4   6         28.58         -0.02        10.13 o                         
   1  -4   6         49.04        -17.10        17.10 o                         
   2  -4   6         21.33        -14.13        14.13 o                         
   3  -4   6         19.37         19.36         3.71 o                         
   4  -4   6        100.11         93.50         3.34 o                         
   5  -4   6        174.36        163.68         7.09 o                         
   6  -4   6        383.74        383.46         7.64 o                         
   7  -4   6        241.54        239.51         4.24 o                         
   8  -4   6         73.88         76.24         3.06 o                         
   9  -4   6         62.88         68.04         2.71 o                         
  10  -4   6         36.05         34.47         2.38 o                         
  11  -4   6         16.34         16.92         1.45 o                         
  12  -4   6         10.63          9.16         1.29 o                         
  13  -4   6         10.29         10.28         1.19 o                         
  14  -4   6          7.04          9.24         1.22 o                         
 -16  -3   6         32.12         40.34         3.48 o                         
 -15  -3   6         39.28         42.11         2.17 o                         
 -14  -3   6         19.91         19.99         1.61 o                         
 -13  -3   6         12.41         13.92         1.19 o                         
 -12  -3   6         74.12         70.50         2.39 o                         
 -11  -3   6         65.34         66.28         1.96 o                         
 -10  -3   6         25.14         23.10         1.34 o                         
  -9  -3   6         43.43         45.35         1.69 o                         
  -8  -3   6         39.83         44.37         2.37 o                         
  -7  -3   6         52.52         59.00         4.04 o                         
  -6  -3   6        203.12        215.13        17.49 o                         
  -5  -3   6          5.61         10.76         8.06 o                         
  -4  -3   6         90.11         75.76        15.84 o                         
  -3  -3   6        533.61        579.76        35.12 o                         
  -2  -3   6        239.07        256.03        23.26 o                         
  -1  -3   6        126.09        141.62        19.18 o                         
   0  -3   6        108.74        110.48        19.62 o                         
   1  -3   6        251.38        234.37        27.76 o                         
   2  -3   6        100.30        108.48        24.18 o                         
   3  -3   6         83.75         73.89        21.08 o                         
   4  -3   6        137.01        115.19        24.48 o                         
   5  -3   6         53.19         42.95        18.96 o                         
   6  -3   6         23.77         20.77        14.79 o                         
   7  -3   6        194.64        191.64         5.69 o                         
   8  -3   6        280.12        264.15         4.89 o                         
   9  -3   6        412.68        398.66         4.94 o                         
  10  -3   6        143.98        148.51         3.88 o                         
  11  -3   6         29.35         30.11         1.92 o                         
  12  -3   6         63.59         64.50         2.71 o                         
  13  -3   6         18.42         17.18         1.52 o                         
  14  -3   6          3.83          2.58         1.04 o                         
  15  -3   6          3.22          2.59         0.81 o                         
 -17  -2   6          6.75          5.87         0.86 o                         
 -16  -2   6          9.50          7.19         1.24 o                         
 -15  -2   6          3.19          3.46         1.25 o                         
 -14  -2   6         25.08         22.84         1.47 o                         
 -13  -2   6         45.28         50.44         2.09 o                         
 -12  -2   6         32.04         33.41         1.49 o                         
 -11  -2   6        194.01        195.43         3.63 o                         
 -10  -2   6        479.09        496.60         5.54 o                         
  -9  -2   6        350.72        366.12        39.17 o                         
  -8  -2   6        225.50        227.38        28.18 o                         
  -7  -2   6        194.97        196.17         6.10 o                         
  -6  -2   6       3376.69       3454.41        19.01 o                         
  -5  -2   6       1351.93       1400.81        23.54 o                         
  -4  -2   6        715.20        701.06        11.82 o                         
  -3  -2   6        283.44        268.15         7.60 o                         
  -2  -2   6        459.10        494.11         8.02 o                         
  -1  -2   6        205.10        216.07        15.28 o                         
   0  -2   6         46.12         52.13         8.96 o                         
   1  -2   6        193.29        197.07        20.30 o                         
   2  -2   6        344.62        295.29        29.32 o                         
   3  -2   6        145.46        133.30        21.46 o                         
   4  -2   6        130.93        131.23        12.36 o                         
   5  -2   6        458.07        475.98        23.15 o                         
   6  -2   6         92.10        107.20        10.83 o                         
   7  -2   6         10.49         25.07        11.84 o                         
   8  -2   6         24.83          8.08        57.09 o                         
   9  -2   6         69.93         69.94         4.67 o                         
  10  -2   6         88.71         83.87         2.88 o                         
  11  -2   6        228.55        208.37         4.52 o                         
  12  -2   6         15.86         16.23         1.38 o                         
  13  -2   6         48.50         46.81         2.35 o                         
  14  -2   6         34.41         32.59         1.88 o                         
  15  -2   6          1.68          1.20         0.87 o                         
  16  -2   6          6.48          5.98         0.83 o                         
 -18  -1   6          9.72          9.29         1.18 o                         
 -17  -1   6         10.98         10.43         1.06 o                         
 -16  -1   6         23.84         25.19         1.60 o                         
 -15  -1   6          3.65          3.95         1.08 o                         
 -14  -1   6          5.77          4.83         1.04 o                         
 -13  -1   6         40.68         42.61         1.91 o                         
 -12  -1   6          2.48          1.31         0.83 o                         
 -11  -1   6        127.27        122.11         2.58 o                         
 -10  -1   6         74.47         64.20        36.65 o                         
  -9  -1   6        168.34        193.18        56.25 o                         
  -8  -1   6       2933.14       2894.65       137.44 o                         
  -7  -1   6        188.44        190.18        24.59 o                         
  -6  -1   6       1422.96       1486.54        46.99 o                         
  -5  -1   6        438.00        436.77        19.71 o                         
  -4  -1   6       5047.46       5277.12        54.63 o                         
  -3  -1   6        663.96        646.01        18.55 o                         
  -2  -1   6       9033.75       9061.09        49.96 o                         
  -1  -1   6        856.95        843.68        27.55 o                         
   0  -1   6       1376.60       1261.97        77.97 o                         
   1  -1   6       3838.69       3821.31        74.91 o                         
   2  -1   6       2321.11       2359.78        65.89 o                         
   3  -1   6        620.30        677.53        40.00 o                         
   4  -1   6        417.46        419.18        34.82 o                         
   5  -1   6        650.17        651.19        46.95 o                         
   6  -1   6       1660.27       1697.49        82.59 o                         
   7  -1   6        483.12        470.94        46.57 o                         
   8  -1   6         38.28         23.31        13.12 o                         
   9  -1   6         37.40         28.19        31.91 o                         
  10  -1   6        229.13        219.94         8.93 o                         
  11  -1   6        118.89        115.03         3.37 o                         
  12  -1   6         23.36         23.34         1.77 o                         
  13  -1   6         70.58         73.62         2.47 o                         
  14  -1   6          9.41          9.46         1.32 o                         
  15  -1   6          1.65         -0.10         1.13 o                         
  16  -1   6         15.76         15.66         1.50 o                         
  17  -1   6          1.61          0.50         0.64 o                         
 -18   0   6          2.51          2.84         0.70 o                         
 -17   0   6          6.80          9.49         1.30 o                         
 -16   0   6         25.41         31.30         2.95 o                         
 -15   0   6         35.39         35.00         1.96 o                         
 -14   0   6         29.65         32.65         1.97 o                         
 -13   0   6         53.57         54.88         2.39 o                         
 -12   0   6        111.53        111.94         3.68 o                         
 -11   0   6         48.44         47.81         2.39 o                         
 -10   0   6          3.56          1.31        11.98 o                         
  -9   0   6        112.74        118.68        19.31 o                         
  -8   0   6        425.24        474.45        36.84 o                         
  -7   0   6         84.39         64.37        10.39 o                         
  -6   0   6        100.82         69.52         9.66 o                         
  -5   0   6         86.32         72.02         8.48 o                         
  -4   0   6       1248.06       1170.17        29.64 o                         
  -3   0   6        777.12        629.90        50.47 o                         
  -2   0   6      10067.90       9629.19       135.17 o                         
  -1   0   6        283.27        275.09        13.58 o                         
   0   0   6       3336.08       3471.94        57.14 o                         
   1   0   6         84.81         71.70        10.48 o                         
   2   0   6      18968.56      18110.34       366.50 o                         
   3   0   6        541.43        481.03        38.84 o                         
   4   0   6        860.60        857.36        56.68 o                         
   5   0   6         90.66         77.80        21.18 o                         
   6   0   6        548.60        564.83        58.15 o                         
   7   0   6        121.28        160.99        33.78 o                         
   8   0   6        166.80        172.54        29.70 o                         
   9   0   6        830.12        829.75        68.56 o                         
  10   0   6          8.44         10.58         1.40 o                         
  11   0   6         76.40         82.29         7.26 o                         
  12   0   6         44.01         40.42         2.68 o                         
  13   0   6         28.76         26.81         1.80 o                         
  14   0   6          4.12          3.37         1.02 o                         
  15   0   6          0.43         -0.48         0.88 o                         
  16   0   6          1.32          0.17         0.90 o                         
  17   0   6         12.21         11.22         1.39 o                         
 -18   1   6          9.72          9.60         1.21 o                         
 -17   1   6         11.01         12.02         1.29 o                         
 -16   1   6         23.91         23.44         1.81 o                         
 -15   1   6          3.65          5.83         1.58 o                         
 -14   1   6          5.74          5.54         1.31 o                         
 -13   1   6         40.64         40.80         2.43 o                         
 -12   1   6          2.47          0.56         1.15 o                         
 -11   1   6        127.27        129.76        12.46 o                         
 -10   1   6         74.54         68.24        15.86 o                         
  -9   1   6        168.23        100.43        22.83 o                         
  -8   1   6       2933.73       2944.57       120.79 o                         
  -7   1   6        188.40        190.77        21.92 o                         
  -6   1   6       1424.26       1483.47        55.96 o                         
  -5   1   6        438.32        417.23        27.01 o                         
  -4   1   6       5060.46       5346.84        85.95 o                         
  -3   1   6        663.73        633.91        25.96 o                         
  -2   1   6       9026.58       8702.63       151.61 o                         
  -1   1   6        855.26        735.75        61.83 o                         
   0   1   6       1376.49       1356.91        43.08 o                         
   1   1   6       3839.58       3705.13        73.72 o                         
   2   1   6       2320.05       2333.01        62.23 o                         
   3   1   6        621.08        671.04        47.28 o                         
   4   1   6        416.41        441.32        41.84 o                         
   5   1   6        650.28        589.98        53.52 o                         
   6   1   6       1658.44       1660.82        95.96 o                         
   7   1   6        483.34        481.32        55.72 o                         
   8   1   6         38.47         25.12        17.06 o                         
   9   1   6         37.44          3.74        45.91 o                         
  10   1   6        228.96        220.59         8.29 o                         
  11   1   6        119.22        115.19         4.05 o                         
  12   1   6         23.28         23.96         2.03 o                         
  13   1   6         70.51         76.08         3.18 o                         
  14   1   6          9.36          8.59         1.89 o                         
  15   1   6          1.63          0.17         1.11 o                         
  16   1   6         15.70         18.91         1.43 o                         
  17   1   6          1.60          1.34         0.83 o                         
 -17   2   6          6.74          7.27         1.29 o                         
 -16   2   6          9.48          7.85         1.54 o                         
 -15   2   6          3.18          4.04         1.63 o                         
 -14   2   6         25.10         22.99         3.62 o                         
 -13   2   6         45.20         47.58         3.27 o                         
 -12   2   6         32.04         30.72         2.68 o                         
 -11   2   6        193.83        189.84         7.36 o                         
 -10   2   6        479.84        486.48        19.29 o                         
  -9   2   6        351.02        351.44        42.63 o                         
  -8   2   6        225.84        210.63        25.84 o                         
  -7   2   6        194.82        178.81        22.93 o                         
  -6   2   6       3376.97       3705.84        94.81 o                         
  -5   2   6       1351.46       1467.60        55.83 o                         
  -4   2   6        716.20        715.35        36.15 o                         
  -3   2   6        282.44        249.45        20.36 o                         
  -2   2   6        459.60        498.49        32.48 o                         
  -1   2   6        204.49        187.23        14.83 o                         
   0   2   6         46.06         50.90         7.48 o                         
   1   2   6        192.73        168.53        17.57 o                         
   2   2   6        345.08        327.15        24.27 o                         
   3   2   6        146.04        138.44        16.80 o                         
   4   2   6        130.59        106.40        21.71 o                         
   5   2   6        457.81        469.20        49.70 o                         
   6   2   6         91.53         86.58        24.79 o                         
   7   2   6         10.53         45.53        18.35 o                         
   8   2   6         24.66         -1.34         6.31 o                         
   9   2   6         69.91         70.54         7.19 o                         
  10   2   6         88.91         92.03         8.35 o                         
  11   2   6        228.76        224.63         8.41 o                         
  12   2   6         15.87         19.78         2.30 o                         
  13   2   6         48.59         57.43         3.76 o                         
  14   2   6         34.33         31.42         2.46 o                         
  15   2   6          1.68          2.44         0.99 o                         
  16   2   6          6.52          7.80         1.06 o                         
 -16   3   6         32.15         37.13         2.97 o                         
 -15   3   6         39.28         40.94         2.79 o                         
 -14   3   6         19.87         17.66         2.23 o                         
 -13   3   6         12.40         11.14         1.90 o                         
 -12   3   6         74.13         72.45         4.38 o                         
 -11   3   6         65.40         63.34         3.54 o                         
 -10   3   6         25.10        111.29        53.87 o                         
  -9   3   6         43.56         20.13        30.32 o                         
  -8   3   6         39.98         18.66        25.86 o                         
  -7   3   6         52.52        -37.53        37.53 o                         
  -6   3   6        202.91        186.91        35.55 o                         
  -5   3   6          5.69        -18.97        18.97 o                         
  -4   3   6         90.11         61.15        14.44 o                         
  -3   3   6        533.66        585.24        43.97 o                         
  -2   3   6        239.19        298.65        30.82 o                         
  -1   3   6        126.12        122.43        25.16 o                         
   0   3   6        108.80         97.71        20.26 o                         
   1   3   6        251.02        257.24        43.73 o                         
   2   3   6        100.41        142.46        45.13 o                         
   3   3   6         83.83         68.89        30.17 o                         
   4   3   6        136.68        190.92        53.38 o                         
   5   3   6         53.18        116.95        43.39 o                         
   6   3   6         23.61        -23.96        23.96 o                         
   7   3   6        194.92        182.13        57.67 o                         
   8   3   6        280.45        287.23        73.51 o                         
   9   3   6        412.33        392.32        89.81 o                         
  12   3   6         63.59         75.62         4.95 o                         
  13   3   6         18.41         14.03         2.34 o                         
  14   3   6          3.85          3.27         1.16 o                         
  15   3   6          3.25          3.32         1.51 o                         
 -15   4   6          5.92          7.11         1.37 o                         
 -14   4   6         13.53         14.28         2.09 o                         
 -13   4   6         18.21         18.52         2.53 o                         
 -12   4   6         32.39         34.49         3.50 o                         
 -11   4   6         12.98         12.71         2.67 o                         
 -10   4   6         20.20         26.84         3.49 o                         
  -8   4   6         53.08        -68.43        68.43 o                         
  -7   4   6         43.09         33.19        33.64 o                         
  -6   4   6         52.31        -35.54        35.54 o                         
  -5   4   6         40.64        154.68        54.16 o                         
  -4   4   6         59.37         30.67        23.76 o                         
  -3   4   6        109.71        -11.31        17.04 o                         
  -2   4   6         57.94         29.15        21.80 o                         
  -1   4   6          7.96        -21.47        21.47 o                         
   0   4   6         28.60        -33.51        33.51 o                         
   1   4   6         49.37         59.91        35.15 o                         
   2   4   6         21.43        -10.93        27.84 o                         
   3   4   6         19.35         -0.09        10.67 o                         
   4   4   6         99.95         31.68        29.06 o                         
   5   4   6        174.27        112.52        55.56 o                         
   6   4   6        384.00        298.21        56.53 o                         
   7   4   6        241.76        270.41        74.63 o                         
  12   4   6         10.56         11.02         2.16 o                         
  13   4   6         10.30         11.13         1.87 o                         
  14   4   6          7.03          6.82         1.28 o                         
  -2   5   6         47.70         41.68        36.17 o                         
  -1   5   6         60.35         61.38        40.38 o                         
   0   5   6         35.13         82.97        46.79 o                         
   1   5   6         33.75         -8.91        16.82 o                         
  -5  -7   7         10.52         11.87         1.19 o                         
  -4  -7   7          5.66          4.39         1.02 o                         
  -3  -7   7          3.95          6.00         1.14 o                         
  -2  -7   7          4.18         10.04         1.22 o                         
  -1  -7   7          3.32          4.57         1.20 o                         
   0  -7   7          1.69         -0.01         2.08 o                         
   1  -7   7         14.97         27.00        12.63 o                         
   2  -7   7          9.58         10.40         3.48 o                         
   3  -7   7          5.00          8.75         3.40 o                         
   4  -7   7         10.23          8.78         1.61 o                         
 -10  -6   7          0.49          2.49         1.52 o                         
  -9  -6   7          1.73          4.92         1.48 o                         
  -8  -6   7         17.37         20.29         1.28 o                         
  -7  -6   7         13.13         10.75         1.12 o                         
  -6  -6   7         32.09         27.61         1.90 o                         
  -5  -6   7         23.86         24.77         1.63 o                         
  -4  -6   7         27.72         24.24         1.58 o                         
  -3  -6   7         18.01         11.27         1.26 o                         
  -2  -6   7         51.81         52.91         2.36 o                         
  -1  -6   7         21.00         20.76         1.68 o                         
   0  -6   7         81.34         90.83         2.91 o                         
   1  -6   7          9.69         10.85         1.42 o                         
   2  -6   7         23.02         22.73         2.76 o                         
   3  -6   7         46.32         46.32         3.13 o                         
   4  -6   7         52.05         55.66         3.29 o                         
   5  -6   7         26.65         31.17         2.66 o                         
   6  -6   7          9.18         13.18         2.07 o                         
   7  -6   7         45.87         50.95         2.86 o                         
   8  -6   7          2.36          7.38         1.41 o                         
   9  -6   7         11.73         16.80         1.48 o                         
 -13  -5   7         11.41          9.47         1.63 o                         
 -12  -5   7          6.17          8.97         1.68 o                         
 -11  -5   7         50.52         54.68         3.98 o                         
 -10  -5   7         11.36         12.14         1.75 o                         
  -9  -5   7         29.01         24.74         1.44 o                         
  -8  -5   7          2.99          2.76         0.89 o                         
  -7  -5   7          5.91          4.15         1.08 o                         
  -6  -5   7         14.25         12.30         1.22 o                         
  -5  -5   7         26.10         22.82         1.52 o                         
  -4  -5   7         27.41         27.46         1.45 o                         
  -3  -5   7         88.96         84.62         2.19 o                         
  -2  -5   7         36.25         33.33         1.46 o                         
  -1  -5   7         31.54         29.50         1.38 o                         
   0  -5   7          3.62          3.39         0.87 o                         
   1  -5   7         47.29         44.69         1.81 o                         
   2  -5   7        261.05        257.80         4.04 o                         
   3  -5   7        127.91        125.66         3.22 o                         
   4  -5   7         47.56         50.19         1.92 o                         
   5  -5   7          9.88         13.21         1.66 o                         
   6  -5   7          8.85          9.08         1.33 o                         
   7  -5   7         33.42         36.36         3.04 o                         
   8  -5   7         13.46         13.75         2.13 o                         
   9  -5   7         19.64         22.25         2.37 o                         
  10  -5   7         14.19         14.77         1.89 o                         
  11  -5   7          3.82          3.48         1.23 o                         
  12  -5   7          7.40          8.57         1.17 o                         
 -15  -4   7          1.68          1.29         0.99 o                         
 -14  -4   7         20.76         21.67         1.88 o                         
 -13  -4   7         24.54         30.09         1.90 o                         
 -12  -4   7         27.59         30.06         1.90 o                         
 -11  -4   7         19.47         18.30         1.70 o                         
 -10  -4   7         15.69         15.66         1.11 o                         
  -9  -4   7         44.20         45.78         1.77 o                         
  -8  -4   7         24.00         17.88         1.51 o                         
  -7  -4   7         36.62         36.10         1.99 o                         
  -6  -4   7        105.52        108.15         2.77 o                         
  -5  -4   7         98.23        101.45         4.42 o                         
  -4  -4   7        131.74        135.57         6.23 o                         
  -3  -4   7         55.47         48.01        45.04 o                         
  -2  -4   7         58.46         23.80        25.36 o                         
  -1  -4   7         43.10         37.82        14.07 o                         
   0  -4   7         52.19         21.80        16.12 o                         
   1  -4   7         57.24         73.85        29.87 o                         
   2  -4   7         68.50         62.75         6.86 o                         
   3  -4   7         62.18         63.70         2.46 o                         
   4  -4   7        354.21        318.88         8.65 o                         
   5  -4   7        264.43        263.74         7.50 o                         
   6  -4   7         46.08         47.86        13.90 o                         
   7  -4   7        124.83        121.02         3.54 o                         
   8  -4   7         36.74         36.23         2.13 o                         
   9  -4   7         25.93         26.66         2.24 o                         
  10  -4   7          6.89          7.00         1.49 o                         
  11  -4   7          3.08          1.53         1.07 o                         
  12  -4   7         11.36         11.35         1.35 o                         
  13  -4   7          8.87          8.51         1.09 o                         
  14  -4   7          8.16          6.52         1.07 o                         
 -17  -3   7          7.84          8.15         1.64 o                         
 -16  -3   7         23.93         28.81         2.02 o                         
 -15  -3   7         18.08         23.04         2.20 o                         
 -14  -3   7         28.17         32.02         1.86 o                         
 -13  -3   7         17.10         16.46         1.32 o                         
 -12  -3   7         16.06         17.37         1.38 o                         
 -11  -3   7         26.95         24.58         1.21 o                         
 -10  -3   7         67.04         60.52         2.78 o                         
  -9  -3   7         31.46         32.00         1.63 o                         
  -8  -3   7         32.26         32.68         2.25 o                         
  -7  -3   7         82.14         87.74         4.48 o                         
  -6  -3   7        266.69        304.45         6.58 o                         
  -5  -3   7        115.65        122.28         4.12 o                         
  -4  -3   7         46.96         50.44        11.05 o                         
  -3  -3   7        116.88        104.55        15.94 o                         
  -2  -3   7        321.21        312.52        25.78 o                         
  -1  -3   7        230.22        235.77        28.57 o                         
   0  -3   7          2.87         -2.63        11.08 o                         
   1  -3   7         51.26         37.69        14.98 o                         
   2  -3   7         46.92         58.59        18.18 o                         
   3  -3   7        113.77         92.69        22.89 o                         
   4  -3   7        162.86        158.72        29.37 o                         
   5  -3   7        150.66        163.23        31.38 o                         
   6  -3   7        113.14        104.07        26.94 o                         
   7  -3   7        133.96        133.99         4.68 o                         
   8  -3   7         15.95         15.70         1.23 o                         
   9  -3   7        270.90        261.38         6.61 o                         
  10  -3   7        115.24        111.94         3.44 o                         
  11  -3   7         54.05         51.85         2.45 o                         
  12  -3   7         36.93         36.75         2.07 o                         
  13  -3   7         21.82         19.42         1.54 o                         
  14  -3   7          7.33          6.82         1.14 o                         
  15  -3   7          2.54          1.16         0.74 o                         
 -17  -2   7          2.88          2.48         0.94 o                         
 -16  -2   7          3.58          2.37         1.30 o                         
 -15  -2   7          5.77          5.37         1.04 o                         
 -14  -2   7          5.96          9.04         1.20 o                         
 -13  -2   7         55.21         55.90         2.20 o                         
 -12  -2   7        187.52        177.57         3.08 o                         
 -11  -2   7        137.88        138.70         4.47 o                         
 -10  -2   7        729.22        736.94         6.78 o                         
  -9  -2   7         64.19         65.73        20.12 o                         
  -8  -2   7        802.01        764.95        17.19 o                         
  -7  -2   7        129.58        135.79         8.73 o                         
  -6  -2   7       1088.33       1114.35        14.19 o                         
  -5  -2   7       1100.71       1152.42        17.14 o                         
  -4  -2   7        482.44        487.98         6.38 o                         
  -3  -2   7        378.76        370.38         5.33 o                         
  -2  -2   7        461.15        477.82        12.00 o                         
  -1  -2   7        221.44        244.02        18.19 o                         
   0  -2   7        243.50        241.09        19.79 o                         
   1  -2   7        468.01        480.17        36.32 o                         
   2  -2   7        447.72        498.10        38.38 o                         
   3  -2   7        920.07        904.88        56.69 o                         
   4  -2   7        213.31        223.42        15.95 o                         
   5  -2   7       1170.27       1309.87        85.91 o                         
   6  -2   7         28.67          8.79         8.92 o                         
   7  -2   7         29.05         31.77        13.89 o                         
   8  -2   7         39.55         35.58        15.15 o                         
   9  -2   7        106.54         96.25         5.58 o                         
  10  -2   7         51.18         47.60         2.27 o                         
  11  -2   7        107.09        101.92         2.88 o                         
  12  -2   7         58.65         58.41         2.59 o                         
  13  -2   7         15.08         16.01         1.52 o                         
  14  -2   7          5.09          4.51         0.98 o                         
  15  -2   7          2.29          1.87         0.88 o                         
  16  -2   7         10.16          7.71         0.84 o                         
 -18  -1   7          9.81          9.10         0.92 o                         
 -17  -1   7          7.37          7.16         0.92 o                         
 -16  -1   7          2.14          3.81         1.43 o                         
 -15  -1   7          0.92          1.55         1.00 o                         
 -14  -1   7         28.29         29.70         1.62 o                         
 -13  -1   7         32.85         33.07         1.54 o                         
 -12  -1   7         68.22         68.22         2.04 o                         
 -11  -1   7        109.10        108.42         3.25 o                         
 -10  -1   7         27.54        -19.89        23.25 o                         
  -9  -1   7         97.05        102.22        28.79 o                         
  -8  -1   7       3875.72       4143.06       163.85 o                         
  -7  -1   7        122.41         94.12        24.17 o                         
  -6  -1   7       1840.33       1920.64        53.99 o                         
  -5  -1   7        541.94        569.82        22.13 o                         
  -4  -1   7        533.02        543.26        17.94 o                         
  -3  -1   7       1133.98       1146.45        30.91 o                         
  -2  -1   7       1174.66       1215.87        18.54 o                         
  -1  -1   7       4067.38       3822.25        82.86 o                         
   0  -1   7        687.50        659.12        23.83 o                         
   1  -1   7       1190.66       1179.42        31.68 o                         
   2  -1   7        277.93        276.61        23.62 o                         
   3  -1   7        992.25       1012.77        50.04 o                         
   4  -1   7        225.33        188.24        23.71 o                         
   5  -1   7        662.72        636.48        47.42 o                         
   6  -1   7       1075.70       1149.30        69.48 o                         
   7  -1   7        576.43        579.37        52.72 o                         
   8  -1   7         53.77         49.63        17.31 o                         
   9  -1   7        123.04         71.81        21.16 o                         
  10  -1   7        121.79        116.54         3.67 o                         
  11  -1   7         22.15         20.32         1.68 o                         
  12  -1   7         13.39         12.80         1.29 o                         
  13  -1   7         38.45         40.26         1.94 o                         
  14  -1   7         20.10         21.24         2.01 o                         
  15  -1   7          4.53          4.49         1.22 o                         
  16  -1   7          7.55          7.26         1.14 o                         
  17  -1   7          1.42          0.54         0.80 o                         
 -18   0   7         15.08         15.75         0.95 o                         
 -17   0   7          6.33          6.28         1.14 o                         
 -16   0   7          0.78          1.03         0.92 o                         
 -15   0   7          0.51         -0.72         1.13 o                         
 -14   0   7         14.60         15.10         1.56 o                         
 -13   0   7         53.08         52.42         2.71 o                         
 -12   0   7        191.94        183.26         4.62 o                         
 -11   0   7         22.65         23.92         1.70 o                         
 -10   0   7        556.49        529.46        67.25 o                         
  -9   0   7         46.54         43.99        13.25 o                         
  -8   0   7        215.75        208.56        24.44 o                         
  -7   0   7        150.95        144.61        18.77 o                         
  -6   0   7       1475.54       1587.56        43.41 o                         
  -5   0   7        216.04        195.58        13.11 o                         
  -4   0   7       3578.61       3683.46        85.71 o                         
  -3   0   7       1602.50       1614.34        38.48 o                         
  -2   0   7       1844.48       1757.63        50.28 o                         
  -1   0   7        104.00         95.99         8.85 o                         
   0   0   7          5.44          4.20         3.34 o                         
   1   0   7        719.58        682.33        31.51 o                         
   2   0   7       3024.97       2819.29        85.58 o                         
   3   0   7        636.66        646.95        46.15 o                         
   4   0   7        331.83        347.42        37.67 o                         
   5   0   7        289.61        294.93        38.47 o                         
   6   0   7        351.22        410.34        49.44 o                         
   7   0   7         20.20         10.55        29.74 o                         
   8   0   7        158.84        208.13        32.80 o                         
   9   0   7       1095.68       1122.45        80.63 o                         
  10   0   7         78.60         73.71         5.46 o                         
  11   0   7          2.30          3.07         1.81 o                         
  12   0   7          2.21          1.08         1.02 o                         
  13   0   7          1.35          0.76         1.10 o                         
  14   0   7          3.63          1.78         0.96 o                         
  15   0   7          0.53          0.00         0.88 o                         
  16   0   7          1.54          2.43         1.15 o                         
  17   0   7          9.29         11.88         1.29 o                         
 -18   1   7          9.79         10.33         1.42 o                         
 -17   1   7          7.37          7.93         1.15 o                         
 -16   1   7          2.12          3.09         1.28 o                         
 -15   1   7          0.90          0.61         1.15 o                         
 -14   1   7         28.30         30.22         2.14 o                         
 -13   1   7         32.90         36.14         2.30 o                         
 -12   1   7         68.28         65.72         7.95 o                         
 -11   1   7        109.10        101.61         4.33 o                         
 -10   1   7         27.41         17.46        10.81 o                         
  -9   1   7         97.20         66.51        16.40 o                         
  -8   1   7       3871.78       4017.21       109.77 o                         
  -7   1   7        122.39         86.36        15.57 o                         
  -6   1   7       1841.62       1973.05        64.61 o                         
  -5   1   7        542.19        586.90        31.92 o                         
  -4   1   7        532.77        523.63        26.72 o                         
  -3   1   7       1135.20       1156.34        33.38 o                         
  -2   1   7       1175.11       1135.02        45.79 o                         
  -1   1   7       4066.85       3546.77       206.51 o                         
   0   1   7        687.01        690.96        33.05 o                         
   1   1   7       1190.73       1186.12        44.45 o                         
   2   1   7        278.85        271.24        22.71 o                         
   3   1   7        992.14       1006.75        60.10 o                         
   4   1   7        225.13        216.29        30.05 o                         
   5   1   7        663.43        654.71        56.75 o                         
   6   1   7       1076.15       1186.95        83.32 o                         
   7   1   7        576.46        579.63        62.39 o                         
   8   1   7         54.25         41.13        47.93 o                         
   9   1   7        123.07        154.89        37.49 o                         
  10   1   7        121.41        120.28         7.44 o                         
  11   1   7         22.27         22.82         3.32 o                         
  12   1   7         13.32         12.82         1.61 o                         
  13   1   7         38.61         38.66         3.12 o                         
  14   1   7         20.05         17.20         2.20 o                         
  15   1   7          4.54          3.82         1.13 o                         
  16   1   7          7.51          6.99         1.08 o                         
  17   1   7          1.42          0.63         1.02 o                         
 -17   2   7          2.90          2.19         1.09 o                         
 -16   2   7          3.58          5.95         1.53 o                         
 -15   2   7          5.77          4.33         1.60 o                         
 -14   2   7          5.95          7.64         1.80 o                         
 -13   2   7         55.31         59.38         4.22 o                         
 -12   2   7        187.23        187.12         6.92 o                         
 -11   2   7        137.77        140.83         9.01 o                         
 -10   2   7        728.45        727.46        33.27 o                         
  -9   2   7         64.07         48.03        28.87 o                         
  -8   2   7        802.76        808.55        62.24 o                         
  -7   2   7        128.99        118.07        18.08 o                         
  -6   2   7       1087.02       1109.51        51.86 o                         
  -5   2   7       1101.20       1223.40        50.58 o                         
  -4   2   7        481.77        501.72        30.32 o                         
  -3   2   7        379.02        376.17        29.11 o                         
  -2   2   7        461.39        471.69        31.49 o                         
  -1   2   7        221.99        233.37        18.83 o                         
   0   2   7        243.66        222.73        18.33 o                         
   1   2   7        467.38        407.49        65.76 o                         
   2   2   7        447.58        453.30        29.95 o                         
   3   2   7        920.96        913.07        45.48 o                         
   4   2   7        212.85        241.34        33.81 o                         
   5   2   7       1170.63       1222.43        82.01 o                         
   6   2   7         28.63         73.15        22.65 o                         
   7   2   7         28.93          8.35        29.14 o                         
   8   2   7         39.51         13.58        11.80 o                         
   9   2   7        106.44        108.69        28.47 o                         
  10   2   7         51.34         54.23         3.18 o                         
  11   2   7        107.28        109.44         4.50 o                         
  12   2   7         58.71         67.90         3.67 o                         
  13   2   7         15.17         13.21         1.89 o                         
  14   2   7          5.08          3.72         1.38 o                         
  15   2   7          2.27          2.12         0.96 o                         
  16   2   7         10.14          9.61         2.16 o                         
 -16   3   7         23.95         26.29         2.64 o                         
 -15   3   7         18.09         21.72         1.99 o                         
 -14   3   7         28.18         26.57         2.38 o                         
 -13   3   7         17.11         18.13         2.14 o                         
 -12   3   7         16.08         16.61         2.16 o                         
 -11   3   7         27.06         26.07         2.55 o                         
 -10   3   7         67.03          1.37        20.54 o                         
  -9   3   7         31.21         95.94        50.33 o                         
  -8   3   7         32.14        -27.09        27.09 o                         
  -7   3   7         82.20         28.56        28.03 o                         
  -6   3   7        266.10        220.68        41.08 o                         
  -5   3   7        115.49         68.86        42.13 o                         
  -4   3   7         46.82         27.15        14.03 o                         
  -3   3   7        117.33        108.14        25.36 o                         
  -2   3   7        321.53        295.71        31.18 o                         
  -1   3   7        230.47        205.94        24.63 o                         
   0   3   7          2.85         -2.68        11.21 o                         
   1   3   7         51.12         22.37         6.97 o                         
   2   3   7         46.96         19.58        18.53 o                         
   3   3   7        113.80         99.27        38.37 o                         
   4   3   7        162.70        214.52        57.96 o                         
   5   3   7        150.84        239.69        61.75 o                         
   6   3   7        113.15        110.13        44.30 o                         
   7   3   7        134.11        145.08        52.60 o                         
   8   3   7         16.00          4.53        10.72 o                         
   9   3   7        270.68        185.51        62.59 o                         
  14   3   7          7.38          6.82         1.91 o                         
  15   3   7          2.55          1.69         1.31 o                         
 -15   4   7          1.67          0.68         1.08 o                         
 -14   4   7         20.77         22.80         2.49 o                         
 -13   4   7         24.64         25.94         2.99 o                         
 -12   4   7         27.59         32.24         3.45 o                         
 -11   4   7         19.51         16.07         2.81 o                         
  -8   4   7         23.99         51.31        39.37 o                         
  -7   4   7         36.64         82.74        44.02 o                         
  -6   4   7        105.39         92.65        45.42 o                         
  -5   4   7         97.90         59.01        33.75 o                         
  -4   4   7        131.73         93.46        40.66 o                         
  -3   4   7         55.57        100.30        41.06 o                         
  -2   4   7         58.24         91.96        29.19 o                         
  -1   4   7         42.76          0.23        15.69 o                         
   0   4   7         52.17         50.89        32.49 o                         
   1   4   7         57.44         94.89        41.80 o                         
   2   4   7         68.57          7.57        15.33 o                         
   3   4   7         62.11        204.44        62.76 o                         
   4   4   7        354.74        330.40        81.59 o                         
   5   4   7        264.41        315.27        80.28 o                         
   6   4   7         46.15        -25.58        63.21 o                         
  11   4   7          3.08          3.85         1.88 o                         
  12   4   7         11.35          9.18         1.97 o                         
  13   4   7          8.87          9.09         1.67 o                         
  -1   5   7         31.56        -31.40        31.40 o                         
   0   5   7          3.62        -32.40        32.40 o                         
  -5  -7   8          6.14          6.93         1.45 o                         
  -4  -7   8          5.86          8.22         1.12 o                         
  -3  -7   8         11.98         16.24         1.45 o                         
  -2  -7   8         44.61         49.41         1.81 o                         
  -1  -7   8         12.17         13.35         1.32 o                         
   0  -7   8          0.57          0.26         0.74 o                         
   1  -7   8          4.05         20.81        14.49 o                         
   2  -7   8         27.22         28.81         3.31 o                         
   3  -7   8         19.35         20.38         2.21 o                         
   4  -7   8         12.77         12.26         3.16 o                         
 -10  -6   8          6.42         10.91         1.94 o                         
  -9  -6   8          3.66          6.32         2.54 o                         
  -8  -6   8          1.24          4.07         1.37 o                         
  -7  -6   8         22.69         23.64         1.70 o                         
  -6  -6   8         14.21         19.14         1.77 o                         
  -5  -6   8         21.73         23.32         1.61 o                         
  -4  -6   8         17.99         17.61         1.44 o                         
  -3  -6   8         57.77         52.19         2.19 o                         
  -2  -6   8         31.55         33.62         3.49 o                         
  -1  -6   8          8.97          7.83         1.20 o                         
   0  -6   8         28.31         28.24         1.82 o                         
   1  -6   8         32.63         33.55         1.87 o                         
   2  -6   8         48.87         56.53         2.76 o                         
   3  -6   8         55.10         57.96         3.34 o                         
   4  -6   8          6.62          5.66         4.30 o                         
   5  -6   8         45.80         54.09         3.18 o                         
   6  -6   8         26.01         33.62         2.53 o                         
   7  -6   8         24.33         30.63         2.76 o                         
   8  -6   8         38.90         39.73         2.28 o                         
   9  -6   8         23.42         27.73         1.70 o                         
 -13  -5   8          3.03          0.40         1.07 o                         
 -12  -5   8          3.59          8.14         1.89 o                         
 -11  -5   8         15.05         16.09         2.47 o                         
 -10  -5   8         91.64         89.50         3.10 o                         
  -9  -5   8         17.83         17.92         1.27 o                         
  -8  -5   8          3.87          2.39         0.88 o                         
  -7  -5   8         15.37         12.82         1.36 o                         
  -6  -5   8         74.02         70.17         2.35 o                         
  -5  -5   8        103.20        105.57         2.84 o                         
  -4  -5   8         34.56         36.49         1.64 o                         
  -3  -5   8         59.55         60.63         2.07 o                         
  -2  -5   8        145.21        145.17         3.08 o                         
  -1  -5   8         47.45         48.16         1.70 o                         
   0  -5   8        166.40        164.47         3.24 o                         
   1  -5   8         91.67         90.35         2.47 o                         
   2  -5   8         41.22         44.00         1.87 o                         
   3  -5   8        200.58        196.44         3.97 o                         
   4  -5   8         50.82         53.35         2.17 o                         
   5  -5   8         32.77         37.79         2.10 o                         
   6  -5   8         31.49         31.97         2.40 o                         
   7  -5   8          7.35          6.94         1.84 o                         
   8  -5   8         15.51         14.49         2.14 o                         
   9  -5   8         35.30         37.79         2.77 o                         
  10  -5   8         15.61         15.54         1.91 o                         
  11  -5   8          1.39          2.88         1.17 o                         
  12  -5   8          0.43          0.10         0.80 o                         
 -15  -4   8          1.51          2.21         1.00 o                         
 -14  -4   8         11.83         13.03         1.68 o                         
 -13  -4   8         38.57         42.73         2.20 o                         
 -12  -4   8         11.23         10.98         1.36 o                         
 -11  -4   8         16.13         16.41         1.34 o                         
 -10  -4   8          4.62          4.68         0.98 o                         
  -9  -4   8         20.85         18.54         1.36 o                         
  -8  -4   8         96.20         90.13         2.64 o                         
  -7  -4   8         37.15         32.33         1.87 o                         
  -6  -4   8         71.94         70.11         2.59 o                         
  -5  -4   8         99.32         98.67         5.90 o                         
  -4  -4   8         72.52         71.64         7.14 o                         
  -3  -4   8         89.11         84.18        13.01 o                         
  -2  -4   8         18.19         11.92        10.04 o                         
  -1  -4   8         52.01         18.73        16.59 o                         
   0  -4   8         13.28        -16.28        16.28 o                         
   1  -4   8         20.72         43.70        17.21 o                         
   2  -4   8        106.68        103.24         3.50 o                         
   3  -4   8         98.22         90.68         4.25 o                         
   4  -4   8         79.39         78.73         3.56 o                         
   5  -4   8        297.29        284.12         7.34 o                         
   6  -4   8        340.43        341.82        18.82 o                         
   7  -4   8        124.23        121.63         4.18 o                         
   8  -4   8         78.28         75.92         3.36 o                         
   9  -4   8         16.47         16.00         2.38 o                         
  10  -4   8         48.91         46.61         2.54 o                         
  11  -4   8          3.16          3.40         1.12 o                         
  12  -4   8          9.61         10.88         1.29 o                         
  13  -4   8          5.15          5.12         0.95 o                         
  14  -4   8          4.23          4.49         0.88 o                         
 -17  -3   8         11.17         12.75         1.73 o                         
 -16  -3   8         12.93         11.72         1.54 o                         
 -15  -3   8         20.33         23.68         1.52 o                         
 -14  -3   8         19.18         23.44         1.67 o                         
 -13  -3   8         22.36         20.20         1.30 o                         
 -12  -3   8        121.79        118.72         2.53 o                         
 -11  -3   8         86.80         83.53         2.16 o                         
 -10  -3   8        115.14        122.18         3.01 o                         
  -9  -3   8         56.66         53.53         2.03 o                         
  -8  -3   8         14.46         15.73         1.24 o                         
  -7  -3   8        119.08        108.72         7.88 o                         
  -6  -3   8         20.51         21.88         2.18 o                         
  -5  -3   8        436.18        440.88        14.08 o                         
  -4  -3   8        131.69        125.45        12.65 o                         
  -3  -3   8        403.72        420.15        30.33 o                         
  -2  -3   8        125.41        127.83        18.95 o                         
  -1  -3   8         41.02         16.17        15.14 o                         
   0  -3   8        122.29        114.73        25.48 o                         
   1  -3   8        442.20        458.38        48.30 o                         
   2  -3   8        188.63        187.98        31.10 o                         
   3  -3   8        113.93        127.23        26.48 o                         
   4  -3   8        104.68         65.39        22.55 o                         
   5  -3   8        278.78        267.85        40.46 o                         
   6  -3   8        150.15        128.05        31.23 o                         
   7  -3   8        157.06        147.79         4.31 o                         
   8  -3   8        353.23        325.26         9.28 o                         
   9  -3   8        296.46        285.81         5.28 o                         
  10  -3   8         41.67         40.21         2.21 o                         
  11  -3   8         50.12         47.70         2.34 o                         
  12  -3   8         27.12         27.51         1.95 o                         
  13  -3   8         16.77         17.53         1.59 o                         
  14  -3   8          4.77          3.07         0.98 o                         
  15  -3   8          9.22          7.45         0.92 o                         
 -17  -2   8          8.73          6.76         1.04 o                         
 -16  -2   8          6.42          7.59         1.55 o                         
 -15  -2   8          5.29          4.64         1.31 o                         
 -14  -2   8         19.91         19.00         1.43 o                         
 -13  -2   8        103.31         96.22         3.12 o                         
 -12  -2   8         92.68         84.74         2.41 o                         
 -11  -2   8         77.02         79.06         2.41 o                         
 -10  -2   8       1034.79       1074.89        10.26 o                         
  -9  -2   8        227.92        221.68        18.85 o                         
  -8  -2   8        215.07        213.80         7.67 o                         
  -7  -2   8        162.97        170.61         4.72 o                         
  -6  -2   8        494.95        518.92        13.60 o                         
  -5  -2   8        391.26        392.48        10.28 o                         
  -4  -2   8        691.40        699.66        16.65 o                         
  -3  -2   8        227.64        229.04         5.46 o                         
  -2  -2   8        307.18        289.23         5.38 o                         
  -1  -2   8        384.21        400.41        23.80 o                         
   0  -2   8         80.66         68.14        14.00 o                         
   1  -2   8         60.81         60.98        14.47 o                         
   2  -2   8        312.67        320.11        32.16 o                         
   3  -2   8        381.89        382.02        37.54 o                         
   4  -2   8         96.31        112.46        21.75 o                         
   5  -2   8       1267.12       1249.97        74.71 o                         
   6  -2   8         62.83         42.52        16.43 o                         
   7  -2   8        103.38        107.70        25.35 o                         
   8  -2   8        123.22        108.09        13.41 o                         
   9  -2   8         56.44         53.24         2.35 o                         
  10  -2   8        143.46        146.54         3.37 o                         
  11  -2   8         87.08         81.86         2.96 o                         
  12  -2   8          4.65          3.76         1.16 o                         
  13  -2   8         26.09         22.68         1.73 o                         
  14  -2   8         28.03         28.56         1.72 o                         
  15  -2   8          3.24          2.05         0.84 o                         
  16  -2   8         11.95          9.02         0.94 o                         
 -18  -1   8          1.35          0.91         0.73 o                         
 -17  -1   8          2.42          1.96         0.79 o                         
 -16  -1   8         24.41         28.16         1.65 o                         
 -15  -1   8          0.72          0.05         1.02 o                         
 -14  -1   8          7.16          6.10         1.11 o                         
 -13  -1   8         52.40         56.81         2.35 o                         
 -12  -1   8         26.68         24.85         1.39 o                         
 -11  -1   8         41.63         38.71         1.93 o                         
 -10  -1   8         78.66         12.31        19.33 o                         
  -9  -1   8        102.07        118.62        31.07 o                         
  -8  -1   8       4098.21       4313.10       204.90 o                         
  -7  -1   8        724.80        744.56        64.87 o                         
  -6  -1   8        877.57        916.20        37.19 o                         
  -5  -1   8        515.83        534.64        21.94 o                         
  -4  -1   8        325.99        310.26        15.27 o                         
  -3  -1   8       2091.97       2065.89        38.36 o                         
  -2  -1   8       2155.56       2104.42        22.37 o                         
  -1  -1   8       1423.65       1393.73        10.90 o                         
   0  -1   8       3229.03       3055.63        56.12 o                         
   1  -1   8        622.96        606.98        24.67 o                         
   2  -1   8        783.79        807.28        41.70 o                         
   3  -1   8        452.76        471.20        35.13 o                         
   4  -1   8        506.86        511.49        40.24 o                         
   5  -1   8        980.86       1058.02        62.73 o                         
   6  -1   8         41.30         43.58        20.48 o                         
   7  -1   8        426.36        442.83        47.28 o                         
   8  -1   8         93.16         99.75        24.52 o                         
   9  -1   8         13.07         10.43         1.33 o                         
  10  -1   8         33.81         33.11         1.90 o                         
  11  -1   8         40.79         39.85         2.16 o                         
  12  -1   8         27.31         26.19         1.64 o                         
  13  -1   8         17.66         17.76         1.64 o                         
  14  -1   8         10.91          9.48         1.70 o                         
  15  -1   8          7.78          5.66         1.27 o                         
  16  -1   8          4.99          4.90         0.86 o                         
 -18   0   8          5.46          6.13         0.76 o                         
 -17   0   8          2.08          0.78         0.94 o                         
 -16   0   8         11.46         13.46         1.67 o                         
 -15   0   8          0.71          0.80         1.12 o                         
 -14   0   8         24.52         28.57         1.84 o                         
 -13   0   8         10.18          9.14         1.86 o                         
 -12   0   8        140.37        139.15         4.43 o                         
 -11   0   8         23.42         25.16         1.57 o                         
 -10   0   8        484.18        490.62        63.76 o                         
  -9   0   8        148.59        149.60        32.26 o                         
  -8   0   8       1567.77       1655.71        82.88 o                         
  -7   0   8        131.13        148.63        22.28 o                         
  -6   0   8        226.77        208.13        24.93 o                         
  -5   0   8        481.51        499.77        35.37 o                         
  -4   0   8       1024.59       1095.22        47.93 o                         
  -3   0   8        723.93        773.08        37.75 o                         
  -2   0   8      19155.77      18997.27       127.31 o                         
  -1   0   8        980.99        888.93        28.06 o                         
   0   0   8      12064.83      12159.90       128.07 o                         
   1   0   8       1471.76       1428.95        47.85 o                         
   2   0   8       7718.97       7561.30       147.38 o                         
   3   0   8        114.54        100.59        19.45 o                         
   4   0   8        137.35        153.70        25.00 o                         
   5   0   8        852.85        852.88        65.84 o                         
   6   0   8        538.59        577.93        59.60 o                         
   7   0   8        144.16        179.12        36.28 o                         
   8   0   8        438.27        465.15        50.30 o                         
   9   0   8        757.26        680.35        64.99 o                         
  10   0   8          5.70          5.81         1.08 o                         
  11   0   8         15.48         14.41         1.41 o                         
  12   0   8          1.19          0.52         0.99 o                         
  13   0   8          2.58          2.07         1.00 o                         
  14   0   8          4.05          3.64         0.99 o                         
  15   0   8          2.19          1.22         0.84 o                         
  16   0   8          0.87          0.29         0.81 o                         
  17   0   8          4.55          5.57         1.59 o                         
 -18   1   8          1.33          0.93         0.92 o                         
 -17   1   8          2.42          2.29         0.90 o                         
 -16   1   8         24.39         27.26         1.93 o                         
 -15   1   8          0.74          0.28         1.11 o                         
 -14   1   8          7.21          6.04         1.51 o                         
 -13   1   8         52.44         58.09         2.81 o                         
 -12   1   8         26.84         24.71         1.97 o                         
 -11   1   8         41.61         41.12         3.48 o                         
 -10   1   8         78.54         51.28        18.69 o                         
  -9   1   8        101.96         84.85        17.37 o                         
  -8   1   8       4099.92       4325.85       113.34 o                         
  -7   1   8        725.02        775.44        44.40 o                         
  -6   1   8        878.13        944.06        44.24 o                         
  -5   1   8        515.78        548.24        31.15 o                         
  -4   1   8        325.72        309.27        20.38 o                         
  -3   1   8       2094.46       1857.37       110.20 o                         
  -2   1   8       2156.29       2081.48        81.71 o                         
  -1   1   8       1423.04       1302.68        40.97 o                         
   0   1   8       3228.96       3194.38        74.30 o                         
   1   1   8        624.29        639.56        34.57 o                         
   2   1   8        782.18        819.22        41.08 o                         
   3   1   8        452.38        469.55        33.19 o                         
   4   1   8        508.47        508.29        48.39 o                         
   5   1   8        981.84       1078.15        75.42 o                         
   6   1   8         41.50         37.63        18.39 o                         
   7   1   8        427.35        449.17        57.03 o                         
   8   1   8         93.38         87.04        27.64 o                         
   9   1   8         13.07         11.29        13.56 o                         
  10   1   8         34.12         35.81         3.06 o                         
  11   1   8         40.70         43.17        13.48 o                         
  12   1   8         27.15         26.77         2.59 o                         
  13   1   8         17.74         17.83         2.24 o                         
  14   1   8         10.92          9.36         2.17 o                         
  15   1   8          7.80          8.06         1.31 o                         
  16   1   8          4.99          3.20         0.90 o                         
 -17   2   8          8.74          6.97         1.80 o                         
 -16   2   8          6.43          7.64         1.59 o                         
 -15   2   8          5.29          3.31         1.47 o                         
 -14   2   8         19.90         20.73         2.31 o                         
 -13   2   8        103.48         96.00         4.53 o                         
 -12   2   8         92.61         87.88         4.05 o                         
 -11   2   8         77.00         61.78        19.49 o                         
 -10   2   8       1035.52       1088.88        35.42 o                         
  -9   2   8        227.64        192.71        32.44 o                         
  -8   2   8        215.55        200.90        31.50 o                         
  -7   2   8        163.13        171.25        27.52 o                         
  -6   2   8        495.64        463.32        45.02 o                         
  -5   2   8        391.33        397.14        28.71 o                         
  -4   2   8        691.99        692.49        34.69 o                         
  -3   2   8        228.49        196.21        23.69 o                         
  -2   2   8        306.74        281.13        23.85 o                         
  -1   2   8        384.79        345.22        44.79 o                         
   0   2   8         80.64         59.53        17.19 o                         
   1   2   8         60.75         40.25         9.31 o                         
   2   2   8        311.96        295.29        25.78 o                         
   3   2   8        382.66        373.16        30.44 o                         
   4   2   8         96.77        144.51        25.09 o                         
   5   2   8       1268.81       1332.80        86.70 o                         
   6   2   8         62.55         40.50        44.20 o                         
   7   2   8        103.21        117.81        30.75 o                         
   8   2   8        123.12         88.82        35.27 o                         
   9   2   8         56.46         62.81        49.12 o                         
  10   2   8        143.06        146.01         6.13 o                         
  11   2   8         87.15         90.43         4.12 o                         
  12   2   8          4.64          4.63         1.53 o                         
  13   2   8         26.14         24.88         2.31 o                         
  14   2   8         27.95         30.06         1.92 o                         
  15   2   8          3.23          3.43         0.98 o                         
  16   2   8         11.96         14.46         1.86 o                         
 -16   3   8         12.94         11.35         1.34 o                         
 -15   3   8         20.30         21.62         1.93 o                         
 -14   3   8         19.22         19.20         2.12 o                         
 -13   3   8         22.34         21.97         2.33 o                         
 -12   3   8        121.91        115.67         4.63 o                         
 -11   3   8         87.05         82.44         5.56 o                         
 -10   3   8        115.22        121.46         8.33 o                         
  -9   3   8         56.36          9.56        21.73 o                         
  -8   3   8         14.49          5.27        13.27 o                         
  -7   3   8        119.11        122.75        57.91 o                         
  -6   3   8         20.33         36.68        17.00 o                         
  -5   3   8        435.15        456.14        55.17 o                         
  -4   3   8        131.21        159.94        31.55 o                         
  -3   3   8        404.30        367.98        47.27 o                         
  -2   3   8        125.29        106.09        24.71 o                         
  -1   3   8         41.15         26.69        10.04 o                         
   0   3   8        122.30        114.93        20.42 o                         
   1   3   8        441.77        439.41        47.79 o                         
   2   3   8        188.49        218.08        57.05 o                         
   3   3   8        114.26         92.66        40.07 o                         
   4   3   8        105.12        124.01        44.45 o                         
   5   3   8        278.68        338.63        75.54 o                         
   6   3   8        149.90        147.45        51.16 o                         
   7   3   8        157.06        139.97        52.47 o                         
   8   3   8        353.12        285.67        77.22 o                         
  13   3   8         16.74         19.88         2.78 o                         
  14   3   8          4.79          4.00         1.72 o                         
  15   3   8          9.21          9.21         1.65 o                         
 -15   4   8          1.52          0.78         1.10 o                         
 -14   4   8         11.82         11.47         2.05 o                         
 -13   4   8         38.68         34.47         3.49 o                         
 -12   4   8         11.24         10.47         2.37 o                         
 -11   4   8         16.18         14.70         2.77 o                         
  -7   4   8         37.16        -15.28        23.04 o                         
  -6   4   8         71.96         28.50        28.56 o                         
  -5   4   8         99.33         45.26        33.11 o                         
  -4   4   8         72.46        -26.02        26.02 o                         
  -3   4   8         89.20         89.92        39.79 o                         
  -2   4   8         18.07         12.79        38.91 o                         
  -1   4   8         51.91        -17.40        19.21 o                         
   0   4   8         13.28          4.39        15.45 o                         
   1   4   8         20.68          0.65        18.57 o                         
   2   4   8        106.60         83.92        28.00 o                         
   3   4   8         97.90         73.72        39.94 o                         
   4   4   8         79.36         75.26        39.46 o                         
   5   4   8        296.95        285.05        77.39 o                         
   6   4   8        340.63        454.56        98.10 o                         
   9   4   8         16.43         16.21         2.59 o                         
  10   4   8         48.86         50.73         4.11 o                         
  11   4   8          3.18          4.11         1.71 o                         
  12   4   8          9.59          9.78         2.00 o                         
  13   4   8          5.16          3.55         1.33 o                         
  -5  -7   9         10.04         12.11         1.68 o                         
  -4  -7   9         12.80         15.53         1.32 o                         
  -3  -7   9          7.35         11.35         2.50 o                         
  -2  -7   9         10.86         13.38         1.38 o                         
  -1  -7   9          5.51          7.25         1.45 o                         
   0  -7   9          2.10          2.37         1.34 o                         
   1  -7   9         15.10         36.41        19.07 o                         
   2  -7   9          5.10         10.47         4.46 o                         
   3  -7   9          7.06          8.85         5.34 o                         
   4  -7   9          8.16         11.13         1.63 o                         
 -10  -6   9         12.48         21.11         2.35 o                         
  -9  -6   9          4.28          7.41         1.30 o                         
  -8  -6   9          9.02          8.29         1.66 o                         
  -7  -6   9         36.00         40.98         2.93 o                         
  -6  -6   9         81.72         89.04         3.08 o                         
  -5  -6   9         14.71         16.06         1.52 o                         
  -4  -6   9         26.63         25.08         1.88 o                         
  -3  -6   9         25.17         23.68         1.89 o                         
  -2  -6   9         23.38         17.99         1.47 o                         
  -1  -6   9         41.40         39.82         1.99 o                         
   0  -6   9         93.60         92.98         2.89 o                         
   1  -6   9         36.67         34.74         1.88 o                         
   2  -6   9         26.62         28.19         2.05 o                         
   3  -6   9         15.74         14.57         2.03 o                         
   4  -6   9         26.53         25.99         2.34 o                         
   5  -6   9         61.58         65.30         3.35 o                         
   6  -6   9         41.83         49.45         2.90 o                         
   7  -6   9         16.49         18.98         1.86 o                         
   8  -6   9          6.75          9.06         1.38 o                         
   9  -6   9         15.81         16.03         3.91 o                         
 -12  -5   9          6.58          7.51         1.29 o                         
 -11  -5   9         13.76         16.22         1.73 o                         
 -10  -5   9         12.42         16.11         1.76 o                         
  -9  -5   9         33.44         31.99         1.81 o                         
  -8  -5   9          9.53          6.89         1.12 o                         
  -7  -5   9          5.34          4.87         1.04 o                         
  -6  -5   9         44.91         46.99         2.65 o                         
  -5  -5   9         28.02         27.69         1.81 o                         
  -4  -5   9          9.95          8.80         1.10 o                         
  -3  -5   9        142.00        147.66         3.10 o                         
  -2  -5   9        230.31        224.86         3.78 o                         
  -1  -5   9        112.09        104.51         2.64 o                         
   0  -5   9         66.86         64.02         3.33 o                         
   1  -5   9        192.43        177.79         3.78 o                         
   2  -5   9        508.74        505.25         6.24 o                         
   3  -5   9        305.10        295.75         5.41 o                         
   4  -5   9         18.38         21.25         2.10 o                         
   5  -5   9         40.97         39.36         2.50 o                         
   6  -5   9         15.35         15.02         1.54 o                         
   7  -5   9         18.43         19.84         2.22 o                         
   8  -5   9         28.57         31.29         2.13 o                         
   9  -5   9         15.41         15.64         1.58 o                         
  10  -5   9         23.40         26.63         2.21 o                         
  11  -5   9          2.02          4.72         1.18 o                         
  12  -5   9         11.66         13.82         1.67 o                         
 -15  -4   9          4.32          3.98         2.67 o                         
 -14  -4   9         34.36         34.08         2.10 o                         
 -13  -4   9         25.19         28.34         2.06 o                         
 -12  -4   9         11.28         14.94         1.44 o                         
 -11  -4   9         10.53         10.34         1.05 o                         
 -10  -4   9          6.34          6.07         0.95 o                         
  -9  -4   9         28.80         29.15         2.19 o                         
  -8  -4   9         72.88         70.86         2.67 o                         
  -7  -4   9         72.94         70.12         2.33 o                         
  -6  -4   9         17.21         16.29         1.65 o                         
  -5  -4   9         14.86         13.96         1.10 o                         
  -4  -4   9         41.00         40.01        10.66 o                         
  -3  -4   9         25.78         20.48         8.78 o                         
  -2  -4   9         84.82         84.53         8.69 o                         
  -1  -4   9         19.62          7.64         8.88 o                         
   0  -4   9        624.32        605.36        29.72 o                         
   1  -4   9        245.84        232.05         8.87 o                         
   2  -4   9        167.78        164.85         7.97 o                         
   3  -4   9         86.94         82.74         3.78 o                         
   4  -4   9        154.75        151.72        11.40 o                         
   5  -4   9        211.40        200.42        10.58 o                         
   6  -4   9        139.29        143.58         3.82 o                         
   7  -4   9         58.46         58.96         3.83 o                         
   8  -4   9        166.29        168.44         6.08 o                         
   9  -4   9         88.85         87.86         4.44 o                         
  10  -4   9          8.42          8.77         1.44 o                         
  11  -4   9         11.78          7.85         1.27 o                         
  12  -4   9          8.10          7.19         1.14 o                         
  13  -4   9          3.77          2.06         1.04 o                         
 -17  -3   9         12.44         14.70         1.82 o                         
 -16  -3   9         28.24         26.59         5.73 o                         
 -15  -3   9         33.07         37.54         1.77 o                         
 -14  -3   9          9.48          8.95         1.33 o                         
 -13  -3   9          8.54          8.58         1.08 o                         
 -12  -3   9         91.69         93.90         2.14 o                         
 -11  -3   9         98.22         91.36         2.46 o                         
 -10  -3   9         99.71         91.22         2.67 o                         
  -9  -3   9         17.94         17.79         1.35 o                         
  -8  -3   9         44.32         47.35         1.75 o                         
  -7  -3   9        116.90        119.20         4.52 o                         
  -6  -3   9        178.30        187.00         5.39 o                         
  -5  -3   9         94.19         99.58         4.20 o                         
  -4  -3   9         76.16         75.27        11.24 o                         
  -3  -3   9        103.53        109.56        17.34 o                         
  -2  -3   9         35.54         40.36         9.26 o                         
  -1  -3   9        483.54        514.58        49.63 o                         
   0  -3   9        165.35        139.80        26.73 o                         
   1  -3   9        101.07        111.66        25.15 o                         
   2  -3   9        111.96        137.36        29.82 o                         
   3  -3   9        672.52        666.37        61.27 o                         
   4  -3   9        308.83        272.39        39.97 o                         
   5  -3   9        552.06        467.45        54.24 o                         
   6  -3   9        134.96        128.48        12.56 o                         
   7  -3   9        147.80        135.33         3.12 o                         
   8  -3   9         18.86         19.63         1.66 o                         
   9  -3   9        297.78        284.54         5.27 o                         
  10  -3   9        213.65        227.68         6.83 o                         
  11  -3   9         61.11         62.05         2.30 o                         
  12  -3   9         45.50         48.12         2.17 o                         
  13  -3   9         10.58          8.37         1.30 o                         
  14  -3   9         14.85         13.48         1.29 o                         
  15  -3   9          3.45          1.84         0.80 o                         
 -17  -2   9          6.80          5.98         1.04 o                         
 -16  -2   9          2.63          0.84         1.22 o                         
 -15  -2   9          3.67          5.44         1.41 o                         
 -14  -2   9         28.28         29.16         1.86 o                         
 -13  -2   9         68.53         71.96         2.26 o                         
 -12  -2   9         97.11         91.84         2.52 o                         
 -11  -2   9         59.80         58.94         1.98 o                         
 -10  -2   9        562.91        571.47         6.50 o                         
  -9  -2   9        457.45        469.05         8.52 o                         
  -8  -2   9        110.94        108.18         4.11 o                         
  -7  -2   9        104.51        114.48         5.41 o                         
  -6  -2   9        457.54        466.28         7.80 o                         
  -5  -2   9        432.45        458.81         8.65 o                         
  -4  -2   9        641.33        660.32        14.35 o                         
  -3  -2   9        169.98        173.90         7.97 o                         
  -2  -2   9        341.84        362.66         8.13 o                         
  -1  -2   9         74.32         69.48        11.64 o                         
   0  -2   9        135.65        149.76        21.28 o                         
   1  -2   9        200.20        182.94        24.38 o                         
   2  -2   9        711.74        708.86        49.42 o                         
   3  -2   9        836.32        846.02        56.99 o                         
   4  -2   9        889.10        941.60        63.56 o                         
   5  -2   9        425.31        393.64        43.49 o                         
   6  -2   9        396.99        382.04        44.95 o                         
   7  -2   9         57.09          5.83         6.72 o                         
   8  -2   9         18.36         17.38         1.27 o                         
   9  -2   9        282.98        273.84         4.96 o                         
  10  -2   9          9.60         11.59         1.64 o                         
  11  -2   9         60.99         62.19         2.65 o                         
  12  -2   9         58.01         53.25         2.48 o                         
  13  -2   9         39.85         40.29         1.92 o                         
  14  -2   9         22.08         22.46         1.57 o                         
  15  -2   9          7.28          7.79         1.05 o                         
  16  -2   9         20.09         16.31         1.86 o                         
 -18  -1   9          4.56          2.79         0.89 o                         
 -17  -1   9          2.15          1.48         1.09 o                         
 -16  -1   9          2.60          4.28         1.01 o                         
 -15  -1   9          3.15          3.80         1.09 o                         
 -14  -1   9         30.85         31.61         1.51 o                         
 -13  -1   9          8.78          7.12         1.07 o                         
 -12  -1   9        274.11        272.28         3.66 o                         
 -11  -1   9         37.92         35.31         1.86 o                         
 -10  -1   9         47.15         20.60        43.17 o                         
  -9  -1   9        125.24        134.84        32.62 o                         
  -8  -1   9       1506.89       1532.46       101.02 o                         
  -7  -1   9        764.07        862.05        71.16 o                         
  -6  -1   9        372.77        361.36        29.84 o                         
  -5  -1   9         73.74         70.49         7.98 o                         
  -4  -1   9        684.83        692.91        27.02 o                         
  -3  -1   9        565.14        620.81        16.14 o                         
  -2  -1   9        351.96        359.80         5.52 o                         
  -1  -1   9        614.27        590.03         7.46 o                         
   0  -1   9        313.50        317.19         5.20 o                         
   1  -1   9       1925.11       1940.75        46.84 o                         
   2  -1   9        525.20        515.51        37.02 o                         
   3  -1   9        320.35        308.56        29.56 o                         
   4  -1   9        393.16        390.02        35.97 o                         
   5  -1   9       1173.96       1182.72        68.54 o                         
   6  -1   9        145.70        132.43        24.73 o                         
   7  -1   9         55.52         56.71        17.91 o                         
   8  -1   9         85.20         62.86        24.05 o                         
   9  -1   9        170.72        174.29         8.57 o                         
  10  -1   9         73.88         69.49         4.35 o                         
  11  -1   9         30.42         28.09         1.65 o                         
  12  -1   9          1.73          0.26         1.07 o                         
  13  -1   9          6.77          5.24         1.20 o                         
  14  -1   9         30.65         31.24         2.20 o                         
  15  -1   9         24.64         26.35         1.81 o                         
  16  -1   9         31.17         35.10         1.98 o                         
 -18   0   9          3.35          4.32         0.72 o                         
 -17   0   9          2.64          1.55         0.97 o                         
 -16   0   9          0.84          0.09         0.93 o                         
 -15   0   9         37.52         37.10         2.01 o                         
 -14   0   9         19.40         18.75         1.67 o                         
 -13   0   9         17.75         16.78         1.72 o                         
 -12   0   9        696.52        682.61        11.17 o                         
 -11   0   9        129.39        133.39         7.10 o                         
 -10   0   9          4.55        -11.13        28.41 o                         
  -9   0   9         11.64         16.12        10.13 o                         
  -8   0   9          7.15          7.13        23.36 o                         
  -7   0   9        526.29        528.94        42.78 o                         
  -6   0   9       1771.52       1890.55        74.83 o                         
  -5   0   9        564.88        646.97        40.86 o                         
  -4   0   9       7601.43       7610.99       192.41 o                         
  -3   0   9        458.40        458.92        30.46 o                         
  -2   0   9       2897.99       2907.17        48.41 o                         
  -1   0   9       1127.72       1154.72        37.85 o                         
   0   0   9         29.44         20.80         6.61 o                         
   1   0   9        293.01        282.24        22.83 o                         
   2   0   9        612.56        578.72        42.65 o                         
   3   0   9        355.25        376.74        42.22 o                         
   4   0   9        562.63        600.07        52.05 o                         
   5   0   9       1306.64       1268.97        82.93 o                         
   6   0   9        201.67        236.03        39.71 o                         
   7   0   9         98.30         97.12        27.70 o                         
   8   0   9        243.80        274.24        38.79 o                         
   9   0   9        111.35        110.31         5.20 o                         
  10   0   9         73.34         67.60         2.26 o                         
  11   0   9          3.86          0.22         0.94 o                         
  12   0   9         39.71         37.25         3.46 o                         
  13   0   9          1.96          2.20         1.00 o                         
  14   0   9          1.19          0.69         0.88 o                         
  15   0   9          5.48          5.49         0.94 o                         
  16   0   9          2.74          2.36         0.86 o                         
 -18   1   9          4.56          3.52         1.94 o                         
 -17   1   9          2.14          1.65         0.94 o                         
 -16   1   9          2.62          2.71         1.24 o                         
 -15   1   9          3.15          3.11         1.26 o                         
 -14   1   9         30.76         31.51         2.20 o                         
 -13   1   9          8.82          8.23         1.48 o                         
 -12   1   9        273.80        266.51         6.24 o                         
 -11   1   9         37.88         40.78         4.47 o                         
 -10   1   9         47.35         47.50        16.90 o                         
  -9   1   9        125.08        136.51        26.60 o                         
  -8   1   9       1506.89       1494.29        66.63 o                         
  -7   1   9        764.20        791.11        44.54 o                         
  -6   1   9        371.42        383.57        28.36 o                         
  -5   1   9         73.86         82.39        12.09 o                         
  -4   1   9        684.22        699.36        28.40 o                         
  -3   1   9        564.39        598.26        38.04 o                         
  -2   1   9        350.82        370.22        23.81 o                         
  -1   1   9        612.57        589.10        44.15 o                         
   0   1   9        313.42        292.74        24.13 o                         
   1   1   9       1926.88       1912.21        62.77 o                         
   2   1   9        526.41        493.05        33.54 o                         
   3   1   9        320.29        272.07        26.24 o                         
   4   1   9        392.73        377.15        43.82 o                         
   5   1   9       1175.70       1188.41        90.58 o                         
   6   1   9        146.05        105.44        26.23 o                         
   7   1   9         55.72         60.19        29.06 o                         
   8   1   9         85.11        104.92        31.74 o                         
   9   1   9        171.10        182.83         4.40 o                         
  10   1   9         73.85         71.51        18.25 o                         
  11   1   9         30.43         27.11         2.66 o                         
  12   1   9          1.74          2.51         1.55 o                         
  13   1   9          6.72          4.80         1.64 o                         
  14   1   9         30.51         33.19         2.15 o                         
  15   1   9         24.64         24.00         1.68 o                         
  16   1   9         31.12         32.30         1.58 o                         
 -17   2   9          6.80          7.52         1.34 o                         
 -16   2   9          2.63          2.74         1.64 o                         
 -15   2   9          3.69          3.66         1.63 o                         
 -14   2   9         28.30         30.43         2.68 o                         
 -13   2   9         68.52         68.03         3.92 o                         
 -12   2   9         97.02         94.51         4.32 o                         
 -11   2   9         59.87         52.83         8.84 o                         
 -10   2   9        562.84        584.14        32.06 o                         
  -9   2   9        457.05        447.29        49.84 o                         
  -8   2   9        111.22         90.89        21.26 o                         
  -7   2   9        104.69        118.99        22.96 o                         
  -6   2   9        457.84        410.33        40.73 o                         
  -5   2   9        432.00        407.27        38.14 o                         
  -4   2   9        643.20        613.70        44.12 o                         
  -3   2   9        169.12        151.88        27.40 o                         
  -2   2   9        341.83        312.84        24.16 o                         
  -1   2   9         74.41         81.94        13.58 o                         
   0   2   9        135.65        130.87        16.72 o                         
   1   2   9        199.88        216.97        22.40 o                         
   2   2   9        711.42        697.63        41.68 o                         
   3   2   9        837.87        862.15        48.47 o                         
   4   2   9        888.56        910.39        68.69 o                         
   5   2   9        425.42        388.01        52.34 o                         
   6   2   9        398.42        405.72        52.65 o                         
   7   2   9         57.00         70.21        25.59 o                         
   8   2   9         18.40        -20.24        20.24 o                         
   9   2   9        283.25        313.51        24.30 o                         
  10   2   9          9.58         10.92         1.87 o                         
  11   2   9         60.99         71.00         3.68 o                         
  12   2   9         57.96         61.06         3.42 o                         
  13   2   9         39.90         42.99         2.35 o                         
  14   2   9         21.98         25.04         1.76 o                         
  15   2   9          7.24          7.45         1.10 o                         
  16   2   9         20.02         18.34         1.90 o                         
 -16   3   9         28.22         29.10         1.83 o                         
 -15   3   9         33.09         34.72         2.39 o                         
 -14   3   9          9.43          8.78         1.74 o                         
 -13   3   9          8.55          8.34         1.93 o                         
 -12   3   9         91.80         93.66         5.08 o                         
 -11   3   9         98.26         97.69         6.03 o                         
 -10   3   9         99.79         89.43         9.41 o                         
  -9   3   9         17.86         78.51        40.93 o                         
  -8   3   9         44.32         53.24        32.88 o                         
  -7   3   9        116.83         93.71        27.54 o                         
  -6   3   9        178.35        170.19        35.17 o                         
  -5   3   9         94.20         70.66        22.26 o                         
  -4   3   9         75.98         82.25        23.38 o                         
  -3   3   9        103.53         89.93        23.69 o                         
  -2   3   9         35.55         29.69        31.17 o                         
  -1   3   9        483.86        540.50        46.99 o                         
   0   3   9        165.48        138.30        23.16 o                         
   1   3   9        101.60        102.52        24.27 o                         
   2   3   9        111.90        113.22        43.06 o                         
   3   3   9        672.38        765.26       109.44 o                         
   4   3   9        308.89        349.49        78.46 o                         
   5   3   9        551.59        703.59       110.24 o                         
   6   3   9        134.59        142.57        52.70 o                         
   7   3   9        147.91        102.80        48.66 o                         
   8   3   9         18.82         34.90        28.96 o                         
  12   3   9         45.36         47.88         4.15 o                         
  13   3   9         10.54         11.05         2.35 o                         
  14   3   9         14.80         14.22         2.17 o                         
  15   3   9          3.45          3.22         1.23 o                         
 -15   4   9          4.33          5.65         1.40 o                         
 -14   4   9         34.35         35.41         2.99 o                         
 -13   4   9         25.25         29.58         3.09 o                         
 -12   4   9         11.27         10.61         2.48 o                         
 -11   4   9         10.58         10.69         2.61 o                         
  -7   4   9         73.16         70.41        40.06 o                         
  -6   4   9         17.17        -37.49        37.49 o                         
  -5   4   9         14.92        -32.96        32.96 o                         
  -4   4   9         40.92         75.98        38.33 o                         
  -3   4   9         25.79         30.63        27.20 o                         
  -2   4   9         84.79         61.23        23.57 o                         
  -1   4   9         19.65         -9.47        16.20 o                         
   0   4   9        624.25        524.22        67.55 o                         
   1   4   9        246.05        173.37        60.04 o                         
   2   4   9        167.27         68.25        51.86 o                         
   3   4   9         86.79         80.15        40.83 o                         
   4   4   9        154.69        151.63        56.93 o                         
   5   4   9        211.33        122.58        52.59 o                         
   6   4   9        139.21        164.41        59.27 o                         
   9   4   9         88.78         93.76         5.40 o                         
  10   4   9          8.44         12.62         2.41 o                         
  11   4   9         11.79         11.30         2.19 o                         
  12   4   9          8.09          5.93         1.67 o                         
  13   4   9          3.78          3.41         1.22 o                         
  -5  -7  10          7.05          7.93         1.45 o                         
  -4  -7  10         15.67         21.68         2.11 o                         
  -3  -7  10          6.11         13.33         2.00 o                         
  -2  -7  10         30.17         31.72         2.51 o                         
  -1  -7  10         13.54         16.21         1.29 o                         
   0  -7  10          8.56          6.53         1.41 o                         
   1  -7  10         10.65         37.62        24.05 o                         
   2  -7  10          6.83         17.06         9.12 o                         
   3  -7  10          8.54         14.70         1.86 o                         
 -10  -6  10         23.10         32.87         2.65 o                         
  -9  -6  10          9.04         11.31         1.43 o                         
  -8  -6  10          3.53          3.86         1.87 o                         
  -7  -6  10         35.03         38.60         2.67 o                         
  -6  -6  10         18.61         16.80         1.84 o                         
  -5  -6  10         15.71         12.96         1.47 o                         
  -4  -6  10         23.09         22.21         1.73 o                         
  -3  -6  10         61.90         60.04         2.28 o                         
  -2  -6  10         43.61         47.54         1.87 o                         
  -1  -6  10         27.43         24.94         1.68 o                         
   0  -6  10          6.40          7.52         1.25 o                         
   1  -6  10         33.57         37.87         2.09 o                         
   2  -6  10         24.61         26.44         1.83 o                         
   3  -6  10         29.22         28.80         2.47 o                         
   4  -6  10         29.01         31.52         2.49 o                         
   5  -6  10         42.37         42.81         2.75 o                         
   6  -6  10          9.00         11.50         1.99 o                         
   7  -6  10         26.32         28.12         2.05 o                         
   8  -6  10         48.76         49.53         3.73 o                         
 -13  -5  10          4.37          4.50         1.43 o                         
 -12  -5  10          0.66          4.08         2.18 o                         
 -11  -5  10         19.41         24.14         4.84 o                         
 -10  -5  10         42.50         38.87         1.80 o                         
  -9  -5  10         48.04         46.07         2.44 o                         
  -8  -5  10          2.97          1.98         1.11 o                         
  -7  -5  10         12.46         10.36         1.58 o                         
  -6  -5  10        103.51        101.28         3.61 o                         
  -5  -5  10         59.08         58.97         3.46 o                         
  -4  -5  10         51.51         51.03         1.90 o                         
  -3  -5  10        137.15        131.19         2.94 o                         
  -2  -5  10         30.01         32.06         1.68 o                         
  -1  -5  10        164.23        155.82         3.51 o                         
   0  -5  10         77.61         73.97         2.49 o                         
   1  -5  10        380.47        398.34         6.41 o                         
   2  -5  10         25.12         31.67         1.86 o                         
   3  -5  10        152.26        152.98         3.65 o                         
   4  -5  10         48.94         50.72         2.42 o                         
   5  -5  10         76.98         82.76         2.97 o                         
   6  -5  10         61.21         64.90         2.59 o                         
   7  -5  10         24.97         25.08         2.04 o                         
   8  -5  10          6.55          5.97         1.34 o                         
   9  -5  10         45.42         42.96         2.19 o                         
  10  -5  10         31.36         32.46         2.74 o                         
  11  -5  10          1.77          1.41         0.97 o                         
 -15  -4  10         11.30         15.03         2.05 o                         
 -14  -4  10         18.40         29.74         2.36 o                         
 -13  -4  10         11.10         14.85         1.62 o                         
 -12  -4  10         28.37         32.42         1.83 o                         
 -11  -4  10         12.95         15.85         1.22 o                         
 -10  -4  10         63.42         67.43         2.36 o                         
  -9  -4  10          9.12         11.97         1.08 o                         
  -8  -4  10         65.06         60.66         2.19 o                         
  -7  -4  10        124.50        117.05         4.23 o                         
  -6  -4  10        159.96        152.33         3.69 o                         
  -5  -4  10         52.55         56.20         3.00 o                         
  -4  -4  10         89.15         82.72         3.67 o                         
  -3  -4  10         60.69         59.71         4.53 o                         
  -2  -4  10         91.72         83.14         6.99 o                         
  -1  -4  10        182.73        176.60        18.55 o                         
   0  -4  10         88.80         81.33         4.39 o                         
   1  -4  10        302.69        282.15         4.62 o                         
   2  -4  10        261.60        258.45         6.08 o                         
   3  -4  10        223.27        212.66         3.34 o                         
   4  -4  10         93.94        107.96         3.23 o                         
   5  -4  10        274.26        267.37        10.31 o                         
   6  -4  10        357.78        330.68         6.67 o                         
   7  -4  10         54.39         58.44         2.99 o                         
   8  -4  10         10.52         12.63         1.73 o                         
   9  -4  10         86.10         82.47         3.39 o                         
  10  -4  10         26.53         24.96         1.94 o                         
  11  -4  10          1.89          1.87         1.05 o                         
  12  -4  10          0.96          1.09         0.87 o                         
  13  -4  10          9.39          5.85         1.12 o                         
 -17  -3  10          7.37          8.30         1.61 o                         
 -16  -3  10         32.64         38.81         9.57 o                         
 -15  -3  10         39.96         44.06         1.85 o                         
 -14  -3  10         49.71         47.82         2.11 o                         
 -13  -3  10         25.05         27.88         1.36 o                         
 -12  -3  10        146.41        141.88         2.71 o                         
 -11  -3  10        102.16         98.12         2.77 o                         
 -10  -3  10        203.48        196.55         4.22 o                         
  -9  -3  10         35.63         39.87         1.68 o                         
  -8  -3  10         14.67         15.01         1.27 o                         
  -7  -3  10         13.80         13.46         2.93 o                         
  -6  -3  10         11.14         12.21         4.91 o                         
  -5  -3  10         44.04         40.88        15.17 o                         
  -4  -3  10        158.31        168.65         6.89 o                         
  -3  -3  10         88.28         51.54        15.75 o                         
  -2  -3  10        255.93        259.43        30.51 o                         
  -1  -3  10         94.94         63.13        18.41 o                         
   0  -3  10        423.69        408.80        47.79 o                         
   1  -3  10        181.77        139.41        30.08 o                         
   2  -3  10         31.00         37.10        19.40 o                         
   3  -3  10        820.52        782.41        68.00 o                         
   4  -3  10        110.21         89.21        24.77 o                         
   5  -3  10        440.96        389.24        51.25 o                         
   6  -3  10         28.65         29.75         1.61 o                         
   7  -3  10        214.39        200.64         5.41 o                         
   8  -3  10        488.71        492.85        13.89 o                         
   9  -3  10        117.96        124.24         3.23 o                         
  10  -3  10         21.25         22.51         1.64 o                         
  11  -3  10         77.86         76.56         2.75 o                         
  12  -3  10          9.12          5.86         1.12 o                         
  13  -3  10         14.01         12.89         1.22 o                         
  14  -3  10          8.00          7.47         0.93 o                         
  15  -3  10         11.16          6.74         1.34 o                         
 -17  -2  10          3.32          2.28         0.89 o                         
 -16  -2  10          9.50          7.06         1.48 o                         
 -15  -2  10         35.98         38.87         2.24 o                         
 -14  -2  10         63.59         58.48         2.49 o                         
 -13  -2  10         11.55         12.92         1.28 o                         
 -12  -2  10        222.90        202.36         3.90 o                         
 -11  -2  10        101.97         94.15         2.98 o                         
 -10  -2  10        956.64        951.36        12.06 o                         
  -9  -2  10        184.23        185.50         5.58 o                         
  -8  -2  10        114.66        116.51         4.30 o                         
  -7  -2  10         51.42         49.83         2.80 o                         
  -6  -2  10         84.03         81.90         6.56 o                         
  -5  -2  10        127.65        125.67         6.54 o                         
  -4  -2  10        116.69        116.68         4.67 o                         
  -3  -2  10        740.26        744.52        13.10 o                         
  -2  -2  10        285.65        294.88         6.94 o                         
  -1  -2  10        188.73        192.53        19.22 o                         
   0  -2  10        127.66        105.85        18.29 o                         
   1  -2  10        967.59        999.71        57.96 o                         
   2  -2  10        674.95        682.51        50.25 o                         
   3  -2  10        251.75        243.88        32.68 o                         
   4  -2  10        141.16        155.40        27.69 o                         
   5  -2  10         85.84         76.19        20.30 o                         
   6  -2  10        477.16        472.02        50.59 o                         
   7  -2  10         87.44         36.10        16.58 o                         
   8  -2  10        135.68        124.87        12.16 o                         
   9  -2  10        208.15        203.31        10.74 o                         
  10  -2  10        183.12        172.50         4.13 o                         
  11  -2  10         28.97         29.25         1.92 o                         
  12  -2  10         66.39         67.84         2.70 o                         
  13  -2  10         57.82         59.60         2.43 o                         
  14  -2  10         27.94         29.94         1.67 o                         
  15  -2  10         10.20          8.99         0.97 o                         
 -18  -1  10          1.49          0.67         0.84 o                         
 -17  -1  10          9.83          8.37         1.15 o                         
 -16  -1  10         18.17         21.52         1.77 o                         
 -15  -1  10         17.31         19.20         1.55 o                         
 -14  -1  10         37.82         41.69         1.75 o                         
 -13  -1  10         18.17         18.37         1.26 o                         
 -12  -1  10        464.11        465.77         7.02 o                         
 -11  -1  10         53.95         57.71         2.30 o                         
 -10  -1  10         87.58        102.24        30.24 o                         
  -9  -1  10         29.25         44.75        20.44 o                         
  -8  -1  10        612.74        534.79        60.29 o                         
  -7  -1  10        173.95        174.95        32.94 o                         
  -6  -1  10        295.74        285.36        27.68 o                         
  -5  -1  10        583.70        629.24        32.04 o                         
  -4  -1  10        469.27        512.02        24.25 o                         
  -3  -1  10       1215.20       1241.08        18.03 o                         
  -2  -1  10        738.86        779.83         6.40 o                         
  -1  -1  10       2079.44       2074.86        16.45 o                         
   0  -1  10        171.34        159.20         3.95 o                         
   1  -1  10        375.62        398.21        22.41 o                         
   2  -1  10        149.46        171.52        20.76 o                         
   3  -1  10        283.39        282.52        29.25 o                         
   4  -1  10       1804.38       1901.47        81.96 o                         
   5  -1  10        931.87       1041.39        65.77 o                         
   6  -1  10        163.30        164.61        27.85 o                         
   7  -1  10        138.53        113.29        24.43 o                         
   8  -1  10         13.01        -12.89        12.89 o                         
   9  -1  10         80.85         78.18         3.54 o                         
  10  -1  10         60.08         54.53         2.17 o                         
  11  -1  10         94.75         90.38         3.11 o                         
  12  -1  10          2.54          0.86         1.05 o                         
  13  -1  10          6.43          3.85         1.35 o                         
  14  -1  10         60.37         61.71         3.36 o                         
  15  -1  10         53.04         54.52         2.41 o                         
  16  -1  10         17.22         17.74         1.27 o                         
 -18   0  10          4.12          4.66         0.98 o                         
 -17   0  10          8.67          6.13         1.10 o                         
 -16   0  10         35.03         37.92         1.87 o                         
 -15   0  10         24.93         24.12         1.73 o                         
 -14   0  10         34.20         38.87         2.49 o                         
 -13   0  10         25.17         21.88         1.90 o                         
 -12   0  10        425.38        423.86         6.68 o                         
 -11   0  10         18.09         19.94         1.31 o                         
 -10   0  10         59.71         60.39        35.57 o                         
  -9   0  10          0.02         -5.84        14.88 o                         
  -8   0  10        179.44        196.14        27.93 o                         
  -7   0  10        468.97        487.43        41.21 o                         
  -6   0  10        573.30        530.72        40.95 o                         
  -5   0  10        472.73        443.57        34.85 o                         
  -4   0  10        987.56        963.24        32.37 o                         
  -3   0  10        546.16        600.31        36.54 o                         
  -2   0  10       8065.95       8080.66       100.09 o                         
  -1   0  10        353.01        314.46        21.33 o                         
   0   0  10       4071.03       3982.21        82.60 o                         
   1   0  10          4.38         17.10         6.77 o                         
   2   0  10        589.71        564.14        44.02 o                         
   3   0  10         87.92        108.63        22.51 o                         
   4   0  10         86.18         60.45        32.40 o                         
   5   0  10       1136.96       1200.64        82.70 o                         
   6   0  10        547.11        533.58        59.81 o                         
   7   0  10        131.21        113.33        30.69 o                         
   8   0  10        141.06        124.71        26.42 o                         
   9   0  10          6.50          4.11         4.49 o                         
  10   0  10         68.89         61.39         6.57 o                         
  11   0  10        117.12        108.72         4.67 o                         
  12   0  10         60.64         60.28         2.50 o                         
  13   0  10          4.23          3.93         1.08 o                         
  14   0  10          2.93          2.95         0.98 o                         
  15   0  10          3.75          3.66         0.87 o                         
  16   0  10          6.86          6.11         0.91 o                         
 -18   1  10          1.50          3.07         1.34 o                         
 -17   1  10          9.83          9.57         1.47 o                         
 -16   1  10         18.13         20.84         1.70 o                         
 -15   1  10         17.32         18.19         1.77 o                         
 -14   1  10         37.96         40.77         2.58 o                         
 -13   1  10         18.15         21.36         1.88 o                         
 -12   1  10        463.37        453.15        10.83 o                         
 -11   1  10         53.96         58.18         6.74 o                         
 -10   1  10         87.56         99.69        23.96 o                         
  -9   1  10         29.32         22.19        15.89 o                         
  -8   1  10        612.94        639.45        53.75 o                         
  -7   1  10        173.92        166.19        26.12 o                         
  -6   1  10        295.50        234.27        21.95 o                         
  -5   1  10        583.93        607.15        43.80 o                         
  -4   1  10        470.43        460.61        36.05 o                         
  -3   1  10       1215.41       1197.14        55.58 o                         
  -2   1  10        740.13        772.10        35.76 o                         
  -1   1  10       2078.20       2073.05        68.74 o                         
   0   1  10        171.33        132.27        17.25 o                         
   1   1  10        376.88        400.72        30.65 o                         
   2   1  10        149.34        154.63        19.78 o                         
   3   1  10        283.85        234.65        26.19 o                         
   4   1  10       1806.43       1900.52        97.37 o                         
   5   1  10        931.82        992.19        89.60 o                         
   6   1  10        163.54        147.70        32.58 o                         
   7   1  10        138.43        106.60        38.53 o                         
   8   1  10         13.06         11.76        52.99 o                         
   9   1  10         81.02         79.40        15.63 o                         
  10   1  10         59.95         61.22         5.93 o                         
  11   1  10         94.89         87.35         6.61 o                         
  12   1  10          2.53          1.67         1.51 o                         
  13   1  10          6.37          5.58         1.33 o                         
  14   1  10         60.35         56.69         2.64 o                         
  15   1  10         53.06         56.98         2.29 o                         
  16   1  10         17.20         19.53         1.51 o                         
 -17   2  10          3.31          2.53         1.17 o                         
 -16   2  10          9.52          7.49         1.59 o                         
 -15   2  10         35.93         31.82         2.65 o                         
 -14   2  10         63.51         58.14         3.44 o                         
 -13   2  10         11.58         13.79         2.53 o                         
 -12   2  10        223.21        212.74         6.28 o                         
 -11   2  10        101.66         88.34        26.87 o                         
 -10   2  10        955.58        962.28        16.98 o                         
  -9   2  10        184.14        198.00        34.03 o                         
  -8   2  10        114.93         83.32        19.33 o                         
  -7   2  10         51.62         20.21        20.51 o                         
  -6   2  10         83.75         71.51        28.64 o                         
  -5   2  10        127.29        125.87        22.08 o                         
  -4   2  10        117.03         65.25        19.72 o                         
  -3   2  10        739.87        662.11        58.36 o                         
  -2   2  10        286.30        312.70        40.10 o                         
  -1   2  10        189.01        197.74        19.48 o                         
   0   2  10        127.68        116.18        16.60 o                         
   1   2  10        968.25        936.11        48.35 o                         
   2   2  10        674.10        714.51        44.14 o                         
   3   2  10        251.42        255.26        30.04 o                         
   4   2  10        141.08        122.67        27.64 o                         
   5   2  10         85.86         76.30        23.66 o                         
   6   2  10        477.71        472.15        61.33 o                         
   7   2  10         87.35         75.47        24.79 o                         
   8   2  10        135.84         88.02        41.52 o                         
   9   2  10        208.51        224.29        13.63 o                         
  10   2  10        182.77        198.42         5.98 o                         
  11   2  10         28.79         30.81         2.59 o                         
  12   2  10         66.34         71.13         3.99 o                         
  13   2  10         57.91         62.89         4.47 o                         
  14   2  10         27.95         27.35         1.77 o                         
  15   2  10         10.17          8.96         1.27 o                         
 -17   3  10          7.41          8.20         1.39 o                         
 -16   3  10         32.61         39.56         2.07 o                         
 -15   3  10         40.06         45.08         2.59 o                         
 -14   3  10         49.71         45.27         2.86 o                         
 -13   3  10         25.09         26.93         2.53 o                         
 -12   3  10        146.27        145.06         5.78 o                         
 -11   3  10        102.16        111.00         6.31 o                         
 -10   3  10        203.74        202.53         8.46 o                         
  -9   3  10         35.73         35.61        33.72 o                         
  -8   3  10         14.69         23.02        15.73 o                         
  -7   3  10         13.81         -0.90        10.27 o                         
  -6   3  10         11.11         38.20        17.94 o                         
  -5   3  10         44.16          6.89         9.57 o                         
  -4   3  10        158.70        166.66        39.31 o                         
  -3   3  10         88.29         28.08        47.83 o                         
  -2   3  10        256.17        257.37        39.37 o                         
  -1   3  10         94.39         74.58        21.23 o                         
   0   3  10        423.65        402.46        41.58 o                         
   1   3  10        181.75        135.34        27.59 o                         
   2   3  10         30.91         22.53        21.69 o                         
   3   3  10        820.45        777.10       110.67 o                         
   4   3  10        110.19         88.04        40.64 o                         
   5   3  10        440.58        408.44        85.65 o                         
   6   3  10         28.75         56.58        33.67 o                         
   7   3  10        214.49        204.25        65.49 o                         
   8   3  10        488.81        477.66        99.98 o                         
  11   3  10         77.88         84.21         5.34 o                         
  12   3  10          9.09          8.83         2.34 o                         
  13   3  10         14.03         13.77         2.46 o                         
  14   3  10          8.03          9.76         1.92 o                         
  15   3  10         11.17          7.74         1.34 o                         
 -15   4  10         11.35         11.82         1.72 o                         
 -14   4  10         18.38         20.68         2.54 o                         
 -13   4  10         11.11         12.39         2.42 o                         
 -12   4  10         28.44         30.47         3.43 o                         
 -11   4  10         13.06         16.33         2.96 o                         
  -7   4  10        124.78         47.13        32.47 o                         
  -6   4  10        160.13        212.12        61.33 o                         
  -5   4  10         52.56         99.68        48.27 o                         
  -4   4  10         89.25         75.30        37.63 o                         
  -3   4  10         60.83         57.51        54.86 o                         
  -2   4  10         91.82        108.57        31.48 o                         
  -1   4  10        182.63        252.40        47.27 o                         
   0   4  10         88.81         32.77        27.31 o                         
   1   4  10        302.45        254.28        81.42 o                         
   2   4  10        261.99        196.31        42.43 o                         
   3   4  10        223.44        238.17        70.17 o                         
   4   4  10         93.77         36.20        31.70 o                         
   5   4  10        274.29        205.45        67.46 o                         
   9   4  10         86.03         86.49         5.04 o                         
  10   4  10         26.48         23.61         2.76 o                         
  11   4  10          1.89          1.71         1.48 o                         
  12   4  10          0.96         -0.77         1.29 o                         
  13   4  10          9.38          6.12         1.33 o                         
 -11   5  10         19.41         19.18         2.37 o                         
 -10   5  10         42.49         32.16         3.16 o                         
  -5  -7  11          3.40          3.22         1.12 o                         
  -4  -7  11         11.21         13.36         1.78 o                         
  -3  -7  11         18.49         24.29         2.18 o                         
  -2  -7  11          4.65          5.51         1.39 o                         
  -1  -7  11         12.49         17.46         1.84 o                         
   3  -7  11          9.86         24.16         2.06 o                         
 -10  -6  11         17.35         25.21         2.40 o                         
  -9  -6  11         19.65         23.32         2.15 o                         
  -8  -6  11          8.74          7.96         1.42 o                         
  -7  -6  11         41.36         47.33         3.07 o                         
  -6  -6  11         75.44         70.97         4.31 o                         
  -5  -6  11         38.77         37.85         2.13 o                         
  -4  -6  11         54.53         54.66         2.49 o                         
  -3  -6  11         46.20         49.28         2.04 o                         
  -2  -6  11         23.26         22.38         2.00 o                         
  -1  -6  11         44.99         40.95         1.98 o                         
   0  -6  11         96.55         98.80         2.88 o                         
   1  -6  11         70.61         77.52         2.57 o                         
   2  -6  11          1.63          1.48         1.15 o                         
   3  -6  11         31.60         30.46         2.47 o                         
   4  -6  11          1.73          0.82         1.38 o                         
   5  -6  11         42.66         45.89         2.75 o                         
   6  -6  11         40.16         46.39         6.73 o                         
   7  -6  11         24.84         25.78         3.55 o                         
   8  -6  11         10.72          9.06         3.72 o                         
 -13  -5  11          1.92          3.78         1.40 o                         
 -12  -5  11          5.46          8.29         2.90 o                         
 -11  -5  11          4.66          7.67         1.55 o                         
 -10  -5  11         31.87         27.73         1.83 o                         
  -9  -5  11         58.02         53.93         2.74 o                         
  -8  -5  11         38.34         33.27         2.62 o                         
  -7  -5  11         35.81         35.62         2.25 o                         
  -6  -5  11         12.60         13.55         1.65 o                         
  -5  -5  11         75.74         76.77         3.72 o                         
  -4  -5  11         35.60         35.61         1.66 o                         
  -3  -5  11        240.53        235.81         4.41 o                         
  -2  -5  11        547.26        552.99         8.38 o                         
  -1  -5  11        505.91        515.61         6.20 o                         
   0  -5  11         16.94         16.52         1.25 o                         
   1  -5  11        213.46        209.73         4.10 o                         
   2  -5  11        274.83        264.56         4.57 o                         
   3  -5  11        206.29        207.97         5.53 o                         
   4  -5  11        120.44        121.63         3.55 o                         
   5  -5  11         34.16         34.83         2.04 o                         
   6  -5  11         14.83         18.25         1.58 o                         
   7  -5  11          5.70          6.64         1.35 o                         
   8  -5  11          8.42          7.85         1.36 o                         
   9  -5  11         13.04         12.65         1.42 o                         
  10  -5  11          6.73          8.10         1.10 o                         
  11  -5  11         10.32         11.64         1.30 o                         
 -15  -4  11          3.02          2.84         1.41 o                         
 -14  -4  11         52.53         59.10         2.77 o                         
 -13  -4  11         13.80         16.09         1.76 o                         
 -12  -4  11         23.38         23.55         1.43 o                         
 -11  -4  11         73.14         74.07         2.52 o                         
 -10  -4  11         49.53         49.74         1.81 o                         
  -9  -4  11         77.55         72.84         2.63 o                         
  -8  -4  11         45.80         46.28         2.53 o                         
  -7  -4  11        178.47        169.48         5.43 o                         
  -6  -4  11         39.68         36.68         1.78 o                         
  -5  -4  11        176.90        165.22         4.70 o                         
  -4  -4  11        344.96        312.60         6.02 o                         
  -3  -4  11         98.12         94.94         9.49 o                         
  -2  -4  11        134.07        132.81         8.57 o                         
  -1  -4  11        413.08        376.02         9.77 o                         
   0  -4  11        346.81        332.59         5.75 o                         
   1  -4  11        467.71        450.91         7.54 o                         
   2  -4  11        118.46        112.57         9.13 o                         
   3  -4  11        155.88        152.37         5.75 o                         
   4  -4  11        160.33        154.21         9.56 o                         
   5  -4  11        452.35        430.45         6.44 o                         
   6  -4  11         76.89         78.03         2.89 o                         
   7  -4  11         86.65         84.00         3.48 o                         
   8  -4  11         45.62         48.60         2.75 o                         
   9  -4  11         73.58         71.24         3.13 o                         
  10  -4  11         83.56         83.95         2.95 o                         
  11  -4  11          8.84          7.36         1.17 o                         
  12  -4  11          0.59          0.26         0.82 o                         
  13  -4  11          0.59         -0.11         0.65 o                         
 -16  -3  11         68.90         79.23         5.61 o                         
 -15  -3  11         21.51         22.21         1.79 o                         
 -14  -3  11         23.04         24.34         2.45 o                         
 -13  -3  11         37.70         38.93         1.69 o                         
 -12  -3  11        140.14        135.89         4.08 o                         
 -11  -3  11        104.17         91.21         2.49 o                         
 -10  -3  11         18.61         20.05         1.58 o                         
  -9  -3  11        245.65        232.07         4.08 o                         
  -8  -3  11         88.98         79.14         2.44 o                         
  -7  -3  11         65.11         60.64         5.07 o                         
  -6  -3  11         36.92         39.04         2.80 o                         
  -5  -3  11         44.54         42.74        12.21 o                         
  -4  -3  11        126.31        135.64        12.52 o                         
  -3  -3  11         88.98        102.76        19.89 o                         
  -2  -3  11        107.00        134.62        23.21 o                         
  -1  -3  11        165.66        177.23        30.98 o                         
   0  -3  11        202.26        262.38        37.43 o                         
   1  -3  11        160.48        151.45        30.11 o                         
   2  -3  11         64.22         25.73        13.69 o                         
   3  -3  11        206.63        182.54        33.85 o                         
   4  -3  11         97.13         18.17        15.07 o                         
   5  -3  11        291.79        268.92        43.89 o                         
   6  -3  11        577.09        549.76         6.83 o                         
   7  -3  11        531.90        498.14        16.25 o                         
   8  -3  11         82.35         85.49         2.65 o                         
   9  -3  11        113.93        111.81         3.01 o                         
  10  -3  11        102.68        100.90         3.18 o                         
  11  -3  11         84.65         81.22         2.80 o                         
  12  -3  11         55.39         54.98         2.20 o                         
  13  -3  11         12.49         11.75         1.15 o                         
  14  -3  11         22.55         20.29         1.16 o                         
 -17  -2  11          7.55          6.85         1.03 o                         
 -16  -2  11          4.21          6.85         1.70 o                         
 -15  -2  11         22.08         22.66         1.95 o                         
 -14  -2  11         31.62         33.52         2.06 o                         
 -13  -2  11         31.73         33.09         1.62 o                         
 -12  -2  11        134.40        125.45         3.52 o                         
 -11  -2  11        244.71        227.81         4.51 o                         
 -10  -2  11        563.43        560.22         7.90 o                         
  -9  -2  11         34.52         38.89         2.86 o                         
  -8  -2  11         52.17         52.03         3.05 o                         
  -7  -2  11         98.74        104.59         6.39 o                         
  -6  -2  11         69.16         66.09         4.20 o                         
  -5  -2  11        471.32        475.61        11.21 o                         
  -4  -2  11        154.98        162.47         5.94 o                         
  -3  -2  11        461.43        454.85        14.04 o                         
  -2  -2  11        861.28        857.81        22.77 o                         
  -1  -2  11        833.05        905.71        46.89 o                         
   0  -2  11         96.33         79.09        16.72 o                         
   1  -2  11       2018.68       2279.57        90.26 o                         
   2  -2  11        117.20        124.32        23.26 o                         
   3  -2  11         70.71         61.80        21.39 o                         
   4  -2  11        372.54        426.55        45.17 o                         
   5  -2  11        294.94        296.35        40.18 o                         
   6  -2  11        194.24        161.04        31.50 o                         
   7  -2  11        416.15        360.97        20.16 o                         
   8  -2  11        353.69        331.55         5.43 o                         
   9  -2  11         68.80         63.27         4.09 o                         
  10  -2  11         97.85         87.67         3.59 o                         
  11  -2  11         88.07         86.33         3.03 o                         
  12  -2  11         67.99         66.67         2.67 o                         
  13  -2  11         96.54         96.07         2.94 o                         
  14  -2  11         22.69         25.45         1.54 o                         
  15  -2  11         14.21         12.05         1.15 o                         
 -18  -1  11         10.08          9.76         1.41 o                         
 -17  -1  11         14.00         15.74         1.43 o                         
 -16  -1  11         10.38          9.87         1.42 o                         
 -15  -1  11         38.82         42.27         2.03 o                         
 -14  -1  11        177.51        187.95         4.68 o                         
 -13  -1  11         33.83         36.32         1.78 o                         
 -12  -1  11        425.55        408.08         4.89 o                         
 -11  -1  11        102.90        103.52         2.68 o                         
 -10  -1  11         64.33         34.38        20.50 o                         
  -9  -1  11         20.00         -3.84         9.83 o                         
  -8  -1  11        222.84        235.03        41.88 o                         
  -7  -1  11        136.76        129.21        28.02 o                         
  -6  -1  11       1386.19       1506.71        65.53 o                         
  -5  -1  11        831.40        857.38        38.35 o                         
  -4  -1  11        188.66        194.29        15.61 o                         
  -3  -1  11        337.87        379.54         8.26 o                         
  -2  -1  11        564.47        523.56         8.11 o                         
  -1  -1  11        411.13        424.66        14.41 o                         
   0  -1  11        962.16        999.40        27.75 o                         
   1  -1  11        625.11        650.65        30.08 o                         
   2  -1  11        287.90        265.84        26.93 o                         
   3  -1  11       1458.37       1604.32        71.47 o                         
   4  -1  11       1716.62       1969.05        85.19 o                         
   5  -1  11        934.79        850.18        61.18 o                         
   6  -1  11        340.48        286.67        38.06 o                         
   7  -1  11        105.50         90.44        22.13 o                         
   8  -1  11         10.63          9.51         2.85 o                         
   9  -1  11         38.32         37.37         4.20 o                         
  10  -1  11        131.71        125.64         3.55 o                         
  11  -1  11         68.55         66.64         2.69 o                         
  12  -1  11         14.23         13.48         1.74 o                         
  13  -1  11          2.62          3.07         1.37 o                         
  14  -1  11         65.56         64.24         3.33 o                         
  15  -1  11         81.12         76.65         2.20 o                         
  16  -1  11         23.77         22.23         1.27 o                         
 -18   0  11         13.51         14.33         1.09 o                         
 -17   0  11          6.06          6.84         1.17 o                         
 -16   0  11         84.82         97.68         3.30 o                         
 -15   0  11          0.87          2.10         1.08 o                         
 -14   0  11         92.78        100.12         3.65 o                         
 -13   0  11         10.42         11.91         1.56 o                         
 -12   0  11        250.24        249.84         5.15 o                         
 -11   0  11          0.06          1.98         1.41 o                         
 -10   0  11         16.43         27.34        23.14 o                         
  -9   0  11        249.92        260.55        34.35 o                         
  -8   0  11         25.22         25.18        10.66 o                         
  -7   0  11         48.91         46.13        14.08 o                         
  -6   0  11        167.16        115.52        19.24 o                         
  -5   0  11         89.23         77.10        15.65 o                         
  -4   0  11        388.61        421.39        23.93 o                         
  -3   0  11        105.19         93.64        15.26 o                         
  -2   0  11        628.03        618.35        22.40 o                         
  -1   0  11          5.76          1.11         3.34 o                         
   0   0  11          8.86          3.16         3.66 o                         
   1   0  11        106.53         70.55        12.56 o                         
   2   0  11        670.09        665.46        49.72 o                         
   3   0  11        324.40        390.97        41.00 o                         
   4   0  11          9.81          5.35        10.91 o                         
   5   0  11        850.04       1000.98        76.96 o                         
   6   0  11        148.00        166.11        35.23 o                         
   7   0  11        296.56        352.29        42.74 o                         
   8   0  11        256.71        251.00        39.37 o                         
   9   0  11         22.91         20.25         1.51 o                         
  10   0  11         13.33         16.68         2.85 o                         
  11   0  11        138.05        132.75         3.50 o                         
  12   0  11         54.07         51.36         2.36 o                         
  13   0  11         13.83         11.29         1.37 o                         
  14   0  11          7.68          4.92         1.06 o                         
  15   0  11          7.37          7.33         0.95 o                         
  16   0  11          7.11          5.75         1.20 o                         
 -18   1  11         10.10         10.48         1.23 o                         
 -17   1  11         13.98         14.39         1.33 o                         
 -16   1  11         10.33         11.94         1.45 o                         
 -15   1  11         38.81         41.14         2.37 o                         
 -14   1  11        177.50        177.20         4.67 o                         
 -13   1  11         33.83         34.88         2.33 o                         
 -12   1  11        426.02        433.34        25.62 o                         
 -11   1  11        102.83        105.03         8.29 o                         
 -10   1  11         64.10          3.14         9.78 o                         
  -9   1  11         20.08          4.86        14.48 o                         
  -8   1  11        224.20        191.57        30.13 o                         
  -7   1  11        136.63        135.28        23.97 o                         
  -6   1  11       1385.15       1421.74        72.23 o                         
  -5   1  11        831.44        786.58        51.09 o                         
  -4   1  11        188.82        175.41        23.49 o                         
  -3   1  11        338.14        376.63        40.55 o                         
  -2   1  11        563.20        521.40        30.70 o                         
  -1   1  11        410.21        409.62        31.84 o                         
   0   1  11        962.22        937.57        47.05 o                         
   1   1  11        626.04        651.59        40.52 o                         
   2   1  11        288.55        291.86        28.08 o                         
   3   1  11       1459.48       1601.23        68.68 o                         
   4   1  11       1716.65       1902.98       100.88 o                         
   5   1  11        933.76        924.49        74.30 o                         
   6   1  11        340.83        320.26        48.00 o                         
   7   1  11        105.50         65.98        25.30 o                         
   8   1  11         10.65         16.41        16.71 o                         
   9   1  11         38.45         40.97         2.93 o                         
  10   1  11        131.46        127.74        28.91 o                         
  11   1  11         68.71         68.47         3.76 o                         
  12   1  11         14.29         12.95         1.63 o                         
  13   1  11          2.59          2.02         1.17 o                         
  14   1  11         65.54         66.55         3.29 o                         
  15   1  11         81.28         82.41         3.49 o                         
  16   1  11         23.79         21.22         1.16 o                         
 -17   2  11          7.57          9.60         2.34 o                         
 -16   2  11          4.23          8.72         3.52 o                         
 -15   2  11         22.03         26.19         2.43 o                         
 -14   2  11         31.71         31.44         4.91 o                         
 -13   2  11         31.75         35.09         2.27 o                         
 -12   2  11        134.52        132.48         4.99 o                         
 -11   2  11        244.54        241.47         8.90 o                         
 -10   2  11        564.06        566.34        45.72 o                         
  -9   2  11         34.57         17.09        22.53 o                         
  -8   2  11         52.03         75.81        19.83 o                         
  -7   2  11         98.09        115.45        23.28 o                         
  -6   2  11         69.46         54.49        14.92 o                         
  -5   2  11        471.65        428.07        41.02 o                         
  -4   2  11        155.33        165.90        31.38 o                         
  -3   2  11        460.90        409.66        47.25 o                         
  -2   2  11        861.59        784.83        62.77 o                         
  -1   2  11        832.61        861.85        42.52 o                         
   0   2  11         96.42         85.12        15.39 o                         
   1   2  11       2020.53       2264.60        78.73 o                         
   2   2  11        117.16        109.61        18.76 o                         
   3   2  11         70.64         60.85        14.07 o                         
   4   2  11        372.80        428.73        64.77 o                         
   5   2  11        295.02        302.20        45.34 o                         
   6   2  11        194.42        215.89        41.08 o                         
   7   2  11        416.04        366.07        55.16 o                         
   8   2  11        353.99        332.81        79.84 o                         
   9   2  11         68.67         38.59        33.00 o                         
  10   2  11         97.67         91.65         4.20 o                         
  11   2  11         87.96         88.10         4.08 o                         
  12   2  11         67.75         67.93         2.89 o                         
  13   2  11         96.55        103.59         3.29 o                         
  14   2  11         22.68         25.43         1.64 o                         
  15   2  11         14.20         13.48         2.04 o                         
 -16   3  11         68.93         74.06         2.97 o                         
 -15   3  11         21.61         21.10         2.64 o                         
 -14   3  11         23.01         27.21         3.28 o                         
 -13   3  11         37.63         36.56         2.72 o                         
 -12   3  11        140.22        136.07         4.98 o                         
 -11   3  11        104.27         95.35         5.99 o                         
 -10   3  11         18.58         25.51        35.37 o                         
  -9   3  11        246.08        227.09        22.44 o                         
  -8   3  11         88.77         37.90        18.59 o                         
  -7   3  11         65.15        100.62        31.92 o                         
  -6   3  11         37.18         21.76        25.59 o                         
  -5   3  11         44.51         32.46        15.28 o                         
  -4   3  11        126.42        147.25        31.94 o                         
  -3   3  11         88.79         70.25        27.31 o                         
  -2   3  11        107.10         68.08        21.37 o                         
  -1   3  11        165.71        128.98        24.65 o                         
   0   3  11        202.28        277.00        33.71 o                         
   1   3  11        160.35        163.09        32.68 o                         
   2   3  11         64.11         61.91        33.73 o                         
   3   3  11        206.54        214.65        62.95 o                         
   4   3  11         97.26        125.62        48.37 o                         
   5   3  11        291.44        295.03        73.45 o                         
   6   3  11        576.08        550.96       106.36 o                         
   7   3  11        531.98        576.66       110.63 o                         
  10   3  11        102.75        101.62         6.03 o                         
  11   3  11         84.54         86.64         5.43 o                         
  12   3  11         55.34         49.15         4.27 o                         
  13   3  11         12.50         14.73         2.37 o                         
  14   3  11         22.47         23.62         2.41 o                         
 -15   4  11          3.03          4.54         1.33 o                         
 -14   4  11         52.52         53.18         3.59 o                         
 -13   4  11         13.81         15.59         2.56 o                         
 -12   4  11         23.38         25.64         3.24 o                         
  -7   4  11        178.67        135.03        56.37 o                         
  -6   4  11         39.58         36.50        32.73 o                         
  -5   4  11        177.11        156.31        57.17 o                         
  -4   4  11        344.42        353.14        80.05 o                         
  -3   4  11         98.36         88.07        41.74 o                         
  -2   4  11        134.49        198.21        81.78 o                         
  -1   4  11        413.39        431.61        62.26 o                         
   0   4  11        346.87        310.35        61.09 o                         
   1   4  11        467.23        366.29        97.27 o                         
   2   4  11        118.66         77.62        29.64 o                         
   3   4  11        156.03        220.85        68.73 o                         
   4   4  11        159.79        147.33        56.52 o                         
   5   4  11        452.55        287.78        80.15 o                         
   9   4  11         73.55         77.64         4.83 o                         
  10   4  11         83.54         88.11         4.99 o                         
  11   4  11          8.85          8.22         1.88 o                         
  12   4  11          0.59          1.43         1.24 o                         
 -12   5  11          5.47          6.10         1.52 o                         
 -11   5  11          4.65          4.21         1.52 o                         
 -10   5  11         31.85         27.25         2.89 o                         
  -4  -7  12         10.82         12.16         1.62 o                         
  -3  -7  12          9.11         11.26         1.63 o                         
  -2  -7  12          8.41         10.17         1.56 o                         
  -1  -7  12          8.16          9.24         1.43 o                         
 -10  -6  12          9.43         17.32         2.06 o                         
  -9  -6  12          6.54          8.18         1.26 o                         
  -8  -6  12          3.04          2.33         1.11 o                         
  -7  -6  12         50.15         52.38         2.81 o                         
  -6  -6  12         42.02         44.25         2.14 o                         
  -5  -6  12         28.16         28.65         2.28 o                         
  -4  -6  12          7.57          4.34         2.29 o                         
  -3  -6  12         19.20         21.52         2.15 o                         
  -2  -6  12         24.97         26.09         1.60 o                         
  -1  -6  12         52.43         54.30         2.19 o                         
   0  -6  12         14.03         16.86         1.46 o                         
   1  -6  12         32.87         36.62         1.89 o                         
   2  -6  12         11.37         11.73         1.22 o                         
   3  -6  12         19.74         21.43         2.11 o                         
   4  -6  12         40.72         37.14         2.52 o                         
   5  -6  12         28.87         30.09         2.21 o                         
   6  -6  12          1.21          0.39         1.30 o                         
   7  -6  12         40.25         41.38         2.13 o                         
   8  -6  12         12.88         14.12         3.06 o                         
 -13  -5  12         19.80         19.39         1.98 o                         
 -12  -5  12          2.82          5.16         1.24 o                         
 -11  -5  12         10.00         10.14         1.62 o                         
 -10  -5  12         12.65         11.23         1.39 o                         
  -9  -5  12         24.05         18.72         2.48 o                         
  -8  -5  12         15.04         15.35         1.96 o                         
  -7  -5  12         51.65         55.51         3.34 o                         
  -6  -5  12         13.84         16.83         1.73 o                         
  -5  -5  12         10.19         12.98         1.65 o                         
  -4  -5  12         42.52         42.19         1.81 o                         
  -3  -5  12        258.76        251.20         4.36 o                         
  -2  -5  12         22.85         26.55         1.54 o                         
  -1  -5  12        156.62        161.63         3.25 o                         
   0  -5  12         95.87         93.89         2.52 o                         
   1  -5  12        328.57        321.01         5.01 o                         
   2  -5  12         42.43         45.88         2.08 o                         
   3  -5  12        115.47        120.30         3.90 o                         
   4  -5  12        127.42        126.34         3.59 o                         
   5  -5  12         42.77         43.95         2.23 o                         
   6  -5  12         43.14         43.19         2.12 o                         
   7  -5  12         15.35         14.98         1.65 o                         
   8  -5  12         12.95         10.53         1.41 o                         
   9  -5  12         13.59         14.45         1.61 o                         
  10  -5  12          8.34          8.43         1.31 o                         
  11  -5  12          3.81          4.64         1.38 o                         
 -15  -4  12          5.41          5.56         1.50 o                         
 -14  -4  12          5.99          9.27         1.58 o                         
 -13  -4  12         23.38         28.33         1.82 o                         
 -12  -4  12         14.39         16.54         1.27 o                         
 -11  -4  12        128.87        134.39         4.08 o                         
 -10  -4  12         51.38         53.71         2.44 o                         
  -9  -4  12         42.12         41.17         2.27 o                         
  -8  -4  12         85.13         77.80         3.22 o                         
  -7  -4  12        180.30        179.07         4.11 o                         
  -6  -4  12        366.29        366.80         8.21 o                         
  -5  -4  12        312.64        307.39         4.68 o                         
  -4  -4  12         68.98         67.97         2.54 o                         
  -3  -4  12        110.94        103.70         9.90 o                         
  -2  -4  12        302.04        298.05         7.36 o                         
  -1  -4  12        383.39        367.67         6.45 o                         
   0  -4  12         92.66         90.08         4.99 o                         
   1  -4  12        243.97        231.59         3.83 o                         
   2  -4  12        263.55        252.68         4.26 o                         
   3  -4  12        183.41        173.65         7.86 o                         
   4  -4  12         34.77         34.01        10.85 o                         
   5  -4  12        403.06        379.45         6.10 o                         
   6  -4  12        258.14        258.43         5.07 o                         
   7  -4  12         28.74         28.14         2.21 o                         
   8  -4  12         30.14         29.70         2.24 o                         
   9  -4  12         84.07         81.31         2.71 o                         
  10  -4  12         21.09         19.36         1.47 o                         
  11  -4  12          3.34          2.83         0.85 o                         
  12  -4  12          3.22          2.65         0.84 o                         
  13  -4  12          3.41          3.36         1.25 o                         
 -16  -3  12         60.68         78.13         5.63 o                         
 -15  -3  12         10.22         14.15         1.24 o                         
 -14  -3  12         71.88         66.68         2.38 o                         
 -13  -3  12         42.08         44.68         1.62 o                         
 -12  -3  12         74.14         71.49         1.90 o                         
 -11  -3  12         59.01         54.35         1.99 o                         
 -10  -3  12         62.44         52.24         2.39 o                         
  -9  -3  12        200.09        185.83         4.17 o                         
  -8  -3  12         17.60         16.27         1.19 o                         
  -7  -3  12        130.44        133.33         3.81 o                         
  -6  -3  12         23.65         29.58         2.61 o                         
  -5  -3  12        124.96        144.63        10.88 o                         
  -4  -3  12         97.74        100.87         5.38 o                         
  -3  -3  12        782.57        816.96        54.44 o                         
  -2  -3  12         33.68         34.64        12.78 o                         
  -1  -3  12        206.06        200.16        34.14 o                         
   0  -3  12         80.29         83.78        19.53 o                         
   1  -3  12        222.21        211.35        34.84 o                         
   2  -3  12        439.84        435.59        51.45 o                         
   3  -3  12        440.99        356.02        47.90 o                         
   4  -3  12        395.62        364.73        49.50 o                         
   5  -3  12        132.11        136.39         6.97 o                         
   6  -3  12        116.38        100.81         6.48 o                         
   7  -3  12        543.27        542.45        21.25 o                         
   8  -3  12        160.43        149.54         3.84 o                         
   9  -3  12         52.88         49.45         2.36 o                         
  10  -3  12         46.23         49.94         2.35 o                         
  11  -3  12        100.09         96.48         3.00 o                         
  12  -3  12         14.14         14.11         1.34 o                         
  13  -3  12         16.83         17.88         1.27 o                         
  14  -3  12         12.76         10.18         1.03 o                         
 -17  -2  12          4.01          3.37         0.93 o                         
 -16  -2  12         45.39         45.92         2.68 o                         
 -15  -2  12         25.77         28.02         2.00 o                         
 -14  -2  12        268.04        270.66         5.57 o                         
 -13  -2  12         19.91         21.55         1.40 o                         
 -12  -2  12        284.55        252.23         5.62 o                         
 -11  -2  12         79.76         76.56         2.51 o                         
 -10  -2  12        395.43        387.72         4.54 o                         
  -9  -2  12         39.81         41.03         3.14 o                         
  -8  -2  12        108.97        113.09         4.28 o                         
  -7  -2  12         52.32         62.70         3.20 o                         
  -6  -2  12        125.64        130.74         7.87 o                         
  -5  -2  12       1074.72       1080.80        30.87 o                         
  -4  -2  12        109.43        132.61         7.72 o                         
  -3  -2  12       1031.42       1053.63        30.11 o                         
  -2  -2  12        527.79        530.12        12.93 o                         
  -1  -2  12       2378.34       2601.63        82.29 o                         
   0  -2  12       1263.93       1315.48        68.35 o                         
   1  -2  12       2684.28       2893.96       105.09 o                         
   2  -2  12        183.99        171.84        27.86 o                         
   3  -2  12        299.36        232.93        32.04 o                         
   4  -2  12        295.35        298.09        39.94 o                         
   5  -2  12         68.46        110.04        28.33 o                         
   6  -2  12         52.64         75.50        23.23 o                         
   7  -2  12         90.74         82.83         2.75 o                         
   8  -2  12        202.87        180.24        13.76 o                         
   9  -2  12        201.60        194.89         4.38 o                         
  10  -2  12         81.66         82.33         3.02 o                         
  11  -2  12         72.15         74.89         2.82 o                         
  12  -2  12         36.56         34.62         2.02 o                         
  13  -2  12        122.51        124.80         4.44 o                         
  14  -2  12         35.54         36.71         1.96 o                         
  15  -2  12         23.88         24.11         1.39 o                         
 -18  -1  12          9.38          9.55         1.71 o                         
 -17  -1  12         20.44         24.55         1.60 o                         
 -16  -1  12         14.54         17.05         1.67 o                         
 -15  -1  12         22.58         27.46         2.20 o                         
 -14  -1  12         39.19         41.69         2.18 o                         
 -13  -1  12         35.06         32.98         1.71 o                         
 -12  -1  12        231.55        223.36         6.15 o                         
 -11  -1  12         32.64         31.59         1.63 o                         
 -10  -1  12         12.80         13.81         5.56 o                         
  -9  -1  12         49.09         59.90        22.95 o                         
  -8  -1  12         28.62          7.57        21.39 o                         
  -7  -1  12        279.49        287.10        42.11 o                         
  -6  -1  12       1739.58       1783.12        82.58 o                         
  -5  -1  12        886.15        960.20        42.05 o                         
  -4  -1  12        493.98        530.40        25.00 o                         
  -3  -1  12        307.25        301.38         6.10 o                         
  -2  -1  12        139.79        153.98         7.48 o                         
  -1  -1  12        715.24        747.61        12.73 o                         
   0  -1  12          8.51         24.16         8.16 o                         
   1  -1  12        790.09        868.46        44.44 o                         
   2  -1  12        816.80        900.16        50.46 o                         
   3  -1  12       3666.05       3894.92       114.60 o                         
   4  -1  12        202.40        185.91        27.18 o                         
   5  -1  12        463.44        493.28        46.88 o                         
   6  -1  12        426.71        504.45        51.17 o                         
   7  -1  12         58.38         73.18        21.77 o                         
   8  -1  12        296.67        283.62         8.68 o                         
   9  -1  12        123.64        119.54         6.00 o                         
  10  -1  12         96.27         92.89         3.12 o                         
  11  -1  12         24.20         25.35         2.19 o                         
  12  -1  12          7.26          5.93         1.40 o                         
  13  -1  12          4.36          4.02         1.32 o                         
  14  -1  12         62.87         63.81         2.29 o                         
  15  -1  12         75.39         82.23         2.62 o                         
  16  -1  12          7.58          8.00         1.12 o                         
 -18   0  12          1.85          2.43         1.02 o                         
 -17   0  12          0.35         -0.95         0.95 o                         
 -16   0  12         84.25         86.97         4.00 o                         
 -15   0  12         39.21         39.04         2.02 o                         
 -14   0  12        145.01        145.52         4.25 o                         
 -13   0  12         85.75         83.43         3.33 o                         
 -12   0  12         89.74         89.64         2.86 o                         
 -11   0  12         29.05         24.25         1.39 o                         
 -10   0  12        131.84        114.55        32.80 o                         
  -9   0  12        290.58        255.40        34.58 o                         
  -8   0  12        729.21        795.40        58.81 o                         
  -7   0  12        133.56        149.43        24.26 o                         
  -6   0  12        587.72        601.96        45.29 o                         
  -5   0  12        283.14        329.77        32.20 o                         
  -4   0  12        100.35        127.18        19.45 o                         
  -3   0  12        477.24        516.85        35.55 o                         
  -2   0  12        669.90        681.10        24.99 o                         
  -1   0  12         84.86         66.53         9.76 o                         
   0   0  12         86.07         89.55        12.23 o                         
   1   0  12         18.02         11.63         6.85 o                         
   2   0  12        443.69        431.56        41.91 o                         
   3   0  12       1320.30       1457.75        81.45 o                         
   4   0  12       2839.89       3068.80       129.13 o                         
   5   0  12        271.79        230.25        38.94 o                         
   6   0  12        658.69        694.30        71.48 o                         
   7   0  12        795.14        889.28        69.54 o                         
   8   0  12          2.59          5.61        13.63 o                         
   9   0  12         22.43         20.90         1.61 o                         
  10   0  12        259.19        249.66         4.73 o                         
  11   0  12         85.88         85.95         2.96 o                         
  12   0  12         61.82         59.60         2.50 o                         
  13   0  12          3.74          2.82         1.02 o                         
  14   0  12          8.36         10.00         1.17 o                         
  15   0  12          6.44          7.31         0.87 o                         
  16   0  12         10.84          9.93         1.70 o                         
 -18   1  12          9.38         10.31         2.42 o                         
 -17   1  12         20.44         22.59         2.03 o                         
 -16   1  12         14.59         17.45         1.61 o                         
 -15   1  12         22.58         25.76         2.03 o                         
 -14   1  12         39.15         40.47         2.61 o                         
 -13   1  12         34.99         33.46         2.30 o                         
 -12   1  12        231.14        229.18         6.50 o                         
 -11   1  12         32.61         32.25        17.77 o                         
 -10   1  12         12.75         12.41        10.30 o                         
  -9   1  12         49.14         57.49        19.85 o                         
  -8   1  12         28.61         39.74        11.66 o                         
  -7   1  12        279.09        232.12        32.72 o                         
  -6   1  12       1741.28       1680.02        80.85 o                         
  -5   1  12        885.29        878.93        55.35 o                         
  -4   1  12        492.45        487.94        39.25 o                         
  -3   1  12        307.26        320.46        27.35 o                         
  -2   1  12        140.00        140.56        16.66 o                         
  -1   1  12        714.27        717.03        37.46 o                         
   0   1  12          8.51         25.15        11.68 o                         
   1   1  12        791.17        856.53        48.21 o                         
   2   1  12        816.22        896.36        51.02 o                         
   3   1  12       3667.10       3774.89       170.86 o                         
   4   1  12        201.87        176.24        33.07 o                         
   5   1  12        464.33        527.53        57.74 o                         
   6   1  12        426.30        455.91        58.86 o                         
   7   1  12         58.08         53.98        26.47 o                         
   8   1  12        296.87        283.57         6.71 o                         
   9   1  12        123.72        121.46         4.75 o                         
  10   1  12         96.45         93.87         4.31 o                         
  11   1  12         24.28         23.37         2.04 o                         
  12   1  12          7.21          5.81         1.41 o                         
  13   1  12          4.36          5.80         1.33 o                         
  14   1  12         62.80         63.48         2.64 o                         
  15   1  12         75.52         80.62         4.05 o                         
 -17   2  12          4.03          5.70         1.23 o                         
 -16   2  12         45.35         43.90         2.68 o                         
 -15   2  12         25.77         27.66         2.45 o                         
 -14   2  12        267.66        274.06         7.85 o                         
 -13   2  12         19.81         23.29         1.98 o                         
 -12   2  12        284.92        264.39         6.78 o                         
 -11   2  12         79.93         86.06         7.04 o                         
 -10   2  12        395.38        386.00        14.82 o                         
  -9   2  12         39.89         23.23        17.28 o                         
  -8   2  12        108.59        120.47        26.16 o                         
  -7   2  12         52.11         32.72        14.01 o                         
  -6   2  12        126.39        130.47        24.14 o                         
  -5   2  12       1074.13       1021.35        81.85 o                         
  -4   2  12        108.97        122.37        26.11 o                         
  -3   2  12       1029.31       1043.81        76.93 o                         
  -2   2  12        528.55        479.26        42.16 o                         
  -1   2  12       2376.32       2581.91        76.49 o                         
   0   2  12       1263.98       1349.35        62.23 o                         
   1   2  12       2685.74       2986.73        94.42 o                         
   2   2  12        183.76        153.55        22.45 o                         
   3   2  12        298.72        256.07        29.89 o                         
   4   2  12        294.13        274.86        42.50 o                         
   5   2  12         68.54         96.49        27.46 o                         
   6   2  12         52.62         53.98        21.91 o                         
   7   2  12         90.92        106.80        44.87 o                         
   8   2  12        202.57        234.65        71.07 o                         
   9   2  12        201.49        250.54        74.66 o                         
  10   2  12         81.68         89.48         5.68 o                         
  11   2  12         72.21         82.62         3.18 o                         
  12   2  12         36.66         35.80         2.21 o                         
  13   2  12        122.48        129.44         3.59 o                         
  14   2  12         35.60         40.25         5.24 o                         
  15   2  12         23.89         27.39         2.41 o                         
 -16   3  12         60.69         67.46         2.57 o                         
 -15   3  12         10.23         12.98         2.19 o                         
 -14   3  12         71.96         69.93         3.40 o                         
 -13   3  12         42.02         43.72         3.00 o                         
 -12   3  12         73.99         67.11         5.30 o                         
 -11   3  12         59.10         59.15         5.07 o                         
 -10   3  12         62.53         62.12         4.97 o                         
  -9   3  12        200.07        191.25        31.12 o                         
  -8   3  12         17.57         13.79        17.11 o                         
  -7   3  12        130.01        118.60        32.09 o                         
  -6   3  12         23.83         23.18        28.49 o                         
  -5   3  12        124.95        119.24        31.08 o                         
  -4   3  12         97.27        117.89        29.58 o                         
  -3   3  12        782.53        850.01        78.00 o                         
  -2   3  12         33.73         62.66        17.26 o                         
  -1   3  12        206.32        190.64        30.00 o                         
   0   3  12         80.27         72.59        18.77 o                         
   1   3  12        222.03        250.55        40.62 o                         
   2   3  12        439.23        522.73        93.03 o                         
   3   3  12        440.87        541.96        98.22 o                         
   4   3  12        396.20        320.38        77.47 o                         
   5   3  12        132.27        129.57        51.02 o                         
   6   3  12        116.28        118.62         7.61 o                         
   7   3  12        542.96        457.10        97.38 o                         
   8   3  12        160.64        159.27         7.35 o                         
   9   3  12         52.81         56.46         4.65 o                         
  10   3  12         46.09         50.48         4.31 o                         
  11   3  12        100.06         98.89         5.71 o                         
  12   3  12         14.20         17.46         2.64 o                         
  13   3  12         16.85         17.04         2.38 o                         
  14   3  12         12.80         11.71         1.88 o                         
 -15   4  12          5.41          6.51         1.52 o                         
 -14   4  12          6.01          3.93         1.70 o                         
 -13   4  12         23.36         25.11         2.94 o                         
 -12   4  12         14.38         14.83         2.90 o                         
  -7   4  12        180.34        161.41        60.37 o                         
  -6   4  12        366.07        393.88        93.03 o                         
  -5   4  12        312.61        281.04        72.30 o                         
  -4   4  12         69.01         39.13        26.85 o                         
  -3   4  12        111.16         98.22        31.52 o                         
  -2   4  12        301.61        266.80        39.78 o                         
  -1   4  12        383.85        402.36        61.24 o                         
   0   4  12         92.65         39.56        26.24 o                         
   1   4  12        244.06        177.67        41.92 o                         
   2   4  12        263.61        241.51        49.00 o                         
   3   4  12        183.66        180.87        43.60 o                         
   4   4  12         34.68        134.43        54.43 o                         
   8   4  12         30.27         35.56         3.53 o                         
   9   4  12         84.09         82.46         4.98 o                         
  10   4  12         21.16         19.97         2.58 o                         
  11   4  12          3.33          4.62         1.55 o                         
  12   4  12          3.22          2.40         1.20 o                         
 -12   5  12          2.81          2.68         1.29 o                         
 -11   5  12          9.98          9.04         1.89 o                         
 -10   5  12         12.65         10.36         2.21 o                         
  -4  -7  13          8.65          9.77         1.45 o                         
  -3  -7  13          6.69          6.31         1.32 o                         
  -2  -7  13          5.26          5.78         1.24 o                         
 -10  -6  13          7.22         12.87         1.81 o                         
  -9  -6  13         21.55         25.25         1.70 o                         
  -8  -6  13          5.17          5.49         1.25 o                         
  -7  -6  13         25.26         26.55         2.16 o                         
  -6  -6  13          6.73          5.97         2.63 o                         
  -5  -6  13         55.78         57.87         2.43 o                         
  -4  -6  13         27.07         26.81         1.81 o                         
  -3  -6  13         25.59         30.13         2.40 o                         
  -2  -6  13          1.78          1.50         1.08 o                         
  -1  -6  13         43.22         46.82         2.21 o                         
   0  -6  13         26.34         30.63         1.99 o                         
   1  -6  13         21.58         22.34         1.52 o                         
   2  -6  13         11.27         11.34         1.46 o                         
   3  -6  13         26.89         30.21         1.92 o                         
   4  -6  13         24.63         19.77         2.10 o                         
   5  -6  13         16.83         18.01         3.45 o                         
   6  -6  13         28.35         27.54         4.38 o                         
   7  -6  13          9.80          9.24         3.34 o                         
 -13  -5  13          3.95          5.12         1.00 o                         
 -12  -5  13          3.67          7.16         2.55 o                         
 -11  -5  13          5.41          5.64         1.37 o                         
 -10  -5  13         67.88         69.79         2.63 o                         
  -9  -5  13         21.75         20.16         2.13 o                         
  -8  -5  13          5.63          6.36         1.86 o                         
  -7  -5  13         75.21         78.73         3.90 o                         
  -6  -5  13         10.00          9.56         1.88 o                         
  -5  -5  13         37.00         40.99         2.09 o                         
  -4  -5  13         21.81         20.95         1.88 o                         
  -3  -5  13        198.42        184.29         3.79 o                         
  -2  -5  13        276.06        275.12         4.57 o                         
  -1  -5  13        351.95        347.27         4.67 o                         
   0  -5  13         82.08         73.59         2.26 o                         
   1  -5  13        205.48        198.67         5.30 o                         
   2  -5  13         37.38         37.69         2.17 o                         
   3  -5  13         31.53         32.09         2.04 o                         
   4  -5  13         76.72         77.07         2.84 o                         
   5  -5  13         94.78         99.73         2.76 o                         
   6  -5  13          6.82          7.83         1.12 o                         
   7  -5  13         17.92         16.35         1.39 o                         
   8  -5  13          1.80          0.41         1.03 o                         
   9  -5  13          4.75          3.98         1.03 o                         
  10  -5  13          3.90          2.83         0.79 o                         
  11  -5  13         11.69          9.15         1.44 o                         
 -15  -4  13         13.18         12.80         1.30 o                         
 -14  -4  13         31.56         31.69         2.13 o                         
 -13  -4  13         24.82         26.66         2.38 o                         
 -12  -4  13          7.88          8.00         1.05 o                         
 -11  -4  13         54.04         57.16         2.74 o                         
 -10  -4  13         27.92         29.12         2.03 o                         
  -9  -4  13         37.69         40.17         2.03 o                         
  -8  -4  13         33.17         32.87         2.26 o                         
  -7  -4  13        251.05        236.59         5.64 o                         
  -6  -4  13         47.03         50.22         2.67 o                         
  -5  -4  13        365.55        353.80         7.70 o                         
  -4  -4  13        179.68        169.34         7.09 o                         
  -3  -4  13        182.51        176.12        14.30 o                         
  -2  -4  13        102.30         95.81         3.23 o                         
  -1  -4  13        328.33        300.35         5.68 o                         
   0  -4  13         52.26         47.24         5.01 o                         
   1  -4  13        194.68        184.75         3.72 o                         
   2  -4  13        223.87        206.26        12.50 o                         
   3  -4  13        142.62        136.47         4.66 o                         
   4  -4  13         82.02         83.83         6.06 o                         
   5  -4  13        169.23        160.41         4.03 o                         
   6  -4  13         77.95         79.59         2.93 o                         
   7  -4  13         43.71         40.59         2.53 o                         
   8  -4  13         36.28         34.66         2.33 o                         
   9  -4  13         22.56         20.31         1.55 o                         
  10  -4  13         46.53         42.59         1.89 o                         
  11  -4  13          9.19          8.11         0.98 o                         
  12  -4  13          3.92          5.58         0.79 o                         
  13  -4  13          4.50          1.93         1.09 o                         
 -16  -3  13        105.29        132.60         5.30 o                         
 -15  -3  13         75.25         78.39         2.91 o                         
 -14  -3  13         54.96         53.50         2.51 o                         
 -13  -3  13        132.79        130.59         2.52 o                         
 -12  -3  13         91.88         84.59         3.38 o                         
 -11  -3  13         31.30         29.48         1.70 o                         
 -10  -3  13        247.40        239.23         4.23 o                         
  -9  -3  13         92.81         90.89         2.72 o                         
  -8  -3  13        202.32        196.78         4.36 o                         
  -7  -3  13        197.91        188.10         3.62 o                         
  -6  -3  13        117.98        109.76         7.83 o                         
  -5  -3  13        326.13        349.89        22.62 o                         
  -4  -3  13        303.60        287.26        11.73 o                         
  -3  -3  13        750.74        758.54        54.66 o                         
  -2  -3  13         51.36         49.39        16.12 o                         
  -1  -3  13        248.55        264.56        37.31 o                         
   0  -3  13        112.59        125.57        27.18 o                         
   1  -3  13        167.23        184.73        33.17 o                         
   2  -3  13        123.80        110.93        27.35 o                         
   3  -3  13        304.31        279.77        42.58 o                         
   4  -3  13        124.75         84.52        25.04 o                         
   5  -3  13        324.47        312.07        18.18 o                         
   6  -3  13        110.95        111.51         4.28 o                         
   7  -3  13        297.06        288.68        16.93 o                         
   8  -3  13        154.86        162.60         4.02 o                         
   9  -3  13         51.98         54.80         2.45 o                         
  10  -3  13         16.16         12.65         1.42 o                         
  11  -3  13        103.18         99.43         3.14 o                         
  12  -3  13         47.30         47.46         1.98 o                         
  13  -3  13         13.00         12.09         1.05 o                         
  14  -3  13         34.41         31.53         1.62 o                         
 -17  -2  13          4.99          3.90         1.11 o                         
 -16  -2  13          5.41          8.20         2.10 o                         
 -15  -2  13         51.49         49.23         2.43 o                         
 -14  -2  13         62.14         71.13         3.81 o                         
 -13  -2  13         97.57        101.08         2.57 o                         
 -12  -2  13         51.84         47.71         2.12 o                         
 -11  -2  13         75.77         74.41         2.72 o                         
 -10  -2  13        142.39        147.15         3.00 o                         
  -9  -2  13         45.36         42.11         1.83 o                         
  -8  -2  13         23.68         21.34         5.18 o                         
  -7  -2  13         12.12         11.44         6.84 o                         
  -6  -2  13         38.16         29.11         7.19 o                         
  -5  -2  13       1107.39       1158.07        17.23 o                         
  -4  -2  13       1070.42       1120.77        18.64 o                         
  -3  -2  13        305.36        292.96         8.19 o                         
  -2  -2  13         86.91        103.54         9.30 o                         
  -1  -2  13       2808.84       3114.53        92.66 o                         
   0  -2  13        300.73        352.57        36.42 o                         
   1  -2  13       1767.78       1874.03        87.61 o                         
   2  -2  13        115.42        128.24        24.55 o                         
   3  -2  13        677.07        764.87        61.36 o                         
   4  -2  13        403.51        432.21        47.74 o                         
   5  -2  13        114.85        100.79        24.38 o                         
   6  -2  13         47.87         32.57        16.21 o                         
   7  -2  13         88.68         81.86         4.32 o                         
   8  -2  13        162.86        165.69         6.63 o                         
   9  -2  13        172.06        159.99         4.57 o                         
  10  -2  13         28.73         26.46         1.94 o                         
  11  -2  13         33.53         34.27         2.07 o                         
  12  -2  13         94.80         93.91         3.02 o                         
  13  -2  13         96.47        103.17         2.85 o                         
  14  -2  13          5.26          5.90         1.16 o                         
  15  -2  13         24.54         22.06         1.28 o                         
 -18  -1  13         27.08         27.47         2.31 o                         
 -17  -1  13         39.43         41.05         2.73 o                         
 -16  -1  13         12.08         16.37         1.67 o                         
 -15  -1  13         14.03         15.69         1.76 o                         
 -14  -1  13         68.49         75.23         2.90 o                         
 -13  -1  13         96.25         89.84         2.39 o                         
 -12  -1  13         95.20         88.11         2.63 o                         
 -11  -1  13         90.70         83.94         6.21 o                         
 -10  -1  13        177.00        181.30         3.81 o                         
  -9  -1  13         58.91         25.84        21.28 o                         
  -8  -1  13         16.66          9.77        11.06 o                         
  -7  -1  13        426.08        411.99        50.56 o                         
  -6  -1  13       1162.32       1272.51        63.47 o                         
  -5  -1  13       1195.35       1274.36        50.43 o                         
  -4  -1  13        327.71        354.84        11.55 o                         
  -3  -1  13        237.75        260.34         8.21 o                         
  -2  -1  13        292.54        318.31         7.93 o                         
  -1  -1  13       1001.62       1048.23        20.74 o                         
   0  -1  13        214.96        253.10        15.04 o                         
   1  -1  13       1581.34       1736.21        64.70 o                         
   2  -1  13        669.64        742.11        37.93 o                         
   3  -1  13       2191.30       2558.42        95.06 o                         
   4  -1  13        240.47        211.32        28.74 o                         
   5  -1  13        509.77        503.12        49.10 o                         
   6  -1  13        534.92        563.11        55.36 o                         
   7  -1  13         45.42         22.73        13.71 o                         
   8  -1  13        230.19        218.65        11.24 o                         
   9  -1  13        162.27        158.85         8.98 o                         
  10  -1  13         27.66         25.69         2.15 o                         
  11  -1  13         59.06         58.08         2.92 o                         
  12  -1  13          6.62          5.27         1.39 o                         
  13  -1  13          3.72          5.68         1.42 o                         
  14  -1  13         24.83         25.92         1.87 o                         
  15  -1  13         69.41         68.06         4.09 o                         
 -18   0  13          3.97          4.30         0.99 o                         
 -17   0  13          3.29          2.14         1.20 o                         
 -16   0  13        160.45        170.74         3.53 o                         
 -15   0  13         14.42         16.91         1.59 o                         
 -14   0  13         37.44         39.09         2.50 o                         
 -13   0  13        155.96        148.26         5.28 o                         
 -12   0  13         18.65         20.97         5.92 o                         
 -11   0  13         21.46         20.47         1.35 o                         
 -10   0  13         45.71         18.71        28.80 o                         
  -9   0  13        201.82        202.52        31.85 o                         
  -8   0  13         65.04         56.54        16.72 o                         
  -7   0  13        102.05         77.74        17.48 o                         
  -6   0  13        350.71        403.57        38.33 o                         
  -5   0  13        779.86        756.05        49.82 o                         
  -4   0  13        524.30        599.98        41.96 o                         
  -3   0  13         84.87        111.13        12.76 o                         
  -2   0  13        707.02        696.27        26.52 o                         
  -1   0  13         23.45         21.67         5.53 o                         
   0   0  13          3.62         -1.27         3.95 o                         
   1   0  13        237.37        246.40        24.78 o                         
   2   0  13        188.18        206.78        29.40 o                         
   3   0  13        837.56        928.68        67.41 o                         
   4   0  13        412.86        411.07        48.73 o                         
   5   0  13        164.19        150.46        31.16 o                         
   6   0  13        635.41        702.56        74.71 o                         
   7   0  13       1115.63       1182.92        82.89 o                         
   8   0  13        184.68        196.83         8.41 o                         
   9   0  13         68.03         63.29        13.70 o                         
  10   0  13         46.49         44.54         2.82 o                         
  11   0  13        184.66        187.54         4.23 o                         
  12   0  13          9.14          9.81         1.27 o                         
  13   0  13          6.26          8.24         1.22 o                         
  14   0  13          0.40          0.16         0.82 o                         
  15   0  13          2.41          2.30         0.70 o                         
  16   0  13          3.63          3.41         1.35 o                         
 -18   1  13         27.12         26.95         1.64 o                         
 -17   1  13         39.42         40.66         1.94 o                         
 -16   1  13         12.10         17.36         1.68 o                         
 -15   1  13         14.03         14.58         1.70 o                         
 -14   1  13         68.15         78.90         3.19 o                         
 -13   1  13         96.23         87.92         3.46 o                         
 -12   1  13         95.55         91.41         5.36 o                         
 -11   1  13         90.79         83.30         6.57 o                         
 -10   1  13        176.65        185.73        13.80 o                         
  -9   1  13         58.70         20.01        14.42 o                         
  -8   1  13         16.79          5.34         9.93 o                         
  -7   1  13        426.01        402.87        42.17 o                         
  -6   1  13       1161.72       1140.34        67.55 o                         
  -5   1  13       1194.10       1206.57        66.85 o                         
  -4   1  13        328.07        321.79        41.38 o                         
  -3   1  13        237.10        257.39        25.84 o                         
  -2   1  13        291.83        283.56        22.11 o                         
  -1   1  13       1000.25       1051.57        46.96 o                         
   0   1  13        214.99        223.65        25.15 o                         
   1   1  13       1581.69       1613.92        69.05 o                         
   2   1  13        669.74        728.07        48.04 o                         
   3   1  13       2191.77       2490.69       217.22 o                         
   4   1  13        240.70        289.02        43.17 o                         
   5   1  13        509.14        448.31        55.98 o                         
   6   1  13        534.04        559.06        65.47 o                         
   7   1  13         45.37         84.15        27.16 o                         
   8   1  13        229.85        217.90        10.62 o                         
   9   1  13        162.07        164.53        13.23 o                         
  10   1  13         27.67         27.12         2.09 o                         
  11   1  13         59.16         60.12         2.92 o                         
  12   1  13          6.59          5.49         1.33 o                         
  13   1  13          3.74          4.29         1.25 o                         
  14   1  13         24.88         23.90         1.74 o                         
  15   1  13         69.44         68.79         2.39 o                         
 -17   2  13          5.02          7.13         1.64 o                         
 -16   2  13          5.43          7.10         3.66 o                         
 -15   2  13         51.52         51.88         3.19 o                         
 -14   2  13         62.10         70.98         3.30 o                         
 -13   2  13         97.54        109.54         3.71 o                         
 -12   2  13         51.87         47.39         3.24 o                         
 -11   2  13         75.80         74.60         7.99 o                         
 -10   2  13        142.06        138.98         6.36 o                         
  -9   2  13         45.51         35.96         5.27 o                         
  -8   2  13         23.72         14.71        22.24 o                         
  -7   2  13         12.09          6.67         9.44 o                         
  -6   2  13         38.22         23.84        14.28 o                         
  -5   2  13       1106.08       1101.08       105.27 o                         
  -4   2  13       1070.91       1063.93        82.03 o                         
  -3   2  13        305.76        325.00        44.32 o                         
  -2   2  13         86.96         89.13        14.81 o                         
  -1   2  13       2807.77       3157.78        88.37 o                         
   0   2  13        300.70        321.10        36.96 o                         
   1   2  13       1768.83       1824.93        77.01 o                         
   2   2  13        114.99         69.41        16.40 o                         
   3   2  13        676.60        732.64        52.23 o                         
   4   2  13        403.72        420.02        51.98 o                         
   5   2  13        114.73        128.07        31.48 o                         
   6   2  13         47.66         38.70        20.13 o                         
   7   2  13         88.84         50.40        33.09 o                         
   8   2  13        162.49        241.48        70.47 o                         
  10   2  13         28.59         24.04         3.42 o                         
  11   2  13         33.63         38.89         2.44 o                         
  12   2  13         94.90         97.85         3.36 o                         
  13   2  13         96.47        102.10         3.69 o                         
  14   2  13          5.25          4.09         1.12 o                         
  15   2  13         24.59         26.71         2.27 o                         
 -16   3  13        105.32        117.90         4.00 o                         
 -15   3  13         75.39         81.91         3.31 o                         
 -14   3  13         55.01         56.03         3.09 o                         
 -13   3  13        132.82        129.44         5.71 o                         
 -12   3  13         91.71         85.89         5.62 o                         
 -11   3  13         31.37         34.19         3.79 o                         
 -10   3  13        247.81        247.14         9.13 o                         
  -9   3  13         92.81         94.11        10.60 o                         
  -8   3  13        201.97        200.06         8.00 o                         
  -7   3  13        197.78        169.66        39.98 o                         
  -6   3  13        118.02         86.18        27.81 o                         
  -5   3  13        326.12        328.25        51.90 o                         
  -4   3  13        303.48        269.65        45.39 o                         
  -3   3  13        750.76        744.31        74.74 o                         
  -2   3  13         51.46         46.55        25.36 o                         
  -1   3  13        248.86        231.76        33.70 o                         
   0   3  13        112.44        117.65        38.72 o                         
   1   3  13        166.85        208.49        40.99 o                         
   2   3  13        123.99        116.38        45.07 o                         
   3   3  13        303.88        381.13        82.50 o                         
   4   3  13        124.24        132.11        51.86 o                         
   5   3  13        325.20        359.09        40.51 o                         
   6   3  13        110.83        105.69        18.19 o                         
   7   3  13        296.71        297.81        27.04 o                         
   8   3  13        154.76        158.34         7.31 o                         
   9   3  13         52.05         64.41         4.78 o                         
  10   3  13         16.15         14.39         2.83 o                         
  11   3  13        103.02        101.73         5.69 o                         
  12   3  13         47.35         51.11         3.92 o                         
  13   3  13         13.00         15.14         2.20 o                         
  14   3  13         34.43         34.44         2.50 o                         
 -15   4  13         13.15         14.00         1.85 o                         
 -14   4  13         31.55         26.58         2.83 o                         
 -13   4  13         24.86         18.53         2.72 o                         
 -12   4  13          7.86          5.16         2.06 o                         
  -6   4  13         46.96        119.68        50.97 o                         
  -5   4  13        366.02        326.20        77.49 o                         
  -4   4  13        179.81        210.96        50.43 o                         
  -3   4  13        182.37        201.48        36.64 o                         
  -2   4  13        102.08         83.08        28.84 o                         
  -1   4  13        328.21        320.66        55.77 o                         
   0   4  13         52.27         10.07        36.95 o                         
   1   4  13        194.35        133.53        38.08 o                         
   2   4  13        223.54        154.99        40.12 o                         
   3   4  13        142.97         91.53        51.81 o                         
   4   4  13         81.86        154.43        59.50 o                         
   8   4  13         36.17         41.70         3.69 o                         
   9   4  13         22.51         21.52         2.77 o                         
  10   4  13         46.61         47.75         3.56 o                         
  11   4  13          9.18          9.32         1.80 o                         
  12   4  13          3.91          5.35         1.31 o                         
 -12   5  13          3.67          2.48         1.28 o                         
 -11   5  13          5.43          7.21         1.82 o                         
 -10   5  13         67.97         60.00         4.04 o                         
  -3  -7  14         10.10          9.07         1.34 o                         
 -10  -6  14          0.84          6.79         1.50 o                         
  -9  -6  14          6.24          9.67         1.60 o                         
  -8  -6  14         21.95         20.01         3.49 o                         
  -7  -6  14         54.46         59.28         5.20 o                         
  -6  -6  14         26.97         29.11         3.01 o                         
  -5  -6  14         57.48         61.34         3.32 o                         
  -4  -6  14         28.72         28.50         1.84 o                         
  -3  -6  14         38.92         43.88         2.19 o                         
  -2  -6  14         11.41         13.67         1.41 o                         
  -1  -6  14         18.58         17.69         1.88 o                         
   0  -6  14         65.06         72.10         2.42 o                         
   1  -6  14          8.68          9.28         1.15 o                         
   2  -6  14          9.24          8.03         1.45 o                         
   3  -6  14          9.64         12.83         1.81 o                         
   4  -6  14         28.23         26.40         2.04 o                         
   5  -6  14         17.12         18.54         2.75 o                         
   6  -6  14          5.52          7.15         3.13 o                         
   7  -6  14         18.04         18.03         1.64 o                         
 -13  -5  14         11.94         10.58         1.09 o                         
 -12  -5  14          0.75          4.50         3.17 o                         
 -11  -5  14          4.04          3.66         1.26 o                         
 -10  -5  14          7.95          7.16         1.26 o                         
  -9  -5  14         21.22         18.72         2.88 o                         
  -8  -5  14          8.58          5.80         1.58 o                         
  -7  -5  14         33.28         40.48         2.95 o                         
  -6  -5  14         33.27         30.44         2.70 o                         
  -5  -5  14         33.14         33.95         2.45 o                         
  -4  -5  14         63.73         63.13         2.54 o                         
  -3  -5  14        174.00        176.96         3.70 o                         
  -2  -5  14         36.08         36.59         1.85 o                         
  -1  -5  14        156.93        160.04         3.20 o                         
   0  -5  14          0.23          1.77         1.02 o                         
   1  -5  14         54.48         51.20         1.95 o                         
   2  -5  14         91.19         98.64         2.81 o                         
   3  -5  14         69.61         72.25         2.45 o                         
   4  -5  14         22.94         21.13         1.47 o                         
   5  -5  14         11.64         14.08         1.27 o                         
   6  -5  14         53.29         54.22         1.99 o                         
   7  -5  14         22.07         23.82         1.56 o                         
   8  -5  14         22.97         25.55         1.46 o                         
   9  -5  14          7.50          7.80         1.10 o                         
  10  -5  14          2.04          2.87         0.74 o                         
 -15  -4  14         16.52         16.94         1.35 o                         
 -14  -4  14         31.39         34.51         2.34 o                         
 -13  -4  14         40.42         45.28         2.55 o                         
 -12  -4  14         10.81          8.58         1.03 o                         
 -11  -4  14         76.41         75.17         2.54 o                         
 -10  -4  14         57.86         59.24         2.69 o                         
  -9  -4  14         67.29         69.56         2.58 o                         
  -8  -4  14         73.45         74.43         2.80 o                         
  -7  -4  14        137.52        132.67         3.57 o                         
  -6  -4  14        370.67        374.24         7.88 o                         
  -5  -4  14        164.57        167.71         3.23 o                         
  -4  -4  14         75.73         84.80         2.55 o                         
  -3  -4  14        208.94        202.09         4.52 o                         
  -2  -4  14        244.18        230.86         7.41 o                         
  -1  -4  14        161.61        154.28         8.86 o                         
   0  -4  14         28.37         25.89         1.53 o                         
   1  -4  14        177.88        166.55         3.22 o                         
   2  -4  14        213.73        210.86         5.28 o                         
   3  -4  14        120.63        114.70        13.33 o                         
   4  -4  14        169.88        159.99         4.02 o                         
   5  -4  14        110.62        111.07         3.40 o                         
   6  -4  14         74.15         74.36         2.81 o                         
   7  -4  14         28.25         28.80         2.18 o                         
   8  -4  14         48.90         47.43         2.59 o                         
   9  -4  14         12.97         11.20         1.24 o                         
  10  -4  14         37.30         37.70         1.77 o                         
  11  -4  14         14.36         12.23         1.21 o                         
  12  -4  14          1.89          2.17         0.98 o                         
 -16  -3  14         74.10         79.56         4.24 o                         
 -15  -3  14         47.68         52.54         3.26 o                         
 -14  -3  14        112.65        117.30         3.44 o                         
 -13  -3  14        106.82        115.48         2.53 o                         
 -12  -3  14         62.41         61.24         2.54 o                         
 -11  -3  14        100.47         93.84         2.74 o                         
 -10  -3  14         42.23         40.94         1.80 o                         
  -9  -3  14        329.95        314.31         4.84 o                         
  -8  -3  14        315.88        294.28         4.62 o                         
  -7  -3  14        168.65        165.21         4.36 o                         
  -6  -3  14        118.53        119.24         3.80 o                         
  -5  -3  14        586.65        577.69        19.79 o                         
  -4  -3  14        121.72        118.85        13.77 o                         
  -3  -3  14        190.18        171.56        26.24 o                         
  -2  -3  14        439.36        441.45        50.63 o                         
  -1  -3  14        161.84        157.18        29.78 o                         
   0  -3  14        127.07         85.36        22.69 o                         
   1  -3  14         44.06         28.82        33.95 o                         
   2  -3  14        447.92        476.09        55.63 o                         
   3  -3  14        345.79        354.56        52.34 o                         
   4  -3  14        119.04        127.54        17.66 o                         
   5  -3  14         96.98         87.57         3.93 o                         
   6  -3  14        304.56        293.28        19.59 o                         
   7  -3  14        263.16        251.70         4.90 o                         
   8  -3  14         16.55         13.52         1.49 o                         
   9  -3  14         65.94         71.57         2.75 o                         
  10  -3  14         63.23         62.36         2.51 o                         
  11  -3  14         61.08         58.17         2.28 o                         
  12  -3  14          8.62          8.55         1.11 o                         
  13  -3  14         20.32         19.85         1.39 o                         
  14  -3  14          4.13          4.38         1.20 o                         
 -17  -2  14          9.96         11.33         1.38 o                         
 -16  -2  14         43.87         50.18         2.73 o                         
 -15  -2  14         54.47         55.61         2.57 o                         
 -14  -2  14        255.18        265.79         6.65 o                         
 -13  -2  14         62.65         61.06         2.43 o                         
 -12  -2  14        196.65        193.37         3.84 o                         
 -11  -2  14         82.31         84.65         2.40 o                         
 -10  -2  14         30.94         32.05         1.56 o                         
  -9  -2  14        106.76         98.66         2.44 o                         
  -8  -2  14         22.35         20.35        10.75 o                         
  -7  -2  14         24.05         23.80        13.36 o                         
  -6  -2  14         60.64         74.26         5.59 o                         
  -5  -2  14        498.82        507.50        20.70 o                         
  -4  -2  14        185.05        188.43        11.67 o                         
  -3  -2  14         67.03         72.18         4.22 o                         
  -2  -2  14        185.76        177.91         7.84 o                         
  -1  -2  14       1524.55       1630.91        78.95 o                         
   0  -2  14       1981.61       2170.26        93.55 o                         
   1  -2  14        673.41        781.53        58.36 o                         
   2  -2  14        793.64        788.23        61.00 o                         
   3  -2  14        650.61        715.69        61.34 o                         
   4  -2  14        240.55        236.28        36.09 o                         
   5  -2  14        392.87        412.61        49.96 o                         
   6  -2  14        138.06        126.61         7.58 o                         
   7  -2  14         58.99         57.57        12.45 o                         
   8  -2  14        205.04        189.88         7.22 o                         
   9  -2  14        103.20         96.06         3.17 o                         
  10  -2  14         13.78         13.84         1.53 o                         
  11  -2  14         61.86         69.41         2.71 o                         
  12  -2  14          3.42          4.41         1.22 o                         
  13  -2  14         64.28         65.60         2.74 o                         
  14  -2  14         16.84         16.51         1.39 o                         
  15  -2  14         13.60         14.24         3.22 o                         
 -18  -1  14          5.75          3.84         1.51 o                         
 -17  -1  14         32.85         38.09         1.88 o                         
 -16  -1  14         24.30         25.37         1.85 o                         
 -15  -1  14         19.38         19.74         1.86 o                         
 -14  -1  14         24.12         21.86         2.00 o                         
 -13  -1  14        111.45        106.80         2.60 o                         
 -12  -1  14         44.45         46.25         1.98 o                         
 -11  -1  14        220.10        220.72         7.43 o                         
 -10  -1  14         61.99         56.58         2.02 o                         
  -9  -1  14         78.33         48.87        21.77 o                         
  -8  -1  14         30.99          8.03        27.97 o                         
  -7  -1  14        596.90        587.13        63.12 o                         
  -6  -1  14         35.27         39.42        11.41 o                         
  -5  -1  14        851.64        919.88        47.32 o                         
  -4  -1  14       1789.33       1967.89        34.78 o                         
  -3  -1  14       1567.10       1754.67        18.78 o                         
  -2  -1  14        851.93        969.06         7.72 o                         
  -1  -1  14       1261.08       1398.87        12.92 o                         
   0  -1  14       1565.56       1726.94        65.98 o                         
   1  -1  14       1413.98       1631.22        53.71 o                         
   2  -1  14        343.32        299.14        24.84 o                         
   3  -1  14        455.00        539.61        45.07 o                         
   4  -1  14        280.12        262.56        34.75 o                         
   5  -1  14        257.86        265.38        35.93 o                         
   6  -1  14        101.78         98.46        24.78 o                         
   7  -1  14        114.60        109.83         4.73 o                         
   8  -1  14        191.21        186.08         7.84 o                         
   9  -1  14         52.75         50.46         5.22 o                         
  10  -1  14         29.52         28.71         1.86 o                         
  11  -1  14         48.30         43.87         2.69 o                         
  12  -1  14         19.33         22.27         1.99 o                         
  13  -1  14         10.96         10.71         2.03 o                         
  14  -1  14         24.14         27.61         1.81 o                         
  15  -1  14         39.73         38.80         1.77 o                         
 -18   0  14          0.52          1.92         0.96 o                         
 -17   0  14          4.15          4.76         0.86 o                         
 -16   0  14        214.73        216.92         3.93 o                         
 -15   0  14          9.49         10.95         1.58 o                         
 -14   0  14         14.34         17.01         1.81 o                         
 -13   0  14        128.04        127.63         4.05 o                         
 -12   0  14        223.98        217.51         3.90 o                         
 -11   0  14          0.18          0.65         0.76 o                         
 -10   0  14        148.25        151.65        24.87 o                         
  -9   0  14        357.04        377.40        49.23 o                         
  -8   0  14        146.77        128.00        24.75 o                         
  -7   0  14         24.40         28.22        12.40 o                         
  -6   0  14        582.65        665.46        49.63 o                         
  -5   0  14       1097.61       1187.73        63.61 o                         
  -4   0  14         65.22         79.84        16.92 o                         
  -3   0  14        441.49        437.96        25.80 o                         
  -2   0  14        442.37        467.85        22.54 o                         
  -1   0  14        202.21        232.11        10.27 o                         
   0   0  14         44.45         40.85        11.88 o                         
   1   0  14        617.91        691.71        43.44 o                         
   2   0  14        377.55        381.63        41.21 o                         
   3   0  14        110.56        140.26        26.67 o                         
   4   0  14        300.35        293.90        42.61 o                         
   5   0  14        144.96        148.99        32.89 o                         
   6   0  14         62.48         47.28        16.95 o                         
   7   0  14        606.54        608.18        60.58 o                         
   8   0  14         54.62         57.00         3.41 o                         
   9   0  14         39.80         39.46         3.36 o                         
  10   0  14          1.60          2.54         0.98 o
[truncated: 457,248 more chars]
