# Supplementary material for: Crystal structures of ten enanti­opure Schiff bases bearing a naphthyl group
Source: Acta Crystallogr E Crystallogr Commun. 2016 Mar 31;72(Pt 4):583–9. doi: 10.1107/S2056989016004692 (PMC4910349; doi:10.1107/S2056989016004692)
Supplement: Supplementary file 3 [file e-72-00583-2sup3.hkl]

data_2                                                                          
_shelx_title ' IMXXIIB_4_Cu in P2(1)2(1)2(1)'                                   
_shelx_refln_list_code          4                                               
_shelx_F_calc_maximum      119.68                                               
_exptl_crystal_F_000       584.00                                               
_reflns_d_resolution_high  0.8400                                               
                                                                                
loop_                                                                           
 _space_group_symop_operation_xyz                                               
 'x, y, z'                                                                      
 '-x+1/2, -y, z+1/2'                                                            
 '-x, y+1/2, -z+1/2'                                                            
 'x+1/2, -y+1/2, -z'                                                            
                                                                                
_cell_length_a     6.0946                                                       
_cell_length_b     7.5732                                                       
_cell_length_c    34.0460                                                       
_cell_angle_alpha  90.000                                                       
_cell_angle_beta   90.000                                                       
_cell_angle_gamma  90.000                                                       
                                                                                
_shelx_F_squared_multiplier     1.000                                           
                                                                                
loop_                                                                           
 _refln_index_h                                                                 
 _refln_index_k                                                                 
 _refln_index_l                                                                 
 _refln_F_squared_calc                                                          
 _refln_F_squared_meas                                                          
 _refln_F_squared_sigma                                                         
 _refln_observed_status                                                         
   2   0   0       8596.62       8636.93        70.79 o                         
   4   0   0         25.04         30.07         3.23 o                         
   6   0   0          6.91         16.40         3.95 o                         
   1   1   0       1688.08       1627.34        15.10 o                         
   2   1   0        259.92        307.03         3.38 o                         
   3   1   0         23.84         38.54         2.21 o                         
   4   1   0          2.72          1.86         1.96 o                         
   5   1   0          3.27          5.69         1.30 o                         
   6   1   0          4.51          6.75         3.80 o                         
   7   1   0         29.17         24.76         4.31 o                         
   0   2   0       4684.10       4512.08        22.37 o                         
   1   2   0       3237.72       3170.12        27.93 o                         
   2   2   0        158.37        183.10         3.15 o                         
   3   2   0          2.23         -0.91         1.65 o                         
   4   2   0          1.30          1.73         1.89 o                         
   5   2   0         18.54         21.43         2.62 o                         
   6   2   0         10.46         10.97         3.92 o                         
   7   2   0          0.00          4.15         4.22 o                         
   1   3   0         96.28        118.92         2.98 o                         
   2   3   0        592.95        642.22        18.70 o                         
   3   3   0          0.90          1.89         1.96 o                         
   4   3   0         25.66         29.57         3.56 o                         
   5   3   0         13.67         18.30         4.49 o                         
   6   3   0         16.22         15.01         3.90 o                         
   0   4   0        172.65        170.30         6.67 o                         
   1   4   0         40.92         60.90         3.50 o                         
   2   4   0        111.06        113.27         5.21 o                         
   3   4   0         37.80         40.83         3.23 o                         
   4   4   0         30.55         26.04         4.00 o                         
   5   4   0          8.85          9.56         6.36 o                         
   6   4   0          8.04          5.36         4.20 o                         
   1   5   0         17.01         18.59         2.40 o                         
   2   5   0         53.06         49.23         3.04 o                         
   3   5   0        122.66        119.73         4.98 o                         
   4   5   0          3.57          2.54         4.85 o                         
   5   5   0          2.63         -1.19         2.22 o                         
   6   5   0          0.26          1.71         1.86 o                         
   0   6   0         80.15         90.69         4.47 o                         
   1   6   0          0.48          3.79         1.28 o                         
   2   6   0          9.34          9.30         2.35 o                         
   3   6   0          4.79         -0.50         1.85 o                         
   4   6   0          3.80          5.01         1.88 o                         
   5   6   0          1.73          2.06         1.82 o                         
   1   7   0          4.25          3.23         1.38 o                         
   2   7   0         49.10         52.89         3.58 o                         
   3   7   0          3.44          7.45         1.86 o                         
   4   7   0          4.32          5.71         1.28 o                         
   0   8   0          0.00          1.35         1.70 o                         
   1   8   0          0.00         -0.11         1.15 o                         
   2   8   0         15.14         13.57         2.10 o                         
   3   8   0          2.55          2.19         1.34 o                         
   1   0   1        258.93        241.50         3.11 o                         
   2   0   1        529.82        538.36        13.41 o                         
   3   0   1        155.91        150.87         4.73 o                         
   4   0   1        536.49        636.75         8.72 o                         
   5   0   1          0.21         -2.66         2.66 o                         
   6   0   1         36.17         35.52         3.68 o                         
   7   0   1          5.31         78.85        16.85 o                         
  -7   1   1          5.61         13.62         3.09 o                         
  -6   1   1          8.37          8.06         4.48 o                         
  -5   1   1          3.14          0.46         1.66 o                         
  -4   1   1         35.56         28.77         2.79 o                         
  -3   1   1       1315.33       1426.13         9.86 o                         
  -2   1   1       1202.70       1112.83         7.02 o                         
  -1   1   1       3812.83       3487.38         9.76 o                         
   0   1   1        198.44        191.83         2.74 o                         
   1   1   1       3814.65       3523.37        23.05 o                         
   2   1   1       1205.15       1130.60         6.48 o                         
   3   1   1       1314.99       1448.87        21.25 o                         
   4   1   1         35.61         29.37         2.83 o                         
   5   1   1          3.17          3.21         1.31 o                         
   6   1   1          8.36          2.33         2.71 o                         
   7   1   1          5.60         15.19         3.39 o                         
  -7   2   1          0.01          2.21         2.52 o                         
  -6   2   1         28.26         31.55         7.16 o                         
  -5   2   1          1.31         -1.75         1.85 o                         
  -4   2   1        120.78        127.72         5.32 o                         
  -3   2   1          5.15          5.22         1.58 o                         
  -2   2   1         18.07         13.84         1.18 o                         
  -1   2   1       2418.92       2314.58        13.02 o                         
   0   2   1        981.05        981.25         9.44 o                         
   1   2   1       2418.24       2337.69        16.76 o                         
   2   2   1         18.18         14.94         1.37 o                         
   3   2   1          5.05          4.27         1.55 o                         
   4   2   1        120.79        122.51         5.26 o                         
   5   2   1          1.31          3.58         2.85 o                         
   6   2   1         28.28         24.36         5.38 o                         
   7   2   1          0.01         -1.46         3.64 o                         
  -6   3   1         17.34         15.01         4.50 o                         
  -5   3   1         59.22         53.19         7.56 o                         
  -4   3   1         14.06         15.52         1.81 o                         
  -3   3   1        118.92        136.20         4.25 o                         
  -2   3   1         61.24         64.66         3.70 o                         
  -1   3   1          8.44         14.16         1.48 o                         
   0   3   1          7.07          4.81         1.37 o                         
   1   3   1          8.41         15.26         1.65 o                         
   2   3   1         60.99         71.82         5.92 o                         
   3   3   1        118.51        133.75         4.17 o                         
   4   3   1         13.97         19.37         2.18 o                         
   5   3   1         59.24         67.98        10.02 o                         
   6   3   1         17.30         17.65         4.13 o                         
  -6   4   1         10.98          9.95         4.80 o                         
  -5   4   1          0.08         -0.54         2.30 o                         
  -4   4   1         17.45         27.16         2.65 o                         
  -3   4   1         70.09         76.62         4.21 o                         
  -2   4   1         59.84         62.90         4.09 o                         
  -1   4   1         66.00         72.14         5.96 o                         
   0   4   1        126.61        123.37         4.85 o                         
   1   4   1         65.75         73.04         3.70 o                         
   2   4   1         59.80         65.75         4.15 o                         
   3   4   1         69.86         74.21         5.05 o                         
   4   4   1         17.39         24.25         3.31 o                         
   5   4   1          0.08          1.20         2.11 o                         
   6   4   1         10.98          5.56         4.46 o                         
  -6   5   1          0.21         -1.74         1.74 o                         
  -5   5   1          2.85          1.31         5.68 o                         
  -4   5   1          4.48          2.71         3.50 o                         
  -3   5   1         19.73         26.16         2.67 o                         
  -2   5   1         38.67         43.27         2.91 o                         
  -1   5   1         61.06         58.69         3.82 o                         
   0   5   1          0.27          0.77         1.45 o                         
   1   5   1         60.96         56.06         5.50 o                         
   2   5   1         38.62         37.73         2.77 o                         
   3   5   1         19.85         27.36         2.41 o                         
   4   5   1          4.46          3.31         2.95 o                         
   5   5   1          2.83         -2.03         4.13 o                         
   6   5   1          0.21          1.70         3.04 o                         
  -5   6   1          0.67          2.29         3.01 o                         
  -4   6   1          0.71         -0.67         2.92 o                         
  -3   6   1          1.52          4.02         2.04 o                         
  -2   6   1          4.19          1.97         3.59 o                         
  -1   6   1         27.49         26.47         1.73 o                         
   0   6   1          2.18          6.47         1.33 o                         
   1   6   1         27.52         25.64         1.92 o                         
   2   6   1          4.24          3.76         2.56 o                         
   3   6   1          1.52          0.60         1.92 o                         
   4   6   1          0.69          0.45         2.04 o                         
   5   6   1          0.67          0.18         2.01 o                         
  -4   7   1          0.75          1.34         1.37 o                         
  -3   7   1          3.91          2.84         1.62 o                         
  -2   7   1          1.23          1.42         1.71 o                         
  -1   7   1          5.81          5.57         1.41 o                         
   0   7   1          4.55          2.22         1.71 o                         
   1   7   1          5.84          5.41         1.53 o                         
   2   7   1          1.23          4.47         1.98 o                         
   3   7   1          3.89          1.60         1.68 o                         
   4   7   1          0.76          2.30         1.28 o                         
  -3   8   1          1.23          0.96         1.60 o                         
  -2   8   1          9.46         11.72         2.04 o                         
  -1   8   1          1.26          1.25         1.41 o                         
   0   8   1          0.35          0.66         1.27 o                         
   1   8   1          1.26          1.95         1.28 o                         
   2   8   1          9.49         13.07         2.15 o                         
   3   8   1          1.24          1.94         1.34 o                         
   0   9   1          0.73          0.37         1.36 o                         
   1   0   2       4797.98       4381.32        16.39 o                         
   2   0   2         14.78         14.31         2.56 o                         
   3   0   2        168.09        171.16         5.03 o                         
   4   0   2         25.85         33.93         2.31 o                         
   5   0   2          0.28         -1.67         1.67 o                         
   6   0   2         11.81          7.77         2.36 o                         
   7   0   2          0.07         20.78        13.71 o                         
  -7   1   2         12.88         11.26         3.18 o                         
  -6   1   2          3.71          4.13         3.64 o                         
  -5   1   2          0.36          1.35         1.52 o                         
  -4   1   2         18.61         11.48         2.58 o                         
  -3   1   2        785.51        880.56         8.47 o                         
  -2   1   2        349.16        322.76         3.99 o                         
  -1   1   2      14320.22      13342.46        34.97 o                         
   0   1   2       1429.19       1468.52         8.40 o                         
   1   1   2      14322.69      13394.47        28.23 o                         
   2   1   2        348.80        326.46         4.89 o                         
   3   1   2        785.95        898.50        13.60 o                         
   4   1   2         18.55         17.09         2.35 o                         
   5   1   2          0.36         -0.27         1.34 o                         
   6   1   2          3.71          3.37         2.18 o                         
   7   1   2         12.91         18.12         5.54 o                         
  -7   2   2          0.53          2.10         4.17 o                         
  -6   2   2          3.88          2.56         3.90 o                         
  -5   2   2          6.39          2.70         1.89 o                         
  -4   2   2        105.10        101.36         4.78 o                         
  -3   2   2         30.09         28.99         2.40 o                         
  -2   2   2          1.69          1.55         0.99 o                         
  -1   2   2       5975.04       6059.80        28.70 o                         
   0   2   2       4778.81       4752.47        15.68 o                         
   1   2   2       5970.57       5952.59        17.27 o                         
   2   2   2          1.65          2.05         1.13 o                         
   3   2   2         30.11         29.63         2.72 o                         
   4   2   2        105.24        107.15         4.95 o                         
   5   2   2          6.38          4.10         3.21 o                         
   6   2   2          3.89          1.47         4.76 o                         
   7   2   2          0.53          9.61         4.64 o                         
  -6   3   2          8.69         22.99        12.83 o                         
  -5   3   2         14.89         14.48         3.14 o                         
  -4   3   2         28.91         36.44         2.98 o                         
  -3   3   2         57.15         58.57         3.41 o                         
  -2   3   2        832.55        861.81        13.69 o                         
  -1   3   2        189.78        214.59         4.31 o                         
   0   3   2          8.81          7.84         1.20 o                         
   1   3   2        189.97        220.64         8.14 o                         
   2   3   2        832.99        876.56        22.41 o                         
   3   3   2         57.22         55.92         3.97 o                         
   4   3   2         28.92         31.40         2.25 o                         
   5   3   2         14.91         21.95         4.69 o                         
   6   3   2          8.68          8.30         3.54 o                         
  -6   4   2          5.81          0.84         3.63 o                         
  -5   4   2         12.98         10.84         2.83 o                         
  -4   4   2         67.96         70.96         4.02 o                         
  -3   4   2        129.97        121.74         4.68 o                         
  -2   4   2        140.18        132.35         4.68 o                         
  -1   4   2        154.71        160.68         5.42 o                         
   0   4   2          1.17          7.75         1.69 o                         
   1   4   2        154.62        163.67         7.54 o                         
   2   4   2        140.13        131.32         5.73 o                         
   3   4   2        129.89        127.66         6.14 o                         
   4   4   2         68.02         64.07         3.82 o                         
   5   4   2         13.05         18.70         3.16 o                         
   6   4   2          5.82          7.44         4.52 o                         
  -6   5   2          1.58          0.94         3.10 o                         
  -5   5   2          6.93          6.01         3.17 o                         
  -4   5   2          5.89          8.62         2.92 o                         
  -3   5   2         75.94         74.13         3.61 o                         
  -2   5   2         50.48         52.38         3.51 o                         
  -1   5   2         61.62         56.17         3.70 o                         
   0   5   2         43.01         38.17         3.17 o                         
   1   5   2         61.43         54.93        11.01 o                         
   2   5   2         50.47         52.79         3.13 o                         
   3   5   2         75.90         71.77         3.55 o                         
   4   5   2          5.90          6.16         2.52 o                         
   5   5   2          6.93          4.16         2.56 o                         
   6   5   2          1.59         -3.90         3.90 o                         
  -5   6   2          1.96          2.21         1.73 o                         
  -4   6   2          3.52          2.14         2.73 o                         
  -3   6   2          0.87          2.48         2.84 o                         
  -2   6   2          3.22          3.32         2.50 o                         
  -1   6   2          1.51          0.33         1.19 o                         
   0   6   2          0.43          4.22         1.37 o                         
   1   6   2          1.51          0.82         1.08 o                         
   2   6   2          3.22          3.40         3.54 o                         
   3   6   2          0.85         -1.41         2.00 o                         
   4   6   2          3.52          8.58         2.29 o                         
   5   6   2          1.94          4.71         2.16 o                         
  -4   7   2          3.98          4.85         2.07 o                         
  -3   7   2         10.24         12.55         2.10 o                         
  -2   7   2          1.85          2.68         1.88 o                         
  -1   7   2         16.55         19.34         1.96 o                         
   0   7   2         12.39         12.05         1.75 o                         
   1   7   2         16.53         17.42         2.04 o                         
   2   7   2          1.88          2.12         1.69 o                         
   3   7   2         10.24         12.03         2.28 o                         
   4   7   2          3.98          7.81         1.74 o                         
  -3   8   2          5.79          7.15         1.56 o                         
  -2   8   2          3.25          3.30         3.35 o                         
  -1   8   2          7.79         10.21         1.71 o                         
   0   8   2          2.74          4.01         1.37 o                         
   1   8   2          7.77          5.99         1.45 o                         
   2   8   2          3.24          3.68         1.61 o                         
   3   8   2          5.79          4.10         2.66 o                         
   0   9   2          0.18         -1.00         1.00 o                         
   1   0   3       1133.46       1002.58        10.48 o                         
   2   0   3        564.18        486.09         8.45 o                         
   3   0   3         19.74         23.32         1.95 o                         
   4   0   3          2.55          0.31         1.36 o                         
   5   0   3          0.27          0.58         1.42 o                         
   6   0   3          4.71          2.39         2.14 o                         
   7   0   3          0.58          6.51        16.23 o                         
  -7   1   3         20.38         23.13         6.29 o                         
  -6   1   3         16.82         13.68         3.51 o                         
  -5   1   3         15.55         15.21         2.15 o                         
  -4   1   3         33.85         26.10         2.21 o                         
  -3   1   3        769.94        823.11         7.29 o                         
  -2   1   3        179.61        164.31         2.67 o                         
  -1   1   3        418.03        415.80         3.73 o                         
   0   1   3         77.90         75.14         1.60 o                         
   1   1   3        416.91        405.90         5.63 o                         
   2   1   3        179.91        169.60         3.18 o                         
   3   1   3        768.57        844.57         8.56 o                         
   4   1   3         33.94         29.67         2.86 o                         
   5   1   3         15.63         15.93         1.79 o                         
   6   1   3         16.85         10.52         2.51 o                         
   7   1   3         20.35         30.38         6.49 o                         
  -7   2   3          1.30         -0.59         4.97 o                         
  -6   2   3          3.69          1.30         2.80 o                         
  -5   2   3          4.66          4.11         2.19 o                         
  -4   2   3         24.50         15.01         3.58 o                         
  -3   2   3         16.61         12.91         1.49 o                         
  -2   2   3        163.42        169.80         3.35 o                         
  -1   2   3       4090.33       3963.68        15.07 o                         
   0   2   3       9381.15       9203.06        29.79 o                         
   1   2   3       4091.30       3888.42        12.74 o                         
   2   2   3        162.68        169.12         3.95 o                         
   3   2   3         16.65         13.83         1.83 o                         
   4   2   3         24.52         21.73         4.24 o                         
   5   2   3          4.69          0.33         2.97 o                         
   6   2   3          3.71         -2.54         7.22 o                         
   7   2   3          1.30          6.11         4.25 o                         
  -6   3   3          0.78          1.21         2.84 o                         
  -5   3   3         49.52         48.55         4.05 o                         
  -4   3   3         81.96         95.99         4.51 o                         
  -3   3   3         37.22         36.20         2.81 o                         
  -2   3   3       1150.87       1199.35        28.24 o                         
  -1   3   3        519.19        520.24         8.75 o                         
   0   3   3          0.52          1.15         1.09 o                         
   1   3   3        520.71        500.42         6.88 o                         
   2   3   3       1150.81       1199.55        14.22 o                         
   3   3   3         37.14         36.82         2.83 o                         
   4   3   3         81.70         91.30         3.83 o                         
   5   3   3         49.57         44.02        15.87 o                         
   6   3   3          0.78          0.49         3.01 o                         
  -6   4   3          2.27          8.78         5.00 o                         
  -5   4   3         11.93         11.79         2.97 o                         
  -4   4   3        114.12        121.90         5.16 o                         
  -3   4   3         42.08         42.16         3.06 o                         
  -2   4   3         34.94         32.59         2.67 o                         
  -1   4   3        955.59        927.57        14.32 o                         
   0   4   3        365.49        365.42         7.11 o                         
   1   4   3        955.54        895.63        19.68 o                         
   2   4   3         34.91         31.64         3.11 o                         
   3   4   3         42.03         39.54         3.41 o                         
   4   4   3        114.02        111.36         4.83 o                         
   5   4   3         11.89         10.38         2.75 o                         
   6   4   3          2.28          5.92         4.20 o                         
  -6   5   3          0.53          8.65         3.67 o                         
  -5   5   3          8.68          4.15         3.19 o                         
  -4   5   3          2.32          3.44         2.56 o                         
  -3   5   3         57.49         66.00         2.93 o                         
  -2   5   3         93.17         97.78         4.71 o                         
  -1   5   3         27.34         28.31         2.82 o                         
   0   5   3         14.72         18.02         2.45 o                         
   1   5   3         27.31         27.23         3.48 o                         
   2   5   3         93.39        100.71         3.83 o                         
   3   5   3         57.30         59.57         3.00 o                         
   4   5   3          2.32          3.75         2.98 o                         
   5   5   3          8.63         13.35         3.24 o                         
   6   5   3          0.53          2.80         2.84 o                         
  -5   6   3          0.74          3.05         2.22 o                         
  -4   6   3          0.96          0.07         2.71 o                         
  -3   6   3          7.83          9.42         2.63 o                         
  -2   6   3          8.57          9.94         2.31 o                         
  -1   6   3          2.60          3.22         1.08 o                         
   0   6   3          1.44          1.14         1.10 o                         
   1   6   3          2.64          3.14         1.20 o                         
   2   6   3          8.56         11.47         2.39 o                         
   3   6   3          7.84         11.71         3.45 o                         
   4   6   3          0.97         -1.66         1.66 o                         
   5   6   3          0.73         -0.50         2.48 o                         
  -4   7   3          6.95          7.05         1.64 o                         
  -3   7   3         19.34         21.05         2.37 o                         
  -2   7   3         14.35         15.94         2.40 o                         
  -1   7   3         12.74          8.66         1.83 o                         
   0   7   3         13.05         12.90         1.84 o                         
   1   7   3         12.71         13.55         1.89 o                         
   2   7   3         14.34         15.74         2.27 o                         
   3   7   3         19.39         18.60         2.53 o                         
   4   7   3          6.94         11.48         1.88 o                         
  -3   8   3          5.00          6.19         1.85 o                         
  -2   8   3         13.96         13.72         1.92 o                         
  -1   8   3          4.14          3.90         1.37 o                         
   0   8   3          9.30          8.68         1.54 o                         
   1   8   3          4.15          4.07         1.39 o                         
   2   8   3         14.01         17.06         2.25 o                         
   3   8   3          5.00          4.69         1.76 o                         
   0   0   4        555.61        480.20         3.88 o                         
   1   0   4       1705.13       1594.83         8.44 o                         
   2   0   4         10.62         10.29         0.98 o                         
   3   0   4        318.46        361.65         5.20 o                         
   4   0   4         24.13         26.21         2.61 o                         
   5   0   4          3.29          1.97         1.39 o                         
   6   0   4          0.04         -0.25         2.48 o                         
   7   0   4          3.07         10.13        10.95 o                         
  -7   1   4          7.05         10.42         2.78 o                         
  -6   1   4          1.59          0.58         3.32 o                         
  -5   1   4          4.07         -0.17         1.72 o                         
  -4   1   4          4.09          3.88         1.40 o                         
  -3   1   4        226.69        245.14         4.16 o                         
  -2   1   4        162.33        159.12         3.40 o                         
  -1   1   4       2113.16       2024.03         9.25 o                         
   0   1   4       4694.50       4460.12        11.49 o                         
   1   1   4       2115.29       2053.12        12.25 o                         
   2   1   4        162.38        164.18         3.03 o                         
   3   1   4        227.02        241.15         7.32 o                         
   4   1   4          4.03          3.59         1.85 o                         
   5   1   4          4.04          4.42         1.49 o                         
   6   1   4          1.58          1.37         2.28 o                         
   7   1   4          7.06         37.82         7.27 o                         
  -7   2   4          1.34          2.20         2.35 o                         
  -6   2   4         11.68          8.04         3.19 o                         
  -5   2   4         18.24         12.43         3.12 o                         
  -4   2   4         61.11         66.35         4.90 o                         
  -3   2   4          7.22          4.24         1.26 o                         
  -2   2   4         91.71         87.93         2.58 o                         
  -1   2   4        644.49        625.65         4.93 o                         
   0   2   4       2679.77       2555.31        29.41 o                         
   1   2   4        646.61        635.92         5.03 o                         
   2   2   4         91.63         90.16         3.04 o                         
   3   2   4          7.34          6.33         1.53 o                         
   4   2   4         61.13         64.89         4.57 o                         
   5   2   4         18.21         13.70         3.34 o                         
   6   2   4         11.70          6.51         3.26 o                         
   7   2   4          1.33          4.02         3.97 o                         
  -6   3   4          1.69          4.62         2.96 o                         
  -5   3   4        104.08        102.39         5.50 o                         
  -4   3   4         68.72         72.60         4.02 o                         
  -3   3   4         31.02         32.71         2.72 o                         
  -2   3   4       1483.89       1486.82        18.71 o                         
  -1   3   4       1003.25       1005.20        13.89 o                         
   0   3   4        180.75        181.48         3.67 o                         
   1   3   4       1004.06        994.03         9.23 o                         
   2   3   4       1483.54       1518.35        21.15 o                         
   3   3   4         30.84         31.20         2.60 o                         
   4   3   4         68.71         69.52         3.15 o                         
   5   3   4        104.38        103.45         8.84 o                         
   6   3   4          1.69          1.45         4.06 o                         
  -6   4   4          2.77          4.47         2.90 o                         
  -5   4   4          5.55          6.05         2.46 o                         
  -4   4   4          0.59          0.68         1.79 o                         
  -3   4   4         17.16         13.32         2.57 o                         
  -2   4   4         64.56         63.91         3.55 o                         
  -1   4   4       1319.72       1288.13        15.79 o                         
   0   4   4         31.93         29.56         2.60 o                         
   1   4   4       1319.21       1282.91        15.04 o                         
   2   4   4         64.62         61.78         3.87 o                         
   3   4   4         17.13         14.44         2.11 o                         
   4   4   4          0.60          3.43         2.29 o                         
   5   4   4          5.57          0.32         2.61 o                         
   6   4   4          2.77          2.00         3.49 o                         
  -5   5   4         37.99         33.45         4.71 o                         
  -4   5   4         23.48         27.65         3.94 o                         
  -3   5   4         11.85         14.49         1.75 o                         
  -2   5   4        295.42        276.05         8.98 o                         
  -1   5   4         21.63         21.57         2.55 o                         
   0   5   4        163.61        149.84         5.71 o                         
   1   5   4         21.64         21.75         3.88 o                         
   2   5   4        295.04        277.26         5.69 o                         
   3   5   4         11.83          9.66         1.71 o                         
   4   5   4         23.56         21.03         3.30 o                         
   5   5   4         37.96         36.34         7.04 o                         
  -5   6   4          1.29          5.85         4.50 o                         
  -4   6   4         17.35         15.06         3.09 o                         
  -3   6   4         31.88         29.73         3.18 o                         
  -2   6   4          8.48         10.63         2.31 o                         
  -1   6   4         27.61         28.68         2.06 o                         
   0   6   4         63.85         58.21         2.48 o                         
   1   6   4         27.70         24.48         1.89 o                         
   2   6   4          8.49         10.81         2.69 o                         
   3   6   4         31.91         32.84         3.77 o                         
   4   6   4         17.33         18.34         2.81 o                         
   5   6   4          1.28         -0.12         2.76 o                         
  -4   7   4          4.12          4.55         1.60 o                         
  -3   7   4         10.00         11.28         2.19 o                         
  -2   7   4         21.87         22.63         2.91 o                         
  -1   7   4         18.52         17.33         1.92 o                         
   0   7   4          4.28          3.55         1.29 o                         
   1   7   4         18.47         20.47         2.18 o                         
   2   7   4         21.93         23.04         2.52 o                         
   3   7   4         10.04         12.75         2.50 o                         
   4   7   4          4.09          4.78         1.56 o                         
  -3   8   4          7.47          4.48         1.49 o                         
  -2   8   4         62.59         63.80         3.33 o                         
  -1   8   4         12.02         15.49         2.05 o                         
   0   8   4          1.70          1.20         1.18 o                         
   1   8   4         12.04         12.69         2.22 o                         
   2   8   4         62.59         67.48         3.38 o                         
   3   8   4          7.46          7.96         1.59 o                         
   1   0   5        698.97        606.75         4.42 o                         
   2   0   5        137.82        140.67         2.43 o                         
   3   0   5          0.84          0.50         0.93 o                         
   4   0   5          0.06          1.06         1.70 o                         
   5   0   5          4.38          3.81         2.65 o                         
   6   0   5          6.96          4.19         2.74 o                         
   7   0   5          5.99         17.16        10.06 o                         
  -7   1   5          3.71          4.57         2.54 o                         
  -6   1   5          0.82         -2.56         3.17 o                         
  -5   1   5         12.37         11.89         2.18 o                         
  -4   1   5         33.65         29.97         2.29 o                         
  -3   1   5         66.94         76.26         3.14 o                         
  -2   1   5        412.28        402.30         4.76 o                         
  -1   1   5       1677.52       1556.99         8.78 o                         
   0   1   5       2437.96       2259.53        27.61 o                         
   1   1   5       1675.16       1581.38         6.60 o                         
   2   1   5        412.32        418.36         4.53 o                         
   3   1   5         66.87         75.77         4.20 o                         
   4   1   5         33.60         34.78         2.92 o                         
   5   1   5         12.35         14.51         2.24 o                         
   6   1   5          0.82          6.47         3.60 o                         
   7   1   5          3.71         66.42         8.83 o                         
  -7   2   5          0.26          1.64         5.35 o                         
  -6   2   5          5.19          3.67         3.02 o                         
  -5   2   5         28.27         30.28         3.89 o                         
  -4   2   5         27.98         30.76         2.79 o                         
  -3   2   5          1.61          1.81         1.10 o                         
  -2   2   5        665.80        694.43         7.63 o                         
  -1   2   5        349.55        321.55         3.72 o                         
   0   2   5       3133.11       2930.50        16.51 o                         
   1   2   5        349.41        327.73         5.04 o                         
   2   2   5        665.90        699.37        12.23 o                         
   3   2   5          1.55          2.47         1.53 o                         
   4   2   5         27.99         30.47         3.35 o                         
   5   2   5         28.45         30.85         3.02 o                         
   6   2   5          5.18          2.52         3.11 o                         
   7   2   5          0.26          4.48         4.23 o                         
  -6   3   5         20.90         20.46         4.16 o                         
  -5   3   5         20.32         23.45         3.13 o                         
  -4   3   5          0.21          3.70         2.37 o                         
  -3   3   5        221.48        243.45         9.31 o                         
  -2   3   5        509.74        528.42        11.41 o                         
  -1   3   5       1009.58       1055.91        15.36 o                         
   0   3   5        162.21        161.42         3.90 o                         
   1   3   5       1010.84       1042.70         9.29 o                         
   2   3   5        509.34        547.11        10.84 o                         
   3   3   5        221.60        225.36         6.29 o                         
   4   3   5          0.21          3.07         1.25 o                         
   5   3   5         20.32         16.49         4.26 o                         
   6   3   5         20.91         19.36         6.31 o                         
  -6   4   5          2.67          5.47         3.80 o                         
  -5   4   5          7.82         10.04         2.29 o                         
  -4   4   5          2.06          2.34         2.39 o                         
  -3   4   5         49.71         58.66         3.46 o                         
  -2   4   5         99.65         95.32         4.25 o                         
  -1   4   5        830.90        836.47        10.11 o                         
   0   4   5         22.33         22.50         2.03 o                         
   1   4   5        830.99        849.04        13.40 o                         
   2   4   5         99.77         96.15         4.69 o                         
   3   4   5         49.73         50.00         3.22 o                         
   4   4   5          2.03          7.30         2.97 o                         
   5   4   5          7.81          6.01         5.02 o                         
   6   4   5          2.67          5.20         3.57 o                         
  -5   5   5         20.89         17.23         4.55 o                         
  -4   5   5         14.50         17.56         3.44 o                         
  -3   5   5         30.47         33.19         2.23 o                         
  -2   5   5        277.37        268.71         6.18 o                         
  -1   5   5         34.00         33.91         3.08 o                         
   0   5   5          0.01          1.51         1.82 o                         
   1   5   5         33.81         28.64         5.45 o                         
   2   5   5        277.79        282.36         5.79 o                         
   3   5   5         30.54         27.90         2.41 o                         
   4   5   5         14.48          3.90         2.80 o                         
   5   5   5         20.94         12.16         3.44 o                         
  -5   6   5          3.85         10.96         2.75 o                         
  -4   6   5         12.91         10.57         4.58 o                         
  -3   6   5         21.23         26.62         2.78 o                         
  -2   6   5         87.17         92.19         5.10 o                         
  -1   6   5         18.77         19.94         1.80 o                         
   0   6   5        119.50        112.63         3.40 o                         
   1   6   5         18.75         19.35         1.70 o                         
   2   6   5         87.05         89.73         4.77 o                         
   3   6   5         21.24         23.79         3.40 o                         
   4   6   5         12.99         17.40         2.57 o                         
   5   6   5          3.84          7.60         3.14 o                         
  -4   7   5          7.20          9.66         1.82 o                         
  -3   7   5         74.21         73.82         3.88 o                         
  -2   7   5         32.66         34.87         3.35 o                         
  -1   7   5          2.70          3.40         1.71 o                         
   0   7   5         49.04         49.11         2.82 o                         
   1   7   5          2.70          4.15         1.66 o                         
   2   7   5         32.64         37.80         2.90 o                         
   3   7   5         74.23         72.76         3.79 o                         
   4   7   5          7.21         11.22         1.86 o                         
  -3   8   5          0.66          1.95         1.64 o                         
  -2   8   5         33.31         36.81         2.70 o                         
  -1   8   5         14.60         17.06         2.08 o                         
   0   8   5          0.22          2.45         1.45 o                         
   1   8   5         14.61         18.89         1.92 o                         
   2   8   5         33.27         40.58         3.04 o                         
   3   8   5          0.67          4.24         1.46 o                         
   0   0   6       2992.10       2872.03        15.70 o                         
   1   0   6        289.42        253.81         2.64 o                         
   2   0   6        101.69        101.04         2.49 o                         
   3   0   6        189.26        180.10         3.88 o                         
   4   0   6         55.08         61.82         4.30 o                         
   5   0   6          0.21         -0.41         2.48 o                         
   6   0   6          0.17         -1.46         2.50 o                         
   7   0   6          1.57         14.31        19.84 o                         
  -7   1   6          4.48          9.00         2.87 o                         
  -6   1   6          0.09         -3.49         7.28 o                         
  -5   1   6          3.85          4.90         1.79 o                         
  -4   1   6         26.88         22.61         3.18 o                         
  -3   1   6        137.37        133.97         3.77 o                         
  -2   1   6        121.51        125.44         2.45 o                         
  -1   1   6       1149.50       1087.25        11.86 o                         
   0   1   6        131.22        139.75         2.15 o                         
   1   1   6       1152.01       1097.01         6.91 o                         
   2   1   6        121.68        132.46         4.24 o                         
   3   1   6        137.43        132.94         4.87 o                         
   4   1   6         26.93         26.14         2.70 o                         
   5   1   6          3.84         -1.85         2.35 o                         
   6   1   6          0.09          1.07         1.98 o                         
  -6   2   6          9.52         14.89         3.98 o                         
  -5   2   6         29.37         30.62         4.01 o                         
  -4   2   6          5.55          7.21         1.64 o                         
  -3   2   6          4.38          3.61         1.04 o                         
  -2   2   6         12.70         15.36         1.68 o                         
  -1   2   6        583.84        548.74         5.45 o                         
   0   2   6       1662.56       1720.23         9.22 o                         
   1   2   6        585.15        554.17         7.67 o                         
   2   2   6         12.70         13.86         1.48 o                         
   3   2   6          4.40          4.35         1.65 o                         
   4   2   6          5.47          0.69         2.26 o                         
   5   2   6         29.43         36.00         3.19 o                         
   6   2   6          9.50         10.86         3.46 o                         
  -6   3   6          5.78          0.88         2.73 o                         
  -5   3   6         19.94         17.41         2.84 o                         
  -4   3   6         55.69         55.07         3.58 o                         
  -3   3   6        109.82        128.63         5.44 o                         
  -2   3   6        341.47        352.71         6.61 o                         
  -1   3   6        365.50        368.05         4.50 o                         
   0   3   6         32.58         33.45         2.05 o                         
   1   3   6        364.78        369.62         5.33 o                         
   2   3   6        341.03        356.36         5.92 o                         
   3   3   6        109.46        126.53         4.80 o                         
   4   3   6         55.67         53.11         2.90 o                         
   5   3   6         19.99         14.61         4.38 o                         
   6   3   6          5.77          2.97         4.25 o                         
  -6   4   6         44.79         48.97        13.47 o                         
  -5   4   6         23.10         26.33         3.19 o                         
  -4   4   6        160.77        152.67         7.63 o                         
  -3   4   6          1.79          4.24         1.44 o                         
  -2   4   6         55.48         51.46         3.28 o                         
  -1   4   6        809.75        790.47        10.20 o                         
   0   4   6         97.27         96.44         4.30 o                         
   1   4   6        809.66        787.35        15.04 o                         
   2   4   6         55.66         49.21         3.13 o                         
   3   4   6          1.79          3.29         1.31 o                         
   4   4   6        160.96        155.69         6.02 o                         
   5   4   6         23.18         22.03         7.32 o                         
   6   4   6         44.85         36.22         6.49 o                         
  -5   5   6         29.97         26.85         3.38 o                         
  -4   5   6          3.22          7.01         3.16 o                         
  -3   5   6         28.50         33.79         2.73 o                         
  -2   5   6        296.19        300.86         7.70 o                         
  -1   5   6          8.03          6.98         1.95 o                         
   0   5   6         28.03         27.31         2.88 o                         
   1   5   6          8.05          0.64         2.10 o                         
   2   5   6        296.16        300.25         6.71 o                         
   3   5   6         28.56         32.49         2.92 o                         
   4   5   6          3.25          3.58         1.87 o                         
   5   5   6         29.95         22.55         8.80 o                         
  -5   6   6          3.89          7.79         2.51 o                         
  -4   6   6         54.21         50.64         4.56 o                         
  -3   6   6        187.97        193.96         6.40 o                         
  -2   6   6          0.80          2.65         1.97 o                         
  -1   6   6         19.67         20.91         2.06 o                         
   0   6   6        251.90        255.20         5.39 o                         
   1   6   6         19.67         19.40         1.89 o                         
   2   6   6          0.80          4.47         2.03 o                         
   3   6   6        188.08        189.43         8.08 o                         
   4   6   6         54.24         53.16         4.15 o                         
   5   6   6          3.92          9.17         3.33 o                         
  -4   7   6         15.52         17.33         2.35 o                         
  -3   7   6          7.49          7.69         1.87 o                         
  -2   7   6         93.71         94.24         5.69 o                         
  -1   7   6         61.32         59.93         3.64 o                         
   0   7   6         44.39         47.40         2.77 o                         
   1   7   6         61.38         59.73         3.62 o                         
   2   7   6         93.86         97.80         4.92 o                         
   3   7   6          7.49         13.36         2.02 o                         
   4   7   6         15.52         13.84         1.97 o                         
  -3   8   6         20.70         19.03         2.10 o                         
  -2   8   6         30.61         33.08         2.53 o                         
  -1   8   6         53.21         59.85         3.24 o                         
   0   8   6          4.03          4.95         1.38 o                         
   1   8   6         53.20         55.41         2.64 o                         
   2   8   6         30.65         32.07         2.75 o                         
   3   8   6         20.69         21.85         2.21 o                         
   1   0   7          1.12          1.46         0.61 o                         
   2   0   7         60.45         58.56         1.99 o                         
   3   0   7         47.07         53.40         2.47 o                         
   4   0   7          0.01          5.21         3.50 o                         
   5   0   7          2.06          3.56         1.62 o                         
   6   0   7          2.17          1.98         3.59 o                         
   7   0   7          0.55          7.77        15.67 o                         
  -7   1   7          1.54          6.16         2.56 o                         
  -6   1   7          3.14          1.60         3.27 o                         
  -5   1   7         18.91         17.16         2.51 o                         
  -4   1   7         63.11         61.56         4.18 o                         
  -3   1   7         65.43         71.12         2.92 o                         
  -2   1   7         80.57         79.42         2.55 o                         
  -1   1   7       2507.87       2376.32         9.26 o                         
   0   1   7       7226.15       6560.93        43.12 o                         
   1   1   7       2507.05       2394.68        23.80 o                         
   2   1   7         80.54         81.72         4.04 o                         
   3   1   7         65.29         71.55         3.74 o                         
   4   1   7         63.36         62.95         5.48 o                         
   5   1   7         19.02         19.60         3.18 o                         
   6   1   7          3.13          5.66         2.37 o                         
  -6   2   7          2.27          6.76         3.22 o                         
  -5   2   7         34.83         36.85         4.42 o                         
  -4   2   7         78.51         84.32         3.55 o                         
  -3   2   7          4.31          3.10         1.27 o                         
  -2   2   7       1089.39       1154.99         9.49 o                         
  -1   2   7        218.79        217.74         2.92 o                         
   0   2   7       1629.82       1598.86        11.51 o                         
   1   2   7        218.82        222.75         3.56 o                         
   2   2   7       1088.47       1149.94        11.42 o                         
   3   2   7          4.38          3.40         1.53 o                         
   4   2   7         78.47         82.29         3.16 o                         
   5   2   7         34.86         35.64         2.90 o                         
   6   2   7          2.27          0.00         2.50 o                         
  -6   3   7          9.60          8.65         3.22 o                         
  -5   3   7         14.70         14.01         2.61 o                         
  -4   3   7         39.71         36.97         2.79 o                         
  -3   3   7          9.41          4.94         1.41 o                         
  -2   3   7        150.69        152.42         4.05 o                         
  -1   3   7        152.94        153.26         3.07 o                         
   0   3   7          0.22          0.88         1.01 o                         
   1   3   7        152.85        155.02         4.14 o                         
   2   3   7        150.91        147.05         3.97 o                         
   3   3   7          9.42          6.23         1.86 o                         
   4   3   7         39.97         32.25         2.48 o                         
   5   3   7         14.72         11.82         2.51 o                         
   6   3   7          9.65         11.13         5.35 o                         
  -6   4   7         11.00         21.89         9.13 o                         
  -5   4   7         19.96         20.89         2.97 o                         
  -4   4   7         28.67         29.24         3.21 o                         
  -3   4   7         64.65         66.81         3.98 o                         
  -2   4   7         81.79         79.98         3.94 o                         
  -1   4   7        424.26        430.08         6.56 o                         
   0   4   7        376.06        389.62         6.32 o                         
   1   4   7        424.74        441.96         9.49 o                         
   2   4   7         81.64         77.17         4.57 o                         
   3   4   7         64.53         57.70         3.04 o                         
   4   4   7         28.68         28.91         2.77 o                         
   5   4   7         19.94         19.14         9.04 o                         
   6   4   7         10.99          6.76         4.22 o                         
  -5   5   7         32.14         24.34         3.31 o                         
  -4   5   7         12.63         12.76         3.05 o                         
  -3   5   7        158.23        154.82         5.53 o                         
  -2   5   7        209.68        208.71         5.52 o                         
  -1   5   7          5.54          4.58         1.86 o                         
   0   5   7         49.28         49.52         3.76 o                         
   1   5   7          5.55          7.15         2.08 o                         
   2   5   7        209.47        212.99         5.19 o                         
   3   5   7        158.54        154.77         5.06 o                         
   4   5   7         12.59         14.17         2.49 o                         
   5   5   7         32.26         17.28         5.07 o                         
  -5   6   7          6.42          4.65         5.92 o                         
  -4   6   7         35.69         33.90         4.03 o                         
  -3   6   7          4.67         12.31         2.23 o                         
  -2   6   7        340.42        341.83        12.98 o                         
  -1   6   7        239.76        223.73         6.81 o                         
   0   6   7          0.06          5.32         1.60 o                         
   1   6   7        239.58        229.83         5.15 o                         
   2   6   7        340.58        349.12        11.99 o                         
   3   6   7          4.66          9.09         2.60 o                         
   4   6   7         35.67         34.30         3.58 o                         
   5   6   7          6.42          8.78         3.42 o                         
  -4   7   7         14.93         17.06         2.10 o                         
  -3   7   7         47.20         49.48         3.21 o                         
  -2   7   7         35.43         34.16         3.37 o                         
  -1   7   7          2.60          3.56         1.62 o                         
   0   7   7         16.01         15.54         2.00 o                         
   1   7   7          2.59          1.04         1.56 o                         
   2   7   7         35.49         38.34         2.94 o                         
   3   7   7         47.10         49.02         3.60 o                         
   4   7   7         14.98         19.97         2.19 o                         
  -3   8   7         10.58         12.70         1.51 o                         
  -2   8   7         27.08         26.65         2.53 o                         
  -1   8   7          9.27         10.39         2.13 o                         
   0   8   7         41.98         41.75         2.57 o                         
   1   8   7          9.26          6.89         1.30 o                         
   2   8   7         27.02         23.19         2.41 o                         
   3   8   7         10.59         11.18         2.21 o                         
   0   0   8       5822.83       5307.89        23.72 o                         
   1   0   8        463.96        403.48         3.24 o                         
   2   0   8         26.32         25.65         1.49 o                         
   3   0   8         10.19         10.32         1.42 o                         
   4   0   8          1.71          0.67         2.11 o                         
   5   0   8          0.04          0.95         1.75 o                         
   6   0   8          4.94          2.10         2.74 o                         
   7   0   8          0.16         11.41        17.16 o                         
  -7   1   8          1.50          8.61         2.66 o                         
  -6   1   8          6.77          7.00         3.11 o                         
  -5   1   8         30.11         40.46         3.99 o                         
  -4   1   8          2.17          3.63         2.03 o                         
  -3   1   8        298.61        303.53         7.92 o                         
  -2   1   8         14.91         14.67         1.53 o                         
  -1   1   8        232.92        254.97         4.44 o                         
   0   1   8       1906.91       1749.03        12.84 o                         
   1   1   8        232.08        246.07         6.97 o                         
   2   1   8         14.90         14.38         1.97 o                         
   3   1   8        299.12        312.25         6.56 o                         
   4   1   8          2.13          1.28         2.25 o                         
   5   1   8         30.14         37.60         3.22 o                         
   6   1   8          6.77          7.75         2.70 o                         
   7   1   8          1.51        161.44       150.58 o                         
  -6   2   8          9.88          5.08         2.47 o                         
  -5   2   8         10.34         11.72         3.73 o                         
  -4   2   8         17.48         21.36         2.92 o                         
  -3   2   8         36.67         32.93         2.34 o                         
  -2   2   8        369.67        383.40         5.72 o                         
  -1   2   8        312.11        308.79         3.54 o                         
   0   2   8        263.24        270.28         3.43 o                         
   1   2   8        313.62        314.22         4.27 o                         
   2   2   8        370.12        385.90         6.79 o                         
   3   2   8         36.61         34.50         2.97 o                         
   4   2   8         17.42         15.91         1.56 o                         
   5   2   8         10.34         12.24         2.08 o                         
   6   2   8          9.87          7.67         3.08 o                         
  -6   3   8          7.45          4.74         3.02 o                         
  -5   3   8          0.14         -0.56         2.26 o                         
  -4   3   8         35.55         36.52         2.72 o                         
  -3   3   8         27.98         32.91         2.66 o                         
  -2   3   8         26.01         23.05         1.92 o                         
  -1   3   8          0.61          2.21         0.92 o                         
   0   3   8        241.64        237.26         3.72 o                         
   1   3   8          0.61          1.89         1.15 o                         
   2   3   8         26.04         22.72         2.26 o                         
   3   3   8         27.96         27.83         2.83 o                         
   4   3   8         35.49         36.37         2.30 o                         
   5   3   8          0.13         -2.04         2.41 o                         
   6   3   8          7.47          0.05         3.90 o                         
  -6   4   8         39.68         45.70         8.28 o                         
  -5   4   8         13.54         11.98         2.49 o                         
  -4   4   8         81.75         83.27         4.99 o                         
  -3   4   8         83.13         82.31         4.41 o                         
  -2   4   8          9.99          8.63         1.86 o                         
  -1   4   8        132.05        131.10         4.41 o                         
   0   4   8         44.97         43.66         2.31 o                         
   1   4   8        131.79        136.40         8.14 o                         
   2   4   8         10.08          7.36         2.48 o                         
   3   4   8         82.99         74.85         3.43 o                         
   4   4   8         81.78         77.50         5.34 o                         
   5   4   8         13.57         17.17         2.86 o                         
  -5   5   8         19.54         24.35         3.92 o                         
  -4   5   8         33.48         32.28         4.01 o                         
  -3   5   8        138.78        132.46         8.03 o                         
  -2   5   8        244.59        248.43         5.20 o                         
  -1   5   8          6.91          8.57         1.38 o                         
   0   5   8        382.30        369.70         9.41 o                         
   1   5   8          6.93          7.25         1.52 o                         
   2   5   8        245.07        238.33         5.52 o                         
   3   5   8        138.78        138.30         6.02 o                         
   4   5   8         33.47         35.01         3.74 o                         
   5   5   8         19.55         13.11         4.28 o                         
  -5   6   8          5.62          6.04         3.86 o                         
  -4   6   8         25.20         21.62         3.31 o                         
  -3   6   8        145.79        152.50         5.68 o                         
  -2   6   8         31.09         35.37         3.55 o                         
  -1   6   8         34.79         34.83         2.53 o                         
   0   6   8        250.38        246.01         5.78 o                         
   1   6   8         34.77         36.46         2.26 o                         
   2   6   8         31.09         31.63         3.23 o                         
   3   6   8        145.74        142.62         6.99 o                         
   4   6   8         25.24         22.12         3.03 o                         
   5   6   8          5.64          6.02         3.17 o                         
  -4   7   8         19.35         19.50         4.49 o                         
  -3   7   8         17.81         19.34         2.19 o                         
  -2   7   8        100.42         96.87         5.16 o                         
  -1   7   8         56.94         56.78         3.57 o                         
   0   7   8         69.32         69.47         3.95 o                         
   1   7   8         57.06         59.55         3.57 o                         
   2   7   8        100.35         99.26         4.41 o                         
   3   7   8         17.84         15.91         2.76 o                         
   4   7   8         19.39         22.87         2.28 o                         
  -3   8   8         38.65         36.85         2.37 o                         
  -2   8   8          2.97          3.48         1.46 o                         
  -1   8   8          1.09          1.58         1.31 o                         
   0   8   8         26.77         23.99         1.92 o                         
   1   8   8          1.08          1.08         1.23 o                         
   2   8   8          2.97          2.07         1.75 o                         
   3   8   8         38.69         39.28         2.55 o                         
   1   0   9         34.49         32.29         1.78 o                         
   2   0   9         85.13         87.04         2.42 o                         
   3   0   9          9.72          9.65         1.58 o                         
   4   0   9          2.69          4.18         2.03 o                         
   5   0   9         12.35         15.28         2.53 o                         
   6   0   9         10.49         11.72         2.81 o                         
   7   0   9          2.31         21.99        21.34 o                         
  -7   1   9          2.21          6.16         5.03 o                         
  -6   1   9          5.08          2.91         2.53 o                         
  -5   1   9          1.18          2.64         2.44 o                         
  -4   1   9         42.17         40.61         2.71 o                         
  -3   1   9         96.08        110.39         4.28 o                         
  -2   1   9        218.91        223.05         3.62 o                         
  -1   1   9       2640.84       2561.28        11.64 o                         
   0   1   9       1586.56       1442.82         7.65 o                         
   1   1   9       2640.87       2578.60         9.47 o                         
   2   1   9        218.78        220.06         4.92 o                         
   3   1   9         96.05        109.15         4.09 o                         
   4   1   9         42.19         43.02         4.04 o                         
   5   1   9          1.18          7.43         1.88 o                         
   6   1   9          5.10          4.66         2.51 o                         
   7   1   9          2.20          3.89         2.28 o                         
  -6   2   9         18.68         21.03         3.50 o                         
  -5   2   9        138.96        138.33        10.66 o                         
  -4   2   9         70.77         78.32         3.67 o                         
  -3   2   9         47.58         53.84         2.89 o                         
  -2   2   9         29.32         35.63         2.15 o                         
  -1   2   9        746.94        710.26         5.86 o                         
   0   2   9        187.33        188.61         2.99 o                         
   1   2   9        746.78        740.95         8.00 o                         
   2   2   9         29.58         33.39         2.37 o                         
   3   2   9         47.59         49.36         3.57 o                         
   4   2   9         70.74         70.76         3.47 o                         
   5   2   9        139.27        142.79         5.72 o                         
   6   2   9         18.68         11.63         3.40 o                         
  -6   3   9         10.64         11.28         3.44 o                         
  -5   3   9          4.57          2.42         3.03 o                         
  -4   3   9         55.61         61.29         3.85 o                         
  -3   3   9        150.69        160.31         6.94 o                         
  -2   3   9         80.52         84.34         3.26 o                         
  -1   3   9        953.90        951.27         8.27 o                         
   0   3   9        485.90        493.65         5.35 o                         
   1   3   9        953.60        980.70         9.31 o                         
   2   3   9         80.63         82.77         3.65 o                         
   3   3   9        150.86        146.94         5.98 o                         
   4   3   9         55.63         63.30         3.07 o                         
   5   3   9          4.55          2.03         2.42 o                         
   6   3   9         10.64         17.67         5.54 o                         
  -6   4   9         15.03         20.76         3.74 o                         
  -5   4   9         15.03         14.25         2.57 o                         
  -4   4   9         88.77         97.13         5.72 o                         
  -3   4   9        167.06        164.58         6.07 o                         
  -2   4   9         35.88         34.87         3.32 o                         
  -1   4   9        233.86        228.41         5.78 o                         
   0   4   9         18.92         12.27         1.92 o                         
   1   4   9        233.73        232.19         7.09 o                         
   2   4   9         35.74         42.23         3.56 o                         
   3   4   9        166.93        156.16         4.82 o                         
   4   4   9         88.94         94.21         5.77 o                         
   5   4   9         14.98         18.30         3.60 o                         
   6   4   9         15.06         14.07         3.28 o                         
  -5   5   9         20.44         27.00         3.38 o                         
  -4   5   9         18.38         23.29         3.01 o                         
  -3   5   9        391.22        438.19        11.23 o                         
  -2   5   9         77.57         75.10         2.86 o                         
  -1   5   9         15.25          9.99         1.45 o                         
   0   5   9        347.97        344.70        10.03 o                         
   1   5   9         15.25         15.36         1.66 o                         
   2   5   9         77.27         73.54         2.97 o                         
   3   5   9        391.22        382.58        11.29 o                         
   4   5   9         18.41         20.39         3.09 o                         
   5   5   9         20.44         25.64         4.51 o                         
  -5   6   9          1.66          6.56         1.79 o                         
  -4   6   9         11.35          9.66         2.63 o                         
  -3   6   9          1.43          2.78         1.72 o                         
  -2   6   9         51.63         53.17         4.08 o                         
  -1   6   9        220.33        207.37         5.80 o                         
   0   6   9          1.74          6.28         1.53 o                         
   1   6   9        220.41        205.97         5.87 o                         
   2   6   9         51.73         53.09         3.89 o                         
   3   6   9          1.43          1.75         2.27 o                         
   4   6   9         11.34          9.98         2.37 o                         
   5   6   9          1.67          2.00         2.66 o                         
  -4   7   9         18.12         17.58         3.64 o                         
  -3   7   9         51.19         50.17         3.76 o                         
  -2   7   9          6.02          7.00         2.23 o                         
  -1   7   9         37.03         37.66         3.53 o                         
   0   7   9          3.09          3.95         1.34 o                         
   1   7   9         36.95         39.57         2.49 o                         
   2   7   9          6.04          5.23         1.82 o                         
   3   7   9         51.18         46.28         3.46 o                         
   4   7   9         18.12         17.30         1.98 o                         
  -2   8   9          9.12          8.38         1.61 o                         
  -1   8   9          2.78          2.60         1.39 o                         
   0   8   9         34.49         28.66         2.18 o                         
   1   8   9          2.78          2.56         1.35 o                         
   2   8   9          9.12          5.30         1.73 o                         
   0   0  10        199.64        175.59         4.05 o                         
   1   0  10          0.47          1.16         0.53 o                         
   2   0  10         94.34        108.63         2.73 o                         
   3   0  10         36.82         40.97         2.48 o                         
   4   0  10         58.53         53.17         3.74 o                         
   5   0  10          4.46          5.45         2.20 o                         
   6   0  10          2.87          1.58         2.27 o                         
   7   0  10          0.06         27.40        29.09 o                         
  -6   1  10          9.42          8.90         3.15 o                         
  -5   1  10         24.24         22.56         3.37 o                         
  -4   1  10         17.46         15.98         1.97 o                         
  -3   1  10          2.09          1.92         1.64 o                         
  -2   1  10         72.61         75.44         2.85 o                         
  -1   1  10         30.47         32.27         1.35 o                         
   0   1  10        143.11        148.00         2.52 o                         
   1   1  10         30.47         29.28         1.24 o                         
   2   1  10         72.80         77.78         3.19 o                         
   3   1  10          2.10          0.49         1.37 o                         
   4   1  10         17.41         13.84         2.09 o                         
   5   1  10         24.27         24.31         2.67 o                         
   6   1  10          9.43         10.18         2.71 o                         
  -6   2  10         12.54          9.48         2.66 o                         
  -5   2  10         80.21         87.05         6.25 o                         
  -4   2  10         25.13         29.16         2.53 o                         
  -3   2  10         93.52        107.35         4.38 o                         
  -2   2  10        675.99        727.64         8.36 o                         
  -1   2  10         16.89         18.34         1.41 o                         
   0   2  10        318.22        321.62         3.92 o                         
   1   2  10         16.76         15.61         1.36 o                         
   2   2  10        674.43        725.91         9.46 o                         
   3   2  10         93.36        102.81         4.32 o                         
   4   2  10         25.10         28.82         2.24 o                         
   5   2  10         80.09         87.33         5.65 o                         
   6   2  10         12.59         13.13         3.50 o                         
  -6   3  10         17.63         19.21         3.83 o                         
  -5   3  10         33.37         34.04         4.56 o                         
  -4   3  10        153.93        156.63         5.18 o                         
  -3   3  10        145.49        143.95         5.24 o                         
  -2   3  10        138.88        149.00         4.26 o                         
  -1   3  10         13.53         18.66         1.39 o                         
   0   3  10        515.02        541.56         8.79 o                         
   1   3  10         13.63         18.60         1.60 o                         
   2   3  10        138.91        140.66         4.66 o                         
   3   3  10        145.89        134.43         6.88 o                         
   4   3  10        153.93        149.51         4.89 o                         
   5   3  10         33.29         37.79         4.01 o                         
   6   3  10         17.64         12.47         4.99 o                         
  -6   4  10         21.41         24.38         7.87 o                         
  -5   4  10          6.18          1.10         1.92 o                         
  -4   4  10         80.99         89.19         5.33 o                         
  -3   4  10         36.33         33.36         2.53 o                         
  -2   4  10         53.66         48.84         3.80 o                         
  -1   4  10         58.80         66.23         4.01 o                         
   0   4  10        200.77        206.64         5.70 o                         
   1   4  10         58.61         66.96         3.51 o                         
   2   4  10         53.75         49.44         3.81 o                         
   3   4  10         36.27         26.35         2.53 o                         
   4   4  10         80.79         79.17         6.29 o                         
   5   4  10          6.17          6.41         2.93 o                         
   6   4  10         21.38         17.47         3.82 o                         
  -5   5  10         12.14          9.68         3.08 o                         
  -4   5  10          4.70          3.19         2.08 o                         
  -3   5  10         43.41         47.78         3.37 o                         
  -2   5  10         65.21         63.51         2.67 o                         
  -1   5  10         49.85         45.74         2.40 o                         
   0   5  10          4.74          7.99         1.59 o                         
   1   5  10         49.98         47.10         2.23 o                         
   2   5  10         65.39         63.43         2.81 o                         
   3   5  10         43.35         41.99         5.85 o                         
   4   5  10          4.67          5.68         2.22 o                         
   5   5  10         12.14         17.17         3.18 o                         
  -5   6  10          4.37          8.00         2.07 o                         
  -4   6  10          1.85          5.56         2.84 o                         
  -3   6  10         49.18         48.44         3.44 o                         
  -2   6  10         18.19         14.22         2.52 o                         
  -1   6  10          0.57          0.68         2.42 o                         
   0   6  10          8.41          8.05         1.56 o                         
   1   6  10          0.58          1.48         1.48 o                         
   2   6  10         18.11         16.70         2.13 o                         
   3   6  10         49.06         43.13         4.85 o                         
   4   6  10          1.84          1.81         1.86 o                         
   5   6  10          4.36          8.74         3.41 o                         
  -4   7  10          7.95          6.05         2.87 o                         
  -3   7  10          5.97          6.88         1.65 o                         
  -2   7  10         59.01         54.74         3.94 o                         
  -1   7  10         22.08         24.11         2.92 o                         
   0   7  10          0.54          0.65         1.20 o                         
   1   7  10         22.05         19.51         1.92 o                         
   2   7  10         58.91         52.11         4.91 o                         
   3   7  10          5.99          5.31         1.78 o                         
   4   7  10          7.96          5.38         1.28 o                         
  -2   8  10          2.76          2.14         1.25 o                         
  -1   8  10          1.15         -0.65         1.41 o                         
   0   8  10         44.35         41.93         2.43 o                         
   1   8  10          1.16          1.52         1.22 o                         
   2   8  10          2.77          5.27         1.33 o                         
   1   0  11          8.91          8.15         0.72 o                         
   2   0  11         23.81         17.49         1.43 o                         
   3   0  11         79.72         75.28         3.28 o                         
   4   0  11          0.05          0.94         1.46 o                         
   5   0  11         97.74         90.99         4.79 o                         
   6   0  11          0.54          2.74         3.01 o                         
  -6   1  11         35.38         33.66         4.08 o                         
  -5   1  11         17.16         14.40         3.33 o                         
  -4   1  11        209.50        230.74         5.20 o                         
  -3   1  11         56.04         56.78         3.38 o                         
  -2   1  11        319.95        332.75         5.66 o                         
  -1   1  11        643.17        654.85         5.57 o                         
   0   1  11          0.78          0.78         0.89 o                         
   1   1  11        643.34        657.26         6.66 o                         
   2   1  11        319.56        333.20         6.19 o                         
   3   1  11         56.14         55.02         3.12 o                         
   4   1  11        209.57        214.36         5.33 o                         
   5   1  11         17.05         18.15         2.60 o                         
   6   1  11         35.43         34.00         6.73 o                         
  -6   2  11          7.38          8.20         2.49 o                         
  -5   2  11         30.06         32.90         4.59 o                         
  -4   2  11        194.87        181.58         5.96 o                         
  -3   2  11         12.53         13.24         2.10 o                         
  -2   2  11        249.88        265.54         4.84 o                         
  -1   2  11       1172.38       1128.64         8.46 o                         
   0   2  11         43.55         33.78         1.43 o                         
   1   2  11       1172.09       1142.56         8.44 o                         
   2   2  11        249.08        261.72         5.30 o                         
   3   2  11         12.54          8.35         1.85 o                         
   4   2  11        194.72        183.65         5.12 o                         
   5   2  11         30.04         28.45         4.50 o                         
   6   2  11          7.35          8.28         3.20 o                         
  -6   3  11         11.78         10.44         3.25 o                         
  -5   3  11         11.21         13.61         3.88 o                         
  -4   3  11        302.45        311.87         7.23 o                         
  -3   3  11        171.36        176.42         5.11 o                         
  -2   3  11        371.93        387.30         7.28 o                         
  -1   3  11         47.76         46.49         1.91 o                         
   0   3  11         67.06         60.24         3.57 o                         
   1   3  11         47.55         47.81         2.01 o                         
   2   3  11        372.23        375.69         8.44 o                         
   3   3  11        171.47        165.25         5.68 o                         
   4   3  11        302.35        296.02        10.35 o                         
   5   3  11         11.22         11.87         2.83 o                         
   6   3  11         11.73         10.17         3.42 o                         
  -6   4  11         20.50         22.90         3.39 o                         
  -5   4  11          4.12         -0.24         2.43 o                         
  -4   4  11         31.74         27.55         3.13 o                         
  -3   4  11         50.07         49.04         3.00 o                         
  -2   4  11         22.44         23.19         2.42 o                         
  -1   4  11         23.88         23.58         1.99 o                         
   0   4  11         10.91         14.18         2.04 o                         
   1   4  11         23.63         22.00         2.10 o                         
   2   4  11         22.31         21.74         2.47 o                         
   3   4  11         49.90         45.33         2.81 o                         
   4   4  11         31.75         31.21         3.14 o                         
   5   4  11          4.12          1.93         2.55 o                         
   6   4  11         20.51         21.34         3.87 o                         
  -5   5  11          6.61          3.96         3.14 o                         
  -4   5  11         17.74         20.20         3.37 o                         
  -3   5  11         27.86         30.18         2.91 o                         
  -2   5  11         96.27         98.52         3.24 o                         
  -1   5  11         27.21         25.75         1.95 o                         
   0   5  11        247.62        243.26         4.69 o                         
   1   5  11         27.19         21.49         1.64 o                         
   2   5  11         96.30         89.98         2.94 o                         
   3   5  11         27.81         21.73         4.44 o                         
   4   5  11         17.78         15.38         2.87 o                         
   5   5  11          6.60          9.02         4.07 o                         
  -5   6  11          1.72          2.76         1.59 o                         
  -4   6  11          4.69          2.90         2.07 o                         
  -3   6  11          1.55          4.59         1.81 o                         
  -2   6  11         57.30         52.59         4.07 o                         
  -1   6  11          4.64          3.50         1.96 o                         
   0   6  11         85.67         76.30         3.69 o                         
   1   6  11          4.67          4.93         1.94 o                         
   2   6  11         57.25         52.99         3.14 o                         
   3   6  11          1.53          1.87         2.28 o                         
   4   6  11          4.69          5.42         2.09 o                         
   5   6  11          1.72          2.94         2.42 o                         
  -4   7  11          9.36         11.00         1.65 o                         
  -3   7  11         13.06         14.46         1.94 o                         
  -2   7  11         29.84         30.01         3.62 o                         
  -1   7  11          0.31         -0.33         1.70 o                         
   0   7  11          0.00          1.46         1.45 o                         
   1   7  11          0.31          0.08         1.39 o                         
   2   7  11         29.86         23.46         2.72 o                         
   3   7  11         13.11         12.22         2.13 o                         
   4   7  11          9.33          7.36         1.57 o                         
  -2   8  11          6.36          3.70         1.24 o                         
  -1   8  11          0.85          0.73         1.24 o                         
   0   8  11         17.99         15.80         1.64 o                         
   1   8  11          0.84          0.81         1.26 o                         
   2   8  11          6.39          6.23         1.29 o                         
   0   0  12        111.69        109.43         3.64 o                         
   1   0  12        115.18         97.18         1.79 o                         
   2   0  12         77.86         78.30         3.09 o                         
   3   0  12        136.26        129.91         4.22 o                         
   4   0  12        175.97        161.93         4.37 o                         
   5   0  12         25.37         36.36         3.32 o                         
   6   0  12         20.27         14.43         3.48 o                         
  -6   1  12          8.06          6.54         2.47 o                         
  -5   1  12          2.89          6.71         3.55 o                         
  -4   1  12         66.56         61.82         3.99 o                         
  -3   1  12         77.95         77.18         3.94 o                         
  -2   1  12       1152.60       1213.90        10.92 o                         
  -1   1  12        764.91        774.01         6.34 o                         
   0   1  12        167.52        170.11         2.94 o                         
   1   1  12        764.87        769.81         5.95 o                         
   2   1  12       1152.57       1230.41        15.07 o                         
   3   1  12         78.06         83.93         4.69 o                         
   4   1  12         66.49         64.30         3.21 o                         
   5   1  12          2.88          1.78         1.79 o                         
   6   1  12          8.02         20.36         6.00 o                         
  -6   2  12          9.25          7.38         2.37 o                         
  -5   2  12        205.02        204.80         9.27 o                         
  -4   2  12         73.23         66.76         2.99 o                         
  -3   2  12         96.78        104.30         4.52 o                         
  -2   2  12         14.82         13.95         1.82 o                         
  -1   2  12        546.49        564.68         8.76 o                         
   0   2  12         82.40         83.03         2.12 o                         
   1   2  12        545.08        584.49         7.90 o                         
   2   2  12         14.85         15.04         2.01 o                         
   3   2  12         96.71         99.39         4.35 o                         
   4   2  12         73.38         60.49         3.40 o                         
   5   2  12        204.86        204.75         8.62 o                         
   6   2  12          9.25         11.30         3.73 o                         
  -6   3  12          1.97         -0.74         2.81 o                         
  -5   3  12         24.77         24.36         3.58 o                         
  -4   3  12         22.90         30.55         2.63 o                         
  -3   3  12        161.79        167.84         5.13 o                         
  -2   3  12        239.91        262.91         5.82 o                         
  -1   3  12        441.63        441.01         7.54 o                         
   0   3  12        102.93         94.57         3.78 o                         
   1   3  12        441.90        450.83         6.85 o                         
   2   3  12        239.46        261.81         6.52 o                         
   3   3  12        161.70        158.91         4.69 o                         
   4   3  12         22.88         20.53         2.19 o                         
   5   3  12         24.81         27.79         3.53 o                         
   6   3  12          1.97          1.19         2.57 o                         
  -6   4  12         12.78         11.50         2.79 o                         
  -5   4  12          4.26          1.55         2.05 o                         
  -4   4  12         34.68         34.47         3.40 o                         
  -3   4  12         31.00         32.90         2.18 o                         
  -2   4  12          7.92          9.97         1.94 o                         
  -1   4  12         31.73         25.29         2.48 o                         
   0   4  12        266.82        263.99         6.62 o                         
   1   4  12         31.84         28.04         2.29 o                         
   2   4  12          7.86          7.47         1.77 o                         
   3   4  12         30.97         29.28         2.41 o                         
   4   4  12         34.58         31.25         3.24 o                         
   5   4  12          4.23          1.31         2.65 o                         
   6   4  12         12.76         10.68         3.08 o                         
  -5   5  12          0.44         -0.21         4.57 o                         
  -4   5  12          3.98          3.22         3.04 o                         
  -3   5  12          3.97          2.58         1.97 o                         
  -2   5  12         18.13         21.72         1.97 o                         
  -1   5  12         29.17         30.76         1.98 o                         
   0   5  12         11.74         10.54         1.31 o                         
   1   5  12         29.11         28.18         1.86 o                         
   2   5  12         18.13         17.79         1.54 o                         
   3   5  12          3.95          1.29         1.64 o                         
   4   5  12          4.02          4.28         2.25 o                         
   5   5  12          0.44         -1.10         2.12 o                         
  -4   6  12          3.24          2.90         1.98 o                         
  -3   6  12          4.13          5.79         2.16 o                         
  -2   6  12          0.25          1.46         1.85 o                         
  -1   6  12          1.17          1.27         1.72 o                         
   0   6  12         26.28         27.38         2.44 o                         
   1   6  12          1.17          4.14         1.54 o                         
   2   6  12          0.24         -0.14         2.46 o                         
   3   6  12          4.12          5.77         2.30 o                         
   4   6  12          3.24         -0.75         2.79 o                         
  -4   7  12          3.23          2.55         1.32 o                         
  -3   7  12         17.13         17.73         1.94 o                         
  -2   7  12          5.16          4.87         1.86 o                         
  -1   7  12          2.27          1.25         1.80 o                         
   0   7  12         12.02         11.22         1.75 o                         
   1   7  12          2.26         -0.27         1.49 o                         
   2   7  12          5.13          2.88         1.38 o                         
   3   7  12         17.10         17.61         2.35 o                         
   4   7  12          3.23          2.25         1.18 o                         
  -2   8  12          0.97          0.46         1.07 o                         
  -1   8  12          0.40         -1.15         1.34 o                         
   0   8  12         19.68         17.05         1.96 o                         
   1   8  12          0.40         -1.55         1.55 o                         
   2   8  12          0.97          0.95         0.99 o                         
   1   0  13        218.58        214.69         3.30 o                         
   2   0  13        268.33        279.41         5.56 o                         
   3   0  13          0.78          0.06         1.39 o                         
   4   0  13         35.14         32.33         2.24 o                         
   5   0  13        468.30        481.80        15.63 o                         
   6   0  13          2.39         -0.83         2.38 o                         
  -6   1  13         19.41         14.34         2.95 o                         
  -5   1  13        159.37        177.27         7.02 o                         
  -4   1  13        213.13        210.24         7.13 o                         
  -3   1  13         39.07         45.89         2.75 o                         
  -2   1  13        425.42        465.24         7.05 o                         
  -1   1  13         88.20         94.20         2.49 o                         
   0   1  13        181.07        167.70         3.03 o                         
   1   1  13         88.18         88.07         2.26 o                         
   2   1  13        424.86        470.29         7.62 o                         
   3   1  13         39.08         41.24         4.65 o                         
   4   1  13        213.13        214.88         5.48 o                         
   5   1  13        159.39        167.06         7.73 o                         
   6   1  13         19.39         54.94        42.80 o                         
  -6   2  13         18.15         17.73         3.00 o                         
  -5   2  13        170.14        182.35         8.53 o                         
  -4   2  13         31.01         32.54         2.23 o                         
  -3   2  13        267.35        276.19         7.35 o                         
  -2   2  13        751.77        811.41         9.67 o                         
  -1   2  13        600.96        645.76         6.80 o                         
   0   2  13         14.06         11.77         1.08 o                         
   1   2  13        600.42        657.00         6.73 o                         
   2   2  13        752.75        807.85        10.80 o                         
   3   2  13        267.43        272.81         8.82 o                         
   4   2  13         30.96         32.83         2.70 o                         
   5   2  13        169.79        171.08         7.91 o                         
   6   2  13         18.13         14.78         2.60 o                         
  -6   3  13         11.82          8.94         2.33 o                         
  -5   3  13         18.28         12.44         3.04 o                         
  -4   3  13         36.00         41.02         3.27 o                         
  -3   3  13         77.19         72.95         2.72 o                         
  -2   3  13          3.56          3.04         1.31 o                         
  -1   3  13        294.89        320.42         4.84 o                         
   0   3  13         49.35         52.10         3.01 o                         
   1   3  13        294.82        321.10         5.92 o                         
   2   3  13          3.60          3.81         1.37 o                         
   3   3  13         77.10         70.29         3.02 o                         
   4   3  13         35.99         29.07         2.53 o                         
   5   3  13         18.30         18.07         2.99 o                         
   6   3  13         11.82         16.23         5.39 o                         
  -6   4  13          9.42         10.46         6.14 o                         
  -5   4  13          3.57          1.70         2.84 o                         
  -4   4  13         10.23         10.82         1.99 o                         
  -3   4  13         18.47         17.54         1.77 o                         
  -2   4  13         26.88         23.89         1.92 o                         
  -1   4  13          7.91          6.67         1.72 o                         
   0   4  13         14.18         15.45         2.08 o                         
   1   4  13          7.88          9.35         1.62 o                         
   2   4  13         26.85         27.08         2.00 o                         
   3   4  13         18.39         17.21         2.03 o                         
   4   4  13         10.16         10.57         1.94 o                         
   5   4  13          3.60          1.97         2.90 o                         
   6   4  13          9.40          9.00         3.08 o                         
  -5   5  13          1.98          2.11         3.51 o                         
  -4   5  13          1.63          0.75         2.83 o                         
  -3   5  13          6.19          5.17         2.52 o                         
  -2   5  13         19.69         23.55         2.02 o                         
  -1   5  13          8.31          9.06         1.30 o                         
   0   5  13         26.30         22.17         1.50 o                         
   1   5  13          8.35         10.60         1.49 o                         
   2   5  13         19.56         20.13         1.95 o                         
   3   5  13          6.18         11.76         2.25 o                         
   4   5  13          1.64          0.15         2.14 o                         
   5   5  13          1.98          2.24         5.37 o                         
  -4   6  13          1.27         -2.82         2.82 o                         
  -3   6  13         22.27         24.94         3.85 o                         
  -2   6  13          6.08          4.80         2.33 o                         
  -1   6  13          9.51         10.42         2.60 o                         
   0   6  13          6.49          6.35         1.54 o                         
   1   6  13          9.53          9.00         1.75 o                         
   2   6  13          6.08          2.96         2.07 o                         
   3   6  13         22.29         24.40         3.41 o                         
   4   6  13          1.29          1.04         1.73 o                         
  -3   7  13          7.43          5.58         1.81 o                         
  -2   7  13          3.29          4.80         1.86 o                         
  -1   7  13          4.92          7.34         1.87 o                         
   0   7  13          0.02          0.84         1.32 o                         
   1   7  13          4.95          2.89         1.54 o                         
   2   7  13          3.29          2.51         1.38 o                         
   3   7  13          7.46          9.47         2.04 o                         
  -2   8  13          3.10          2.21         1.40 o                         
  -1   8  13          0.72          1.41         1.23 o                         
   0   8  13         14.91         14.91         1.83 o                         
   1   8  13          0.71          0.33         1.03 o                         
   2   8  13          3.10          3.27         1.10 o                         
   0   0  14          9.83          4.27         1.74 o                         
   1   0  14       1428.94       1530.87        12.54 o                         
   2   0  14          2.67          5.39         1.63 o                         
   3   0  14          1.51          3.20         1.50 o                         
   4   0  14          0.42          5.12         1.42 o                         
   5   0  14         46.85         55.22         4.08 o                         
   6   0  14         23.90         18.50         3.71 o                         
  -6   1  14         21.41         15.88         2.94 o                         
  -5   1  14          3.68          8.55         2.74 o                         
  -4   1  14         79.88         74.16         3.43 o                         
  -3   1  14        136.96        125.64         4.30 o                         
  -2   1  14        321.52        354.00         6.42 o                         
  -1   1  14        539.91        594.62        10.40 o                         
   0   1  14        294.15        292.06         4.04 o                         
   1   1  14        540.58        573.06         5.56 o                         
   2   1  14        321.26        362.29         6.13 o                         
   3   1  14        137.16        130.73         5.22 o                         
   4   1  14         79.82         76.06         3.50 o                         
   5   1  14          3.68          4.33         2.19 o                         
   6   1  14         21.35        176.65       130.69 o                         
  -6   2  14         30.70         28.96         3.46 o                         
  -5   2  14          2.57          9.69         2.94 o                         
  -4   2  14         47.64         48.97         2.61 o                         
  -3   2  14         18.29         23.04         2.69 o                         
  -2   2  14         61.17         67.89         3.15 o                         
  -1   2  14        612.47        681.18        12.21 o                         
   0   2  14        401.88        410.61         6.31 o                         
   1   2  14        611.24        673.11        10.83 o                         
   2   2  14         61.10         67.08         3.15 o                         
   3   2  14         18.27         16.38         2.69 o                         
   4   2  14         47.77         47.37         3.20 o                         
   5   2  14          2.58          5.56         2.64 o                         
   6   2  14         30.73         30.88         3.96 o                         
  -6   3  14          0.58          0.07         1.72 o                         
  -5   3  14          0.27         -0.35         2.20 o                         
  -4   3  14          9.15         10.24         2.30 o                         
  -3   3  14         18.68         17.02         1.97 o                         
  -2   3  14         22.21         26.82         2.18 o                         
  -1   3  14        342.98        333.67         5.17 o                         
   0   3  14          0.62          5.98         1.74 o                         
   1   3  14        343.05        334.86         5.61 o                         
   2   3  14         22.04         25.34         2.54 o                         
   3   3  14         18.65         15.69         1.70 o                         
   4   3  14          9.16          8.58         2.34 o                         
   5   3  14          0.28         -0.88         2.02 o                         
   6   3  14          0.58          3.75         5.10 o                         
  -6   4  14          1.74          5.00         2.23 o                         
  -5   4  14          2.02          2.78         1.96 o                         
  -4   4  14         10.97         10.96         2.01 o                         
  -3   4  14          9.98         10.54         1.59 o                         
  -2   4  14         35.15         32.98         2.05 o                         
  -1   4  14          5.15          8.89         1.87 o                         
   0   4  14         73.77         67.71         3.69 o                         
   1   4  14          5.15          6.53         1.89 o                         
   2   4  14         35.03         34.20         2.09 o                         
   3   4  14         10.03          7.69         1.74 o                         
   4   4  14         11.00         11.67         2.05 o                         
   5   4  14          2.04          3.43         2.06 o                         
   6   4  14          1.75         -1.52         2.22 o                         
  -5   5  14          0.38          2.34         1.94 o                         
  -4   5  14          1.72          2.33         2.71 o                         
  -3   5  14          4.75         -0.20         2.25 o                         
  -2   5  14         13.65         13.37         1.84 o                         
  -1   5  14         18.26         14.84         1.53 o                         
   0   5  14          9.89         11.94         1.25 o                         
   1   5  14         18.14         17.34         1.98 o                         
   2   5  14         13.72         15.11         1.70 o                         
   3   5  14          4.74          4.00         1.84 o                         
   4   5  14          1.72          0.28         2.06 o                         
   5   5  14          0.38         -0.13         2.02 o                         
  -4   6  14          0.07         -0.57         2.76 o                         
  -3   6  14          2.05          1.00         1.73 o                         
  -2   6  14          5.75          3.77         1.98 o                         
  -1   6  14          7.98          7.88         1.89 o                         
   0   6  14          0.31         -1.45         1.75 o                         
   1   6  14          7.95          4.40         1.66 o                         
   2   6  14          5.74          7.17         1.66 o                         
   3   6  14          2.04          1.91         2.12 o                         
   4   6  14          0.07         -0.62         1.78 o                         
  -3   7  14          0.31          2.22         1.58 o                         
  -2   7  14          1.75          1.47         1.45 o                         
  -1   7  14          0.19         -0.88         1.68 o                         
   0   7  14          0.77          0.48         1.26 o                         
   1   7  14          0.20          1.84         1.82 o                         
   2   7  14          1.75          2.27         1.31 o                         
   3   7  14          0.30          0.78         1.44 o                         
  -2   8  14          0.62          2.22         1.04 o                         
  -1   8  14          0.46          1.28         1.23 o                         
   0   8  14          0.23         -0.53         1.16 o                         
   1   8  14          0.47         -1.03         1.42 o                         
   2   8  14          0.62          0.14         0.93 o                         
   1   0  15        291.79        303.94         4.02 o                         
   2   0  15        635.52        683.94         9.03 o                         
   3   0  15          0.21          1.66         1.51 o                         
   4   0  15        428.14        454.19         8.54 o                         
   5   0  15        491.66        500.32        13.50 o                         
   6   0  15          0.44          1.48         2.13 o                         
  -6   1  15          8.87         12.58         2.68 o                         
  -5   1  15         54.36         60.27         4.27 o                         
  -4   1  15        409.65        403.28         7.64 o                         
  -3   1  15        521.80        523.78        10.45 o                         
  -2   1  15        297.14        334.12         6.35 o                         
  -1   1  15        216.73        215.82         3.89 o                         
   0   1  15          0.02          0.11         0.95 o                         
   1   1  15        216.70        217.09         3.60 o                         
   2   1  15        296.97        337.09         6.06 o                         
   3   1  15        522.06        523.76        10.17 o                         
   4   1  15        409.56        395.07         7.52 o                         
   5   1  15         54.52         57.02         4.89 o                         
   6   1  15          8.87          6.56         2.20 o                         
  -6   2  15         25.62         24.97         3.32 o                         
  -5   2  15         96.53        105.03         5.49 o                         
  -4   2  15        299.84        292.32         7.63 o                         
  -3   2  15          6.65          9.66         2.16 o                         
  -2   2  15        160.65        167.47         4.82 o                         
  -1   2  15        436.89        429.89         6.79 o                         
   0   2  15         52.40         48.17         2.21 o                         
   1   2  15        436.63        449.44         7.19 o                         
   2   2  15        160.83        169.32         4.77 o                         
   3   2  15          6.66          6.20         2.12 o                         
   4   2  15        299.75        285.90         7.65 o                         
   5   2  15         96.44         96.62         6.16 o                         
   6   2  15         25.63         25.26         4.99 o                         
  -6   3  15          6.09          8.13         2.08 o                         
  -5   3  15          0.47          0.35         2.77 o                         
  -4   3  15         22.86         26.87         2.66 o                         
  -3   3  15         78.55         80.16         2.94 o                         
  -2   3  15        196.80        204.80         5.49 o                         
  -1   3  15         30.51         29.70         2.20 o                         
   0   3  15         11.57         12.04         1.97 o                         
   1   3  15         30.54         29.33         2.18 o                         
   2   3  15        197.17        193.37         6.00 o                         
   3   3  15         78.59         75.86         2.98 o                         
   4   3  15         23.04         23.86         2.88 o                         
   5   3  15          0.47          0.02         2.01 o                         
   6   3  15          6.11          8.08         4.11 o                         
  -5   4  15          2.73          3.06         2.17 o                         
  -4   4  15          2.37          1.10         1.64 o                         
  -3   4  15          1.62         -1.41         1.45 o                         
  -2   4  15          1.01          1.75         1.41 o                         
  -1   4  15         18.57         19.53         2.74 o                         
   0   4  15          1.86         -0.30         1.41 o                         
   1   4  15         18.49         19.87         2.42 o                         
   2   4  15          1.01          1.47         1.21 o                         
   3   4  15          1.62          5.49         1.48 o                         
   4   4  15          2.36          1.44         1.62 o                         
   5   4  15          2.72          3.63         1.86 o                         
  -5   5  15          1.27         -3.71         3.71 o                         
  -4   5  15          0.27          1.31         2.82 o                         
  -3   5  15          1.94          2.45         1.87 o                         
  -2   5  15         14.76         15.48         2.11 o                         
  -1   5  15         28.32         27.85         1.90 o                         
   0   5  15          0.00          1.55         1.00 o                         
   1   5  15         28.26         30.81         1.97 o                         
   2   5  15         14.73         11.89         1.80 o                         
   3   5  15          1.97          1.21         1.41 o                         
   4   5  15          0.26         -0.05         1.67 o                         
   5   5  15          1.28          0.93         2.08 o                         
  -4   6  15          1.38          3.57         1.87 o                         
  -3   6  15          3.64          5.82         1.87 o                         
  -2   6  15         14.11         14.50         2.44 o                         
  -1   6  15          4.46          3.02         1.55 o                         
   0   6  15          0.00          0.17         1.28 o                         
   1   6  15          4.52          1.49         1.62 o                         
   2   6  15         14.07         16.61         2.25 o                         
   3   6  15          3.64          4.14         1.77 o                         
   4   6  15          1.37          1.07         1.74 o                         
  -3   7  15          7.43          6.78         1.51 o                         
  -2   7  15          3.37          3.61         1.41 o                         
  -1   7  15         12.82          9.90         1.99 o                         
   0   7  15          5.43          2.77         1.67 o                         
   1   7  15         12.85         10.07         1.88 o                         
   2   7  15          3.39          6.21         1.45 o                         
   3   7  15          7.45          9.66         1.81 o                         
  -1   8  15          0.17          2.53         1.25 o                         
   0   8  15          6.19          3.12         2.00 o                         
   1   8  15          0.17          0.57         1.03 o                         
   0   0  16        461.91        452.13        13.57 o                         
   1   0  16       1083.05       1196.81         9.17 o                         
   2   0  16        254.32        275.27         5.33 o                         
   3   0  16        120.92        114.41         4.38 o                         
   4   0  16         84.68         82.37         3.89 o                         
   5   0  16         29.22         35.47         5.21 o                         
   6   0  16         14.79         18.21         3.93 o                         
  -6   1  16          0.89         -1.04         2.12 o                         
  -5   1  16         51.00         61.57         5.45 o                         
  -4   1  16         23.38         25.06         2.23 o                         
  -3   1  16         44.61         44.43         2.87 o                         
  -2   1  16        373.94        394.64         7.03 o                         
  -1   1  16         24.92         25.80         1.88 o                         
   0   1  16         76.87         83.23         2.36 o                         
   1   1  16         25.27         30.60         1.77 o                         
   2   1  16        374.79        385.01         8.04 o                         
   3   1  16         44.66         46.50         3.58 o                         
   4   1  16         23.39         25.16         2.37 o                         
   5   1  16         50.99         58.73         6.16 o                         
   6   1  16          0.89         -0.57         2.16 o                         
  -6   2  16         18.20         21.88         3.10 o                         
  -5   2  16          4.33          3.46         2.08 o                         
  -4   2  16         68.94         70.83         3.14 o                         
  -3   2  16         82.74         78.75         3.31 o                         
  -2   2  16         11.48         16.91         1.99 o                         
  -1   2  16        398.92        397.66         6.69 o                         
   0   2  16          5.64          7.87         1.29 o                         
   1   2  16        398.52        420.65         8.53 o                         
   2   2  16         11.55         15.60         1.93 o                         
   3   2  16         82.65         77.50         3.83 o                         
   4   2  16         69.12         61.92         3.45 o                         
   5   2  16          4.31          9.29         2.73 o                         
   6   2  16         18.24         22.40         3.53 o                         
  -6   3  16          1.49          1.50         2.25 o                         
  -5   3  16          0.56          0.95         2.13 o                         
  -4   3  16          4.51          2.65         2.03 o                         
  -3   3  16        142.48        143.03         4.11 o                         
  -2   3  16          8.00          6.05         1.63 o                         
  -1   3  16        204.32        210.39         5.24 o                         
   0   3  16        348.23        372.28         9.71 o                         
   1   3  16        204.08        217.24         5.18 o                         
   2   3  16          8.09          8.52         1.83 o                         
   3   3  16        142.70        137.68         4.28 o                         
   4   3  16          4.49          3.23         1.94 o                         
   5   3  16          0.56         -1.74         1.99 o                         
   6   3  16          1.49          3.37         3.11 o                         
  -5   4  16          2.13          1.37         2.01 o                         
  -4   4  16         19.10         22.28         2.49 o                         
  -3   4  16         15.49         13.51         1.57 o                         
  -2   4  16         21.00         19.15         2.07 o                         
  -1   4  16         25.21         24.30         1.96 o                         
   0   4  16          2.39          2.61         1.69 o                         
   1   4  16         25.15         25.22         1.77 o                         
   2   4  16         21.01         22.47         1.85 o                         
   3   4  16         15.52         12.07         1.71 o                         
   4   4  16         19.03         18.34         2.37 o                         
   5   4  16          2.13          3.12         1.88 o                         
  -5   5  16          1.77         -0.22         3.27 o                         
  -4   5  16          5.24          1.56         1.70 o                         
  -3   5  16          0.50          1.29         1.73 o                         
  -2   5  16          2.19          3.68         1.84 o                         
  -1   5  16         22.02         22.39         2.02 o                         
   0   5  16         17.79         20.45         1.65 o                         
   1   5  16         22.06         23.61         2.02 o                         
   2   5  16          2.18          1.15         1.38 o                         
   3   5  16          0.49          1.55         1.56 o                         
   4   5  16          5.27          1.66         1.46 o                         
   5   5  16          1.77          1.00         2.06 o                         
  -4   6  16          0.14          0.86         2.25 o                         
  -3   6  16          0.07          0.98         1.49 o                         
  -2   6  16          6.04          8.71         2.12 o                         
  -1   6  16         26.59         24.84         2.40 o                         
   0   6  16         19.86         19.13         2.04 o                         
   1   6  16         26.61         23.38         2.62 o                         
   2   6  16          6.03          5.84         1.61 o                         
   3   6  16          0.08          1.42         1.32 o                         
   4   6  16          0.14          0.57         2.41 o                         
  -3   7  16          0.64         -1.35         1.36 o                         
  -2   7  16          5.63          4.44         1.40 o                         
  -1   7  16          0.46         -0.57         1.60 o                         
   0   7  16          0.02          1.31         1.37 o                         
   1   7  16          0.45         -0.71         1.47 o                         
   2   7  16          5.60          8.00         1.50 o                         
   3   7  16          0.64          0.91         1.35 o                         
  -1   8  16          0.67          1.28         1.21 o                         
   0   8  16          4.15          4.59         1.53 o                         
   1   8  16          0.67         -1.07         1.08 o                         
   1   0  17          1.98          0.14         1.06 o                         
   2   0  17         11.27         12.22         1.59 o                         
   3   0  17         40.06         44.11         3.09 o                         
   4   0  17          2.74          7.52         1.75 o                         
   5   0  17        105.90        113.29         6.61 o                         
   6   0  17         10.77         10.13         2.38 o                         
  -6   1  17         15.50         16.42         3.41 o                         
  -5   1  17         41.82         39.12         4.12 o                         
  -4   1  17        287.34        282.76         6.34 o                         
  -3   1  17        112.66        115.56         4.08 o                         
  -2   1  17        192.51        213.49         5.41 o                         
  -1   1  17         88.41         91.71         3.16 o                         
   0   1  17        280.60        277.09         4.44 o                         
   1   1  17         88.32         92.17         2.76 o                         
   2   1  17        193.13        206.55         6.11 o                         
   3   1  17        112.56        115.80         5.24 o                         
   4   1  17        287.48        278.32         9.10 o                         
   5   1  17         41.92         48.08         5.19 o                         
   6   1  17         15.52         14.51         3.11 o                         
  -6   2  17         36.52         33.89         5.35 o                         
  -5   2  17         34.42         30.23         3.32 o                         
  -4   2  17        102.22         92.12         6.29 o                         
  -3   2  17          6.91          5.43         1.29 o                         
  -2   2  17        145.50        140.80         4.67 o                         
  -1   2  17         32.40         30.35         2.26 o                         
   0   2  17        192.25        187.51         4.13 o                         
   1   2  17         32.57         32.86         2.62 o                         
   2   2  17        145.62        138.70         4.53 o                         
   3   2  17          6.81          5.86         1.50 o                         
   4   2  17        102.30         92.33         5.20 o                         
   5   2  17         34.48         32.12         3.82 o                         
   6   2  17         36.53         40.94         4.76 o                         
  -6   3  17          6.55          7.98         2.36 o                         
  -5   3  17         12.06          8.61         2.11 o                         
  -4   3  17         24.57         24.26         2.57 o                         
  -3   3  17        133.14        135.16         4.06 o                         
  -2   3  17         22.30         20.45         2.13 o                         
  -1   3  17         28.00         29.75         2.57 o                         
   0   3  17        211.10        213.01         8.11 o                         
   1   3  17         28.09         32.38         3.26 o                         
   2   3  17         22.37         20.96         2.51 o                         
   3   3  17        133.35        131.31         4.65 o                         
   4   3  17         24.65         21.57         2.96 o                         
   5   3  17         12.05          7.31         2.77 o                         
   6   3  17          6.55         11.73         4.51 o                         
  -5   4  17         11.59         12.44         4.43 o                         
  -4   4  17         33.72         26.60         2.99 o                         
  -3   4  17         50.41         47.88         3.40 o                         
  -2   4  17         34.96         32.82         2.61 o                         
  -1   4  17         30.10         25.28         1.95 o                         
   0   4  17        175.77        168.25         3.96 o                         
   1   4  17         29.98         26.41         1.81 o                         
   2   4  17         34.88         32.16         2.22 o                         
   3   4  17         50.56         46.37         3.38 o                         
   4   4  17         33.80         31.32         2.86 o                         
   5   4  17         11.61         12.27         2.39 o                         
  -5   5  17          0.17          2.62         3.25 o                         
  -4   5  17          0.91         -2.03         2.03 o                         
  -3   5  17          8.69          6.94         2.21 o                         
  -2   5  17          0.47          2.67         1.50 o                         
  -1   5  17         20.25         19.51         1.68 o                         
   0   5  17          1.27          0.90         1.55 o                         
   1   5  17         20.35         19.64         1.93 o                         
   2   5  17          0.46         -0.23         2.63 o                         
   3   5  17          8.66          9.52         1.95 o                         
   4   5  17          0.90         -1.47         1.47 o                         
   5   5  17          0.17         -1.96         2.28 o                         
  -4   6  17          0.91          0.06         1.61 o                         
  -3   6  17          4.89          4.48         1.92 o                         
  -2   6  17          5.18          4.65         1.76 o                         
  -1   6  17          0.89         -1.41         1.56 o                         
   0   6  17         15.24         16.61         1.93 o                         
   1   6  17          0.90          1.94         1.80 o                         
   2   6  17          5.22          3.33         1.45 o                         
   3   6  17          4.90          5.08         1.78 o                         
   4   6  17          0.89          3.00         1.78 o                         
  -3   7  17          6.71          9.74         1.73 o                         
  -2   7  17          4.51          4.45         1.42 o                         
  -1   7  17          2.72          3.31         1.55 o                         
   0   7  17          1.53          0.95         1.51 o                         
   1   7  17          2.72          1.70         1.78 o                         
   2   7  17          4.52          7.58         1.43 o                         
   3   7  17          6.73          7.11         1.92 o                         
  -1   8  17          0.07          1.39         1.18 o                         
   0   8  17          0.91          1.88         1.29 o                         
   1   8  17          0.07         -1.00         1.00 o                         
   0   0  18        310.29        285.76         9.42 o                         
   1   0  18         89.29         74.20         2.50 o                         
   2   0  18         37.77         39.87         2.41 o                         
   3   0  18         88.90         91.81         3.74 o                         
   4   0  18          4.15          5.22         2.50 o                         
   5   0  18          3.63          3.88         2.36 o                         
   6   0  18         20.21         19.99         2.76 o                         
  -6   1  18          2.53          0.97         2.18 o                         
  -5   1  18         16.29         15.39         3.03 o                         
  -4   1  18        107.58         97.07         4.21 o                         
  -3   1  18         34.30         33.83         1.93 o                         
  -2   1  18        316.07        331.90         8.91 o                         
  -1   1  18        199.97        217.72         5.24 o                         
   0   1  18         43.32         51.23         2.21 o                         
   1   1  18        199.82        216.51         4.51 o                         
   2   1  18        316.10        330.66         7.91 o                         
   3   1  18         34.16         32.94         2.37 o                         
   4   1  18        107.68        105.03         4.84 o                         
   5   1  18         16.24         12.53         2.84 o                         
   6   1  18          2.53          2.63         2.28 o                         
  -6   2  18         16.11         17.06         3.20 o                         
  -5   2  18          6.63          6.12         2.64 o                         
  -4   2  18         26.39         25.95         3.00 o                         
  -3   2  18          9.05          7.95         1.24 o                         
  -2   2  18         65.08         64.40         3.38 o                         
  -1   2  18        156.92        173.04         4.82 o                         
   0   2  18         29.58         28.28         2.19 o                         
   1   2  18        157.20        174.02         5.50 o                         
   2   2  18         65.10         62.78         3.80 o                         
   3   2  18          8.96          6.41         1.93 o                         
   4   2  18         26.34         20.86         2.95 o                         
   5   2  18          6.63          8.13         2.59 o                         
   6   2  18         16.09         15.89         3.00 o                         
  -6   3  18          5.61          7.50         1.84 o                         
  -5   3  18          5.71          7.43         1.90 o                         
  -4   3  18         47.87         49.37         3.34 o                         
  -3   3  18        187.22        201.14         4.75 o                         
  -2   3  18         73.84         75.60         2.80 o                         
  -1   3  18         59.76         61.61         3.66 o                         
   0   3  18        175.25        178.09         5.64 o                         
   1   3  18         59.87         61.42         4.25 o                         
   2   3  18         73.74         70.06         2.70 o                         
   3   3  18        187.49        180.71         5.45 o                         
   4   3  18         47.88         47.79         3.96 o                         
   5   3  18          5.73          5.01         2.30 o                         
   6   3  18          5.61          7.24         2.12 o                         
  -5   4  18          7.39          5.01         2.09 o                         
  -4   4  18         27.55         28.39         3.06 o                         
  -3   4  18         41.58         43.37         3.06 o                         
  -2   4  18        107.13        102.87         3.60 o                         
  -1   4  18         38.10         37.08         2.16 o                         
   0   4  18        193.12        200.16         3.76 o                         
   1   4  18         38.05         37.44         2.09 o                         
   2   4  18        107.17         98.83         3.58 o                         
   3   4  18         41.62         42.42         3.27 o                         
   4   4  18         27.59         23.30         2.53 o                         
   5   4  18          7.38          7.72         1.75 o                         
  -5   5  18          2.00          5.28         3.41 o                         
  -4   5  18          5.01          4.26         2.75 o                         
  -3   5  18          5.65          4.65         1.75 o                         
  -2   5  18         83.57         83.38         4.00 o                         
  -1   5  18         72.88         71.77         3.11 o                         
   0   5  18        113.37        110.42         3.31 o                         
   1   5  18         72.90         68.49         3.62 o                         
   2   5  18         83.67         74.67         3.87 o                         
   3   5  18          5.68          5.76         1.82 o                         
   4   5  18          5.03          4.12         1.69 o                         
   5   5  18          2.00          3.94         1.99 o                         
  -4   6  18          3.09          2.73         1.91 o                         
  -3   6  18          5.63          4.62         2.20 o                         
  -2   6  18          2.09          1.01         1.40 o                         
  -1   6  18         13.46         15.02         2.09 o                         
   0   6  18          1.18         -0.26         1.40 o                         
   1   6  18         13.47         14.38         2.27 o                         
   2   6  18          2.12          1.46         1.40 o                         
   3   6  18          5.64          6.00         1.47 o                         
   4   6  18          3.09          4.37         1.83 o                         
  -3   7  18          5.19          7.19         1.97 o                         
  -2   7  18          8.07         10.56         1.60 o                         
  -1   7  18          8.11          9.56         2.11 o                         
   0   7  18          0.50          2.09         1.48 o                         
   1   7  18          8.11          8.70         1.90 o                         
   2   7  18          8.06          9.05         1.51 o                         
   3   7  18          5.21          5.23         1.88 o                         
   0   8  18          8.48          8.66         1.59 o                         
   1   0  19         39.20         38.18         2.23 o                         
   2   0  19          3.41          1.85         1.58 o                         
   3   0  19         69.28         68.01         2.33 o                         
   4   0  19          5.45          8.00         2.56 o                         
   5   0  19         42.16         39.70         4.21 o                         
   6   0  19          0.01          2.15         2.08 o                         
  -6   1  19          7.76         10.96         2.89 o                         
  -5   1  19         25.85         25.09         3.49 o                         
  -4   1  19         13.55         19.12         3.59 o                         
  -3   1  19         17.70         18.83         1.55 o                         
  -2   1  19          4.36          4.96         1.95 o                         
  -1   1  19         15.98         13.99         1.90 o                         
   0   1  19          5.00          3.66         1.20 o                         
   1   1  19         15.99         16.77         1.59 o                         
   2   1  19          4.41          3.91         1.88 o                         
   3   1  19         17.66         17.24         1.66 o                         
   4   1  19         13.61         15.41         2.18 o                         
   5   1  19         25.78         26.95         3.60 o                         
   6   1  19          7.76          7.72         2.92 o                         
  -6   2  19         20.09         22.35         3.45 o                         
  -5   2  19         28.08         25.51         3.00 o                         
  -4   2  19         13.42         12.21         2.88 o                         
  -3   2  19         24.38         21.78         1.70 o                         
  -2   2  19          0.58          0.44         1.51 o                         
  -1   2  19        166.72        159.58         4.79 o                         
   0   2  19         23.60         20.57         1.84 o                         
   1   2  19        166.41        163.82         5.35 o                         
   2   2  19          0.55          1.26         1.55 o                         
   3   2  19         24.27         23.06         2.04 o                         
   4   2  19         13.45         11.67         2.51 o                         
   5   2  19         28.14         24.71         4.40 o                         
   6   2  19         20.10         21.41         3.22 o                         
  -5   3  19          3.18          6.11         2.05 o                         
  -4   3  19          3.12          4.70         1.72 o                         
  -3   3  19        105.55        111.51         3.60 o                         
  -2   3  19         17.98         15.92         1.55 o                         
  -1   3  19         91.42         87.21         4.39 o                         
   0   3  19        407.41        395.94         9.96 o                         
   1   3  19         91.69         88.29         5.09 o                         
   2   3  19         17.95         16.88         1.61 o                         
   3   3  19        105.64         98.59         3.89 o                         
   4   3  19          3.13          2.96         1.98 o                         
   5   3  19          3.17          3.72         3.73 o                         
  -5   4  19          0.28          2.24         2.13 o                         
  -4   4  19         24.02         27.69         3.02 o                         
  -3   4  19         34.45         36.68         2.81 o                         
  -2   4  19         46.66         48.78         2.49 o                         
  -1   4  19        121.79        124.83         3.47 o                         
   0   4  19          0.85          1.31         0.97 o                         
   1   4  19        121.85        121.21         3.61 o                         
   2   4  19         46.51         45.45         2.56 o                         
   3   4  19         34.46         34.55         3.04 o                         
   4   4  19         24.07         22.46         2.81 o                         
   5   4  19          0.27         -0.64         1.57 o                         
  -4   5  19          3.60          1.27         1.94 o                         
  -3   5  19         53.04         54.52         3.64 o                         
  -2   5  19         26.62         34.67         2.76 o                         
  -1   5  19         71.68         70.05         3.39 o                         
   0   5  19         71.17         65.79         2.99 o                         
   1   5  19         71.52         75.51         4.37 o                         
   2   5  19         26.69         27.74         2.55 o                         
   3   5  19         53.05         52.77         3.53 o                         
   4   5  19          3.61          5.45         1.49 o                         
  -4   6  19          0.86          1.28         1.45 o                         
  -3   6  19          6.81          6.28         3.22 o                         
  -2   6  19         36.76         39.30         2.74 o                         
  -1   6  19          4.65          4.49         1.60 o                         
   0   6  19          0.02         -0.37         1.21 o                         
   1   6  19          4.60          6.77         1.69 o                         
   2   6  19         36.82         38.28         2.83 o                         
   3   6  19          6.84          6.63         1.42 o                         
   4   6  19          0.85         -1.54         1.56 o                         
  -3   7  19          3.07          1.02         1.62 o                         
  -2   7  19         15.00         13.90         1.90 o                         
  -1   7  19         15.57         15.40         2.10 o                         
   0   7  19          4.57          4.04         1.53 o                         
   1   7  19         15.59         12.94         1.96 o                         
   2   7  19         14.96         15.52         1.70 o                         
   3   7  19          3.06          1.78         1.47 o                         
   0   0  20          2.51          3.07         1.91 o                         
   1   0  20         18.82         17.32         1.78 o                         
   2   0  20         10.12          9.45         1.87 o                         
   3   0  20         66.92         63.26         2.31 o                         
   4   0  20         47.31         42.17         4.31 o                         
   5   0  20         84.16         92.12         5.94 o                         
   6   0  20          5.30          6.24         1.89 o                         
  -6   1  20          0.61          0.62         2.65 o                         
  -5   1  20          5.62          7.59         2.51 o                         
  -4   1  20          8.70          7.54         2.31 o                         
  -3   1  20         27.64         28.04         1.84 o                         
  -2   1  20         20.62         20.38         2.31 o                         
  -1   1  20          5.25          3.85         1.45 o                         
   0   1  20         92.55         97.15         3.26 o                         
   1   1  20          5.28          5.09         1.50 o                         
   2   1  20         20.72         19.19         2.43 o                         
   3   1  20         27.60         29.18         1.90 o                         
   4   1  20          8.70          6.86         1.87 o                         
   5   1  20          5.63          6.39         2.61 o                         
   6   1  20          0.61          2.47         2.04 o                         
  -6   2  20          4.03          4.52         2.10 o                         
  -5   2  20         22.63         24.31         3.21 o                         
  -4   2  20         22.67         20.77         3.23 o                         
  -3   2  20          2.43         -0.44         1.38 o                         
  -2   2  20          6.96          5.13         1.25 o                         
  -1   2  20         17.16         16.01         2.00 o                         
   0   2  20          3.43          3.47         1.20 o                         
   1   2  20         17.15         15.41         1.91 o                         
   2   2  20          6.87          9.17         1.87 o                         
   3   2  20          2.43         -0.15         1.27 o                         
   4   2  20         22.53         17.05         2.47 o                         
   5   2  20         22.66         15.98         3.83 o                         
   6   2  20          4.01          2.83         1.85 o                         
  -5   3  20         14.89         18.33         3.38 o                         
  -4   3  20         21.60         21.73         2.45 o                         
  -3   3  20        114.47        117.03         6.24 o                         
  -2   3  20         32.14         30.56         2.03 o                         
  -1   3  20         34.86         31.25         2.21 o                         
   0   3  20        121.47        124.26         5.02 o                         
   1   3  20         34.87         32.67         2.14 o                         
   2   3  20         32.33         31.80         1.99 o                         
   3   3  20        114.44        109.80         4.90 o                         
   4   3  20         21.64         14.97         2.63 o                         
   5   3  20         14.88         14.63         2.82 o                         
  -5   4  20          2.03          1.85         2.46 o                         
  -4   4  20         15.24         13.43         2.39 o                         
  -3   4  20         53.92         54.49         3.29 o                         
  -2   4  20         49.42         43.23         2.74 o                         
  -1   4  20         32.19         34.00         2.13 o                         
   0   4  20         48.45         47.89         2.05 o                         
   1   4  20         32.28         33.33         1.98 o                         
   2   4  20         49.49         39.66         2.68 o                         
   3   4  20         53.78         46.97         3.17 o                         
   4   4  20         15.29         12.42         2.08 o                         
   5   4  20          2.01          2.10         1.41 o                         
  -4   5  20         12.63         10.62         2.72 o                         
  -3   5  20         66.02         72.08         3.93 o                         
  -2   5  20         57.77         68.29         3.61 o                         
  -1   5  20         11.46         11.43         1.89 o                         
   0   5  20         37.37         35.38         2.54 o                         
   1   5  20         11.55         11.24         1.95 o                         
   2   5  20         57.81         62.79         3.55 o                         
   3   5  20         66.17         57.29         3.85 o                         
   4   5  20         12.61          9.62         1.72 o                         
  -4   6  20          1.57          0.50         1.69 o                         
  -3   6  20          5.25          3.12         2.01 o                         
  -2   6  20         53.68         54.65         3.07 o                         
  -1   6  20         21.54         21.60         2.25 o                         
   0   6  20          8.61          9.14         1.53 o                         
   1   6  20         21.50         20.07         2.19 o                         
   2   6  20         53.65         54.54         3.20 o                         
   3   6  20          5.28          4.81         1.41 o                         
   4   6  20          1.57         -0.14         1.42 o                         
  -2   7  20         14.80         14.68         1.67 o                         
  -1   7  20         10.59         10.28         1.82 o                         
   0   7  20          6.18          4.84         1.61 o                         
   1   7  20         10.64          8.87         1.69 o                         
   2   7  20         14.83         17.24         1.85 o                         
   1   0  21          8.09          6.82         1.63 o                         
   2   0  21          8.37          5.86         1.87 o                         
   3   0  21         40.69         33.96         1.78 o                         
   4   0  21         50.60         46.07         4.53 o                         
   5   0  21          4.33          6.74         2.40 o                         
   6   0  21          0.26         -3.10         3.10 o                         
  -6   1  21          0.73          0.29         1.40 o                         
  -5   1  21         18.49         15.50         2.98 o                         
  -4   1  21          5.64          9.40         1.97 o                         
  -3   1  21         17.59         19.73         1.61 o                         
  -2   1  21         35.40         37.04         2.93 o                         
  -1   1  21         20.06         18.61         2.15 o                         
   0   1  21          4.66          4.09         1.21 o                         
   1   1  21         20.04         21.30         2.07 o                         
   2   1  21         35.51         40.19         2.90 o                         
   3   1  21         17.50         17.45         1.57 o                         
   4   1  21          5.62          6.76         1.69 o                         
   5   1  21         18.54         16.40         2.81 o                         
   6   1  21          0.73         -2.54         3.01 o                         
  -5   2  21          4.80          3.49         2.00 o                         
  -4   2  21          6.17          2.95         2.06 o                         
  -3   2  21          4.50          4.71         1.69 o                         
  -2   2  21         18.27         17.01         1.46 o                         
  -1   2  21          7.47          5.82         1.50 o                         
   0   2  21          3.52          1.67         1.26 o                         
   1   2  21          7.53          7.07         1.58 o                         
   2   2  21         18.27         17.24         1.54 o                         
   3   2  21          4.51          0.18         1.22 o                         
   4   2  21          6.14          5.05         1.68 o                         
   5   2  21          4.78          4.95         4.33 o                         
  -5   3  21          0.35          0.75         1.54 o                         
  -4   3  21         17.99         18.59         2.63 o                         
  -3   3  21         36.09         42.19         3.20 o                         
  -2   3  21          5.00          2.39         1.81 o                         
  -1   3  21         50.62         49.83         2.26 o                         
   0   3  21          9.17          9.17         1.29 o                         
   1   3  21         50.50         51.25         2.24 o                         
   2   3  21          4.96          4.34         1.36 o                         
   3   3  21         36.03         37.04         3.06 o                         
   4   3  21         17.93         12.80         2.56 o                         
   5   3  21          0.35          1.39         2.26 o                         
  -5   4  21          2.73          2.67         1.88 o                         
  -4   4  21         18.31         17.92         3.48 o                         
  -3   4  21         12.40         13.26         1.96 o                         
  -2   4  21         94.57         92.16         4.16 o                         
  -1   4  21        213.07        211.70         4.55 o                         
   0   4  21          0.00          1.09         1.02 o                         
   1   4  21        213.19        216.41         4.58 o                         
   2   4  21         94.72         85.45         4.08 o                         
   3   4  21         12.33         14.71         2.12 o                         
   4   4  21         18.27         13.93         2.17 o                         
   5   4  21          2.72          6.08         1.59 o                         
  -4   5  21          7.02          8.77         2.12 o                         
  -3   5  21         33.86         31.47         2.78 o                         
  -2   5  21          9.84         12.84         1.97 o                         
  -1   5  21         52.45         54.40         3.08 o                         
   0   5  21         75.20         83.41         3.67 o                         
   1   5  21         52.36         53.69         3.29 o                         
   2   5  21          9.80         12.78         2.00 o                         
   3   5  21         33.85         32.40         2.83 o                         
   4   5  21          7.02          4.65         1.40 o                         
  -3   6  21         20.65         19.03         3.21 o                         
  -2   6  21         78.45         79.79         4.52 o                         
  -1   6  21         15.31         16.68         2.06 o                         
   0   6  21         12.46         12.40         1.70 o                         
   1   6  21         15.29         13.49         1.95 o                         
   2   6  21         78.47         80.65         3.72 o                         
   3   6  21         20.65         15.67         2.14 o                         
  -2   7  21         19.46         22.68         2.15 o                         
  -1   7  21         43.68         49.36         2.97 o                         
   0   7  21         12.80         16.89         2.05 o                         
   1   7  21         43.68         45.33         3.37 o                         
   2   7  21         19.44         20.20         1.91 o                         
   0   0  22         78.99         85.36         6.99 o                         
   1   0  22         16.42         17.24         2.00 o                         
   2   0  22          0.62         -0.89         1.14 o                         
   3   0  22         45.31         44.65         2.17 o                         
   4   0  22         28.05         26.62         2.75 o                         
   5   0  22          0.76         -1.37         2.03 o                         
   6   0  22          0.02         -1.72         1.72 o                         
  -6   1  22          7.51          7.00         1.60 o                         
  -5   1  22          2.58          1.46         1.78 o                         
  -4   1  22          8.36          8.86         1.78 o                         
  -3   1  22          8.08          9.44         1.34 o                         
  -2   1  22         17.67         18.16         1.53 o                         
  -1   1  22         79.81         82.38         3.71 o                         
   0   1  22          0.35         -0.62         1.27 o                         
   1   1  22         79.90         86.24         3.66 o                         
   2   1  22         17.55         16.49         1.69 o                         
   3   1  22          8.05          8.23         1.29 o                         
   4   1  22          8.36          9.17         1.83 o                         
   5   1  22          2.56          2.40         1.96 o                         
   6   1  22          7.54          8.95         2.74 o                         
  -5   2  22          0.88         -0.86         1.77 o                         
  -4   2  22          2.00          3.17         2.22 o                         
  -3   2  22          6.28          5.26         1.31 o                         
  -2   2  22         10.65          9.01         1.21 o                         
  -1   2  22         22.01         19.97         2.19 o                         
   0   2  22         49.75         48.90         2.99 o                         
   1   2  22         22.15         26.37         2.71 o                         
   2   2  22         10.69          8.40         1.28 o                         
   3   2  22          6.33          5.67         1.56 o                         
   4   2  22          2.00          1.06         1.49 o                         
   5   2  22          0.88          1.75         2.25 o                         
  -5   3  22          0.55          0.21         2.11 o                         
  -4   3  22          3.55          3.84         2.40 o                         
  -3   3  22          9.34         13.40         2.39 o                         
  -2   3  22         28.42         30.81         2.19 o                         
  -1   3  22         20.86         19.53         1.64 o                         
   0   3  22         16.40         12.28         1.28 o                         
   1   3  22         20.94         20.65         1.54 o                         
   2   3  22         28.40         31.25         2.35 o                         
   3   3  22          9.25          9.07         2.00 o                         
   4   3  22          3.56          0.12         1.83 o                         
   5   3  22          0.55         -0.40         1.77 o                         
  -5   4  22          2.64          2.79         1.31 o                         
  -4   4  22          5.56          2.99         3.61 o                         
  -3   4  22         13.59         12.22         2.11 o                         
  -2   4  22         56.96         60.56         3.44 o                         
  -1   4  22          1.23          1.14         1.23 o                         
   0   4  22        123.40        124.39         4.23 o                         
   1   4  22          1.24          3.98         1.22 o                         
   2   4  22         57.03         55.32         3.09 o                         
   3   4  22         13.59          9.16         1.77 o                         
   4   4  22          5.56          6.36         1.76 o                         
   5   4  22          2.64          3.51         1.51 o                         
  -4   5  22          9.63         12.43         3.22 o                         
  -3   5  22         49.45         43.74         3.14 o                         
  -2   5  22         35.92         40.81         2.87 o                         
  -1   5  22         15.58         17.38         2.21 o                         
   0   5  22          1.25          2.77         1.61 o                         
   1   5  22         15.59         17.94         2.17 o                         
   2   5  22         35.86         36.03         2.82 o                         
   3   5  22         49.47         49.48         3.32 o                         
   4   5  22          9.57          7.08         1.56 o                         
  -3   6  22          3.31          2.09         1.78 o                         
  -2   6  22         68.42         71.27         3.53 o                         
  -1   6  22         11.75          9.52         2.60 o                         
   0   6  22         14.00         14.95         1.96 o                         
   1   6  22         11.74          9.01         1.79 o                         
   2   6  22         68.38         71.18         3.46 o                         
   3   6  22          3.31          2.29         1.13 o                         
  -2   7  22         22.99         26.57         2.57 o                         
  -1   7  22         15.93         19.45         2.09 o                         
   0   7  22          2.62          2.50         1.33 o                         
   1   7  22         15.92         15.83         1.93 o                         
   2   7  22         23.01         26.66         2.02 o                         
   1   0  23         14.55         13.36         1.92 o                         
   2   0  23          0.01          0.70         1.06 o                         
   3   0  23          5.69          4.06         1.79 o                         
   4   0  23         36.83         37.71         3.06 o                         
   5   0  23         21.25         19.04         2.95 o                         
  -5   1  23          2.80          3.52         1.96 o                         
  -4   1  23          8.40          7.21         1.72 o                         
  -3   1  23         48.32         42.38         2.34 o                         
  -2   1  23          5.68          5.35         1.10 o                         
  -1   1  23         13.66         14.63         2.01 o                         
   0   1  23         19.28         18.12         2.03 o                         
   1   1  23         13.66         12.14         2.02 o                         
   2   1  23          5.66          4.88         1.07 o                         
   3   1  23         48.22         45.08         2.41 o                         
   4   1  23          8.40          8.61         1.85 o                         
   5   1  23          2.78          2.44         1.78 o                         
  -5   2  23          6.42          9.11         2.20 o                         
  -4   2  23          9.53          8.35         2.49 o                         
  -3   2  23         16.33         13.48         2.08 o                         
  -2   2  23          4.61          3.85         1.12 o                         
  -1   2  23          1.20          0.35         0.94 o                         
   0   2  23         24.10         20.83         1.86 o                         
   1   2  23          1.22         -0.48         1.44 o                         
   2   2  23          4.56          2.59         1.09 o                         
   3   2  23         16.27         15.40         2.87 o                         
   4   2  23          9.54          8.52         1.98 o                         
   5   2  23          6.41          4.39         2.53 o                         
  -5   3  23          0.45         -1.85         1.85 o                         
  -4   3  23          2.34         -1.95         1.95 o                         
  -3   3  23          5.87          6.35         2.20 o                         
  -2   3  23         24.72         23.03         2.04 o                         
  -1   3  23         76.22         72.49         2.75 o                         
   0   3  23         30.94         30.51         1.63 o                         
   1   3  23         76.50         75.49         2.49 o                         
   2   3  23         24.63         21.00         2.02 o                         
   3   3  23          5.90          4.95         1.79 o                         
   4   3  23          2.32          1.12         1.36 o                         
   5   3  23          0.45          2.57         1.61 o                         
  -5   4  23          3.79          1.30         1.36 o                         
  -4   4  23         24.34         26.97         3.22 o                         
  -3   4  23          0.63          2.52         1.69 o                         
  -2   4  23         30.12         26.43         2.46 o                         
  -1   4  23         50.60         54.55         3.02 o                         
   0   4  23          0.01          0.58         1.38 o                         
   1   4  23         50.57         48.67         2.91 o                         
   2   4  23         30.07         23.86         2.21 o                         
   3   4  23          0.62          1.16         1.61 o                         
   4   4  23         24.28         22.79         2.45 o                         
   5   4  23          3.77          4.54         1.58 o                         
  -4   5  23          4.53          7.11         2.21 o                         
  -3   5  23          7.85         10.62         1.74 o                         
  -2   5  23         13.48         16.96         2.29 o                         
  -1   5  23         69.54         72.01         4.13 o                         
   0   5  23         47.20         50.50         2.91 o                         
   1   5  23         69.58         69.74         3.71 o                         
   2   5  23         13.52         13.25         2.04 o                         
   3   5  23          7.83          8.01         1.66 o                         
   4   5  23          4.53          4.26         1.35 o                         
  -3   6  23         15.48         17.20         2.41 o                         
  -2   6  23         45.86         45.76         2.72 o                         
  -1   6  23         13.93         16.12         1.97 o                         
   0   6  23          1.93          3.61         1.50 o                         
   1   6  23         13.96         15.39         1.99 o                         
   2   6  23         45.83         47.41         3.14 o                         
   3   6  23         15.47         15.13         1.90 o                         
  -1   7  23         49.45         55.00         3.99 o                         
   0   7  23          0.19         -0.10         1.33 o                         
   1   7  23         49.42         54.42         2.88 o                         
   0   0  24         29.47         29.39         3.33 o                         
   1   0  24          1.31          0.38         1.07 o                         
   2   0  24         42.92         42.12         2.05 o                         
   3   0  24          5.24          1.59         1.25 o                         
   4   0  24          0.61          0.22         1.65 o                         
   5   0  24          0.64          0.95         1.83 o                         
  -5   1  24          1.57          0.12         1.66 o                         
  -4   1  24         11.43         11.83         1.89 o                         
  -3   1  24         11.28         10.08         1.80 o                         
  -2   1  24         14.12         11.39         1.32 o                         
  -1   1  24         45.49         43.06         2.05 o                         
   0   1  24         23.24         21.37         2.56 o                         
   1   1  24         45.73         45.23         2.30 o                         
   2   1  24         14.13         12.31         1.51 o                         
   3   1  24         11.32          9.06         1.71 o                         
   4   1  24         11.43         12.15         2.11 o                         
   5   1  24          1.57         -2.64         2.64 o                         
  -5   2  24          2.72          2.35         1.79 o                         
  -4   2  24          0.51         -0.90         1.90 o                         
  -3   2  24         10.09         10.29         2.38 o                         
  -2   2  24          6.06          4.88         1.14 o                         
  -1   2  24         41.07         41.91         2.20 o                         
   0   2  24         50.22         48.26         2.16 o                         
   1   2  24         41.13         38.26         2.61 o                         
   2   2  24          6.00          1.94         1.15 o                         
   3   2  24         10.12         11.70         2.44 o                         
   4   2  24          0.50         -0.85         1.43 o                         
   5   2  24          2.73          1.29         3.82 o                         
  -5   3  24          1.31          2.03         1.85 o                         
  -4   3  24          3.57         -0.93         2.07 o                         
  -3   3  24          8.11          8.92         2.12 o                         
  -2   3  24         11.21          7.67         1.89 o                         
  -1   3  24        107.18        112.62         3.37 o                         
   0   3  24         53.48         54.59         2.18 o                         
   1   3  24        107.19        109.82         3.52 o                         
   2   3  24         11.31          8.32         1.73 o                         
   3   3  24          8.10          8.93         2.05 o                         
   4   3  24          3.57          2.88         1.36 o                         
   5   3  24          1.32          3.02         1.65 o                         
  -4   4  24         10.43          9.93         4.19 o                         
  -3   4  24         13.43         13.75         2.21 o                         
  -2   4  24         37.02         33.53         2.70 o                         
  -1   4  24         46.35         47.04         2.87 o                         
   0   4  24        100.01        105.23         3.71 o                         
   1   4  24         46.31         51.97         3.01 o                         
   2   4  24         37.13         33.20         2.49 o                         
   3   4  24         13.43         13.18         1.99 o                         
   4   4  24         10.44          8.78         1.75 o                         
  -4   5  24          5.70         -1.81         7.23 o                         
  -3   5  24         10.82         13.35         1.73 o                         
  -2   5  24         40.81         44.82         2.98 o                         
  -1   5  24         37.55         39.93         3.18 o                         
   0   5  24         24.37         27.65         2.34 o                         
   1   5  24         37.57         40.76         2.99 o                         
   2   5  24         40.80         39.76         2.93 o                         
   3   5  24         10.78          9.85         1.50 o                         
   4   5  24          5.69          6.75         1.44 o                         
  -3   6  24          2.54          2.42         1.62 o                         
  -2   6  24         10.44          9.32         2.50 o                         
  -1   6  24          4.08          2.42         1.57 o                         
   0   6  24          0.19          0.78         1.38 o                         
   1   6  24          4.09          2.96         1.32 o                         
   2   6  24         10.44         10.13         1.86 o                         
   3   6  24          2.52          2.73         1.09 o                         
  -1   7  24         13.09         16.76         1.99 o                         
   0   7  24          5.69          5.80         1.35 o                         
   1   7  24         13.07         16.77         1.77 o                         
   1   0  25          2.19          1.12         1.14 o                         
   2   0  25         63.84         63.84         2.40 o                         
   3   0  25          6.69          5.75         1.54 o                         
   4   0  25          0.27          1.46         1.57 o                         
   5   0  25          0.65          0.30         1.81 o                         
  -5   1  25          1.67          1.88         2.59 o                         
  -4   1  25         21.65         19.82         2.39 o                         
  -3   1  25          4.88          2.47         1.58 o                         
  -2   1  25         27.09         28.21         1.70 o                         
  -1   1  25         49.30         52.70         2.07 o                         
   0   1  25         95.96         87.57         2.66 o                         
   1   1  25         49.30         51.59         2.35 o                         
   2   1  25         27.08         26.24         2.09 o                         
   3   1  25          4.87          6.10         1.43 o                         
   4   1  25         21.61         19.52         2.64 o                         
   5   1  25          1.69          0.56         1.57 o                         
  -5   2  25          0.96          1.13         1.60 o                         
  -4   2  25          1.30          1.39         1.69 o                         
  -3   2  25          9.94          7.62         1.85 o                         
  -2   2  25          7.98          8.95         1.80 o                         
  -1   2  25         15.28         10.56         1.51 o                         
   0   2  25         16.06         14.41         1.36 o                         
   1   2  25         15.29         11.34         1.74 o                         
   2   2  25          8.00          8.61         1.49 o                         
   3   2  25          9.91          9.47         2.03 o                         
   4   2  25          1.31          2.11         1.41 o                         
   5   2  25          0.95          5.01         2.45 o                         
  -5   3  25          0.51          1.28         1.52 o                         
  -4   3  25         17.12         16.75         2.30 o                         
  -3   3  25         21.29         16.57         2.49 o                         
  -2   3  25          2.25          1.81         1.78 o                         
  -1   3  25         82.03         86.42         3.17 o                         
   0   3  25        204.54        214.68         4.10 o                         
   1   3  25         82.05         85.65         3.41 o                         
   2   3  25          2.26          0.74         1.32 o                         
   3   3  25         21.26         18.45         2.79 o                         
   4   3  25         17.08         14.57         1.92 o                         
   5   3  25          0.51          2.94         1.63 o                         
  -4   4  25          0.24          2.51         1.72 o                         
  -3   4  25          8.31          4.30         1.86 o                         
  -2   4  25          6.07          6.65         2.01 o                         
  -1   4  25         28.31         27.15         2.33 o                         
   0   4  25         93.70         95.06         3.59 o                         
   1   4  25         28.31         34.38         2.61 o                         
   2   4  25          6.08          3.97         1.42 o                         
   3   4  25          8.28          5.29         1.56 o                         
   4   4  25          0.24         -0.16         1.30 o                         
  -4   5  25          2.80          4.86         2.96 o                         
  -3   5  25          5.22          5.58         1.31 o                         
  -2   5  25         22.88         26.08         2.20 o                         
  -1   5  25         28.23         24.00         2.66 o                         
   0   5  25          3.95          5.83         1.55 o                         
   1   5  25         28.26         29.57         2.96 o                         
   2   5  25         22.92         23.89         2.33 o                         
   3   5  25          5.20          5.50         1.48 o                         
   4   5  25          2.80          2.73         1.07 o                         
  -3   6  25          1.16          0.77         1.12 o                         
  -2   6  25          7.22          5.00         1.97 o                         
  -1   6  25          3.33          0.71         1.36 o                         
   0   6  25          0.02          0.04         1.32 o                         
   1   6  25          3.36          3.86         1.40 o                         
   2   6  25          7.21          5.10         1.55 o                         
   3   6  25          1.17          0.96         0.91 o                         
   0   7  25          0.10          0.87         1.32 o                         
   0   0  26        117.62        117.61         4.11 o                         
   1   0  26          5.68          5.82         1.33 o                         
   2   0  26         40.84         48.55         2.49 o                         
   3   0  26          0.49          2.87         1.55 o                         
   4   0  26          0.46          0.75         1.49 o                         
   5   0  26          0.49          1.73         1.64 o                         
  -5   1  26          0.91          2.06         1.64 o                         
  -4   1  26          0.86          1.28         1.52 o                         
  -3   1  26          7.98          8.74         1.66 o                         
  -2   1  26          6.49          6.98         1.19 o                         
  -1   1  26         19.94         22.22         1.49 o                         
   0   1  26        241.19        244.64         4.14 o                         
   1   1  26         19.98         17.56         1.74 o                         
   2   1  26          6.53          4.47         1.63 o                         
   3   1  26          7.98          8.65         1.45 o                         
   4   1  26          0.85         -1.69         1.78 o                         
   5   1  26          0.91          3.30         1.62 o                         
  -5   2  26          0.39          4.11         1.74 o                         
  -4   2  26         15.22         12.33         2.54 o                         
  -3   2  26         13.85         12.46         2.16 o                         
  -2   2  26          8.13          7.98         1.59 o                         
  -1   2  26         19.06         19.91         1.65 o                         
   0   2  26         32.93         28.61         1.79 o                         
   1   2  26         18.96         17.24         1.86 o                         
   2   2  26          8.13          6.51         1.67 o                         
   3   2  26         13.90         10.41         1.85 o                         
   4   2  26         15.19         10.69         1.78 o                         
   5   2  26          0.39          3.57         2.27 o                         
  -5   3  26          0.45          1.97         1.36 o                         
  -4   3  26          2.87          3.08         1.59 o                         
  -3   3  26         21.26         20.10         2.58 o                         
  -2   3  26          0.93          1.89         1.59 o                         
  -1   3  26         70.50         70.97         3.09 o                         
   0   3  26        148.28        160.81         3.78 o                         
   1   3  26         70.68         67.62         3.60 o                         
   2   3  26          0.93         -0.12         1.45 o                         
   3   3  26         21.29         19.41         2.75 o                         
   4   3  26          2.87          1.07         1.14 o                         
   5   3  26          0.45         -1.91         1.91 o                         
  -4   4  26          6.82          9.18         2.10 o                         
  -3   4  26          2.49          1.01         1.56 o                         
  -2   4  26         14.07         12.50         1.88 o                         
  -1   4  26         57.57         62.14         3.02 o                         
   0   4  26          0.01          0.84         1.32 o                         
   1   4  26         57.62         66.99         3.29 o                         
   2   4  26         14.03         12.42         1.80 o                         
   3   4  26          2.48          1.56         1.50 o                         
   4   4  26          6.82          5.90         1.48 o                         
  -3   5  26          2.76          0.97         1.25 o                         
  -2   5  26          3.92          4.46         1.28 o                         
  -1   5  26          5.22          4.46         1.46 o                         
   0   5  26          1.15          1.52         1.57 o                         
   1   5  26          5.20          2.69         1.48 o                         
   2   5  26          3.91          4.17         1.71 o                         
   3   5  26          2.75          1.34         1.25 o                         
  -2   6  26          0.81          1.85         1.94 o                         
  -1   6  26          5.42          7.48         1.59 o                         
   0   6  26          2.29          1.23         1.29 o                         
   1   6  26          5.42          7.18         1.51 o                         
   2   6  26          0.82          0.05         1.40 o                         
   1   0  27        154.75        152.59         3.72 o                         
   2   0  27          1.65          1.11         1.28 o                         
   3   0  27        112.12        119.46         4.52 o                         
   4   0  27         17.58         13.50         2.12 o                         
   5   0  27          0.70         -1.61         1.61 o                         
  -5   1  27          0.98          2.05         2.27 o                         
  -4   1  27          5.02          4.86         1.60 o                         
  -3   1  27          2.99          1.03         1.67 o                         
  -2   1  27         18.03         13.98         1.76 o                         
  -1   1  27         12.29         10.01         1.28 o                         
   0   1  27        151.78        152.58         3.55 o                         
   1   1  27         12.27          7.71         1.33 o                         
   2   1  27         17.99         12.91         2.25 o                         
   3   1  27          3.01          1.69         1.28 o                         
   4   1  27          5.01          2.33         1.67 o                         
   5   1  27          0.97         -2.00         2.00 o                         
  -5   2  27          3.95          3.37         2.96 o                         
  -4   2  27          6.65          6.95         2.15 o                         
  -3   2  27         22.67         18.48         2.32 o                         
  -2   2  27         52.47         52.34         2.93 o                         
  -1   2  27         85.58         83.33         2.98 o                         
   0   2  27        251.91        257.86         4.69 o                         
   1   2  27         85.72         85.51         3.37 o                         
   2   2  27         52.56         51.68         3.57 o                         
   3   2  27         22.77         20.71         2.30 o                         
   4   2  27          6.65          3.58         1.57 o                         
   5   2  27          3.92          1.72         1.97 o                         
  -4   3  27          2.94          2.40         2.04 o                         
  -3   3  27          4.13          4.76         1.63 o                         
  -2   3  27          9.35          8.58         1.75 o                         
  -1   3  27         64.99         66.41         3.07 o                         
   0   3  27          0.03         -0.19         1.21 o                         
   1   3  27         64.99         65.51         3.57 o                         
   2   3  27          9.36          8.57         1.53 o                         
   3   3  27          4.12          2.66         1.58 o                         
   4   3  27          2.94          1.88         1.32 o                         
  -4   4  27          0.99          0.83         1.65 o                         
  -3   4  27          1.29         -0.72         1.36 o                         
  -2   4  27         18.71         14.90         1.80 o                         
  -1   4  27         21.47         21.49         1.97 o                         
   0   4  27          1.76          3.20         1.50 o                         
   1   4  27         21.52         19.66         2.05 o                         
   2   4  27         18.75         12.62         1.76 o                         
   3   4  27          1.30          0.04         1.46 o                         
   4   4  27          0.98          2.10         1.25 o                         
  -3   5  27          2.70          5.62         1.84 o                         
  -2   5  27          1.05          0.60         1.27 o                         
  -1   5  27          0.20          2.87         1.23 o                         
   0   5  27          0.05         -0.52         1.51 o                         
   1   5  27          0.20         -0.52         1.81 o                         
   2   5  27          1.06          2.12         1.57 o                         
   3   5  27          2.69          2.45         1.17 o                         
  -2   6  27          2.19          4.08         2.43 o                         
  -1   6  27          1.70          0.91         1.39 o                         
   0   6  27          3.25          2.03         1.38 o                         
   1   6  27          1.71          5.24         1.82 o                         
   2   6  27          2.20          1.85         1.26 o                         
   0   0  28        148.39        145.95         5.76 o                         
   1   0  28         84.15         90.56         3.15 o                         
   2   0  28          7.83          6.38         1.50 o                         
   3   0  28          1.53          1.97         1.55 o                         
   4   0  28          6.52          6.16         1.69 o                         
   5   0  28          2.36          5.39         1.71 o                         
  -5   1  28          0.22         -0.11         1.46 o                         
  -4   1  28          1.24          0.82         1.56 o                         
  -3   1  28         23.81         22.67         2.52 o                         
  -2   1  28         61.81         60.44         3.09 o                         
  -1   1  28         58.40         57.29         2.38 o                         
   0   1  28        236.33        236.59         4.40 o                         
   1   1  28         58.24         53.40         3.23 o                         
   2   1  28         61.91         56.21         3.19 o                         
   3   1  28         23.80         23.42         2.26 o                         
   4   1  28          1.24          1.19         1.84 o                         
   5   1  28          0.22         -0.17         2.06 o                         
  -4   2  28          3.10          8.24         2.21 o                         
  -3   2  28         25.97         23.99         2.56 o                         
  -2   2  28         25.67         25.01         2.25 o                         
  -1   2  28         13.93         11.76         1.82 o                         
   0   2  28        201.33        226.71         6.53 o                         
   1   2  28         13.86         10.62         1.88 o                         
   2   2  28         25.69         22.23         2.53 o                         
   3   2  28         25.91         25.05         2.43 o                         
   4   2  28          3.07          3.01         1.79 o                         
  -4   3  28          2.08          0.53         1.63 o                         
  -3   3  28          8.86          8.30         1.82 o                         
  -2   3  28          6.53          7.94         1.74 o                         
  -1   3  28         17.79         20.75         1.88 o                         
   0   3  28          2.23          2.35         1.15 o                         
   1   3  28         17.80         22.61         2.34 o                         
   2   3  28          6.51          6.16         1.35 o                         
   3   3  28          8.88          8.07         1.66 o                         
   4   3  28          2.08         -0.06         1.13 o                         
  -4   4  28          1.06          0.13         1.51 o                         
  -3   4  28          0.46         -1.08         1.35 o                         
  -2   4  28         10.91         11.53         1.77 o                         
  -1   4  28          1.39          1.23         1.34 o                         
   0   4  28          4.76          7.16         1.74 o                         
   1   4  28          1.39          0.01         1.50 o                         
   2   4  28         10.86         11.42         1.89 o                         
   3   4  28          0.46          2.27         1.28 o                         
   4   4  28          1.05          2.72         1.17 o                         
  -3   5  28          4.03          5.97         1.65 o                         
  -2   5  28          4.46          2.55         1.47 o                         
  -1   5  28          2.66          2.81         1.21 o                         
   0   5  28          2.55          2.52         1.52 o                         
   1   5  28          2.66          1.12         1.40 o                         
   2   5  28          4.47          5.65         1.65 o                         
   3   5  28          4.01          3.53         1.36 o                         
  -2   6  28          0.01         -0.31         1.22 o                         
  -1   6  28          1.16         -0.03         1.09 o                         
   0   6  28          0.01          3.43         1.58 o                         
   1   6  28          1.15          1.32         1.24 o                         
   2   6  28          0.01          0.33         1.16 o                         
   1   0  29        239.19        253.70         9.82 o                         
   2   0  29          2.55          0.25         1.79 o                         
   3   0  29         27.76         25.51         2.32 o                         
   4   0  29          2.39          1.74         1.34 o                         
   5   0  29         10.80          9.19         2.61 o                         
  -5   1  29          2.22          4.16         1.50 o                         
  -4   1  29         13.64         10.33         1.89 o                         
  -3   1  29         42.80         37.89         3.03 o                         
  -2   1  29         10.51         11.02         1.68 o                         
  -1   1  29          0.30         -1.11         1.53 o                         
   0   1  29          4.73          5.06         1.54 o                         
   1   1  29          0.31          0.50         1.43 o                         
   2   1  29         10.53         10.87         1.73 o                         
   3   1  29         42.95         34.98         2.63 o                         
   4   1  29         13.65         10.08         1.99 o                         
   5   1  29          2.21          4.12         2.04 o                         
  -4   2  29          1.75          1.89         1.69 o                         
  -3   2  29          9.74          8.27         1.83 o                         
  -2   2  29         62.33         62.49         3.40 o                         
  -1   2  29         10.16         10.33         1.82 o                         
   0   2  29         13.38          8.43         1.58 o                         
   1   2  29         10.18         11.11         1.86 o                         
   2   2  29         62.29         60.53         3.65 o                         
   3   2  29          9.74          8.88         1.62 o                         
   4   2  29          1.74          2.31         1.52 o                         
  -4   3  29          1.11          0.40         1.52 o                         
  -3   3  29          4.47          1.04         1.45 o                         
  -2   3  29          3.62          3.83         1.54 o                         
  -1   3  29         10.13          9.23         1.56 o                         
   0   3  29         22.92         23.74         1.86 o                         
   1   3  29         10.14          8.30         1.80 o                         
   2   3  29          3.65          3.23         1.28 o                         
   3   3  29          4.48          5.51         1.39 o                         
   4   3  29          1.13         -1.31         1.31 o                         
  -3   4  29          2.02          2.13         1.28 o                         
  -2   4  29          0.62          0.55         1.37 o                         
  -1   4  29          1.28         -1.22         1.35 o                         
   0   4  29          3.25          3.33         1.37 o                         
   1   4  29          1.26          1.19         1.39 o                         
   2   4  29          0.61         -1.43         1.43 o                         
   3   4  29          2.03          1.81         1.21 o                         
  -3   5  29          1.57          1.98         1.89 o                         
  -2   5  29          7.94         10.19         1.50 o                         
  -1   5  29          0.89          0.80         1.12 o                         
   0   5  29          0.03         -1.41         1.41 o                         
   1   5  29          0.90          2.21         1.39 o                         
   2   5  29          7.96         10.17         1.87 o                         
   3   5  29          1.58          1.93         1.12 o                         
  -1   6  29          0.65          0.59         1.10 o                         
   0   6  29          0.57          0.06         1.27 o                         
   1   6  29          0.65          0.29         1.95 o                         
   0   0  30         88.71         84.56         5.31 o                         
   1   0  30         34.08         34.67         2.86 o                         
   2   0  30          1.98         -1.48         1.48 o                         
   3   0  30         20.91         19.17         2.16 o                         
   4   0  30          0.12          0.55         1.37 o                         
  -4   1  30          5.33          8.68         2.15 o                         
  -3   1  30          4.76          3.11         1.83 o                         
  -2   1  30         42.01         39.98         2.61 o                         
  -1   1  30        129.11        147.58         4.90 o                         
   0   1  30        192.69        199.58         5.54 o                         
   1   1  30        129.06        138.90         5.94 o                         
   2   1  30         41.99         40.40         2.79 o                         
   3   1  30          4.76          5.39         1.59 o                         
   4   1  30          5.29          6.74         1.94 o                         
  -4   2  30          4.29          7.91         2.01 o                         
  -3   2  30         33.15         28.35         2.67 o                         
  -2   2  30         14.98         15.13         2.04 o                         
  -1   2  30         78.05         72.61         3.71 o                         
   0   2  30          7.61          5.79         1.64 o                         
   1   2  30         78.24         76.20         3.23 o                         
   2   2  30         14.93         19.23         1.98 o                         
   3   2  30         33.21         30.66         2.32 o                         
   4   2  30          4.28          5.35         1.63 o                         
  -4   3  30          0.01          1.68         1.60 o                         
  -3   3  30          2.37          3.42         1.45 o                         
  -2   3  30         18.38         18.56         2.15 o                         
  -1   3  30         14.26         12.34         1.65 o                         
   0   3  30         23.40         27.64         2.10 o                         
   1   3  30         14.22         12.08         1.95 o                         
   2   3  30         18.33         17.13         1.94 o                         
   3   3  30          2.36          1.88         1.19 o                         
   4   3  30          0.01         -1.13         1.13 o                         
  -3   4  30          1.55          1.01         1.23 o                         
  -2   4  30         12.91         15.07         2.09 o                         
  -1   4  30          2.98          2.65         1.26 o                         
   0   4  30         11.68         11.98         1.75 o                         
   1   4  30          2.99          1.84         1.42 o                         
   2   4  30         12.93         10.56         1.73 o                         
   3   4  30          1.54          3.10         1.20 o                         
  -2   5  30          2.74          3.93         1.45 o                         
  -1   5  30          0.21          0.92         1.26 o                         
   0   5  30          2.43          2.46         1.52 o                         
   1   5  30          0.21          1.00         1.45 o                         
   2   5  30          2.72          0.41         1.28 o                         
   0   6  30          2.29          2.29         1.51 o                         
   1   0  31         66.12         70.66         3.92 o                         
   2   0  31         13.77         14.46         1.96 o                         
   3   0  31         15.76         12.12         1.79 o                         
   4   0  31          2.78          2.92         1.42 o                         
  -4   1  31          9.33          6.69         1.87 o                         
  -3   1  31          3.05          2.24         1.49 o                         
  -2   1  31         22.31         22.52         2.09 o                         
  -1   1  31         14.46         20.12         2.23 o                         
   0   1  31          8.19          6.51         1.75 o                         
   1   1  31         14.51         20.29         2.27 o                         
   2   1  31         22.29         23.18         2.32 o                         
   3   1  31          3.04          3.30         1.89 o                         
   4   1  31          9.35          8.20         1.77 o                         
  -4   2  31          3.48          2.49         1.70 o                         
  -3   2  31          2.44          2.24         1.46 o                         
  -2   2  31          4.35          3.63         1.44 o                         
  -1   2  31         44.32         45.87         3.06 o                         
   0   2  31          0.58          0.05         1.35 o                         
   1   2  31         44.27         46.02         2.60 o                         
   2   2  31          4.33          4.09         1.46 o                         
   3   2  31          2.45          3.78         1.46 o                         
   4   2  31          3.48          3.83         1.52 o                         
  -4   3  31          2.22          2.25         1.37 o                         
  -3   3  31          2.21          1.09         1.47 o                         
  -2   3  31          2.64          3.36         1.46 o                         
  -1   3  31         37.96         43.28         2.50 o                         
   0   3  31          0.42          1.80         1.30 o                         
   1   3  31         37.88         43.19         3.51 o                         
   2   3  31          2.64          3.75         1.45 o                         
   3   3  31          2.22          4.34         1.22 o                         
   4   3  31          2.22          2.30         1.43 o                         
  -3   4  31          1.88          5.07         1.29 o                         
  -2   4  31          3.44          2.90         1.42 o                         
  -1   4  31          0.10         -0.40         1.21 o                         
   0   4  31          9.14          8.88         1.51 o                         
   1   4  31          0.10         -0.53         1.39 o                         
   2   4  31          3.44          2.69         1.50 o                         
   3   4  31          1.87          3.91         1.09 o                         
  -2   5  31          0.77          0.38         1.37 o                         
  -1   5  31          0.72         -1.02         1.02 o                         
   0   5  31          1.48          2.60         1.34 o                         
   1   5  31          0.72          0.14         1.39 o                         
   2   5  31          0.76          0.20         1.65 o                         
   0   0  32         89.54         95.62         5.67 o                         
   1   0  32          8.48          6.98         1.85 o                         
   2   0  32          0.97          0.62         2.35 o                         
   3   0  32          0.16          0.04         1.69 o                         
   4   0  32          0.67         -0.46         1.35 o                         
  -4   1  32          2.83          7.12         1.81 o                         
  -3   1  32         10.20          9.79         2.07 o                         
  -2   1  32          1.11          0.47         1.33 o                         
  -1   1  32          7.75          7.14         1.94 o                         
   0   1  32         63.73         68.10         3.46 o                         
   1   1  32          7.81          6.49         1.89 o                         
   2   1  32          1.10          0.68         1.47 o                         
   3   1  32         10.19          9.58         1.55 o                         
   4   1  32          2.84          3.52         1.44 o                         
  -4   2  32          0.12          2.14         1.63 o                         
  -3   2  32          0.16          2.87         1.42 o                         
  -2   2  32         25.54         27.80         2.43 o                         
  -1   2  32         70.59         77.53         3.75 o                         
   0   2  32          9.59         10.34         1.76 o                         
   1   2  32         70.57         81.42         5.20 o                         
   2   2  32         25.59         25.88         2.39 o                         
   3   2  32          0.16         -1.31         1.31 o                         
   4   2  32          0.12          2.71         1.98 o                         
  -3   3  32          1.32          1.65         1.46 o                         
  -2   3  32         26.16         29.66         2.39 o                         
  -1   3  32         21.07         24.11         2.11 o                         
   0   3  32         34.68         35.49         2.25 o                         
   1   3  32         21.04         21.57         2.06 o                         
   2   3  32         26.21         28.35         2.34 o                         
   3   3  32          1.34          2.00         1.16 o                         
  -3   4  32          1.78          2.32         1.04 o                         
  -2   4  32         22.91         26.61         2.29 o                         
  -1   4  32          3.50          3.12         1.53 o                         
   0   4  32          6.81          6.29         1.30 o                         
   1   4  32          3.50          2.57         1.32 o                         
   2   4  32         22.88         23.90         2.30 o                         
   3   4  32          1.78          1.28         1.42 o                         
  -1   5  32          0.21          2.59         0.98 o                         
   0   5  32          1.58          3.17         1.61 o                         
   1   5  32          0.21          0.24         1.31 o                         
   1   0  33          5.22          3.10         1.40 o                         
   2   0  33          4.40          2.96         1.44 o                         
   3   0  33          1.06          0.00         1.28 o                         
   4   0  33          0.63         -1.68         1.68 o                         
  -4   1  33          0.58         -1.68         1.68 o                         
  -3   1  33          0.28          2.51         1.54 o                         
  -2   1  33          1.25          1.88         1.33 o                         
  -1   1  33          7.75          7.61         1.64 o                         
   0   1  33         35.38         41.61         2.81 o                         
   1   1  33          7.76          6.74         1.80 o                         
   2   1  33          1.25          2.60         1.29 o                         
   3   1  33          0.28          1.60         1.42 o                         
   4   1  33          0.58         -0.10         1.48 o                         
  -3   2  33          4.34          4.67         1.58 o                         
  -2   2  33         16.18         18.58         2.70 o                         
  -1   2  33         13.90         15.30         1.99 o                         
   0   2  33          1.45          3.88         1.52 o                         
   1   2  33         13.90         11.85         1.87 o                         
   2   2  33         16.12         16.99         2.02 o                         
   3   2  33          4.34          1.52         1.28 o                         
  -3   3  33          1.94          3.50         1.44 o                         
  -2   3  33         15.83         16.90         2.22 o                         
  -1   3  33          9.43          6.47         1.45 o                         
   0   3  33         15.77         12.59         1.57 o                         
   1   3  33          9.44          7.36         1.82 o                         
   2   3  33         15.82         15.02         1.87 o                         
   3   3  33          1.94          3.46         1.49 o                         
  -2   4  33         15.74         19.48         2.16 o                         
  -1   4  33          1.29          0.87         1.35 o                         
   0   4  33         10.35         12.40         1.59 o                         
   1   4  33          1.28          0.70         1.29 o                         
   2   4  33         15.76         18.22         2.02 o                         
  -1   5  33          5.12          5.56         1.46 o                         
   0   5  33          8.63         10.30         1.56 o                         
   1   5  33          5.12          5.44         1.54 o                         
   0   0  34          1.95          3.92         2.48 o                         
   1   0  34          0.50          0.15         1.41 o                         
   2   0  34          1.51         -0.60         1.33 o                         
   3   0  34          0.09          0.79         1.32 o                         
  -3   1  34          0.49          1.78         1.47 o                         
  -2   1  34          2.86          2.21         1.43 o                         
  -1   1  34          6.72          6.61         1.57 o                         
   0   1  34          1.72         -0.73         1.37 o                         
   1   1  34          6.72          7.24         1.79 o                         
   2   1  34          2.85          3.35         1.23 o                         
   3   1  34          0.48          1.43         1.37 o                         
  -3   2  34          0.07          1.60         1.63 o                         
  -2   2  34         12.58         14.54         1.81 o                         
  -1   2  34          1.08          1.18         1.28 o                         
   0   2  34         33.90         37.94         2.84 o                         
   1   2  34          1.07          1.21         1.38 o                         
   2   2  34         12.57         14.24         1.98 o                         
   3   2  34          0.07          0.25         1.51 o                         
  -3   3  34          3.74          4.38         1.35 o                         
  -2   3  34          3.24          6.16         1.57 o                         
  -1   3  34          2.65          2.71         1.29 o                         
   0   3  34          0.51          1.87         1.40 o                         
   1   3  34          2.66          3.35         1.52 o                         
   2   3  34          3.25          4.90         1.45 o                         
   3   3  34          3.74          3.33         1.44 o                         
  -2   4  34          3.61          3.93         1.83 o                         
  -1   4  34          4.93          5.06         1.60 o                         
   0   4  34          0.57          2.11         1.14 o                         
   1   4  34          4.93          5.28         1.52 o                         
   2   4  34          3.60          3.28         1.34 o                         
   1   0  35         12.41         14.79         1.90 o                         
   2   0  35          0.06          0.78         1.27 o                         
   3   0  35          0.28          1.23         1.31 o                         
  -3   1  35          0.35          0.17         1.49 o                         
  -2   1  35          1.97          1.11         1.35 o                         
  -1   1  35          7.77          9.81         1.92 o                         
   0   1  35          2.30          1.82         1.42 o                         
   1   1  35          7.79         10.01         1.72 o                         
   2   1  35          1.96          3.60         1.51 o                         
   3   1  35          0.35         -0.09         0.98 o                         
  -3   2  35          0.32          0.50         1.25 o                         
  -2   2  35          0.77          0.49         1.32 o                         
  -1   2  35          4.70          5.53         1.59 o                         
   0   2  35          5.82          6.85         1.63 o                         
   1   2  35          4.70          2.29         1.43 o                         
   2   2  35          0.78          0.87         1.42 o                         
   3   2  35          0.32          2.31         1.44 o                         
  -2   3  35          7.16         11.61         1.67 o                         
  -1   3  35          9.06         11.60         2.03 o                         
   0   3  35          2.00         -0.75         1.17 o                         
   1   3  35          9.07         11.85         1.93 o                         
   2   3  35          7.16          5.83         1.31 o                         
  -1   4  35          4.76          7.12         2.03 o                         
   0   4  35          3.18          2.83         1.39 o                         
   1   4  35          4.74          6.57         1.27 o                         
   0   0  36          8.60          8.15         2.11 o                         
   1   0  36          0.74         -0.53         2.01 o                         
   2   0  36          0.87          1.07         1.34 o                         
   3   0  36          0.13         -1.32         1.32 o                         
  -3   1  36          0.68         -0.86         1.23 o                         
  -2   1  36          0.16          0.98         1.35 o                         
  -1   1  36         13.43         17.41         2.18 o                         
   0   1  36          8.94         13.90         1.66 o                         
   1   1  36         13.40         14.44         1.83 o                         
   2   1  36          0.16          0.53         1.69 o                         
   3   1  36          0.68          2.72         1.04 o                         
  -2   2  36          0.52         -0.74         1.10 o                         
  -1   2  36          0.40          1.32         1.42 o                         
   0   2  36          0.99          1.03         1.39 o                         
   1   2  36          0.39         -0.64         1.37 o                         
   2   2  36          0.53          0.66         1.33 o                         
  -2   3  36          3.13          2.87         1.19 o                         
  -1   3  36          4.20          4.85         1.59 o                         
   0   3  36          0.64          0.39         1.18 o                         
   1   3  36          4.21          3.54         1.28 o                         
   2   3  36          3.12          3.10         1.53 o                         
   0   4  36          0.19         -0.27         1.20 o                         
   1   0  37          9.49         13.21         1.68 o                         
   2   0  37          1.82          3.20         1.37 o                         
  -2   1  37          1.74          0.75         1.29 o                         
  -1   1  37          0.82          0.18         1.40 o                         
   0   1  37          0.81          1.80         1.17 o                         
   1   1  37          0.81         -0.03         1.36 o                         
   2   1  37          1.75          2.62         1.40 o                         
  -2   2  37          1.98          3.00         1.29 o                         
  -1   2  37          0.04         -1.38         1.38 o                         
   0   2  37          5.10          8.29         1.75 o                         
   1   2  37          0.04          0.17         1.49 o                         
   2   2  37          2.00          0.21         1.21 o                         
  -1   3  37          1.37          0.74         1.54 o                         
   0   3  37          1.77          1.24         1.14 o                         
   1   3  37          1.38          0.41         1.21 o                         
   0   0  38          4.08          5.79         1.95 o                         
   1   0  38          2.60         -1.45         1.46 o                         
   2   0  38          3.17          3.66         1.61 o                         
  -2   1  38          1.71          2.14         1.33 o                         
  -1   1  38          0.29         -0.58         1.38 o                         
   0   1  38          0.13          1.50         1.11 o                         
   1   1  38          0.29          0.71         1.27 o                         
   2   1  38          1.70          4.11         1.44 o                         
  -1   2  38          1.55          2.28         1.26 o                         
   0   2  38          0.16          0.35         1.21 o                         
   1   2  38          1.54          2.52         1.42 o                         
   0   3  38          0.00         -1.06         1.06 o                         
   1   0  39          0.15         -0.16         1.18 o                         
  -1   1  39          5.93         10.79         1.57 o                         
   0   1  39          2.89          4.00         1.33 o                         
   1   1  39          5.93          6.49         1.36 o                         
  -1   2  39          1.73         -0.46         1.29 o                         
   0   2  39          0.07         -0.59         1.26 o                         
   1   2  39          1.74          2.97         1.49 o                         
   0   0  40          0.42          0.18         1.39 o                         
   1   0  40          0.01          0.42         1.44 o                         
   0   1  40          0.16          0.52         1.28 o                         
                                                                                
