# Supplementary material for: Crystal structures of ten enanti­opure Schiff bases bearing a naphthyl group
Source: Acta Crystallogr E Crystallogr Commun. 2016 Mar 31;72(Pt 4):583–9. doi: 10.1107/S2056989016004692 (PMC4910349; doi:10.1107/S2056989016004692)
Supplement: Supplementary file 4 [file e-72-00583-3sup4.hkl]

data_3                                                                          
_shelx_title ' IMXXIIJ_Cu in P2(1)2(1)2(1)'                                     
_shelx_refln_list_code          4                                               
_shelx_F_calc_maximum      123.03                                               
_exptl_crystal_F_000       616.00                                               
_reflns_d_resolution_high  0.8009                                               
                                                                                
loop_                                                                           
 _space_group_symop_operation_xyz                                               
 'x, y, z'                                                                      
 '-x+1/2, -y, z+1/2'                                                            
 '-x, y+1/2, -z+1/2'                                                            
 'x+1/2, -y+1/2, -z'                                                            
                                                                                
_cell_length_a     6.1094                                                       
_cell_length_b     7.7266                                                       
_cell_length_c    34.2250                                                       
_cell_angle_alpha  90.000                                                       
_cell_angle_beta   90.000                                                       
_cell_angle_gamma  90.000                                                       
                                                                                
_shelx_F_squared_multiplier     1.000                                           
                                                                                
loop_                                                                           
 _refln_index_h                                                                 
 _refln_index_k                                                                 
 _refln_index_l                                                                 
 _refln_F_squared_calc                                                          
 _refln_F_squared_meas                                                          
 _refln_F_squared_sigma                                                         
 _refln_observed_status                                                         
   2   0   0       4943.85       5102.90        49.70 o                         
   4   0   0          8.01         10.85         5.44 o                         
   6   0   0          2.36          3.69         4.85 o                         
   1   1   0       3412.44       3438.62        32.03 o                         
   2   1   0         96.26         92.62         4.44 o                         
   3   1   0        320.42        374.86        12.73 o                         
   4   1   0          7.93          5.42         4.29 o                         
   5   1   0         40.97         42.40         4.60 o                         
   6   1   0          0.94          3.96         4.03 o                         
   7   1   0          3.63          3.00         3.33 o                         
   0   2   0      15137.23      13982.92        58.76 o                         
   1   2   0       9460.45       9178.32        49.39 o                         
   2   2   0          0.04         35.62         5.77 o                         
   3   2   0          8.71          9.37         3.81 o                         
   4   2   0          4.12         -0.61         3.51 o                         
   5   2   0          4.05         17.32         4.55 o                         
   6   2   0          1.43          6.73         3.77 o                         
   7   2   0          3.05          6.09         2.74 o                         
   1   3   0       1075.82       1125.07        15.47 o                         
   2   3   0        105.92        131.55         9.62 o                         
   3   3   0        281.94        293.79        13.78 o                         
   4   3   0         22.46         20.84         3.90 o                         
   5   3   0         25.96         27.48         5.20 o                         
   6   3   0          0.44          5.97         2.89 o                         
   7   3   0          0.01         -1.20         3.30 o                         
   0   4   0          7.78         37.64        10.17 o                         
   2   4   0         25.50         24.24         5.37 o                         
   3   4   0          0.03         -1.54         6.79 o                         
   4   4   0          5.83          2.85         2.69 o                         
   5   4   0          0.05          0.09         3.74 o                         
   6   4   0          1.79          2.74         3.61 o                         
   1   5   0         10.24         18.84         5.01 o                         
   3   5   0        123.90        134.22        12.47 o                         
   4   5   0         21.33         25.04         5.79 o                         
   5   5   0          1.44         -3.33         3.33 o                         
   6   5   0          0.18          0.52         2.18 o                         
   0   6   0        296.47        390.76        18.38 o                         
   2   6   0         75.47         85.70         7.32 o                         
   3   6   0          1.19          8.27         6.70 o                         
   4   6   0          1.51         12.57         5.25 o                         
   5   6   0          0.18          2.00         3.23 o                         
   1   7   0         33.10         27.80         7.18 o                         
   2   7   0          0.14         16.71        11.31 o                         
   3   7   0          2.14          4.60         5.73 o                         
   4   7   0          0.49         -0.51         5.20 o                         
   5   7   0          0.05          1.49         2.65 o                         
   0   8   0         24.67         47.84        14.89 o                         
   1   8   0          4.58          1.36         8.00 o                         
   2   8   0          0.00         -1.12         3.49 o                         
   3   8   0          1.58          5.83         3.66 o                         
   4   8   0          3.68          8.07         3.21 o                         
   1   9   0          7.42          2.12         3.88 o                         
   2   9   0          2.10          2.25         3.26 o                         
   1   0   1         91.70         89.45         2.31 o                         
   2   0   1       1638.27       1791.92        19.69 o                         
   3   0   1         64.61         66.99         5.39 o                         
   4   0   1         48.27         57.50         6.12 o                         
   5   0   1          3.27          4.23         2.81 o                         
   6   0   1          1.94          4.76         3.88 o                         
   7   0   1          0.02         -1.92         2.25 o                         
  -7   1   1          0.46          0.86         3.28 o                         
  -6   1   1          2.89          8.67         4.07 o                         
  -5   1   1         16.05         16.84         3.39 o                         
  -4   1   1         11.15         12.57         4.50 o                         
  -3   1   1         36.93         35.95         6.03 o                         
  -2   1   1         50.71         51.84         3.27 o                         
  -1   1   1       7857.07       7556.15        67.02 o                         
   0   1   1       1536.87       1528.51        28.62 o                         
   1   1   1       7852.55       7609.00        61.30 o                         
   2   1   1         50.84         45.16         2.71 o                         
   3   1   1         36.83         36.71         5.32 o                         
   4   1   1         11.27         16.12         4.96 o                         
   5   1   1         16.07         19.96         3.41 o                         
   6   1   1          2.90          4.01         3.32 o                         
   7   1   1          0.45          1.16         3.19 o                         
  -7   2   1          1.57          3.08         3.05 o                         
  -6   2   1         17.56         16.87         5.12 o                         
  -5   2   1         87.09         88.61         7.53 o                         
  -4   2   1         61.67         62.39         7.38 o                         
  -3   2   1         39.04         34.63         4.89 o                         
  -2   2   1        812.00        863.27        14.24 o                         
  -1   2   1       3856.68       3958.72        51.96 o                         
   0   2   1       4122.26       4055.44        87.30 o                         
   1   2   1       3864.91       3865.47        28.24 o                         
   2   2   1        813.76        821.89        12.15 o                         
   3   2   1         39.74         39.36         5.16 o                         
   4   2   1         61.92         69.21         7.15 o                         
   5   2   1         86.87         88.26         8.43 o                         
   6   2   1         17.61         19.49         5.30 o                         
   7   2   1          1.58          0.48         2.65 o                         
  -7   3   1          4.60          3.22         3.13 o                         
  -6   3   1         13.21         16.65         5.11 o                         
  -5   3   1         25.34         33.58         5.65 o                         
  -4   3   1          5.08          6.32         2.52 o                         
  -3   3   1         37.43         74.15         7.42 o                         
  -2   3   1        468.80        524.82        11.33 o                         
  -1   3   1        349.09        389.70        19.88 o                         
   0   3   1         23.37         24.28         2.82 o                         
   1   3   1        345.93        381.12        20.52 o                         
   2   3   1        467.55        529.04        14.14 o                         
   3   3   1         37.30         72.82         8.02 o                         
   4   3   1          5.12          6.13         2.35 o                         
   5   3   1         25.32         34.02         5.78 o                         
   6   3   1         13.08         18.30         4.00 o                         
   7   3   1          4.60          4.46         4.10 o                         
  -6   4   1          0.18          0.75         2.87 o                         
  -5   4   1          0.25         -0.77         3.80 o                         
  -4   4   1          3.33          6.68         3.47 o                         
  -3   4   1          6.62          7.59         6.81 o                         
  -2   4   1          6.95          7.03         5.15 o                         
  -1   4   1       2872.19       3005.79        66.33 o                         
   0   4   1          3.80         26.55         9.27 o                         
   1   4   1       2877.47       2877.32        71.84 o                         
   2   4   1          6.89         17.56         5.92 o                         
   3   4   1          6.89          3.70         5.11 o                         
   4   4   1          3.36          1.28         4.46 o                         
   5   4   1          0.25          2.48         2.93 o                         
   6   4   1          0.18          2.46         2.84 o                         
  -6   5   1          1.18         -1.34         3.80 o                         
  -5   5   1          0.41          2.82         2.68 o                         
  -4   5   1          3.36          7.08         4.86 o                         
  -3   5   1         28.78         30.17         6.52 o                         
  -2   5   1        194.75        260.58        26.68 o                         
  -1   5   1         62.15         61.90         7.10 o                         
   0   5   1        352.51        400.05        14.04 o                         
   1   5   1         62.09         66.42         8.40 o                         
   2   5   1        194.16        260.57        23.66 o                         
   3   5   1         28.77         50.24         8.07 o                         
   4   5   1          3.30          9.53         4.87 o                         
   5   5   1          0.42         -2.75         3.48 o                         
   6   5   1          1.15         -0.63         2.58 o                         
  -5   6   1          0.02          5.70         3.87 o                         
  -4   6   1          5.46          9.88         6.69 o                         
  -3   6   1         18.59         -2.38         8.09 o                         
  -2   6   1         55.75         80.31         7.45 o                         
  -1   6   1        196.47        191.68        10.58 o                         
   0   6   1        360.24        418.26        20.77 o                         
   1   6   1        197.15        184.33        10.34 o                         
   2   6   1         55.87         63.60         6.89 o                         
   3   6   1         18.43         30.90         9.65 o                         
   4   6   1          5.49         11.30         5.29 o                         
   5   6   1          0.02          3.19         4.01 o                         
  -5   7   1          1.07          0.91         2.95 o                         
  -4   7   1          1.27         -4.09         4.23 o                         
  -3   7   1          3.33         -0.33         5.28 o                         
  -2   7   1         25.45         64.49        16.86 o                         
  -1   7   1          8.22         10.91         5.42 o                         
   0   7   1          0.23         -0.17         3.75 o                         
   1   7   1          8.21         13.60         5.96 o                         
   2   7   1         25.39         67.19        22.18 o                         
   3   7   1          3.34          6.71         5.53 o                         
   4   7   1          1.24         12.21         4.42 o                         
   5   7   1          1.05          4.74         3.60 o                         
  -4   8   1          1.84          0.56         2.53 o                         
  -3   8   1          3.05         12.06         3.72 o                         
  -2   8   1          4.67          4.37         3.05 o                         
  -1   8   1          2.51          9.99         4.11 o                         
   0   8   1         26.81         73.23        21.69 o                         
   1   8   1          2.55         15.89         5.58 o                         
   2   8   1          4.63          9.29         4.94 o                         
   3   8   1          3.07         13.30         6.23 o                         
   4   8   1          1.85         -0.01         4.70 o                         
  -2   9   1          0.08         -2.48         5.58 o                         
  -1   9   1          0.86          7.24         3.57 o                         
   0   9   1          0.24         -0.07         2.61 o                         
   1   9   1          0.86         -6.53         6.53 o                         
   2   9   1          0.08         -4.24         4.24 o                         
   1   0   2       9005.32       8993.66        29.27 o                         
   2   0   2        170.65        178.74         5.31 o                         
   3   0   2         82.67         78.63         5.80 o                         
   4   0   2        107.47        104.83         8.46 o                         
   5   0   2          1.89         -1.41         2.86 o                         
   6   0   2          0.25          1.59         3.88 o                         
   7   0   2          0.25          2.02         2.72 o                         
  -7   1   2          1.62          3.96         3.26 o                         
  -6   1   2         13.48         16.52         4.28 o                         
  -5   1   2         17.79         23.61         3.96 o                         
  -4   1   2         64.05         59.21         7.30 o                         
  -3   1   2         43.70         57.29         5.15 o                         
  -2   1   2        234.37        235.29         6.04 o                         
  -1   1   2       4273.57       4060.57        28.20 o                         
   0   1   2        590.83        558.64        10.28 o                         
   1   1   2       4273.79       4129.03        36.03 o                         
   2   1   2        235.44        238.10         6.66 o                         
   3   1   2         42.85         52.44         9.58 o                         
   4   1   2         64.34         55.78         7.36 o                         
   5   1   2         17.65         15.51         3.30 o                         
   6   1   2         13.46         24.21         4.90 o                         
   7   1   2          1.59          3.17         3.22 o                         
  -7   2   2          4.05          5.65         2.95 o                         
  -6   2   2          8.54          8.27         4.91 o                         
  -5   2   2          8.21         15.95         3.96 o                         
  -4   2   2          6.04          5.15         4.03 o                         
  -3   2   2         57.71         60.39         5.25 o                         
  -2   2   2        264.97        300.18         9.90 o                         
  -1   2   2       3032.98       2871.13        46.63 o                         
   0   2   2       9685.91       8588.23       124.28 o                         
   1   2   2       3038.77       2870.57        36.24 o                         
   2   2   2        263.60        289.13         7.53 o                         
   3   2   2         58.28         54.08         5.86 o                         
   4   2   2          6.19          8.91         3.95 o                         
   5   2   2          8.10         18.29         4.92 o                         
   6   2   2          8.62         14.64         4.90 o                         
   7   2   2          4.03          2.86         3.51 o                         
  -7   3   2         12.58         11.12         4.05 o                         
  -6   3   2         13.70         16.82         5.41 o                         
  -5   3   2         34.49         34.27         5.89 o                         
  -4   3   2         25.07         21.14         4.12 o                         
  -3   3   2        329.82        351.67        13.42 o                         
  -2   3   2        633.52        740.43        17.79 o                         
  -1   3   2        415.15        428.58         8.48 o                         
   0   3   2          4.85          6.38         2.18 o                         
   1   3   2        416.65        445.25        12.61 o                         
   2   3   2        635.82        739.91        16.96 o                         
   3   3   2        331.38        356.13        15.46 o                         
   4   3   2         25.06         22.99         3.78 o                         
   5   3   2         34.55         38.09         6.18 o                         
   6   3   2         13.62         20.44         4.29 o                         
   7   3   2         12.55         14.30         4.76 o                         
  -6   4   2          7.43          3.70         3.42 o                         
  -5   4   2          9.42          8.21         3.70 o                         
  -4   4   2          6.27         15.70         7.03 o                         
  -3   4   2         12.60          7.92         7.97 o                         
  -2   4   2         88.70         83.98         8.30 o                         
   0   4   2        332.63        344.66        10.94 o                         
   1   4   2        227.95        306.80        46.65 o                         
   2   4   2         88.58         78.57         7.48 o                         
   3   4   2         12.54         17.54         6.63 o                         
   4   4   2          6.32          7.81         4.06 o                         
   5   4   2          9.35          3.27         3.75 o                         
   6   4   2          7.39          5.73         5.41 o                         
  -6   5   2          0.08         -3.85         3.85 o                         
  -5   5   2          2.55          0.82         3.15 o                         
  -4   5   2         22.86         19.96         6.80 o                         
  -3   5   2         45.26         43.82         9.66 o                         
  -2   5   2        558.73        605.85        17.05 o                         
  -1   5   2         43.80         55.43         6.81 o                         
   0   5   2        107.24        154.32        20.02 o                         
   1   5   2         43.93         65.83         8.57 o                         
   2   5   2        560.76        641.84        21.09 o                         
   3   5   2         45.40         39.95        10.19 o                         
   4   5   2         22.66         22.07         5.80 o                         
   5   5   2          2.54          4.51         3.54 o                         
   6   5   2          0.08         -0.94         2.75 o                         
  -5   6   2          1.17          5.64         3.83 o                         
  -4   6   2          4.92          0.57        10.99 o                         
  -3   6   2          4.58          6.70         7.46 o                         
  -2   6   2         98.30        103.89         8.05 o                         
  -1   6   2         51.31         77.46         6.59 o                         
   0   6   2          4.34         78.86        22.15 o                         
   1   6   2         51.49         59.73         7.40 o                         
   2   6   2         98.42         87.76         7.07 o                         
   3   6   2          4.59         10.49         4.66 o                         
   4   6   2          4.91          7.56         6.15 o                         
   5   6   2          1.17          8.85         3.94 o                         
  -5   7   2          3.60          5.11         3.20 o                         
  -4   7   2          1.49          0.42         3.39 o                         
  -3   7   2         21.82         11.54         6.73 o                         
  -2   7   2        113.80        138.09        15.34 o                         
  -1   7   2         11.15         11.80         6.14 o                         
   0   7   2          2.34          2.77         4.06 o                         
   1   7   2         11.23         12.05         5.37 o                         
   2   7   2        113.87        125.66        21.46 o                         
   3   7   2         21.90         20.46         6.99 o                         
   4   7   2          1.52         -0.02         4.40 o                         
   5   7   2          3.60          4.11         3.82 o                         
  -4   8   2          0.02          0.53         2.17 o                         
  -3   8   2         22.38         25.17         4.71 o                         
  -2   8   2         13.21          5.31         3.65 o                         
  -1   8   2          3.64          4.45         5.76 o                         
   0   8   2        102.20         57.30        11.69 o                         
   1   8   2          3.60         12.14         5.11 o                         
   2   8   2         13.24         16.40         5.55 o                         
   3   8   2         22.38         35.42         8.64 o                         
   4   8   2          0.02          0.29         3.57 o                         
  -2   9   2          1.77         -1.31         3.94 o                         
  -1   9   2         10.57          8.84         4.30 o                         
   0   9   2          0.89          0.91         2.74 o                         
   1   9   2         10.60          5.61         3.69 o                         
   2   9   2          1.76          3.60         4.77 o                         
   1   0   3         32.44         33.48         1.87 o                         
   2   0   3        682.70        658.35         9.79 o                         
   3   0   3        132.01        141.90         6.04 o                         
   4   0   3         25.21         38.16         7.58 o                         
   5   0   3          5.80          1.30         3.07 o                         
   6   0   3         12.87         12.94         4.43 o                         
   7   0   3          0.05          1.57         2.71 o                         
  -7   1   3          8.60          9.98         4.86 o                         
  -6   1   3         20.40         24.71         5.19 o                         
  -5   1   3         68.44         70.27         5.79 o                         
  -4   1   3          2.82          4.38         3.88 o                         
  -3   1   3        893.57       1010.12        20.75 o                         
  -2   1   3        723.10        707.26        17.07 o                         
  -1   1   3       2193.61       2008.06        18.22 o                         
   0   1   3        308.94        294.46         5.79 o                         
   1   1   3       2198.25       2080.49        16.35 o                         
   2   1   3        725.44        733.41        12.00 o                         
   3   1   3        892.78        988.54        20.69 o                         
   4   1   3          2.89          4.14         4.55 o                         
   5   1   3         68.57         70.22         5.51 o                         
   6   1   3         20.40         21.11         4.81 o                         
   7   1   3          8.70          4.42         3.27 o                         
  -7   2   3          2.96         -1.34         2.91 o                         
  -6   2   3          7.14         19.76         6.14 o                         
  -5   2   3         83.16         84.54         7.02 o                         
  -4   2   3         47.36         53.82         8.36 o                         
  -3   2   3        136.24        150.30         7.71 o                         
  -2   2   3       1158.70       1192.39        15.58 o                         
  -1   2   3       1378.86       1315.29        11.69 o                         
   0   2   3       1682.01       1445.75        29.01 o                         
   1   2   3       1377.80       1339.41        11.77 o                         
   2   2   3       1158.78       1184.39        14.24 o                         
   3   2   3        137.22        154.50         8.93 o                         
   4   2   3         47.98         52.47         6.59 o                         
   5   2   3         83.05         84.89         9.12 o                         
   6   2   3          7.12         12.66         4.03 o                         
   7   2   3          2.94          4.95         3.26 o                         
  -7   3   3         15.23         15.58         4.50 o                         
  -6   3   3         48.07         45.40        10.36 o                         
  -5   3   3          1.54         -1.92         3.17 o                         
  -4   3   3         26.37         21.01         4.54 o                         
  -3   3   3        105.51        102.85         8.82 o                         
  -2   3   3       1075.96       1184.73        17.03 o                         
  -1   3   3       1285.29       1332.08        14.31 o                         
   0   3   3         21.67         18.98         2.83 o                         
   1   3   3       1285.38       1316.07        17.02 o                         
   2   3   3       1078.35       1162.27        21.14 o                         
   3   3   3        104.98        107.89         9.12 o                         
   4   3   3         26.40         18.57         3.50 o                         
   5   3   3          1.48          7.71         3.73 o                         
   6   3   3         47.89         41.98         6.52 o                         
   7   3   3         15.28         19.83         5.22 o                         
  -6   4   3          2.08          2.44         3.90 o                         
  -5   4   3          0.86          5.10         3.17 o                         
  -4   4   3         39.74         37.07         7.83 o                         
  -3   4   3         12.74          5.73         5.56 o                         
  -2   4   3         97.69         95.85         8.84 o                         
  -1   4   3        625.59        652.60        17.95 o                         
   0   4   3         31.14         44.41         4.80 o                         
   1   4   3        624.71        627.56        14.26 o                         
   2   4   3         98.27         96.59         8.31 o                         
   3   4   3         12.88         15.90         6.28 o                         
   4   4   3         40.02         34.41         5.59 o                         
   5   4   3          0.88          5.51         3.95 o                         
   6   4   3          2.07          1.37         3.50 o                         
  -6   5   3          0.11         -2.00         2.78 o                         
  -5   5   3          0.40          5.76         3.10 o                         
  -4   5   3          8.18         16.77         5.85 o                         
  -3   5   3         38.00         44.65         7.67 o                         
  -2   5   3        267.64        325.41        17.13 o                         
  -1   5   3        115.93        123.34         9.36 o                         
   0   5   3         71.47         84.37         9.18 o                         
   1   5   3        115.99        118.02        11.00 o                         
   2   5   3        268.48        355.29        22.93 o                         
   3   5   3         38.26         41.80         9.25 o                         
   4   5   3          8.17         16.91         5.43 o                         
   5   5   3          0.41          0.66         2.86 o                         
   6   5   3          0.10          0.90         2.49 o                         
  -5   6   3          4.38          6.62         4.28 o                         
  -4   6   3          5.97          8.02         5.69 o                         
  -3   6   3         30.70         38.59         9.85 o                         
  -2   6   3         70.88         78.92         9.82 o                         
  -1   6   3         58.78         64.81         7.29 o                         
   0   6   3         36.87         37.72         5.86 o                         
   1   6   3         58.51         55.88         7.48 o                         
   2   6   3         70.95         69.30        10.83 o                         
   3   6   3         30.70         35.74         8.03 o                         
   4   6   3          5.98         -0.38         5.32 o                         
   5   6   3          4.37          9.47         5.02 o                         
  -5   7   3          0.59          4.76         4.37 o                         
  -4   7   3          2.94          6.23         3.67 o                         
  -3   7   3          3.10          5.39         6.06 o                         
  -2   7   3         10.42         53.08        18.38 o                         
  -1   7   3         31.74         21.59         5.74 o                         
   0   7   3          5.98          5.74         4.35 o                         
   1   7   3         31.92         27.34         8.46 o                         
   2   7   3         10.45         96.44        20.38 o                         
   3   7   3          3.09          2.66         5.72 o                         
   4   7   3          2.95          1.00         9.11 o                         
   5   7   3          0.60         -0.27         3.57 o                         
  -4   8   3          1.19          0.59         2.38 o                         
  -3   8   3         35.57         30.66         8.51 o                         
  -2   8   3         12.63         10.28         4.03 o                         
  -1   8   3          6.20         14.99         5.24 o                         
   0   8   3          5.70         42.13        12.67 o                         
   1   8   3          6.14          8.80         4.52 o                         
   2   8   3         12.58          9.47         5.06 o                         
   3   8   3         35.62         32.62         8.93 o                         
   4   8   3          1.20          3.74         2.75 o                         
  -2   9   3          0.50         -0.16         4.61 o                         
  -1   9   3          4.47          4.54         3.36 o                         
   0   9   3          7.17          8.41         3.62 o                         
   1   9   3          4.48          0.72         3.15 o                         
   2   9   3          0.51          9.65         3.05 o                         
   0   0   4       2731.91       2410.60        18.45 o                         
   1   0   4       2171.33       2084.73        12.31 o                         
   2   0   4        129.06        121.76         4.35 o                         
   3   0   4        112.47        121.45         5.82 o                         
   4   0   4        736.03        788.09        24.91 o                         
   5   0   4         17.82         19.80         3.65 o                         
   6   0   4          9.85         17.15         4.94 o                         
   7   0   4          3.14          6.36         2.68 o                         
  -7   1   4          9.88         10.41         3.56 o                         
  -6   1   4         20.71         28.39         6.91 o                         
  -5   1   4         44.99         41.82         4.64 o                         
  -4   1   4         66.92         66.74         8.14 o                         
  -3   1   4       1478.09       1679.43        22.85 o                         
  -2   1   4        621.71        607.24         9.54 o                         
  -1   1   4       5149.09       4664.97        30.16 o                         
   0   1   4          7.50          7.24         1.48 o                         
   1   1   4       5140.47       4691.05        27.20 o                         
   2   1   4        622.40        605.32        10.41 o                         
   3   1   4       1474.19       1688.41        25.02 o                         
   4   1   4         67.04         71.88         8.50 o                         
   5   1   4         44.75         46.50         4.85 o                         
   6   1   4         20.67         23.84         5.10 o                         
   7   1   4          9.90         12.69         3.43 o                         
  -7   2   4          2.70          4.05         4.37 o                         
  -6   2   4         94.61        112.92        11.31 o                         
  -5   2   4         28.05         34.32         5.27 o                         
  -4   2   4         89.67         80.61         8.78 o                         
  -3   2   4         33.71         29.19         4.30 o                         
  -2   2   4        136.20        141.69         5.76 o                         
  -1   2   4       1453.10       1386.02        11.98 o                         
   0   2   4         31.68         29.84         1.93 o                         
   1   2   4       1448.83       1389.59        13.24 o                         
   2   2   4        136.62        142.62         5.50 o                         
   3   2   4         33.79         35.64         4.96 o                         
   4   2   4         89.27         82.79         7.77 o                         
   5   2   4         27.99         34.30         5.20 o                         
   6   2   4         95.16        102.25         8.33 o                         
   7   2   4          2.71          5.49         4.43 o                         
  -7   3   4         10.97         15.82         6.62 o                         
  -6   3   4         34.40         28.85         5.38 o                         
  -5   3   4         10.12         15.00         4.89 o                         
  -4   3   4          9.67          6.26         2.96 o                         
  -3   3   4        116.54        125.45         9.65 o                         
  -2   3   4       1225.65       1292.90        20.59 o                         
  -1   3   4        197.70        198.84         9.19 o                         
   0   3   4         26.60         29.80         3.04 o                         
   1   3   4        196.46        201.07        10.28 o                         
   2   3   4       1222.63       1291.96        28.23 o                         
   3   3   4        116.35        121.37         8.31 o                         
   4   3   4          9.55         11.24         3.32 o                         
   5   3   4         10.27         12.91         5.20 o                         
   6   3   4         34.36         24.09         6.64 o                         
   7   3   4         10.98         10.83         5.96 o                         
  -6   4   4          0.39          3.00         2.73 o                         
  -5   4   4         12.98         16.84         4.91 o                         
  -4   4   4         25.36         24.39         5.54 o                         
  -3   4   4         48.21         38.52         6.11 o                         
  -2   4   4        205.00        194.77        11.78 o                         
  -1   4   4        612.54        640.30        17.64 o                         
   0   4   4        285.00        260.83        11.24 o                         
   1   4   4        609.53        630.58        14.29 o                         
   2   4   4        204.40        194.15        11.84 o                         
   3   4   4         48.18         33.29         5.65 o                         
   4   4   4         25.15         26.57         5.89 o                         
   5   4   4         13.09         15.77         5.55 o                         
   6   4   4          0.38          1.85         3.23 o                         
  -6   5   4          0.52         -0.60         2.00 o                         
  -5   5   4         12.83         16.60         4.27 o                         
  -4   5   4         28.53         11.40         6.38 o                         
  -3   5   4        103.71         97.14        10.08 o                         
  -2   5   4        219.81        239.28        11.16 o                         
  -1   5   4          6.51         16.12         4.75 o                         
   0   5   4          0.09          3.54         3.62 o                         
   1   5   4          6.50         17.87         5.80 o                         
   2   5   4        218.69        254.58        13.22 o                         
   3   5   4        103.94        114.20         8.63 o                         
   4   5   4         28.30         23.79         6.12 o                         
   5   5   4         12.92          9.47         3.40 o                         
   6   5   4          0.51          0.31         3.59 o                         
  -5   6   4          0.91          1.40         3.38 o                         
  -4   6   4          6.76         15.88         6.74 o                         
  -3   6   4         60.70         60.41        11.23 o                         
  -2   6   4         30.15         41.24         8.80 o                         
  -1   6   4         19.30         35.01         5.49 o                         
   0   6   4          0.36          1.48         4.12 o                         
   1   6   4         19.05         25.80         5.37 o                         
   2   6   4         29.89         42.58         6.92 o                         
   3   6   4         60.74         54.51         8.90 o                         
   4   6   4          6.71          6.55         3.83 o                         
   5   6   4          0.93          4.78         3.32 o                         
  -5   7   4          4.34         -0.58         2.58 o                         
  -4   7   4          2.67          4.31         4.20 o                         
  -3   7   4          5.40          6.46         5.26 o                         
  -2   7   4         20.59         29.01         7.50 o                         
  -1   7   4          1.98          2.54         5.18 o                         
   0   7   4         25.71         11.28         6.20 o                         
   1   7   4          1.96          3.48         5.99 o                         
   2   7   4         20.44         18.69         6.93 o                         
   3   7   4          5.40          0.33         5.32 o                         
   4   7   4          2.71          6.20         8.94 o                         
   5   7   4          4.36         -0.81         3.79 o                         
  -4   8   4          0.98          3.39         2.50 o                         
  -3   8   4          9.57         16.08         5.66 o                         
  -2   8   4          1.10          7.20         7.07 o                         
  -1   8   4          3.58         10.72         4.77 o                         
   0   8   4         14.27         10.79         3.91 o                         
   1   8   4          3.56          7.38         4.49 o                         
   2   8   4          1.10          6.95         4.82 o                         
   3   8   4          9.61         15.51         5.81 o                         
   4   8   4          0.97          2.51         2.25 o                         
  -2   9   4          1.00          4.10         5.60 o                         
  -1   9   4          2.34          3.22         2.97 o                         
   0   9   4          0.13          3.25         3.32 o                         
   1   9   4          2.33          3.53         2.93 o                         
   2   9   4          1.00          1.08         3.69 o                         
   1   0   5       2003.73       1891.40        14.24 o                         
   2   0   5          1.13          2.04         1.65 o                         
   3   0   5        153.92        161.25         6.63 o                         
   4   0   5         86.04         95.07         9.67 o                         
   5   0   5         74.26         79.85         6.12 o                         
   6   0   5         22.87         22.92         4.95 o                         
   7   0   5          0.18         -2.49         2.49 o                         
  -7   1   5          1.12          5.02         3.17 o                         
  -6   1   5        122.93        135.49        10.86 o                         
  -5   1   5        120.08        116.91         7.21 o                         
  -4   1   5         51.99         45.83         7.60 o                         
  -3   1   5        475.90        527.34        13.11 o                         
  -2   1   5        443.41        432.21         8.11 o                         
  -1   1   5       1742.82       1621.11        14.22 o                         
   0   1   5        318.51        285.47         5.45 o                         
   1   1   5       1748.09       1665.99        14.49 o                         
   2   1   5        440.90        441.42        10.10 o                         
   3   1   5        476.64        536.20        15.63 o                         
   4   1   5         51.77         47.70         7.09 o                         
   5   1   5        120.34        117.27         6.80 o                         
   6   1   5        123.07        133.30         9.87 o                         
   7   1   5          1.13          0.56         3.30 o                         
  -7   2   5          1.95          0.54         2.98 o                         
  -6   2   5         47.37         44.34         7.57 o                         
  -5   2   5        116.81        116.93         9.53 o                         
  -4   2   5        101.06         85.58         7.40 o                         
  -3   2   5         46.18         41.16         4.85 o                         
  -2   2   5        108.84        111.66         5.15 o                         
  -1   2   5       1604.19       1437.72        22.41 o                         
   0   2   5        393.20        382.15         6.47 o                         
   1   2   5       1595.67       1486.38        12.87 o                         
   2   2   5        107.72        109.44         5.24 o                         
   3   2   5         46.45         46.22         5.50 o                         
   4   2   5        100.78         90.94         7.47 o                         
   5   2   5        116.96        133.11        10.00 o                         
   6   2   5         47.36         62.24         6.04 o                         
   7   2   5          1.96          6.25         3.82 o                         
  -7   3   5         12.19         17.76         5.58 o                         
  -6   3   5         10.96         15.07         4.43 o                         
  -5   3   5         49.47         44.83         7.02 o                         
  -4   3   5         54.94         51.61         5.33 o                         
  -3   3   5         41.49         40.49         6.31 o                         
  -2   3   5        394.15        414.95        10.73 o                         
  -1   3   5        130.95        132.72         5.18 o                         
   0   3   5        190.76        187.83         6.27 o                         
   1   3   5        131.62        127.34         5.01 o                         
   2   3   5        393.28        412.42        14.88 o                         
   3   3   5         41.79         39.71         5.35 o                         
   4   3   5         55.11         58.02         5.43 o                         
   5   3   5         49.28         57.90         7.75 o                         
   6   3   5         11.01          7.50         4.73 o                         
   7   3   5         12.18         22.81         5.59 o                         
  -6   4   5         16.42         20.91         4.16 o                         
  -5   4   5          6.11          4.33         3.93 o                         
  -4   4   5         44.75         44.52         6.61 o                         
  -3   4   5        114.05        123.40        10.08 o                         
  -2   4   5        264.30        259.97        13.40 o                         
  -1   4   5         51.43         73.91         6.89 o                         
   0   4   5        101.88        106.92         6.90 o                         
   1   4   5         51.83         55.98         6.01 o                         
   2   4   5        263.29        256.26        13.55 o                         
   3   4   5        113.48        107.66         9.42 o                         
   4   4   5         44.90         32.40         7.12 o                         
   5   4   5          6.07          9.54         4.18 o                         
   6   4   5         16.52          9.71         3.77 o                         
  -6   5   5          4.22          2.08         1.78 o                         
  -5   5   5         23.07         18.66         4.31 o                         
  -4   5   5          3.78          3.16         4.73 o                         
  -3   5   5          4.21          2.69         4.04 o                         
  -2   5   5        187.64        194.41        10.25 o                         
  -1   5   5        108.18        105.34         8.59 o                         
   0   5   5          7.41          8.60         3.55 o                         
   1   5   5        108.07         99.30        10.43 o                         
   2   5   5        187.00        202.94        12.05 o                         
   3   5   5          4.24          8.38         6.06 o                         
   4   5   5          3.83          3.71         4.35 o                         
   5   5   5         22.99         15.58         4.70 o                         
   6   5   5          4.25          7.81         4.49 o                         
  -5   6   5          8.42          5.05         5.87 o                         
  -4   6   5          8.42          5.57         5.97 o                         
  -3   6   5        138.19        132.98        15.61 o                         
  -2   6   5         52.17         62.79         7.85 o                         
  -1   6   5         42.91         45.70         4.95 o                         
   0   6   5          1.19          1.35         3.20 o                         
   1   6   5         43.09         49.11         6.25 o                         
   2   6   5         52.23         54.39         8.21 o                         
   3   6   5        137.58        122.00        14.06 o                         
   4   6   5          8.44         10.36         4.58 o                         
   5   6   5          8.44          7.39         3.42 o                         
  -5   7   5          0.40         -0.02         2.48 o                         
  -4   7   5          4.34          5.73         3.58 o                         
  -3   7   5         16.67         23.35         7.42 o                         
  -2   7   5         35.68         45.11         8.29 o                         
  -1   7   5          3.15          8.55         5.06 o                         
   0   7   5          8.13         10.19         4.79 o                         
   1   7   5          3.19          7.09         5.86 o                         
   2   7   5         35.56         40.92        10.43 o                         
   3   7   5         16.67         14.44         7.44 o                         
   4   7   5          4.36         -3.50         8.02 o                         
   5   7   5          0.39         -2.74         5.58 o                         
  -4   8   5          0.36          2.67         2.25 o                         
  -3   8   5         31.48         29.72         5.75 o                         
  -2   8   5          7.93         13.40         3.48 o                         
  -1   8   5          7.02         11.70         4.70 o                         
   0   8   5          1.71          2.50         4.53 o                         
   1   8   5          6.99          4.59         4.89 o                         
   2   8   5          7.93          7.17         5.20 o                         
   3   8   5         31.38         38.23         8.56 o                         
   4   8   5          0.37         -3.57         3.57 o                         
  -2   9   5          0.29         -2.37         3.09 o                         
  -1   9   5          2.51         -0.48         3.36 o                         
   0   9   5          0.53         -0.99         3.41 o                         
   1   9   5          2.53          3.22         3.27 o                         
   2   9   5          0.29          6.02         3.76 o                         
   0   0   6        967.95        863.97        10.06 o                         
   1   0   6          2.59          1.89         1.59 o                         
   2   0   6         63.22         58.79         3.60 o                         
   3   0   6         51.80         51.40         4.70 o                         
   4   0   6          2.24          4.61         4.43 o                         
   5   0   6        282.97        295.67        10.42 o                         
   6   0   6          0.10          2.39         3.59 o                         
   7   0   6          9.96          9.04         3.43 o                         
  -7   1   6          6.94          5.80         3.17 o                         
  -6   1   6         65.93         59.21         7.72 o                         
  -5   1   6         12.63         15.67         3.38 o                         
  -4   1   6         58.68         59.46         8.00 o                         
  -3   1   6        302.19        316.13         9.70 o                         
  -2   1   6         90.65         81.58         3.37 o                         
  -1   1   6       1815.59       1644.50        11.81 o                         
   0   1   6       6101.44       5465.42        30.87 o                         
   1   1   6       1817.08       1683.61        15.74 o                         
   2   1   6         90.10         88.21         5.05 o                         
   3   1   6        301.01        322.84        12.59 o                         
   4   1   6         58.78         61.41         8.06 o                         
   5   1   6         12.57         21.05         3.69 o                         
   6   1   6         65.89         64.05         6.70 o                         
   7   1   6          6.89          6.50         2.77 o                         
  -7   2   6          0.73          1.51         3.12 o                         
  -6   2   6         10.87         12.59         5.38 o                         
  -5   2   6         14.27         16.56         4.46 o                         
  -4   2   6          5.05          7.66         3.08 o                         
  -3   2   6         25.13         23.17         3.65 o                         
  -2   2   6        955.77        963.56        13.93 o                         
  -1   2   6         77.42         66.48         5.76 o                         
   0   2   6       4808.06       4529.52        42.92 o                         
   1   2   6         76.73         77.83         3.41 o                         
   2   2   6        957.88        976.71        14.85 o                         
   3   2   6         25.18         21.60         4.11 o                         
   4   2   6          5.09          4.10         3.08 o                         
   5   2   6         14.36         19.64         7.38 o                         
   6   2   6         10.82         15.34         3.73 o                         
   7   2   6          0.75         -2.80         3.83 o                         
  -7   3   6         14.45          9.23         3.88 o                         
  -6   3   6          0.74         -3.22         3.22 o                         
  -5   3   6         37.54         34.01         5.88 o                         
  -4   3   6         23.04         21.21         3.75 o                         
  -3   3   6         55.44         61.03         8.79 o                         
  -2   3   6         12.29         10.14         2.56 o                         
  -1   3   6        145.79        149.18         5.86 o                         
   0   3   6          1.11          3.54         1.50 o                         
   1   3   6        146.77        146.61         5.23 o                         
   2   3   6         12.52         13.15         3.23 o                         
   3   3   6         55.30         55.69         6.10 o                         
   4   3   6         23.02         24.02         4.27 o                         
   5   3   6         37.33         46.73         7.00 o                         
   6   3   6          0.74          2.35         3.12 o                         
   7   3   6         14.39         17.36         5.15 o                         
  -6   4   6         27.19         31.53         5.01 o                         
  -5   4   6          1.12          3.12         3.95 o                         
  -4   4   6         93.09         87.45         8.61 o                         
  -3   4   6         17.50         18.84         6.51 o                         
  -2   4   6         63.27         63.06         6.20 o                         
  -1   4   6        194.95        186.19         9.12 o                         
   0   4   6        384.25        376.46        12.17 o                         
   1   4   6        195.21        186.94         9.58 o                         
   2   4   6         63.08         60.97         7.27 o                         
   3   4   6         17.46         16.03         3.81 o                         
   4   4   6         93.01         78.03         8.81 o                         
   5   4   6          1.08          6.92         4.47 o                         
   6   4   6         27.17         14.89         7.15 o                         
  -6   5   6         11.57         16.19         4.59 o                         
  -5   5   6         15.59          7.95         3.36 o                         
  -4   5   6         33.23         38.25         7.87 o                         
  -3   5   6         51.14         56.50         7.96 o                         
  -2   5   6         71.96         73.17         6.67 o                         
  -1   5   6         11.81          5.16         3.69 o                         
   0   5   6          2.25          7.66         3.62 o                         
   1   5   6         11.67         10.79         4.91 o                         
   2   5   6         72.64         76.40         7.12 o                         
   3   5   6         51.19         50.42         6.41 o                         
   4   5   6         33.01         30.64         7.69 o                         
   5   5   6         15.51         12.73         3.71 o                         
   6   5   6         11.56         16.46         4.16 o                         
  -5   6   6         19.21         15.00         4.76 o                         
  -4   6   6         18.09         19.58         5.64 o                         
  -3   6   6         57.70         56.62         8.92 o                         
  -2   6   6        117.05        129.67        12.40 o                         
  -1   6   6         17.49         24.10         4.22 o                         
   0   6   6         10.66          8.66         3.62 o                         
   1   6   6         17.62         24.82         5.07 o                         
   2   6   6        116.56        103.41         9.55 o                         
   3   6   6         57.73         67.63        15.92 o                         
   4   6   6         17.99         19.30         5.32 o                         
   5   6   6         19.25          7.53         4.78 o                         
  -5   7   6          5.75          1.91         2.29 o                         
  -4   7   6          7.18          8.64         4.37 o                         
  -3   7   6         57.08         53.71         8.27 o                         
  -2   7   6         12.54         26.39         5.97 o                         
  -1   7   6         12.65         12.93         5.14 o                         
   0   7   6          0.79         -4.47         4.47 o                         
   1   7   6         12.68         15.39         7.44 o                         
   2   7   6         12.63         17.71         6.85 o                         
   3   7   6         57.14         58.42        12.10 o                         
   4   7   6          7.11          3.84         8.50 o                         
  -3   8   6         19.17         10.61         4.53 o                         
  -2   8   6          3.87          6.71         2.47 o                         
  -1   8   6          4.51         -2.84         4.03 o                         
   0   8   6          1.25         -3.47         4.33 o                         
   1   8   6          4.48          1.16         4.27 o                         
   2   8   6          3.88          1.70         3.47 o                         
   3   8   6         19.13         21.49         6.94 o                         
   4   8   6          0.67         -3.23         3.23 o                         
  -2   9   6          2.42          8.88         5.39 o                         
  -1   9   6          1.22         -3.42         3.42 o                         
   0   9   6          0.01         -3.31         3.53 o                         
   1   9   6          1.22          0.04         2.59 o                         
   2   9   6          2.40          1.69         2.99 o                         
   1   0   7        948.44        850.43        10.72 o                         
   2   0   7        715.95        682.54        12.65 o                         
   3   0   7         10.70          9.66         3.15 o                         
   4   0   7         47.05         62.89         8.23 o                         
   5   0   7        104.57        106.31         6.59 o                         
   6   0   7         13.18         13.88         4.61 o                         
   7   0   7          0.19          2.12         2.87 o                         
  -7   1   7          2.69          0.00         2.86 o                         
  -6   1   7         39.43         43.17         7.62 o                         
  -5   1   7        122.80        112.10         7.65 o                         
  -4   1   7         65.72         58.46         7.83 o                         
  -3   1   7        292.16        305.67        10.75 o                         
  -2   1   7         65.26         61.81         2.95 o                         
  -1   1   7       1382.63       1249.39        10.63 o                         
   0   1   7       3176.74       2696.72        15.14 o                         
   1   1   7       1391.03       1284.34        13.75 o                         
   2   1   7         64.07         62.90         4.57 o                         
   3   1   7        292.43        291.12        13.26 o                         
   4   1   7         65.41         55.67         7.67 o                         
   5   1   7        122.99        120.03         6.96 o                         
   6   1   7         39.36         30.59         4.96 o                         
   7   1   7          2.70          5.47         3.49 o                         
  -7   2   7          1.97          0.79         2.58 o                         
  -6   2   7          1.86          3.51         3.82 o                         
  -5   2   7         56.75         47.30         7.18 o                         
  -4   2   7        212.04        208.89         9.23 o                         
  -3   2   7         57.37         54.61         5.29 o                         
  -2   2   7         78.11         81.71         4.48 o                         
  -1   2   7        400.07        372.90         8.94 o                         
   0   2   7          2.32          7.51         2.01 o                         
   1   2   7        397.67        371.27         7.29 o                         
   2   2   7         79.07         78.23         4.97 o                         
   3   2   7         57.60         58.83         5.81 o                         
   4   2   7        211.88        210.54         9.61 o                         
   5   2   7         56.61         60.82         6.99 o                         
   6   2   7          1.86          6.14         3.14 o                         
   7   2   7          1.95         -0.10         4.41 o                         
  -7   3   7          5.79          9.02         2.73 o                         
  -6   3   7         24.43         15.93         5.12 o                         
  -5   3   7         91.29         88.83         8.49 o                         
  -4   3   7         54.73         56.88         5.59 o                         
  -3   3   7         17.42         19.15         6.04 o                         
  -2   3   7        292.01        281.78         9.02 o                         
  -1   3   7        814.55        837.64        13.54 o                         
   0   3   7        556.82        518.81         8.63 o                         
   1   3   7        817.02        864.14        12.56 o                         
   2   3   7        292.90        276.33        10.01 o                         
   3   3   7         17.66         18.17         3.91 o                         
   4   3   7         54.55         58.72         5.79 o                         
   5   3   7         91.43         85.22         9.16 o                         
   6   3   7         24.32          7.48         6.47 o                         
   7   3   7          5.76          4.67         3.84 o                         
  -6   4   7         20.43         25.80         4.62 o                         
  -5   4   7          6.08          4.23         4.02 o                         
  -4   4   7        127.59        127.78        10.08 o                         
  -3   4   7         73.43         79.62         8.61 o                         
  -2   4   7         21.68         21.88         3.73 o                         
  -1   4   7          9.14          4.65         2.80 o                         
   0   4   7         90.45        102.68         6.41 o                         
   1   4   7          8.95          7.73         3.36 o                         
   2   4   7         21.77         26.36         5.47 o                         
   3   4   7         73.36         75.94         6.56 o                         
   4   4   7        127.28        113.56        12.03 o                         
   5   4   7          6.03          5.87         4.06 o                         
   6   4   7         20.31         18.63         5.37 o                         
  -6   5   7          0.93          3.79         3.02 o                         
  -5   5   7         25.74         22.39         4.87 o                         
  -4   5   7         20.68         21.74         6.26 o                         
  -3   5   7         95.72        101.10        10.28 o                         
  -2   5   7          9.86          5.66         4.06 o                         
  -1   5   7          6.09          0.67         3.72 o                         
   0   5   7         10.54          9.97         3.49 o                         
   1   5   7          6.02          2.59         3.58 o                         
   2   5   7          9.89         14.56         4.32 o                         
   3   5   7         95.36         96.62         7.85 o                         
   4   5   7         20.56         23.52         6.15 o                         
   5   5   7         25.73         21.78         5.23 o                         
   6   5   7          0.92         -3.39         3.39 o                         
  -5   6   7          2.06         -1.43         3.02 o                         
  -4   6   7          9.94         10.89         4.86 o                         
  -3   6   7          4.99          2.60         5.19 o                         
  -2   6   7         27.02         20.02         9.92 o                         
  -1   6   7         18.95         20.32         3.77 o                         
   0   6   7         24.91         14.15         4.23 o                         
   1   6   7         19.06         23.81         4.94 o                         
   2   6   7         26.90         24.29         5.83 o                         
   3   6   7          4.99         17.70         6.45 o                         
   4   6   7          9.89          9.92         4.39 o                         
   5   6   7          2.06         -3.26         3.26 o                         
  -5   7   7          6.66          4.83         5.41 o                         
  -4   7   7         15.20         13.32         5.04 o                         
  -3   7   7         54.51         51.04         7.31 o                         
  -2   7   7         40.24         44.94         7.13 o                         
  -1   7   7         22.22         22.50         6.16 o                         
   0   7   7          4.37          0.62         4.24 o                         
   1   7   7         22.37         23.15         7.84 o                         
   2   7   7         40.36         45.35         8.10 o                         
   3   7   7         54.29         48.92        10.77 o                         
   4   7   7         15.19         23.04        10.13 o                         
   5   7   7          6.63         -0.72         5.14 o                         
  -3   8   7         12.10         13.76         4.29 o                         
  -2   8   7          1.45          3.80         2.35 o                         
  -1   8   7          0.90          1.39         3.60 o                         
   0   8   7          0.28         -0.48         3.62 o                         
   1   8   7          0.89         -1.57         4.00 o                         
   2   8   7          1.44          5.58         3.59 o                         
   3   8   7         12.15          8.27         5.21 o                         
   4   8   7          6.42          3.40         4.09 o                         
  -2   9   7          2.76         18.39         5.77 o                         
  -1   9   7          0.33          4.18         2.64 o                         
   0   9   7          0.48          2.75         2.51 o                         
   1   9   7          0.33         -3.49         3.49 o                         
   2   9   7          2.77          1.28         3.69 o                         
   0   0   8       4527.31       3803.15        22.31 o                         
   1   0   8        197.60        183.35         6.01 o                         
   2   0   8         12.72          9.04         2.50 o                         
   3   0   8        548.69        585.82        14.46 o                         
   4   0   8          0.52          8.18         4.06 o                         
   5   0   8         60.31         58.94         5.38 o                         
   6   0   8          0.66          0.61         3.15 o                         
   7   0   8          1.73          6.09         3.05 o                         
  -7   1   8          3.59          0.72         2.71 o                         
  -6   1   8         25.14         23.89         5.95 o                         
  -5   1   8         77.86         76.06         8.80 o                         
  -4   1   8         44.12         42.95         7.72 o                         
  -3   1   8        155.09        145.99         7.86 o                         
  -2   1   8         46.23         45.16         2.76 o                         
  -1   1   8       2781.09       2519.26        20.27 o                         
   0   1   8       8972.51       7855.27        71.60 o                         
   1   1   8       2783.48       2546.48        19.06 o                         
   2   1   8         46.36         44.34         4.52 o                         
   3   1   8        155.59        150.88         7.72 o                         
   4   1   8         43.61         45.25         7.25 o                         
   5   1   8         77.96         72.12         7.33 o                         
   6   1   8         25.09         17.35         4.33 o                         
   7   1   8          3.62          3.64         2.51 o                         
  -7   2   8          0.65         -1.43         3.02 o                         
  -6   2   8         39.87         32.59         6.11 o                         
  -5   2   8        191.99        195.64        13.02 o                         
  -4   2   8         25.56         31.94         4.65 o                         
  -3   2   8        494.68        555.04        16.98 o                         
  -2   2   8        272.36        281.15         7.24 o                         
  -1   2   8        171.53        159.07         5.49 o                         
   0   2   8       1500.70       1457.42        16.15 o                         
   1   2   8        171.09        158.74         5.30 o                         
   2   2   8        274.22        271.76         8.49 o                         
   3   2   8        494.40        549.99        16.97 o                         
   4   2   8         25.73         26.02         3.80 o                         
   5   2   8        192.13        205.95        11.08 o                         
   6   2   8         39.89         34.75         4.55 o                         
   7   2   8          0.65         -4.20         4.20 o                         
  -7   3   8          3.14          9.49         5.45 o                         
  -6   3   8          5.99          4.07         3.61 o                         
  -5   3   8         19.13         14.41         4.35 o                         
  -4   3   8        129.76        140.98         7.90 o                         
  -3   3   8         81.35         91.18         8.85 o                         
  -2   3   8         99.80        101.62         5.82 o                         
  -1   3   8        102.68         95.60         4.59 o                         
   0   3   8        634.29        599.59         9.81 o                         
   1   3   8        103.62        100.05         4.41 o                         
   2   3   8        100.40         98.05         6.62 o                         
   3   3   8         81.31         84.92         7.44 o                         
   4   3   8        129.16        124.93         8.02 o                         
   5   3   8         19.05         20.02         5.46 o                         
   6   3   8          6.00          6.85         3.49 o                         
   7   3   8          3.17          5.71         4.71 o                         
  -6   4   8         21.40         23.27         4.19 o                         
  -5   4   8         20.23         18.66         4.81 o                         
  -4   4   8        153.20        177.08        12.48 o                         
  -3   4   8         22.04         29.80         5.10 o                         
  -2   4   8          4.15          1.96         3.43 o                         
  -1   4   8          9.88          9.70         3.47 o                         
   0   4   8        366.15        387.91        11.65 o                         
   1   4   8         10.03          7.40         3.37 o                         
   2   4   8          4.26          0.53         3.90 o                         
   3   4   8         22.18         18.51         3.86 o                         
   4   4   8        153.59        146.94        14.96 o                         
   5   4   8         20.17         15.94         4.58 o                         
   6   4   8         21.38         11.63         3.29 o                         
  -6   5   8          1.39         -4.15         4.30 o                         
  -5   5   8         10.65         14.39         4.25 o                         
  -4   5   8         19.45         16.33         6.14 o                         
  -3   5   8          5.93          4.48         4.58 o                         
  -2   5   8         19.61         15.71         4.81 o                         
  -1   5   8         24.58         23.00         4.41 o                         
   0   5   8          6.10          7.20         3.43 o                         
   1   5   8         24.22         31.00         6.33 o                         
   2   5   8         19.40         19.41         4.10 o                         
   3   5   8          5.92          8.30         6.35 o                         
   4   5   8         19.45         18.85         7.37 o                         
   5   5   8         10.66         15.83         5.13 o                         
   6   5   8          1.38         -4.42         4.42 o                         
  -5   6   8          7.92         13.42         4.43 o                         
  -4   6   8         27.15         16.44         5.08 o                         
  -3   6   8          6.75          3.22         5.22 o                         
  -2   6   8          1.74          3.13         4.10 o                         
  -1   6   8         27.66         26.30         4.51 o                         
   0   6   8          1.66          3.97         3.13 o                         
   1   6   8         27.81         25.76         4.63 o                         
   2   6   8          1.66          1.53         4.13 o                         
   3   6   8          6.74          2.75         5.33 o                         
   4   6   8         27.33         28.91         6.09 o                         
   5   6   8          7.89          9.02         3.66 o                         
  -5   7   8          1.35          4.34         4.16 o                         
  -4   7   8          7.64          8.82         4.59 o                         
  -3   7   8          0.97          5.69         3.97 o                         
  -2   7   8          5.64          9.84         5.31 o                         
  -1   7   8         37.72         34.78         6.85 o                         
   0   7   8          3.27          3.16         4.58 o                         
   1   7   8         37.65         22.91         7.73 o                         
   2   7   8          5.72          5.57         5.44 o                         
   3   7   8          0.98         10.44         4.89 o                         
   4   7   8          7.66         11.37         8.88 o                         
  -3   8   8          7.52          7.69         4.56 o                         
  -2   8   8         14.20         19.96         4.78 o                         
  -1   8   8          0.73          1.47         4.50 o                         
   0   8   8          4.41          4.67         4.36 o                         
   1   8   8          0.74         -2.28         4.19 o                         
   2   8   8         14.19         22.14         5.02 o                         
   3   8   8          7.54         -3.84         3.84 o                         
  -1   9   8          0.23          0.10         4.50 o                         
   0   9   8          5.02         11.20         3.78 o                         
   1   9   8          0.22         -2.42         2.42 o                         
   2   9   8          3.11          3.21         4.83 o                         
   1   0   9        120.99        112.21         4.54 o                         
   2   0   9        160.36        154.78         5.67 o                         
   3   0   9        838.36        879.47        18.01 o                         
   4   0   9        204.00        190.66        13.22 o                         
   5   0   9        516.46        512.01        15.98 o                         
   6   0   9         21.50         24.02         4.65 o                         
   7   0   9          1.71          5.26         2.69 o                         
  -7   1   9          3.18          4.66         2.16 o                         
  -6   1   9         13.88          8.82         5.19 o                         
  -5   1   9         40.64         28.97         5.48 o                         
  -4   1   9        200.01        203.75        13.45 o                         
  -3   1   9         32.45         29.78         4.33 o                         
  -2   1   9        609.84        638.01        10.68 o                         
  -1   1   9        535.84        514.69         9.19 o                         
   0   1   9       1454.29       1345.95        10.79 o                         
   1   1   9        536.73        492.84         8.99 o                         
   2   1   9        610.52        630.07        14.61 o                         
   3   1   9         32.21         28.73         4.09 o                         
   4   1   9        200.54        203.77        12.22 o                         
   5   1   9         40.74         35.93         5.79 o                         
   6   1   9         13.87          9.45         5.11 o                         
   7   1   9          3.16          0.76         3.59 o                         
  -7   2   9          3.08         11.63         2.96 o                         
  -6   2   9          4.45          5.82         3.56 o                         
  -5   2   9         63.33         61.00         7.73 o                         
  -4   2   9        351.61        351.56        12.66 o                         
  -3   2   9        242.40        245.59        11.62 o                         
  -2   2   9        270.00        274.39         8.05 o                         
  -1   2   9         83.91         76.97         4.06 o                         
   0   2   9        313.60        288.26         6.91 o                         
   1   2   9         83.78         73.40         3.99 o                         
   2   2   9        271.06        275.23         8.80 o                         
   3   2   9        242.90        249.44        11.81 o                         
   4   2   9        351.67        341.98        10.41 o                         
   5   2   9         63.80         70.64         7.25 o                         
   6   2   9          4.42          3.95         3.10 o                         
   7   2   9          3.13          7.55         3.42 o                         
  -7   3   9          1.20          1.52         5.89 o                         
  -6   3   9         17.97         15.39         4.57 o                         
  -5   3   9         27.00         25.14         5.31 o                         
  -4   3   9         51.16         58.96         5.07 o                         
  -3   3   9         69.25         66.52         6.91 o                         
  -2   3   9        397.83        401.19        11.25 o                         
  -1   3   9        378.03        378.76         8.87 o                         
   0   3   9         97.50         97.63         4.52 o                         
   1   3   9        379.53        388.40         8.50 o                         
   2   3   9        399.31        404.97        11.43 o                         
   3   3   9         69.79         72.45         6.36 o                         
   4   3   9         51.61         55.03         5.77 o                         
   5   3   9         26.93         25.17         6.31 o                         
   6   3   9         18.01          7.49         5.04 o                         
   7   3   9          1.20          1.74         4.15 o                         
  -6   4   9          3.42          6.51         3.00 o                         
  -5   4   9          5.75          8.90         4.21 o                         
  -4   4   9        192.82        196.24        12.97 o                         
  -3   4   9         99.39         95.40         8.38 o                         
  -2   4   9         22.42         22.84         5.23 o                         
  -1   4   9         40.71         40.53         4.93 o                         
   0   4   9         16.64         15.51         3.66 o                         
   1   4   9         40.53         41.71         5.54 o                         
   2   4   9         22.25         24.19         5.52 o                         
   3   4   9         99.23         98.09         7.65 o                         
   4   4   9        193.19        169.71        18.72 o                         
   5   4   9          5.67          7.24         5.22 o                         
   6   4   9          3.44         -1.22         2.96 o                         
  -6   5   9          1.65          4.99         3.29 o                         
  -5   5   9         28.78         29.27         5.99 o                         
  -4   5   9          5.88          1.53         4.59 o                         
  -3   5   9          9.64         13.68         6.11 o                         
  -2   5   9         35.23         27.27         4.63 o                         
  -1   5   9         32.61         21.65         4.39 o                         
   0   5   9          8.93          9.84         3.74 o                         
   1   5   9         32.34         32.84         5.58 o                         
   2   5   9         35.27         31.74         4.58 o                         
   3   5   9          9.83          4.77         3.96 o                         
   4   5   9          5.94         -0.13         5.37 o                         
   5   5   9         28.75         30.51         5.24 o                         
   6   5   9          1.65         -2.46         5.13 o                         
  -5   6   9          8.53         11.20         3.15 o                         
  -4   6   9         15.74         16.84         4.86 o                         
  -3   6   9          4.25          9.69         4.25 o                         
  -2   6   9          3.02         -1.75         4.29 o                         
  -1   6   9         38.03         36.58         4.93 o                         
   0   6   9        106.56         88.65         6.89 o                         
   1   6   9         38.07         38.76         5.37 o                         
   2   6   9          2.96          2.22         4.37 o                         
   3   6   9          4.23         10.01         5.10 o                         
   4   6   9         15.80          9.54         4.09 o                         
   5   6   9          8.52         16.47         3.62 o                         
  -4   7   9          3.45          9.36         3.65 o                         
  -3   7   9         21.42         18.36         6.46 o                         
  -2   7   9          8.85          3.06         4.30 o                         
  -1   7   9          4.13          6.59         4.51 o                         
   0   7   9          8.04          5.76         6.64 o                         
   1   7   9          4.09          7.93         4.86 o                         
   2   7   9          8.82          8.91         5.84 o                         
   3   7   9         21.54         20.31         6.64 o                         
   4   7   9          3.45          7.30         4.91 o                         
  -3   8   9          3.73          6.24         3.27 o                         
  -2   8   9         13.08         10.71         3.12 o                         
  -1   8   9          7.89          9.61         5.09 o                         
   0   8   9          0.75          7.24         4.71 o                         
   1   8   9          7.90         10.21         4.74 o                         
   2   8   9         13.14         16.21         4.40 o                         
   3   8   9          3.76         10.80         5.02 o                         
  -1   9   9          0.09         -3.42         3.79 o                         
   0   9   9          2.33          9.53         4.00 o                         
   1   9   9          0.09         -2.30         2.58 o                         
   2   9   9          2.94         -0.79         4.00 o                         
   0   0  10         62.19         58.48         3.24 o                         
   1   0  10          3.89          3.95         1.97 o                         
   2   0  10        284.86        280.75         8.50 o                         
   3   0  10         99.83        102.68         6.74 o                         
   4   0  10          4.27          0.27         3.74 o                         
   5   0  10        138.74        151.53         9.85 o                         
   6   0  10          6.95         12.23         3.88 o                         
   7   0  10          2.39          4.69         2.81 o                         
  -7   1  10          6.73          9.62         2.88 o                         
  -6   1  10         14.26         10.61         4.61 o                         
  -5   1  10          7.99          5.98         4.67 o                         
  -4   1  10        183.88        174.16         9.59 o                         
  -3   1  10         57.20         53.63         5.39 o                         
  -2   1  10        597.35        644.04        12.73 o                         
  -1   1  10       1032.08        954.04        10.61 o                         
   0   1  10       1209.64       1099.81        10.70 o                         
   1   1  10       1033.60        969.30        13.08 o                         
   2   1  10        596.43        634.17        15.08 o                         
   3   1  10         56.87         55.24         5.45 o                         
   4   1  10        184.45        173.92         9.67 o                         
   5   1  10          7.98          7.91         3.67 o                         
   6   1  10         14.36         10.54         3.44 o                         
   7   1  10          6.72          8.69         2.61 o                         
  -7   2  10          0.07          1.49         3.14 o                         
  -6   2  10         16.26         10.34         4.33 o                         
  -5   2  10         17.16         15.31         4.73 o                         
  -4   2  10        213.84        221.13        10.15 o                         
  -3   2  10         27.59         27.21         4.87 o                         
  -2   2  10        311.00        329.31        10.12 o                         
  -1   2  10        731.92        709.32        11.36 o                         
   0   2  10          2.49          4.81         1.88 o                         
   1   2  10        730.02        687.29        11.51 o                         
   2   2  10        309.64        315.94         9.61 o                         
   3   2  10         27.72         28.54         5.27 o                         
   4   2  10        213.11        207.16         8.77 o                         
   5   2  10         17.07         20.07         4.80 o                         
   6   2  10         16.17         15.21         3.68 o                         
   7   2  10          0.07         -4.21         5.42 o                         
  -6   3  10          4.19          5.06         3.40 o                         
  -5   3  10         26.16         23.82         5.10 o                         
  -4   3  10         12.73         14.47         4.09 o                         
  -3   3  10        183.19        189.27        10.95 o                         
  -2   3  10         19.97         15.37         4.36 o                         
  -1   3  10          1.52          4.12         1.97 o                         
   0   3  10        426.17        414.52         8.99 o                         
   1   3  10          1.40          2.33         1.70 o                         
   2   3  10         20.02         18.66         3.83 o                         
   3   3  10        182.79        184.71        11.11 o                         
   4   3  10         12.94         10.04         3.51 o                         
   5   3  10         26.05         19.47         5.95 o                         
   6   3  10          4.25          4.87         3.54 o                         
  -6   4  10          1.97          2.04         2.04 o                         
  -5   4  10          6.39          7.61         5.45 o                         
  -4   4  10        199.54        208.17        13.70 o                         
  -3   4  10        125.21        126.87         7.88 o                         
  -2   4  10         14.72         15.21         4.85 o                         
  -1   4  10         97.77         95.61         6.50 o                         
   0   4  10         61.51         55.08         5.12 o                         
   1   4  10         98.40         98.12         7.80 o                         
   2   4  10         14.72         11.49         4.26 o                         
   3   4  10        125.81        129.91         8.61 o                         
   4   4  10        199.00        185.49        16.79 o                         
   5   4  10          6.33          4.09         4.94 o                         
   6   4  10          1.98          3.20         3.06 o                         
  -6   5  10          1.46         -0.56         4.73 o                         
  -5   5  10         20.48         21.77         5.29 o                         
  -4   5  10          1.85          2.17         4.89 o                         
  -3   5  10         86.61         89.60         8.76 o                         
  -2   5  10         10.39          7.05         3.98 o                         
  -1   5  10          0.51          6.28         3.12 o                         
   0   5  10          5.59          6.46         3.75 o                         
   1   5  10          0.45          2.77         3.82 o                         
   2   5  10         10.31          4.82         3.29 o                         
   3   5  10         86.68         81.20        10.00 o                         
   4   5  10          1.85         -0.58         5.56 o                         
   5   5  10         20.42         19.98         4.73 o                         
   6   5  10          1.47          5.17         2.70 o                         
  -5   6  10          3.12          1.72         2.47 o                         
  -4   6  10         12.23          6.42         3.89 o                         
  -3   6  10         65.47         67.70         9.01 o                         
  -2   6  10         14.24         16.05         5.29 o                         
  -1   6  10          6.87         15.61         3.69 o                         
   0   6  10         41.66         37.56         5.44 o                         
   1   6  10          6.81          1.97         3.91 o                         
   2   6  10         14.46         10.79         5.35 o                         
   3   6  10         65.42         72.48         9.25 o                         
   4   6  10         12.13          8.58         3.85 o                         
   5   6  10          3.14          4.63         3.10 o                         
  -4   7  10          0.34         -2.21         2.21 o                         
  -3   7  10         14.00         15.49         4.62 o                         
  -2   7  10         23.46         25.15         4.93 o                         
  -1   7  10          8.64          8.59         4.07 o                         
   0   7  10          4.79         11.53         5.89 o                         
   1   7  10          8.65         12.52         4.72 o                         
   2   7  10         23.62         24.83         5.58 o                         
   3   7  10         14.02         22.70         7.12 o                         
   4   7  10          0.34         11.75         5.17 o                         
  -3   8  10          0.69         -2.28         2.28 o                         
  -2   8  10         10.28          3.30         3.82 o                         
  -1   8  10          2.56          5.23         4.35 o                         
   0   8  10          0.15          3.38         3.45 o                         
   1   8  10          2.54          0.73         3.90 o                         
   2   8  10         10.25          9.13         3.67 o                         
   3   8  10          0.68         -1.40         5.79 o                         
  -1   9  10          1.08          5.99         2.67 o                         
   0   9  10          2.17         -1.39         2.92 o                         
   1   9  10          1.08          0.02         2.63 o                         
   2   9  10          1.66          3.11         4.21 o                         
   1   0  11        373.53        374.84         8.56 o                         
   2   0  11         56.70         61.68         4.27 o                         
   3   0  11         21.70         21.90         3.95 o                         
   4   0  11          0.16          4.07         3.83 o                         
   5   0  11         37.63         39.19         5.52 o                         
   6   0  11         21.25         17.56         4.08 o                         
   7   0  11          1.78          2.94         2.48 o                         
  -7   1  11         11.64          7.57         5.36 o                         
  -6   1  11          6.31          4.63         3.21 o                         
  -5   1  11          8.26          3.90         4.47 o                         
  -4   1  11         49.40         43.10         5.05 o                         
  -3   1  11         81.71         83.41         6.48 o                         
  -2   1  11        193.32        213.55         6.92 o                         
  -1   1  11        397.29        371.02         7.11 o                         
   0   1  11        371.39        340.59         6.42 o                         
   1   1  11        395.71        379.72         8.24 o                         
   2   1  11        191.59        206.49         9.18 o                         
   3   1  11         81.19         76.38         6.20 o                         
   4   1  11         49.88         44.31         5.45 o                         
   5   1  11          8.27          6.43         3.63 o                         
   6   1  11          6.31          1.76         2.66 o                         
   7   1  11         11.64          9.81         2.72 o                         
  -7   2  11          0.87          2.15         2.68 o                         
  -6   2  11          2.81         -1.18         3.29 o                         
  -5   2  11         14.18         12.92         4.22 o                         
  -4   2  11         27.34         29.43         4.38 o                         
  -3   2  11        177.61        188.77        10.71 o                         
  -2   2  11        353.91        394.06        13.00 o                         
  -1   2  11         60.74         58.60         3.49 o                         
   0   2  11        318.66        306.95         7.65 o                         
   1   2  11         61.65         59.23         4.50 o                         
   2   2  11        354.90        385.19        10.83 o                         
   3   2  11        177.58        196.95        10.90 o                         
   4   2  11         27.35         29.95         4.15 o                         
   5   2  11         14.03         11.40         3.32 o                         
   6   2  11          2.83          5.54         3.70 o                         
   7   2  11          0.86         -4.04         4.91 o                         
  -6   3  11          1.87          1.63         2.61 o                         
  -5   3  11          5.13         13.35         3.95 o                         
  -4   3  11          3.45          1.27         2.59 o                         
  -3   3  11         83.76         81.11         8.64 o                         
  -2   3  11        131.11        132.04         8.35 o                         
  -1   3  11        164.22        169.60         6.11 o                         
   0   3  11        117.60        133.19         5.54 o                         
   1   3  11        164.72        182.01         6.81 o                         
   2   3  11        130.64        132.09         7.96 o                         
   3   3  11         82.90         83.19         7.97 o                         
   4   3  11          3.39          0.13         4.28 o                         
   5   3  11          5.21          4.41         3.84 o                         
   6   3  11          1.87          5.42         3.83 o                         
  -6   4  11          8.98          3.16         2.40 o                         
  -5   4  11          2.17          3.59         3.53 o                         
  -4   4  11         39.98         33.59         7.55 o                         
  -3   4  11         61.47         49.58         5.58 o                         
  -2   4  11          0.16          1.32         3.37 o                         
  -1   4  11         65.59         65.82         5.98 o                         
   0   4  11         11.25         13.62         3.48 o                         
   1   4  11         65.22         63.77         8.09 o                         
   2   4  11          0.14          0.49         4.03 o                         
   3   4  11         61.39         58.52         6.10 o                         
   4   4  11         39.70         30.49         7.30 o                         
   5   4  11          2.15          0.72         4.39 o                         
   6   4  11          8.91         11.57         5.13 o                         
  -6   5  11          0.56         -3.56         8.92 o                         
  -5   5  11          6.25          8.73         3.42 o                         
  -4   5  11         21.14         17.96         5.88 o                         
  -3   5  11        135.30        120.41        10.46 o                         
  -2   5  11         38.91         31.25         6.23 o                         
  -1   5  11         59.65         54.72         4.80 o                         
   0   5  11         29.55         23.31         4.28 o                         
   1   5  11         60.10         54.43         5.31 o                         
   2   5  11         38.74         30.46         4.62 o                         
   3   5  11        134.65        118.72        12.01 o                         
   4   5  11         21.11         22.45         7.27 o                         
   5   5  11          6.26         14.70         4.41 o                         
   6   5  11          0.55         -0.42         2.38 o                         
  -5   6  11          4.54          0.90         2.10 o                         
  -4   6  11          2.21         -2.03         3.92 o                         
  -3   6  11         28.89         35.37         6.79 o                         
  -2   6  11        109.60        116.27        12.81 o                         
  -1   6  11         54.28         51.08         5.85 o                         
   0   6  11          6.85          5.65         3.99 o                         
   1   6  11         54.31         50.21         7.13 o                         
   2   6  11        109.37        118.17        11.52 o                         
   3   6  11         28.86         33.74         7.52 o                         
   4   6  11          2.18          5.09         4.26 o                         
   5   6  11          4.53          4.84         2.67 o                         
  -4   7  11          0.06         -3.35         3.35 o                         
  -3   7  11         27.32         31.01         6.04 o                         
  -2   7  11          7.66          7.58         3.16 o                         
  -1   7  11          2.66          6.11         3.85 o                         
   0   7  11         16.69         15.50         6.38 o                         
   1   7  11          2.71          9.01         4.84 o                         
   2   7  11          7.61          6.70         4.29 o                         
   3   7  11         27.29         33.01         7.07 o                         
   4   7  11          0.06         -5.03         5.03 o                         
  -3   8  11          2.63         -1.98         1.98 o                         
  -2   8  11         11.82         12.84         3.94 o                         
  -1   8  11          2.15          2.58         5.02 o                         
   0   8  11         15.45         20.31         5.90 o                         
   1   8  11          2.15          7.92         4.94 o                         
   2   8  11         11.81         10.75         3.93 o                         
   3   8  11          2.63          1.13         3.82 o                         
  -1   9  11          1.34          3.27         3.18 o                         
   0   9  11          0.59          0.86         3.02 o                         
   1   9  11          1.35         -1.79         3.59 o                         
   0   0  12         59.22         54.81         3.47 o                         
   1   0  12         48.07         47.94         3.72 o                         
   2   0  12        229.08        226.25         7.70 o                         
   3   0  12        172.87        168.75         8.78 o                         
   4   0  12        241.18        226.52         9.67 o                         
   5   0  12         19.68         20.28         4.76 o                         
   6   0  12          9.55          8.00         3.69 o                         
   7   0  12          6.47         11.33         5.12 o                         
  -7   1  12          4.44          7.52         3.58 o                         
  -6   1  12          3.66          2.15         3.08 o                         
  -5   1  12          3.70         -3.78         4.16 o                         
  -4   1  12         11.45         13.44         4.05 o                         
  -3   1  12         83.01         87.09         6.78 o                         
  -2   1  12       1270.16       1430.83        17.81 o                         
  -1   1  12        575.12        545.48        13.02 o                         
   0   1  12         42.99         34.99         2.57 o                         
   1   1  12        576.00        568.33        11.03 o                         
   2   1  12       1270.38       1396.71        23.51 o                         
   3   1  12         83.15         85.41         6.69 o                         
   4   1  12         11.38          8.49         3.53 o                         
   5   1  12          3.74          3.65         3.61 o                         
   6   1  12          3.70          2.50         2.67 o                         
   7   1  12          4.45          6.96        12.99 o                         
  -7   2  12          2.86          6.76         3.37 o                         
  -6   2  12          0.34          5.63         3.42 o                         
  -5   2  12         18.72         12.86         4.02 o                         
  -4   2  12         15.83         16.28         3.49 o                         
  -3   2  12        157.89        161.87         9.97 o                         
  -2   2  12        105.39        111.08         7.59 o                         
  -1   2  12        362.86        364.89         7.84 o                         
   0   2  12          5.88          5.39         2.09 o                         
   1   2  12        361.63        365.75        10.23 o                         
   2   2  12        105.36        106.07         6.23 o                         
   3   2  12        157.41        155.27         9.96 o                         
   4   2  12         16.00         10.54         3.17 o                         
   5   2  12         18.76         15.96         3.94 o                         
   6   2  12          0.35         -2.56         2.56 o                         
  -6   3  12          4.27          2.93         3.33 o                         
  -5   3  12         11.37         10.81         3.76 o                         
  -4   3  12         33.80         36.54         4.49 o                         
  -3   3  12         31.53         33.38         5.47 o                         
  -2   3  12        313.02        314.58        14.67 o                         
  -1   3  12        187.06        189.27         6.58 o                         
   0   3  12         53.60         65.16         4.27 o                         
   1   3  12        186.23        196.05         7.24 o                         
   2   3  12        314.08        323.87        12.19 o                         
   3   3  12         31.52         32.33         5.36 o                         
   4   3  12         33.84         25.61         4.56 o                         
   5   3  12         11.41          5.44         5.58 o                         
   6   3  12          4.29          2.11         4.63 o                         
  -6   4  12          4.42          7.26         4.65 o                         
  -5   4  12          3.48          4.55         2.73 o                         
  -4   4  12          1.40          5.22         3.84 o                         
  -3   4  12         14.98         12.92         3.87 o                         
  -2   4  12         26.92         25.29         6.95 o                         
  -1   4  12        106.26        107.39         7.63 o                         
   0   4  12         86.36         88.50         6.41 o                         
   1   4  12        105.83        113.36        10.08 o                         
   2   4  12         27.08         24.00         4.96 o                         
   3   4  12         15.01         14.65         4.27 o                         
   4   4  12          1.39         -5.27         5.27 o                         
   5   4  12          3.47          0.50         4.18 o                         
   6   4  12          4.44         -3.77         3.77 o                         
  -6   5  12          1.48          2.55         6.47 o                         
  -5   5  12          2.13          2.11         2.79 o                         
  -4   5  12          7.59         10.65         5.38 o                         
  -3   5  12         70.86         64.11        13.73 o                         
  -2   5  12         26.68         26.33         4.33 o                         
  -1   5  12         16.89         17.40         3.01 o                         
   0   5  12         11.66         10.42         2.80 o                         
   1   5  12         16.61         14.18         3.52 o                         
   2   5  12         26.86         24.93         4.00 o                         
   3   5  12         70.73         66.56         9.32 o                         
   4   5  12          7.57          4.97         5.85 o                         
   5   5  12          2.14          0.81         3.40 o                         
   6   5  12          1.48         -2.07         2.42 o                         
  -5   6  12          1.85          0.99         2.29 o                         
  -4   6  12          1.93          2.03         3.93 o                         
  -3   6  12         22.27         26.87         5.76 o                         
  -2   6  12         90.41        119.91        10.00 o                         
  -1   6  12         95.27         88.18        10.61 o                         
   0   6  12          2.75          0.91         4.76 o                         
   1   6  12         95.33         84.15         8.82 o                         
   2   6  12         90.56         95.82        10.93 o                         
   3   6  12         22.34         29.28         6.20 o                         
   4   6  12          1.96         -3.80         4.51 o                         
   5   6  12          1.85          3.48         2.65 o                         
  -4   7  12          0.74          6.83         2.73 o                         
  -3   7  12          6.11          3.66         3.49 o                         
  -2   7  12         19.16          9.27         3.39 o                         
  -1   7  12          7.91          8.76         4.62 o                         
   0   7  12          7.87         11.13         5.87 o                         
   1   7  12          7.91          5.23         5.81 o                         
   2   7  12         19.14         17.49         4.56 o                         
   3   7  12          6.09          2.76         3.88 o                         
   4   7  12          0.73         13.72        12.23 o                         
  -3   8  12          3.28         -3.49         6.85 o                         
  -2   8  12         41.15         51.94         6.53 o                         
  -1   8  12         14.68         14.02         8.77 o                         
   0   8  12         10.98         18.93         6.90 o                         
   1   8  12         14.68         20.43         5.95 o                         
   2   8  12         41.13         47.02         5.96 o                         
   3   8  12          3.31          7.70         4.87 o                         
  -1   9  12          9.83         -0.12         3.18 o                         
   0   9  12          6.49          6.51         4.07 o                         
   1   9  12          9.84          8.06         2.91 o                         
   1   0  13        152.65        152.62         6.15 o                         
   2   0  13        169.16        155.76         6.80 o                         
   3   0  13          4.19          5.16         3.51 o                         
   4   0  13         70.22         67.23         5.70 o                         
   5   0  13         32.96         32.45         5.31 o                         
   6   0  13          1.48          1.21         3.17 o                         
   7   0  13          0.25         -2.53         2.53 o                         
  -7   1  13          3.14          3.98         5.98 o                         
  -6   1  13          3.12         -0.94         2.67 o                         
  -5   1  13          8.80          9.28         4.29 o                         
  -4   1  13         93.93         83.53         7.25 o                         
  -3   1  13         63.54         64.22         5.88 o                         
  -2   1  13        386.61        439.03        10.41 o                         
  -1   1  13         26.64         29.92         4.05 o                         
   0   1  13          2.86          2.05         1.51 o                         
   1   1  13         26.73         28.67         3.38 o                         
   2   1  13        387.05        428.43        13.57 o                         
   3   1  13         63.55         57.44         5.81 o                         
   4   1  13         94.48         90.53         6.73 o                         
   5   1  13          8.84          7.78         3.28 o                         
   6   1  13          3.16          4.49         2.15 o                         
   7   1  13          3.14          7.12         3.29 o                         
  -7   2  13          0.41          0.12         1.25 o                         
  -6   2  13          0.46          3.22         2.88 o                         
  -5   2  13          4.65          0.49         3.52 o                         
  -4   2  13          4.22          5.17         2.98 o                         
  -3   2  13         27.35         28.35         5.22 o                         
  -2   2  13         24.45         26.40         4.58 o                         
  -1   2  13       1762.61       1891.69        23.72 o                         
   0   2  13          0.00          0.31         2.05 o                         
   1   2  13       1771.00       1889.39        28.77 o                         
   2   2  13         24.11         23.50         4.03 o                         
   3   2  13         27.50         22.34         4.94 o                         
   4   2  13          4.25          0.52         3.07 o                         
   5   2  13          4.70          0.52         3.15 o                         
   6   2  13          0.47         -4.14         4.14 o                         
  -6   3  13          1.58          3.60         4.61 o                         
  -5   3  13          3.04          1.56         3.49 o                         
  -4   3  13         34.26         26.24         4.32 o                         
  -3   3  13        126.77        123.63         7.96 o                         
  -2   3  13        237.62        244.70        13.11 o                         
  -1   3  13         37.86         36.15         4.24 o                         
   0   3  13        101.60         96.03         5.43 o                         
   1   3  13         38.10         36.39         3.72 o                         
   2   3  13        236.71        245.96        10.89 o                         
   3   3  13        127.47        123.90         9.00 o                         
   4   3  13         34.39         25.74         4.45 o                         
   5   3  13          3.00          5.99         3.36 o                         
   6   3  13          1.59          2.90         3.07 o                         
  -6   4  13          2.56          4.06         5.64 o                         
  -5   4  13          2.13          0.71         2.64 o                         
  -4   4  13         17.82         17.91         5.23 o                         
  -3   4  13         11.27         11.03         4.36 o                         
  -2   4  13         21.46         14.75         4.30 o                         
  -1   4  13        192.76        228.49        11.77 o                         
   0   4  13          1.65          3.26         2.76 o                         
   1   4  13        193.89        201.99        13.04 o                         
   2   4  13         21.61         20.62         4.81 o                         
   3   4  13         11.41          8.21         4.44 o                         
   4   4  13         17.92         19.82         6.85 o                         
   5   4  13          2.13          3.05         3.96 o                         
   6   4  13          2.55          6.36         5.26 o                         
  -6   5  13          1.29         -1.55         6.45 o                         
  -5   5  13          2.04          1.66         2.94 o                         
  -4   5  13          2.23          5.52         5.95 o                         
  -3   5  13         14.99         13.72         4.95 o                         
  -2   5  13         97.90        103.16         7.56 o                         
  -1   5  13         24.95         19.03         4.07 o                         
   0   5  13         99.35        105.87         6.77 o                         
   1   5  13         25.08         22.09         4.00 o                         
   2   5  13         97.80         93.17         6.86 o                         
   3   5  13         15.20          4.08         5.94 o                         
   4   5  13          2.22          0.31         4.65 o                         
   5   5  13          2.04          6.09         3.52 o                         
   6   5  13          1.28         -1.57         2.30 o                         
  -5   6  13          0.17         -0.05         3.77 o                         
  -4   6  13          4.85         -1.85         2.76 o                         
  -3   6  13         15.87         11.77         4.88 o                         
  -2   6  13          9.82         10.87         3.95 o                         
  -1   6  13          3.51          7.39         4.06 o                         
   0   6  13         43.78         30.81         6.11 o                         
   1   6  13          3.50          2.06         4.38 o                         
   2   6  13          9.88         10.50         4.37 o                         
   3   6  13         15.95         21.30         5.22 o                         
   4   6  13          4.84          3.27         4.34 o                         
   5   6  13          0.16         -0.63         2.63 o                         
  -4   7  13          0.50          5.14         2.04 o                         
  -3   7  13          0.65          3.31         2.61 o                         
  -2   7  13          1.37          3.97         2.28 o                         
  -1   7  13         25.31         23.23         6.75 o                         
   0   7  13          1.63          5.94         4.97 o                         
   1   7  13         25.19         24.66         7.74 o                         
   2   7  13          1.39         -3.30         3.30 o                         
   3   7  13          0.66         -2.58         4.09 o                         
   4   7  13          0.51         -5.79         6.24 o                         
  -2   8  13          6.56          5.66         2.40 o                         
  -1   8  13          0.76          4.21         4.20 o                         
   0   8  13         25.56         30.52         6.90 o                         
   1   8  13          0.76          3.32         5.06 o                         
   2   8  13          6.56         -1.96         2.64 o                         
   3   8  13          1.45         -2.61         3.27 o                         
  -1   9  13          1.22         19.24         5.11 o                         
   0   9  13          2.30          1.74         2.09 o                         
   1   9  13          1.22         -2.58         2.58 o                         
   0   0  14         24.48         20.21         2.53 o                         
   1   0  14       1252.08       1360.72        17.88 o                         
   2   0  14        113.43         93.94         5.57 o                         
   3   0  14          0.12          2.11         3.71 o                         
   4   0  14        142.60        136.20         8.17 o                         
   5   0  14         82.42         80.21         8.63 o                         
   6   0  14          3.24         -2.12         2.44 o                         
   7   0  14          0.95         -0.26         5.82 o                         
  -7   1  14          0.80          0.53         2.79 o                         
  -6   1  14          0.53          0.94         2.29 o                         
  -5   1  14          3.76          3.64         3.96 o                         
  -4   1  14         32.23         31.93         4.65 o                         
  -3   1  14         83.61         77.90         8.26 o                         
  -2   1  14         92.50        102.54         5.46 o                         
  -1   1  14        250.99        283.26        10.06 o                         
   0   1  14        755.31        764.05        10.80 o                         
   1   1  14        251.30        279.68         8.53 o                         
   2   1  14         92.78        107.94         7.55 o                         
   3   1  14         83.77         80.39         6.76 o                         
   4   1  14         32.13         36.29         4.80 o                         
   5   1  14          3.70          5.83         3.59 o                         
   6   1  14          0.55          1.68         2.73 o                         
   7   1  14          0.79         -4.75         4.75 o                         
  -7   2  14          3.31          1.77         2.24 o                         
  -6   2  14          0.84         -3.12         3.12 o                         
  -5   2  14          2.89         -1.73         3.52 o                         
  -4   2  14          6.90          7.33         3.35 o                         
  -3   2  14         14.90         16.76         4.00 o                         
  -2   2  14        305.58        320.96        12.43 o                         
  -1   2  14        615.26        675.85        19.51 o                         
   0   2  14        286.11        293.91         8.88 o                         
   1   2  14        616.15        667.93        13.67 o                         
   2   2  14        304.45        308.87        12.20 o                         
   3   2  14         14.59         13.62         4.19 o                         
   4   2  14          6.86          1.40         3.56 o                         
   5   2  14          2.91          2.56         4.38 o                         
   6   2  14          0.83         -3.19         3.19 o                         
  -6   3  14          0.37         -1.14         3.70 o                         
  -5   3  14          4.97          6.64         3.88 o                         
  -4   3  14         34.23         26.30         5.50 o                         
  -3   3  14         39.72         37.38         4.63 o                         
  -2   3  14         76.47         70.82         7.81 o                         
  -1   3  14        370.41        380.64        10.98 o                         
   0   3  14       1144.56       1243.29        18.25 o                         
   1   3  14        368.53        372.09        10.31 o                         
   2   3  14         76.96         74.31         6.60 o                         
   3   3  14         39.91         34.91         5.13 o                         
   4   3  14         34.30         18.61         7.17 o                         
   5   3  14          4.99          4.49         3.43 o                         
   6   3  14          0.38         -4.04         4.04 o                         
  -6   4  14          2.46          0.23         2.32 o                         
  -5   4  14          3.08         -0.12         3.55 o                         
  -4   4  14         10.57         17.05         5.19 o                         
  -3   4  14         22.56         11.52         4.28 o                         
  -2   4  14          6.80          6.00         3.59 o                         
  -1   4  14         97.93        103.36         8.56 o                         
   0   4  14         14.52         15.86         3.61 o                         
   1   4  14         98.13        106.12        10.37 o                         
   2   4  14          6.57          4.88         2.87 o                         
   3   4  14         22.56         18.82         5.42 o                         
   4   4  14         10.40          8.74         6.73 o                         
   5   4  14          3.07         -0.54         2.99 o                         
   6   4  14          2.46         -1.58         4.91 o                         
  -5   5  14          0.38         -0.16         3.89 o                         
  -4   5  14          8.30          7.14         5.44 o                         
  -3   5  14          8.13          4.89         4.43 o                         
  -2   5  14         23.84         22.04         4.12 o                         
  -1   5  14         53.12         49.49         4.81 o                         
   0   5  14          1.10          3.60         2.29 o                         
   1   5  14         52.98         54.30         5.45 o                         
   2   5  14         23.73         25.00         4.90 o                         
   3   5  14          8.11         15.25         7.20 o                         
   4   5  14          8.29         12.42         5.69 o                         
   5   5  14          0.39          1.67         2.91 o                         
  -5   6  14          0.07         -0.76         3.01 o                         
  -4   6  14          8.71         10.68         3.68 o                         
  -3   6  14          0.72          4.03         4.59 o                         
  -2   6  14         12.13         14.62         5.95 o                         
  -1   6  14        107.87        116.02        11.37 o                         
   0   6  14         57.74         44.28         7.22 o                         
   1   6  14        107.78         91.86        10.50 o                         
   2   6  14         12.32         16.19         4.78 o                         
   3   6  14          0.73          4.22         4.22 o                         
   4   6  14          8.67          6.80         5.32 o                         
   5   6  14          0.07         -0.09         3.77 o                         
  -4   7  14          0.55          6.70         2.99 o                         
  -3   7  14         10.80         11.18         3.99 o                         
  -2   7  14         20.63         23.94         3.91 o                         
  -1   7  14         38.49         34.18         7.37 o                         
   0   7  14          0.56          5.42         5.01 o                         
   1   7  14         38.39         40.29         8.43 o                         
   2   7  14         20.62         21.28         4.32 o                         
   3   7  14         10.82         11.08         5.39 o                         
   4   7  14          0.56         -4.19         4.19 o                         
  -2   8  14         15.37         16.73         4.19 o                         
  -1   8  14         20.75         21.25         5.99 o                         
   0   8  14         14.95          9.19         5.06 o                         
   1   8  14         20.69         19.40         4.74 o                         
   2   8  14         15.44         14.21         3.85 o                         
   0   9  14          4.18          0.37         2.72 o                         
   1   9  14         11.83          0.79         3.63 o                         
   1   0  15       1314.29       1368.78        18.53 o                         
   2   0  15         35.54         32.40         3.72 o                         
   3   0  15          0.37          1.74         3.77 o                         
   4   0  15         35.32         29.32         4.71 o                         
   5   0  15          5.32         13.39         5.56 o                         
   6   0  15          1.30          0.00         3.65 o                         
   7   0  15          0.90          0.37         7.08 o                         
  -7   1  15          0.98         -1.03         5.01 o                         
  -6   1  15          0.47          0.01         3.16 o                         
  -5   1  15         17.09         18.28         6.61 o                         
  -4   1  15         22.61         18.63         3.77 o                         
  -3   1  15        197.74        192.53        12.26 o                         
  -2   1  15         11.99         12.00         3.07 o                         
  -1   1  15          0.20         -1.51         2.56 o                         
   0   1  15        168.48        159.70         5.37 o                         
   1   1  15          0.23         -1.63         2.37 o                         
   2   1  15         12.52         12.71         3.83 o                         
   3   1  15        197.86        187.73         9.92 o                         
   4   1  15         22.64         21.83         4.14 o                         
   5   1  15         17.26          8.00         4.30 o                         
   6   1  15          0.47         -1.71         3.75 o                         
  -6   2  15          0.82          9.75         4.50 o                         
  -5   2  15          5.65          4.55         3.62 o                         
  -4   2  15          1.34          0.06         2.48 o                         
  -3   2  15         15.52         15.02         4.48 o                         
  -2   2  15         12.23          5.44         3.42 o                         
  -1   2  15        125.77        125.16         7.38 o                         
   0   2  15       1670.26       1820.18        27.56 o                         
   1   2  15        126.22        135.11         6.73 o                         
   2   2  15         11.99          8.91         3.52 o                         
   3   2  15         15.42         13.85         3.77 o                         
   4   2  15          1.38         -1.38         2.61 o                         
   5   2  15          5.76          3.32         5.12 o                         
   6   2  15          0.84          0.58         3.32 o                         
  -6   3  15          0.28          1.21         3.93 o                         
  -5   3  15          5.49          2.60         4.79 o                         
  -4   3  15         17.55         17.31         4.31 o                         
  -3   3  15        104.63        103.34         7.29 o                         
  -2   3  15         30.94         35.74         5.46 o                         
  -1   3  15        235.54        265.02        10.60 o                         
   0   3  15        352.40        382.00        11.92 o                         
   1   3  15        234.81        268.66         9.78 o                         
   2   3  15         30.59         35.51         4.52 o                         
   3   3  15        104.06        104.45         7.89 o                         
   4   3  15         17.50         22.05         6.51 o                         
   5   3  15          5.52          6.71         4.14 o                         
   6   3  15          0.29         -3.11         3.11 o                         
  -6   4  15          1.51          6.45         3.24 o                         
  -5   4  15          0.17         -1.83         4.99 o                         
  -4   4  15         18.37         11.18         6.34 o                         
  -3   4  15         40.72         31.35         5.17 o                         
  -2   4  15         51.31         32.19         7.25 o                         
  -1   4  15         90.55         86.63         9.32 o                         
   0   4  15        484.13        553.50        15.39 o                         
   1   4  15         90.31         86.08         9.58 o                         
   2   4  15         51.02         37.58         4.18 o                         
   3   4  15         40.76         33.34         5.78 o                         
   4   4  15         18.41         28.06         8.80 o                         
   5   4  15          0.18         -1.55         6.11 o                         
   6   4  15          1.52         -3.00         3.28 o                         
  -5   5  15          1.24          3.64         3.99 o                         
  -4   5  15          0.06         -2.48         2.49 o                         
  -3   5  15         45.34         42.21         7.76 o                         
  -2   5  15         39.43         28.06         4.67 o                         
  -1   5  15        115.74        118.14         6.98 o                         
   0   5  15        309.13        311.41        10.53 o                         
   1   5  15        116.16        124.53         7.67 o                         
   2   5  15         39.43         41.88         5.63 o                         
   3   5  15         44.93         46.76        12.24 o                         
   4   5  15          0.06         -3.20         5.62 o                         
   5   5  15          1.22          3.26         4.21 o                         
  -5   6  15          0.28          0.64         3.11 o                         
  -4   6  15          1.01         -1.39         3.25 o                         
  -3   6  15          4.42          6.25         3.99 o                         
  -2   6  15         51.98         53.94         8.97 o                         
  -1   6  15          4.85         -0.33         4.60 o                         
   0   6  15         17.49         16.18         4.95 o                         
   1   6  15          4.84          9.08         4.93 o                         
   2   6  15         51.81         54.04         8.00 o                         
   3   6  15          4.44         10.44         5.00 o                         
   4   6  15          1.00          0.64         5.33 o                         
   5   6  15          0.28          2.22         2.54 o                         
  -4   7  15          0.39          7.56         3.69 o                         
  -3   7  15          2.65          3.09         2.82 o                         
  -2   7  15         26.49         37.94         5.43 o                         
  -1   7  15         56.46         39.01         9.79 o                         
   0   7  15         24.45         24.98         7.79 o                         
   1   7  15         56.46         61.49        14.19 o                         
   2   7  15         26.44         25.49         5.74 o                         
   3   7  15          2.62          7.16         5.75 o                         
   4   7  15          0.39         -0.59         5.98 o                         
  -2   8  15          7.51          4.03         3.16 o                         
  -1   8  15          4.59          2.31         3.22 o                         
   0   8  15         22.14         17.92         4.98 o                         
   1   8  15          4.56          2.43         3.88 o                         
   2   8  15          7.51          4.62         5.75 o                         
   0   9  15          0.01          6.28         2.40 o                         
   0   0  16        503.58        487.08        13.20 o                         
   1   0  16        725.89        846.01        14.38 o                         
   2   0  16        105.49        112.95         7.24 o                         
   3   0  16         16.80         14.70         4.49 o                         
   4   0  16          6.09          3.37         4.98 o                         
   5   0  16         66.69         81.71         9.93 o                         
   6   0  16          1.88          0.18         4.60 o                         
   7   0  16          0.08         -2.14         3.62 o                         
  -7   1  16          0.96         -3.02         3.02 o                         
  -6   1  16          0.46          0.41         3.63 o                         
  -5   1  16          2.93         -1.26         5.04 o                         
  -4   1  16         12.37         12.42         3.97 o                         
  -3   1  16         10.88          9.84         4.35 o                         
  -2   1  16        151.11        171.21         7.70 o                         
  -1   1  16         93.64         96.01         5.87 o                         
   0   1  16        138.48        161.23         5.57 o                         
   1   1  16         93.77         94.24         5.86 o                         
   2   1  16        151.40        171.49         9.61 o                         
   3   1  16         10.85          8.45         3.56 o                         
   4   1  16         12.10         10.15         3.59 o                         
   5   1  16          2.97          2.95         2.93 o                         
   6   1  16          0.45          1.00         3.44 o                         
  -6   2  16          0.26         -3.68         4.61 o                         
  -5   2  16          1.81         -1.61         4.32 o                         
  -4   2  16         42.09         36.73         4.87 o                         
  -3   2  16         23.29         23.96         3.93 o                         
  -2   2  16         81.33         71.22         7.09 o                         
  -1   2  16        552.81        571.65        25.61 o                         
   0   2  16         12.51         12.26         2.81 o                         
   1   2  16        554.40        584.25        13.68 o                         
   2   2  16         81.77         72.15         6.79 o                         
   3   2  16         23.69         23.53         4.05 o                         
   4   2  16         41.94         33.59         4.89 o                         
   5   2  16          1.79         -1.22         5.18 o                         
   6   2  16          0.26          1.76         3.18 o                         
  -6   3  16          0.60         -0.93         3.40 o                         
  -5   3  16          4.40          3.98         3.96 o                         
  -4   3  16         26.19         24.85         4.75 o                         
  -3   3  16         24.50         17.66         3.67 o                         
  -2   3  16         31.26         27.12         4.97 o                         
  -1   3  16        231.68        247.53        10.48 o                         
   0   3  16          9.12          6.19         3.05 o                         
   1   3  16        231.55        244.15        10.66 o                         
   2   3  16         31.09         25.54         4.45 o                         
   3   3  16         24.46         24.75         4.95 o                         
   4   3  16         26.46         23.04         6.98 o                         
   5   3  16          4.38          9.03         4.70 o                         
   6   3  16          0.63         -0.37         2.91 o                         
  -6   4  16          2.20         -0.35         4.36 o                         
  -5   4  16          3.55         -2.99         3.59 o                         
  -4   4  16          2.03          1.27         4.74 o                         
  -3   4  16         10.53         12.48         4.03 o                         
  -2   4  16         73.25         66.06         5.83 o                         
  -1   4  16        197.58        221.25        13.73 o                         
   0   4  16         17.21         16.29         4.37 o                         
   1   4  16        197.17        208.55        12.50 o                         
   2   4  16         73.76         73.95         5.62 o                         
   3   4  16         10.63         10.57         4.02 o                         
   4   4  16          1.98         13.37         6.09 o                         
   5   4  16          3.52          0.30         3.96 o                         
   6   4  16          2.21          4.22         3.33 o                         
  -5   5  16          0.32          1.73         4.55 o                         
  -4   5  16          3.65          1.35         3.18 o                         
  -3   5  16         33.94         23.34         6.65 o                         
  -2   5  16         29.23         26.27         5.92 o                         
  -1   5  16         94.86        105.00         7.83 o                         
   0   5  16          0.63          6.26         3.67 o                         
   1   5  16         95.25         86.55         6.78 o                         
   2   5  16         29.08         33.95         5.78 o                         
   3   5  16         33.95         25.14         9.25 o                         
   4   5  16          3.69         -5.36         6.43 o                         
   5   5  16          0.33          1.00         6.23 o                         
  -5   6  16          0.35          1.32         3.45 o                         
  -4   6  16          1.66          1.11         3.91 o                         
  -3   6  16          6.41          8.48         3.58 o                         
  -2   6  16         24.82         19.25         6.81 o                         
  -1   6  16          0.29          0.29         4.56 o                         
   0   6  16          6.11          0.51         3.43 o                         
   1   6  16          0.29          4.94         4.99 o                         
   2   6  16         24.99         27.29         6.09 o                         
   3   6  16          6.41          5.72         3.95 o                         
   4   6  16          1.67         -4.24         4.96 o                         
   5   6  16          0.35          4.26         2.77 o                         
  -4   7  16          3.49          3.56         4.38 o                         
  -3   7  16          3.18         -2.47         8.02 o                         
  -2   7  16         11.14          9.74         4.48 o                         
  -1   7  16         17.85          6.58         4.73 o                         
   0   7  16          0.60         -1.15        11.06 o                         
   1   7  16         17.99         13.68         6.08 o                         
   2   7  16         11.12         14.26         5.33 o                         
   3   7  16          3.17         -1.36         4.53 o                         
   4   7  16          3.48         17.77         7.13 o                         
  -2   8  16          8.04          4.42         2.66 o                         
  -1   8  16          1.42         -3.42         3.42 o                         
   0   8  16          3.29          1.57         3.16 o                         
   1   8  16          1.43         -3.49         3.49 o                         
   2   8  16          8.04          4.29         7.21 o                         
   1   0  17        177.12        166.78         7.49 o                         
   2   0  17        168.65        173.63         8.99 o                         
   3   0  17        118.47        105.45         8.68 o                         
   4   0  17         31.25         28.81         4.67 o                         
   5   0  17         18.12         22.67         8.54 o                         
   6   0  17          0.85         -0.95         2.79 o                         
  -6   1  17          0.62         -1.50         2.71 o                         
  -5   1  17         13.70         18.45         6.38 o                         
  -4   1  17         22.05         19.48         3.95 o                         
  -3   1  17          2.45          2.82         3.65 o                         
  -2   1  17        280.46        331.49        10.78 o                         
  -1   1  17         34.93         40.42         4.54 o                         
   0   1  17         14.14         10.14         2.53 o                         
   1   1  17         35.30         34.53         4.06 o                         
   2   1  17        282.02        315.13        13.06 o                         
   3   1  17          2.47         -3.16         3.58 o                         
   4   1  17         21.85         24.89         4.10 o                         
   5   1  17         13.76          5.54         3.95 o                         
   6   1  17          0.62          4.47         3.20 o                         
  -6   2  17          0.33         -0.30         2.60 o                         
  -5   2  17         15.77         15.39         4.41 o                         
  -4   2  17          3.29          8.33         4.36 o                         
  -3   2  17        111.39        120.45         7.56 o                         
  -2   2  17        296.75        295.61        13.29 o                         
  -1   2  17        154.55        149.02         8.89 o                         
   0   2  17         28.34         23.54         3.64 o                         
   1   2  17        154.66        155.22         8.11 o                         
   2   2  17        297.76        293.56        12.83 o                         
   3   2  17        110.77        111.22         7.47 o                         
   4   2  17          3.34          5.01         4.31 o                         
   5   2  17         15.95         15.32         5.59 o                         
   6   2  17          0.34         -0.59         3.24 o                         
  -6   3  17          1.03          2.08         3.01 o                         
  -5   3  17          1.66         -0.02         0.74 o                         
  -4   3  17         10.05         10.10         3.79 o                         
  -3   3  17         28.42         29.95         4.44 o                         
  -2   3  17         30.67         31.50         5.73 o                         
  -1   3  17         59.92         58.37         5.75 o                         
   0   3  17        314.82        340.30        11.20 o                         
   1   3  17         59.50         59.95         5.68 o                         
   2   3  17         31.00         29.17         5.11 o                         
   3   3  17         28.61         31.83         5.63 o                         
   4   3  17         10.08         12.07         5.59 o                         
   5   3  17          1.66          5.53         3.68 o                         
   6   3  17          1.04         -2.09         2.55 o                         
  -6   4  17          2.73         -4.10         5.05 o                         
  -5   4  17          8.98         10.21         3.90 o                         
  -4   4  17          1.79          1.00         3.51 o                         
  -3   4  17         17.15         15.67         6.82 o                         
  -2   4  17         84.94         92.93         6.98 o                         
  -1   4  17         34.12         28.27         4.41 o                         
   0   4  17         34.97         35.45         5.03 o                         
   1   4  17         34.19         31.15         4.37 o                         
   2   4  17         85.21         85.51         6.05 o                         
   3   4  17         17.03         14.45         6.48 o                         
   4   4  17          1.81          2.03         4.22 o                         
   5   4  17          8.94         10.48         5.10 o                         
   6   4  17          2.73          2.22         3.69 o                         
  -5   5  17          4.75          7.07         4.63 o                         
  -4   5  17          0.37         -0.47         3.29 o                         
  -3   5  17         23.44         18.85         5.65 o                         
  -2   5  17         43.04         46.21         7.35 o                         
  -1   5  17         17.05         10.62         3.34 o                         
   0   5  17         98.71        113.45         9.02 o                         
   1   5  17         16.96         15.02         3.55 o                         
   2   5  17         42.92         48.50         6.53 o                         
   3   5  17         23.63         18.92         8.45 o                         
   4   5  17          0.37          0.99         3.95 o                         
   5   5  17          4.77         -0.41         3.84 o                         
  -5   6  17          0.74          2.76         3.00 o                         
  -4   6  17          2.43         -3.82         6.19 o                         
  -3   6  17          4.58          5.90         3.21 o                         
  -2   6  17         24.40         31.88         6.47 o                         
  -1   6  17          0.23         -3.19         4.71 o                         
   0   6  17          6.31          6.96         4.82 o                         
   1   6  17          0.25          2.30         6.90 o                         
   2   6  17         24.52         23.01         5.84 o                         
   3   6  17          4.53          7.42         4.29 o                         
   4   6  17          2.41          2.01         3.43 o                         
   5   6  17          0.73          3.29         5.67 o                         
  -4   7  17          5.67          3.02         3.81 o                         
  -3   7  17          0.29         -3.50         4.21 o                         
  -2   7  17          7.61          5.10         3.50 o                         
  -1   7  17         12.41          9.80         5.14 o                         
   0   7  17          0.01          3.49         5.68 o                         
   1   7  17         12.36          5.06         5.05 o                         
   2   7  17          7.60          9.38         4.02 o                         
   3   7  17          0.30         -3.43         6.31 o                         
   4   7  17          5.65          9.70         5.80 o                         
  -2   8  17          0.18          0.85         4.03 o                         
  -1   8  17          0.45          0.98         3.26 o                         
   0   8  17          2.70          0.42         3.19 o                         
   1   8  17          0.46          1.76         3.10 o                         
   2   8  17          0.18          0.18         2.46 o                         
   0   0  18        426.95        445.01        15.59 o                         
   1   0  18         10.92         10.86         2.69 o                         
   2   0  18         59.35         66.49         5.97 o                         
   3   0  18         88.12         80.71         6.36 o                         
   4   0  18         38.98         37.44         5.14 o                         
   5   0  18          0.99          2.21         5.22 o                         
   6   0  18          1.12          1.30         3.15 o                         
  -6   1  18          1.25          2.46         2.78 o                         
  -5   1  18         16.20         16.06         5.53 o                         
  -4   1  18        120.83        138.52         8.60 o                         
  -3   1  18         46.18         45.42         5.30 o                         
  -2   1  18         83.31         92.90         6.82 o                         
  -1   1  18          5.51          2.27         2.69 o                         
   0   1  18          9.25         13.04         3.11 o                         
   1   1  18          5.60          0.62         2.36 o                         
   2   1  18         83.44         85.18         7.47 o                         
   3   1  18         46.42         47.77         4.65 o                         
   4   1  18        120.40        123.94         8.39 o                         
   5   1  18         16.22         11.42         4.39 o                         
   6   1  18          1.25          1.80         5.02 o                         
  -6   2  18          5.23          2.67         2.82 o                         
  -5   2  18          2.14          3.88         3.74 o                         
  -4   2  18          1.57          3.08         3.83 o                         
  -3   2  18        125.60        124.46         8.58 o                         
  -2   2  18        157.59        163.70        10.33 o                         
  -1   2  18        212.23        233.21        12.51 o                         
   0   2  18         10.57          9.09         3.56 o                         
   1   2  18        212.51        235.97        10.17 o                         
   2   2  18        157.99        170.94        10.74 o                         
   3   2  18        125.64        122.94         7.47 o                         
   4   2  18          1.58         -4.66         4.66 o                         
   5   2  18          2.14          0.40         4.19 o                         
   6   2  18          5.22          4.78         3.17 o                         
  -6   3  18          1.40         -2.09         2.57 o                         
  -5   3  18         26.08         29.92         5.54 o                         
  -4   3  18         73.17         65.40         7.06 o                         
  -3   3  18        176.62        178.03         9.61 o                         
  -2   3  18         37.86         39.44         4.87 o                         
  -1   3  18         22.44         27.74         4.99 o                         
   0   3  18         48.79         59.04         5.80 o                         
   1   3  18         22.51         15.49         4.14 o                         
   2   3  18         37.53         33.89         4.40 o                         
   3   3  18        176.69        168.15        11.21 o                         
   4   3  18         72.84         77.72         9.95 o                         
   5   3  18         25.97         18.59         5.21 o                         
   6   3  18          1.42          6.44         3.01 o                         
  -6   4  18          4.46         -4.12         4.12 o                         
  -5   4  18          1.45          1.49         3.08 o                         
  -4   4  18          4.64          7.99         4.86 o                         
  -3   4  18         36.91         34.05         6.03 o                         
  -2   4  18        228.92        246.97        10.30 o                         
  -1   4  18         83.25         83.57         6.24 o                         
   0   4  18         19.75         15.00         3.62 o                         
   1   4  18         82.98         78.44         6.23 o                         
   2   4  18        228.74        222.20         9.86 o                         
   3   4  18         36.88         26.18         7.69 o                         
   4   4  18          4.69          6.05         4.43 o                         
   5   4  18          1.43         -2.91         4.59 o                         
   6   4  18          4.45          6.11         3.01 o                         
  -5   5  18          2.62          1.17         3.10 o                         
  -4   5  18          7.71          3.54         3.47 o                         
  -3   5  18         18.46         12.40         4.54 o                         
  -2   5  18         87.13         94.41        10.38 o                         
  -1   5  18          8.15          2.89         3.70 o                         
   0   5  18          0.06          0.76         3.10 o                         
   1   5  18          8.17          2.05         4.51 o                         
   2   5  18         87.17         84.04         8.41 o                         
   3   5  18         18.43         10.21        11.00 o                         
   4   5  18          7.72          6.66         4.56 o                         
   5   5  18          2.59          4.83         3.76 o                         
  -5   6  18          2.26          5.64         3.70 o                         
  -4   6  18          0.35         -3.73         3.73 o                         
  -3   6  18          1.29          2.32         2.42 o                         
  -2   6  18         47.50         58.61         8.30 o                         
  -1   6  18          5.46          4.54         4.76 o                         
   0   6  18          0.89          3.56         6.21 o                         
   1   6  18          5.51          6.51         4.80 o                         
   2   6  18         47.25         42.32         7.00 o                         
   3   6  18          1.29          1.68         2.80 o                         
   4   6  18          0.34         -1.40         2.61 o                         
  -4   7  18          0.64         12.28         5.75 o                         
  -3   7  18          0.96         -2.53         3.64 o                         
  -2   7  18          3.36          9.26         3.66 o                         
  -1   7  18         19.61         13.63         4.90 o                         
   0   7  18          9.71          7.90         6.72 o                         
   1   7  18         19.50         17.34         6.30 o                         
   2   7  18          3.35         -2.27         3.39 o                         
   3   7  18          0.97          8.41         8.46 o                         
  -2   8  18          5.68          4.35         2.03 o                         
  -1   8  18          0.15          1.50         4.57 o                         
   0   8  18          0.00         -2.00         3.98 o                         
   1   8  18          0.15         -1.59         3.12 o                         
   2   8  18          5.65          6.45         3.52 o                         
   1   0  19        183.27        216.01         8.80 o                         
   2   0  19          5.07          1.92         2.75 o                         
   3   0  19        104.88        104.62         6.48 o                         
   4   0  19          0.02          0.98         3.96 o                         
   5   0  19          5.26          7.62         6.46 o                         
   6   0  19          0.00         -0.67         5.14 o                         
  -6   1  19          2.12          0.61         3.08 o                         
  -5   1  19          4.75         -0.04         4.46 o                         
  -4   1  19        169.96        179.05        12.28 o                         
  -3   1  19        104.82        103.69         7.17 o                         
  -2   1  19         96.14         94.46         7.12 o                         
  -1   1  19         96.04        106.33         6.30 o                         
   0   1  19          3.12          0.76         2.45 o                         
   1   1  19         97.36        111.78         6.73 o                         
   2   1  19         96.20         94.06         7.86 o                         
   3   1  19        104.82        105.64         6.44 o                         
   4   1  19        169.88        181.24        14.28 o                         
   5   1  19          4.73         -1.88         3.70 o                         
   6   1  19          2.14         -0.06         7.66 o                         
  -6   2  19          0.33          2.99         3.25 o                         
  -5   2  19         10.49          7.46         3.81 o                         
  -4   2  19         95.95        110.08         9.99 o                         
  -3   2  19         51.02         51.95         5.92 o                         
  -2   2  19         21.59         22.73         5.00 o                         
  -1   2  19         70.27         72.31         7.94 o                         
   0   2  19          4.70          1.73         2.76 o                         
   1   2  19         69.78         75.01         6.33 o                         
   2   2  19         21.42         21.57         5.00 o                         
   3   2  19         51.27         62.22         5.63 o                         
   4   2  19         96.15         86.20        10.06 o                         
   5   2  19         10.47          6.67         4.77 o                         
   6   2  19          0.32          0.69         4.43 o                         
  -6   3  19          0.79         -0.97         4.06 o                         
  -5   3  19          5.21          6.03         3.24 o                         
  -4   3  19         36.87         26.99         5.27 o                         
  -3   3  19        156.44        171.92        10.14 o                         
  -2   3  19          5.56          1.22         3.00 o                         
  -1   3  19        115.10        124.51         9.12 o                         
   0   3  19          2.99          1.53         3.08 o                         
   1   3  19        115.66        115.76         8.25 o                         
   2   3  19          5.63          7.50         2.28 o                         
   3   3  19        156.29        160.94        10.92 o                         
   4   3  19         36.91         36.11         7.30 o                         
   5   3  19          5.19          7.56         4.59 o                         
   6   3  19          0.80          4.65         3.04 o                         
  -5   4  19          0.32          0.94         3.21 o                         
  -4   4  19          1.88          0.44         5.02 o                         
  -3   4  19         18.07         23.95         5.31 o                         
  -2   4  19         68.26         52.02         8.05 o                         
  -1   4  19         90.66         73.96        11.05 o                         
   0   4  19          0.43         -1.67         2.79 o                         
   1   4  19         90.51         98.63         6.88 o                         
   2   4  19         68.13         65.85         6.54 o                         
   3   4  19         18.19         22.17         7.39 o                         
   4   4  19          1.88          2.36         4.08 o                         
   5   4  19          0.33          1.46         3.87 o                         
   6   4  19          1.42         -0.02         2.25 o                         
  -5   5  19          3.14          6.72         4.07 o                         
  -4   5  19          5.75         -0.57         4.60 o                         
  -3   5  19         45.00         43.18         6.93 o                         
  -2   5  19         18.87         16.41         5.42 o                         
  -1   5  19          1.71         -1.24         4.75 o                         
   0   5  19          3.18         -3.94         3.94 o                         
   1   5  19          1.71         -1.17         4.09 o                         
   2   5  19         18.83         17.03         4.54 o                         
   3   5  19         44.77         38.19         8.96 o                         
   4   5  19          5.78          2.99         4.13 o                         
   5   5  19          3.13          5.21         3.07 o                         
  -4   6  19          1.50         -2.48         2.48 o                         
  -3   6  19          0.68          2.90         3.76 o                         
  -2   6  19         14.96          8.96         4.32 o                         
  -1   6  19          3.50          4.61         4.22 o                         
   0   6  19          5.80          4.68         5.13 o                         
   1   6  19          3.55          2.20         4.32 o                         
   2   6  19         14.91         12.92         4.46 o                         
   3   6  19          0.70          2.15         3.48 o                         
   4   6  19          1.51         -0.87         4.36 o                         
  -3   7  19          1.81          4.37         3.52 o                         
  -2   7  19          2.09          1.13         2.93 o                         
  -1   7  19          4.48          1.64         4.58 o                         
   0   7  19          2.34          0.18         4.30 o                         
   1   7  19          4.50          1.65         4.93 o                         
   2   7  19          2.08         -4.93         4.93 o                         
   3   7  19          1.78          7.09         7.30 o                         
  -2   8  19          4.48         -4.47         4.47 o                         
  -1   8  19          0.82          3.52         2.48 o                         
   0   8  19          0.60         -1.96         3.22 o                         
   1   8  19          0.82         -1.48         3.71 o                         
   2   8  19          4.45          0.85         4.64 o                         
   0   0  20        103.89        121.67         9.34 o                         
   1   0  20        125.02        144.28         7.84 o                         
   2   0  20         28.38         33.02         4.19 o                         
   3   0  20         51.45         44.31         4.82 o                         
   4   0  20          3.31          8.25         5.01 o                         
   5   0  20          1.89          3.65         4.62 o                         
   6   0  20          0.43          3.66         2.58 o                         
  -6   1  20          0.12          2.40         2.26 o                         
  -5   1  20         19.84         22.29         4.97 o                         
  -4   1  20        274.04        310.06        15.82 o                         
  -3   1  20         16.57         10.10         3.32 o                         
  -2   1  20        143.16        150.07         8.24 o                         
  -1   1  20         65.82         64.24         5.52 o                         
   0   1  20        112.21        101.00         6.46 o                         
   1   1  20         65.43         66.45         5.50 o                         
   2   1  20        143.02        145.11        10.00 o                         
   3   1  20         16.31         20.57         3.21 o                         
   4   1  20        274.28        286.58        17.64 o                         
   5   1  20         19.89         16.42         5.26 o                         
   6   1  20          0.12          6.61         5.01 o                         
  -6   2  20          2.56          2.07         2.92 o                         
  -5   2  20         44.18         40.27         5.79 o                         
  -4   2  20          6.58          3.79         3.78 o                         
  -3   2  20          4.29          1.82         3.06 o                         
  -2   2  20          9.90          8.80         3.14 o                         
  -1   2  20         94.07        105.02         8.27 o                         
   0   2  20          0.77         -1.85         3.06 o                         
   1   2  20         94.22        107.07         7.43 o                         
   2   2  20          9.80         15.46         4.69 o                         
   3   2  20          4.25          5.22         2.92 o                         
   4   2  20          6.60          8.93         4.54 o                         
   5   2  20         44.28         35.93         6.77 o                         
   6   2  20          2.54         -0.01         2.89 o                         
  -6   3  20          3.68          5.44         2.51 o                         
  -5   3  20         20.55         17.96         3.76 o                         
  -4   3  20         10.69          8.83         4.27 o                         
  -3   3  20         55.42         50.08         7.54 o                         
  -2   3  20         31.97         19.44         4.21 o                         
  -1   3  20         11.82         15.84         4.48 o                         
   0   3  20          1.22          7.40         3.54 o                         
   1   3  20         11.81          6.76         3.54 o                         
   2   3  20         31.65         25.06         4.14 o                         
   3   3  20         55.29         57.29         6.93 o                         
   4   3  20         10.64         13.11         5.04 o                         
   5   3  20         20.61         18.41         5.45 o                         
   6   3  20          3.68          2.14         2.92 o                         
  -5   4  20          6.58          4.88         3.20 o                         
  -4   4  20          1.40          3.56         3.39 o                         
  -3   4  20          2.58         -0.63         4.63 o                         
  -2   4  20         51.81         28.61        10.21 o                         
  -1   4  20         47.82         37.16         8.17 o                         
   0   4  20          0.06         -3.33         5.15 o                         
   1   4  20         47.41         51.93         5.70 o                         
   2   4  20         51.90         47.23         6.02 o                         
   3   4  20          2.59         -1.24         3.27 o                         
   4   4  20          1.39         -3.27         4.82 o                         
   5   4  20          6.61          6.08         4.22 o                         
  -5   5  20          7.51         15.16         4.19 o                         
  -4   5  20          3.08         10.72         4.21 o                         
  -3   5  20         38.64         30.38         7.53 o                         
  -2   5  20         32.23         28.61         6.65 o                         
  -1   5  20          7.31          4.32         5.10 o                         
   0   5  20         24.96         10.88         5.34 o                         
   1   5  20          7.37          7.14         5.40 o                         
   2   5  20         32.45         29.26         5.58 o                         
   3   5  20         38.68         36.09         7.25 o                         
   4   5  20          3.11          1.28         3.23 o                         
   5   5  20          7.55          3.61         4.24 o                         
  -4   6  20          1.30          1.09         2.77 o                         
  -3   6  20          1.32         -3.27         3.27 o                         
  -2   6  20          0.56         -3.18         4.12 o                         
  -1   6  20          3.71          0.32         4.13 o                         
   0   6  20          2.35         -0.13         3.90 o                         
   1   6  20          3.67         -0.83         7.02 o                         
   2   6  20          0.57          2.06         3.08 o                         
   3   6  20          1.31          6.55         3.94 o                         
   4   6  20          1.30          3.96         2.88 o                         
  -3   7  20          3.32         14.48         4.22 o                         
  -2   7  20          1.16         -0.17         3.08 o                         
  -1   7  20          1.65         -3.86         3.86 o                         
   0   7  20          3.02          1.58         3.86 o                         
   1   7  20          1.67          1.18         4.73 o                         
   2   7  20          1.19         -1.98         2.98 o                         
   3   7  20          3.34          4.96         6.92 o                         
  -1   8  20          1.00          0.97         2.93 o                         
   0   8  20          0.29          1.74         2.56 o                         
   1   8  20          1.00          4.74         3.35 o                         
   1   0  21          9.54          4.96         2.84 o                         
   2   0  21          0.10          3.26         2.78 o                         
   3   0  21          0.79         -1.44         2.94 o                         
   4   0  21          4.97          2.73         5.90 o                         
   5   0  21         65.65         69.29         8.73 o                         
   6   0  21          0.22         -0.06         1.87 o                         
  -6   1  21          0.09         -1.08         1.98 o                         
  -5   1  21          1.31          2.11         2.67 o                         
  -4   1  21        170.19        165.22        12.00 o                         
  -3   1  21         37.40         38.20         5.24 o                         
  -2   1  21          1.96          6.03         4.32 o                         
  -1   1  21         84.76         92.09         6.62 o                         
   0   1  21         68.79         75.43         6.85 o                         
   1   1  21         85.02         98.33         7.44 o                         
   2   1  21          1.91          0.87         4.25 o                         
   3   1  21         37.58         39.86         4.20 o                         
   4   1  21        170.05        180.16        14.04 o                         
   5   1  21          1.34          2.12         3.21 o                         
   6   1  21          0.09         -1.51         2.15 o                         
  -6   2  21          1.59         -0.81         2.47 o                         
  -5   2  21          3.17          1.91         1.92 o                         
  -4   2  21         14.46         18.78         4.86 o                         
  -3   2  21          0.25         -2.67         2.67 o                         
  -2   2  21         17.10         12.62         3.00 o                         
  -1   2  21         23.61         28.01         5.20 o                         
   0   2  21          4.31          6.33         3.47 o                         
   1   2  21         23.58         26.12         6.06 o                         
   2   2  21         17.09         11.80         3.30 o                         
   3   2  21          0.24          4.44         2.83 o                         
   4   2  21         14.64         24.96         6.27 o                         
   5   2  21          3.18          3.52         3.75 o                         
   6   2  21          1.58          0.12         2.86 o                         
  -6   3  21          0.03          6.59         4.46 o                         
  -5   3  21         12.75         17.88         3.61 o                         
  -4   3  21         17.30         16.50         5.11 o                         
  -3   3  21         43.40         39.58         7.62 o                         
  -2   3  21          2.38          4.59         3.12 o                         
  -1   3  21         85.02         80.10         5.44 o                         
   0   3  21        149.89        170.96         8.57 o                         
   1   3  21         85.14         92.88         7.74 o                         
   2   3  21          2.39          2.52         3.51 o                         
   3   3  21         43.56         44.85         7.91 o                         
   4   3  21         17.22         12.61         5.09 o                         
   5   3  21         12.79         16.97         4.94 o                         
   6   3  21          0.02          0.07         2.58 o                         
  -5   4  21          0.66         -3.05         3.05 o                         
  -4   4  21          0.81         -0.20         3.68 o                         
  -3   4  21          7.13          4.58         4.19 o                         
  -2   4  21         66.27         38.26        14.09 o                         
  -1   4  21         28.65         13.78         4.85 o                         
   0   4  21          1.68         -3.02         3.12 o                         
   1   4  21         28.76         20.99         3.97 o                         
   2   4  21         66.15         66.38         8.96 o                         
   3   4  21          7.01          6.81         5.23 o                         
   4   4  21          0.79          6.95         3.86 o                         
   5   4  21          0.65         -0.79         4.41 o                         
  -5   5  21          7.37         17.98         4.82 o                         
  -4   5  21          9.90         14.10         6.82 o                         
  -3   5  21         15.14         11.95         5.67 o                         
  -2   5  21          8.92          5.88         4.70 o                         
  -1   5  21          2.49         -3.49         4.18 o                         
   0   5  21          7.81          4.46         4.57 o                         
   1   5  21          2.45         -5.16         5.16 o                         
   2   5  21          8.84          4.47         4.19 o                         
   3   5  21         15.14          5.82         5.24 o                         
   4   5  21          9.86          3.75         3.03 o                         
   5   5  21          7.38         14.35         3.60 o                         
  -4   6  21         10.21          8.87         2.48 o                         
  -3   6  21         10.12         11.56         4.77 o                         
  -2   6  21          4.65          3.02         3.92 o                         
  -1   6  21          1.22         -1.56         4.26 o                         
   0   6  21          1.65          1.27         3.44 o                         
   1   6  21          1.23          1.41         4.60 o                         
   2   6  21          4.66         -3.58         3.58 o                         
   3   6  21         10.03         12.54         6.06 o                         
   4   6  21         10.22          8.93         3.82 o                         
  -3   7  21          5.65         -1.80         3.62 o                         
  -2   7  21          0.42         -2.96         2.96 o                         
  -1   7  21          1.81         -4.29         4.29 o                         
   0   7  21          0.97         -4.83         4.83 o                         
   1   7  21          1.84         -2.60         4.23 o                         
   2   7  21          0.42         -3.41         3.61 o                         
   3   7  21          5.65          5.01         5.44 o                         
  -1   8  21          0.05         -2.42         2.42 o                         
   0   8  21          0.17          0.74         3.21 o                         
   1   8  21          0.05         12.95         4.63 o                         
   0   0  22          0.06          0.49         3.86 o                         
   1   0  22         32.82         41.24         4.97 o                         
   2   0  22          1.98         -2.01         2.70 o                         
   3   0  22          5.59          4.16         3.17 o                         
   4   0  22         13.88         13.91         5.03 o                         
   5   0  22         39.51         36.67         6.31 o                         
   6   0  22          1.22          0.59         2.51 o                         
  -6   1  22         10.03         15.37         3.43 o                         
  -5   1  22         71.11         77.87         9.35 o                         
  -4   1  22          7.09          8.79         4.16 o                         
  -3   1  22          1.31         -2.55         3.05 o                         
  -2   1  22          2.57          0.84         2.75 o                         
  -1   1  22         30.07         23.83         4.47 o                         
   0   1  22          0.86          0.35         3.07 o                         
   1   1  22         29.71         28.31         5.13 o                         
   2   1  22          2.58          4.04         2.90 o                         
   3   1  22          1.27         -2.84         2.84 o                         
   4   1  22          7.09         16.15         5.89 o                         
   5   1  22         71.19         66.58         8.43 o                         
   6   1  22         10.05         11.28         3.86 o                         
  -6   2  22         14.08          6.33         3.26 o                         
  -5   2  22         11.94         12.68         3.16 o                         
  -4   2  22          1.31          1.59         3.64 o                         
  -3   2  22          4.01          1.88         3.13 o                         
  -2   2  22          0.07          0.57         2.64 o                         
  -1   2  22          3.09          0.51         3.32 o                         
   0   2  22         16.03         15.97         4.25 o                         
   1   2  22          2.99          6.73         4.29 o                         
   2   2  22          0.06          1.26         5.47 o                         
   3   2  22          3.97          6.21         2.99 o                         
   4   2  22          1.36          6.07         4.58 o                         
   5   2  22         11.91          6.56         4.60 o                         
   6   2  22         14.15         13.25         3.85 o                         
  -6   3  22          1.49          1.31         3.36 o                         
  -5   3  22         29.10         33.16         4.76 o                         
  -4   3  22         24.55         29.11         5.88 o                         
  -3   3  22         86.05         85.12        10.41 o                         
  -2   3  22         17.19         12.76         3.56 o                         
  -1   3  22         14.02         14.00         3.18 o                         
   0   3  22          0.00          2.28         3.27 o                         
   1   3  22         14.04         16.33         4.43 o                         
   2   3  22         17.02         15.54         4.07 o                         
   3   3  22         86.10         85.37        10.20 o                         
   4   3  22         24.39         30.97         6.85 o                         
   5   3  22         29.15         32.91         6.08 o                         
   6   3  22          1.50         -2.82         5.26 o                         
  -5   4  22          4.42          3.01         5.02 o                         
  -4   4  22          8.38          1.73         4.88 o                         
  -3   4  22         21.71         24.96         6.21 o                         
  -2   4  22         38.68         14.83        10.06 o                         
  -1   4  22        105.68        107.78         9.05 o                         
   0   4  22          4.99         -1.70         3.78 o                         
   1   4  22        105.53         99.45         8.09 o                         
   2   4  22         38.57         47.73         8.18 o                         
   3   4  22         21.74         26.19         8.32 o                         
   4   4  22          8.43         10.91         4.84 o                         
   5   4  22          4.43          0.38         3.13 o                         
  -5   5  22          4.26          5.14         3.36 o                         
  -4   5  22          6.27         14.89         4.49 o                         
  -3   5  22         40.71         30.67         9.72 o                         
  -2   5  22          2.61          0.84         3.86 o                         
  -1   5  22          2.21          0.18         3.66 o                         
   0   5  22          0.06         -3.69         3.69 o                         
   1   5  22          2.24         -1.51         4.39 o                         
   2   5  22          2.68          6.29         4.23 o                         
   3   5  22         40.72         36.81         8.13 o                         
   4   5  22          6.30          3.13         3.42 o                         
   5   5  22          4.26          2.43         3.26 o                         
  -4   6  22          4.58          7.74         2.84 o                         
  -3   6  22          4.23          6.49         3.66 o                         
  -2   6  22          2.08         -1.01         3.58 o                         
  -1   6  22          1.41         -2.15         4.32 o                         
   0   6  22          1.68          0.23         3.56 o                         
   1   6  22          1.40         -2.53         4.34 o                         
   2   6  22          2.12          2.35         3.98 o                         
   3   6  22          4.24          7.09         3.87 o                         
   4   6  22          4.60          5.33         3.47 o                         
  -3   7  22          0.01         -1.48         4.05 o                         
  -2   7  22          0.16         -2.79         4.24 o                         
  -1   7  22          0.07         -3.18         4.38 o                         
   0   7  22          0.01         -2.22         4.54 o                         
   1   7  22          0.07         -1.68         3.98 o                         
   2   7  22          0.17          1.31         3.18 o                         
   3   7  22          0.01          5.96         5.06 o                         
  -1   8  22          1.07          5.17         5.44 o                         
   0   8  22          0.36         -3.45         4.03 o                         
   1   8  22          1.09          9.38         3.31 o                         
   1   0  23         33.70         34.25         4.96 o                         
   2   0  23          2.25          4.26         2.75 o                         
   3   0  23          0.67         -1.92         5.06 o                         
   4   0  23         18.07          9.77         6.06 o                         
   5   0  23         32.07         22.63         5.69 o                         
   6   0  23          0.02          0.74         2.83 o                         
  -6   1  23          0.14          0.11         2.25 o                         
  -5   1  23          1.08          3.73         3.68 o                         
  -4   1  23         62.50         64.38         7.86 o                         
  -3   1  23          3.24          1.51         3.58 o                         
  -2   1  23         10.86          3.19         4.38 o                         
  -1   1  23         70.96         79.22         7.33 o                         
   0   1  23         42.34         42.74         5.55 o                         
   1   1  23         71.07         71.04         7.73 o                         
   2   1  23         10.79          7.14         2.56 o                         
   3   1  23          3.24         -1.26         3.07 o                         
   4   1  23         62.51         66.73         9.38 o                         
   5   1  23          1.04          1.00         4.14 o                         
   6   1  23          0.14          2.09         3.07 o                         
  -6   2  23          7.59          7.14         2.49 o                         
  -5   2  23         26.81         32.52         4.46 o                         
  -4   2  23         53.44         54.20         6.79 o                         
  -3   2  23         81.10         81.25         9.11 o                         
  -2   2  23         28.27         25.03         3.79 o                         
  -1   2  23         12.38         13.61         3.03 o                         
   0   2  23          3.94          7.06         2.84 o                         
   1   2  23         12.29         11.89         4.10 o                         
   2   2  23         28.26         31.77         4.94 o                         
   3   2  23         81.45         76.92         9.83 o                         
   4   2  23         53.60         55.33         8.81 o                         
   5   2  23         26.72         29.26         5.91 o                         
   6   2  23          7.59         12.51         4.35 o                         
  -5   3  23          0.97          6.11         3.19 o                         
  -4   3  23         16.29         13.13         4.61 o                         
  -3   3  23         23.11         14.20         5.50 o                         
  -2   3  23         29.52         21.22         5.95 o                         
  -1   3  23         32.20         30.61         4.22 o                         
   0   3  23        145.84        175.19         9.10 o                         
   1   3  23         32.31         26.97         7.41 o                         
   2   3  23         29.71         33.03         4.97 o                         
   3   3  23         23.12         24.92         6.22 o                         
   4   3  23         16.31         15.29         5.01 o                         
   5   3  23          0.95          3.50         3.62 o                         
  -5   4  23          2.24          3.94         3.04 o                         
  -4   4  23          4.92          1.67         5.06 o                         
  -3   4  23         23.86         21.87         7.75 o                         
  -2   4  23         36.41         38.67        10.89 o                         
  -1   4  23         16.52         12.65         4.95 o                         
   0   4  23         23.39         17.46         4.66 o                         
   1   4  23         16.43         13.68         4.61 o                         
   2   4  23         36.49         41.55         6.48 o                         
   3   4  23         24.07         27.38         6.97 o                         
   4   4  23          4.91          9.12         4.70 o                         
   5   4  23          2.25          3.59         3.05 o                         
  -5   5  23          3.14          1.16         4.94 o                         
  -4   5  23          3.94          5.24         3.92 o                         
  -3   5  23         10.27         18.73         5.18 o                         
  -2   5  23          0.00          1.96         3.80 o                         
  -1   5  23          4.59          1.95         4.04 o                         
   0   5  23          0.17         -3.45         5.04 o                         
   1   5  23          4.60          4.15         4.33 o                         
   2   5  23          0.00          4.98         3.77 o                         
   3   5  23         10.30          6.58         4.19 o                         
   4   5  23          3.97          1.71         3.35 o                         
   5   5  23          3.15          7.41         4.07 o                         
  -4   6  23          5.32          7.85         3.76 o                         
  -3   6  23          4.99          7.94         4.11 o                         
  -2   6  23          5.24          6.84         5.02 o                         
  -1   6  23          0.90         -2.03         3.57 o                         
   0   6  23          0.13          0.94         3.94 o                         
   1   6  23          0.92          0.70         4.31 o                         
   2   6  23          5.25         -2.67         5.02 o                         
   3   6  23          5.05          9.30         4.31 o                         
   4   6  23          5.32          0.67         3.66 o                         
  -3   7  23          5.03         -0.68         5.22 o                         
  -2   7  23          1.31          0.63         3.75 o                         
  -1   7  23          1.26          3.23         5.15 o                         
   0   7  23          1.94         -1.75         3.36 o                         
   1   7  23          1.27          7.07         4.50 o                         
   2   7  23          1.30         -3.83         4.35 o                         
   3   7  23          5.04         -2.17         4.04 o                         
   0   8  23          0.19         10.28         3.91 o                         
   0   0  24          0.07          1.26         4.13 o                         
   1   0  24         15.01         14.86         3.88 o                         
   2   0  24          3.14          0.48         2.77 o                         
   3   0  24         44.85         52.92         7.32 o                         
   4   0  24         23.73         14.84         5.48 o                         
   5   0  24         18.99         16.73         4.96 o                         
   6   0  24          1.03         -0.60         2.11 o                         
  -6   1  24          0.40         -0.76         2.01 o                         
  -5   1  24          2.39          7.31         3.07 o                         
  -4   1  24         37.12         48.20         6.47 o                         
  -3   1  24          0.75         -3.37         3.37 o                         
  -2   1  24        114.58        121.87         8.15 o                         
  -1   1  24         30.35         29.28         4.10 o                         
   0   1  24         49.70         55.76         6.00 o                         
   1   1  24         30.48         27.12         4.71 o                         
   2   1  24        114.80        121.96         7.96 o                         
   3   1  24          0.79         -5.22         5.22 o                         
   4   1  24         37.29         44.79         7.40 o                         
   5   1  24          2.38         -2.30         4.09 o                         
   6   1  24          0.40         -2.72         2.72 o                         
  -5   2  24         21.32         23.46         3.84 o                         
  -4   2  24          6.70         13.77         4.11 o                         
  -3   2  24         57.12         54.83         8.62 o                         
  -2   2  24         23.00         19.10         3.71 o                         
  -1   2  24          2.78          2.83         2.88 o                         
   0   2  24         17.44         14.40         3.97 o                         
   1   2  24          2.75          5.93         3.73 o                         
   2   2  24         22.94         24.64         4.91 o                         
   3   2  24         56.99         57.96         8.86 o                         
   4   2  24          6.69          2.22         4.06 o                         
   5   2  24         21.30         26.34         5.29 o                         
   6   2  24          7.82          4.44         3.26 o                         
  -5   3  24         24.80         31.90         5.36 o                         
  -4   3  24         10.91          6.80         3.80 o                         
  -3   3  24          2.76         -3.40         4.98 o                         
  -2   3  24         36.14         36.03         7.87 o                         
  -1   3  24          5.84         -0.02         3.63 o                         
   0   3  24         27.79         24.77         4.97 o                         
   1   3  24          5.88          1.68         4.42 o                         
   2   3  24         36.38         41.20         7.02 o                         
   3   3  24          2.81          1.11         4.63 o                         
   4   3  24         10.92         11.40         5.04 o                         
   5   3  24         24.77         24.67         5.18 o                         
  -5   4  24          3.20          4.29         3.27 o                         
  -4   4  24          2.10         -2.96         3.75 o                         
  -3   4  24         42.37         41.53         8.87 o                         
  -2   4  24         18.52         15.44         5.22 o                         
  -1   4  24         77.78         99.29        10.87 o                         
   0   4  24         15.31          8.35         7.91 o                         
   1   4  24         77.87         94.11        10.56 o                         
   2   4  24         18.51         19.58         7.23 o                         
   3   4  24         42.31         45.41         7.85 o                         
   4   4  24          2.10          1.83         4.47 o                         
   5   4  24          3.20          4.95         3.01 o                         
  -4   5  24          3.74          0.95         3.14 o                         
  -3   5  24          0.08          2.45         4.00 o                         
  -2   5  24          1.27         -0.44         3.93 o                         
  -1   5  24          3.04         -4.02         5.36 o                         
   0   5  24          4.31          4.19         4.35 o                         
   1   5  24          3.03          3.07         5.14 o                         
   2   5  24          1.32          2.49         4.37 o                         
   3   5  24          0.08         -2.40         3.40 o                         
   4   5  24          3.69          3.63         2.96 o                         
  -4   6  24          4.41          6.01         6.38 o                         
  -3   6  24         17.08         19.29         6.05 o                         
  -2   6  24          0.99         -2.69         2.69 o                         
  -1   6  24          2.47          2.98         4.36 o                         
   0   6  24          0.01          2.01         4.21 o                         
   1   6  24          2.44          1.92         3.70 o                         
   2   6  24          0.99          3.64         9.70 o                         
   3   6  24         17.07         20.19         4.90 o                         
   4   6  24          4.42          0.31         2.78 o                         
  -2   7  24          0.31         -1.37         3.31 o                         
  -1   7  24          1.09         -0.63         4.13 o                         
   0   7  24          0.52         -0.41         3.98 o                         
   1   7  24          1.10         -0.80         4.86 o                         
   2   7  24          0.31         -5.99         8.51 o                         
   1   0  25         39.79         38.24         4.44 o                         
   2   0  25        120.01        136.13         7.98 o                         
   3   0  25         25.06         20.50         5.96 o                         
   4   0  25         18.78         16.48         5.64 o                         
   5   0  25         16.25         10.39         4.05 o                         
   6   0  25          0.44          2.40         2.55 o                         
  -6   1  25          0.26          3.43         1.99 o                         
  -5   1  25          5.44          2.08         4.03 o                         
  -4   1  25          1.83          2.54         3.87 o                         
  -3   1  25          5.91          4.11         5.76 o                         
  -2   1  25         61.71         54.45         5.30 o                         
  -1   1  25         19.12         15.95         3.29 o                         
   0   1  25          0.00         -2.38         3.48 o                         
   1   1  25         18.70         12.76         4.21 o                         
   2   1  25         61.75         61.31         5.88 o                         
   3   1  25          5.86          0.72         5.78 o                         
   4   1  25          1.82         -1.47         4.09 o                         
   5   1  25          5.48          6.56         4.35 o                         
   6   1  25          0.26         -0.68         2.83 o                         
  -5   2  25          5.18          3.09         3.40 o                         
  -4   2  25         12.89         13.81         3.95 o                         
  -3   2  25         18.07         19.26         6.29 o                         
  -2   2  25         43.27         35.52         4.62 o                         
  -1   2  25         15.73         19.96         3.65 o                         
   0   2  25          9.52         14.51         4.27 o                         
   1   2  25         15.71         10.61         4.82 o                         
   2   2  25         43.28         41.74         5.27 o                         
   3   2  25         17.95         23.75         6.14 o                         
   4   2  25         12.82          7.89         4.25 o                         
   5   2  25          5.18          6.53         3.80 o                         
  -5   3  25          2.40          4.47         2.25 o                         
  -4   3  25          1.87         -1.21         2.96 o                         
  -3   3  25         13.90          8.10         4.67 o                         
  -2   3  25         34.30         20.55         7.69 o                         
  -1   3  25         23.30         13.04         5.15 o                         
   0   3  25         34.21         54.66         6.61 o                         
   1   3  25         22.98         25.32         5.58 o                         
   2   3  25         34.22         34.70         7.26 o                         
   3   3  25         13.96          8.62         4.55 o                         
   4   3  25          1.89          5.12         2.92 o                         
   5   3  25          2.40          4.33         2.63 o                         
  -5   4  25          0.03          1.80         2.12 o                         
  -4   4  25          1.42          5.04         3.26 o                         
  -3   4  25         17.56          9.05         5.69 o                         
  -2   4  25          6.87          6.57         5.47 o                         
  -1   4  25          6.20         12.25         4.22 o                         
   0   4  25          0.04         -4.69         4.69 o                         
   1   4  25          6.13          5.28         4.31 o                         
   2   4  25          6.89         15.10         8.44 o                         
   3   4  25         17.39         13.14         6.39 o                         
   4   4  25          1.42          5.74         3.51 o                         
   5   4  25          0.04          1.82         2.04 o                         
  -4   5  25          1.13          1.57         2.55 o                         
  -3   5  25         17.85         31.06         6.95 o                         
  -2   5  25          8.09         13.27         5.55 o                         
  -1   5  25          9.34         11.53         5.18 o                         
   0   5  25          2.08         -1.17         3.92 o                         
   1   5  25          9.36         11.18         5.16 o                         
   2   5  25          8.06          7.49         3.64 o                         
   3   5  25         17.92         24.30         6.16 o                         
   4   5  25          1.11          1.57         3.11 o                         
  -3   6  25          5.72         10.23         3.87 o                         
  -2   6  25          1.73         -0.52         1.98 o                         
  -1   6  25          4.59          6.89         3.82 o                         
   0   6  25          5.64          7.76         4.09 o                         
   1   6  25          4.55         -3.69         3.69 o                         
   2   6  25          1.72         -2.34         4.24 o                         
   3   6  25          5.67          0.29         3.84 o                         
  -2   7  25          0.37         -1.03         1.70 o                         
  -1   7  25          2.53         -4.61         4.61 o                         
   0   7  25          0.43          4.63         7.35 o                         
   1   7  25          2.54         16.78        14.05 o                         
   2   7  25          0.37          1.86         5.72 o                         
   0   0  26          5.11          1.46         4.31 o                         
   1   0  26          1.98         -0.31         2.70 o                         
   2   0  26        202.32        216.90        10.11 o                         
   3   0  26          0.84         -0.59         4.61 o                         
   4   0  26          5.38          2.73         4.97 o                         
   5   0  26          3.74          2.52         3.65 o                         
   6   0  26          1.77         -1.58         1.58 o                         
  -5   1  26          0.80         -1.97         2.68 o                         
  -4   1  26          0.12          0.04         3.63 o                         
  -3   1  26          6.99          2.88         3.56 o                         
  -2   1  26          2.97          0.98         2.72 o                         
  -1   1  26         62.72         81.91         6.01 o                         
   0   1  26         36.60         24.41         5.16 o                         
   1   1  26         62.85         53.22         7.02 o                         
   2   1  26          3.01          1.19         3.24 o                         
   3   1  26          6.90          8.53         5.19 o                         
   4   1  26          0.12         -2.03         3.98 o                         
   5   1  26          0.80          0.82         3.39 o                         
  -5   2  26          0.56          2.17         2.39 o                         
  -4   2  26          9.56          5.61         3.27 o                         
  -3   2  26         28.17         22.44         6.39 o                         
  -2   2  26         84.77         85.59        11.82 o                         
  -1   2  26         34.37         33.14         4.61 o                         
   0   2  26          7.04          5.92         3.47 o                         
   1   2  26         34.50         31.06         6.45 o                         
   2   2  26         84.81        101.76        11.92 o                         
   3   2  26         28.16         30.43         6.63 o                         
   4   2  26          9.56          7.96         4.92 o                         
   5   2  26          0.55         -0.62         2.79 o                         
  -5   3  26          0.13         -2.79         2.79 o                         
  -4   3  26         14.04         13.26         3.73 o                         
  -3   3  26         13.56         14.62         5.87 o                         
  -2   3  26          2.14          2.33         5.53 o                         
  -1   3  26          5.35          7.34         4.29 o                         
   0   3  26          2.00          9.70         5.27 o                         
   1   3  26          5.30          2.39         6.92 o                         
   2   3  26          2.13         -8.78         8.78 o                         
   3   3  26         13.53         10.04         4.50 o                         
   4   3  26         14.12          9.42         3.89 o                         
   5   3  26          0.13         -1.69         2.44 o                         
  -5   4  26          0.34          3.42         1.87 o                         
  -4   4  26          0.03          0.88         3.48 o                         
  -3   4  26         14.61         16.60         6.00 o                         
  -2   4  26         29.27         36.01         7.90 o                         
  -1   4  26         38.30         30.36         7.74 o                         
   0   4  26         59.24         63.17        10.40 o                         
   1   4  26         38.45         44.84         7.84 o                         
   2   4  26         29.21         30.32         6.65 o                         
   3   4  26         14.58          8.85         5.17 o                         
   4   4  26          0.02          0.85         3.40 o                         
   5   4  26          0.33          1.71         2.82 o                         
  -4   5  26          1.31          3.90         2.68 o                         
  -3   5  26          5.19          2.01         3.39 o                         
  -2   5  26         30.36         28.77         7.12 o                         
  -1   5  26          0.33          3.44         5.53 o                         
   0   5  26         25.69         18.77         5.32 o                         
   1   5  26          0.33         -1.31         4.69 o                         
   2   5  26         30.17         23.15         5.56 o                         
   3   5  26          5.19          5.94         3.59 o                         
   4   5  26          1.33          1.54         3.70 o                         
  -3   6  26          0.85          2.41         2.11 o                         
  -2   6  26          3.96          4.03         3.24 o                         
  -1   6  26          1.87          1.89         3.76 o                         
   0   6  26          6.35         13.65         4.55 o                         
   1   6  26          1.90         -3.75         5.62 o                         
   2   6  26          3.95         -2.16         4.45 o                         
   3   6  26          0.85         -0.95         2.24 o                         
  -2   7  26          0.15         -2.92         3.47 o                         
  -1   7  26          2.12          0.97         3.99 o                         
   0   7  26          0.68         -0.46         3.43 o                         
   1   7  26          2.12         16.97        27.92 o                         
   2   7  26          0.15         -3.22         4.40 o                         
   1   0  27        108.57        111.91         7.78 o                         
   2   0  27         79.94         83.53         8.10 o                         
   3   0  27          0.94         -1.10         3.47 o                         
   4   0  27          0.73         -0.17         4.69 o                         
   5   0  27          0.00         -2.98         2.98 o                         
  -5   1  27          1.86         -2.03         2.79 o                         
  -4   1  27          0.30         -3.04         3.05 o                         
  -3   1  27          7.65         13.29         4.71 o                         
  -2   1  27          9.31          9.96         5.43 o                         
  -1   1  27        186.46        216.80         9.51 o                         
   0   1  27         20.02         21.56         4.98 o                         
   1   1  27        186.44        230.80        12.61 o                         
   2   1  27          9.25          9.29         4.87 o                         
   3   1  27          7.66          1.69         4.16 o                         
   4   1  27          0.31         -0.04         5.30 o                         
   5   1  27          1.87          3.99         3.29 o                         
  -5   2  27          1.28          1.36         2.45 o                         
  -4   2  27         17.37         20.66         4.38 o                         
  -3   2  27         18.51         20.29         5.90 o                         
  -2   2  27         53.16         51.12         7.98 o                         
  -1   2  27         83.27         91.85         8.09 o                         
   0   2  27         58.39         66.97         6.78 o                         
   1   2  27         83.37         98.75        10.95 o                         
   2   2  27         53.08         50.39         8.93 o                         
   3   2  27         18.49          8.90         6.21 o                         
   4   2  27         17.28         14.41         5.01 o                         
   5   2  27          1.30          1.25         2.26 o                         
  -5   3  27          0.05          5.89         4.23 o                         
  -4   3  27          1.04          3.68         2.94 o                         
  -3   3  27          0.56          4.59         4.12 o                         
  -2   3  27         39.91         35.77         7.24 o                         
  -1   3  27         31.97         19.25        10.49 o                         
   0   3  27         29.60         57.99        10.73 o                         
   1   3  27         31.93         30.51         7.81 o                         
   2   3  27         39.90         48.49         9.42 o                         
   3   3  27          0.57         -2.59         4.48 o                         
   4   3  27          1.04         -0.73         3.36 o                         
   5   3  27          0.05         -3.07         3.07 o                         
  -4   4  27          1.45          2.25         2.33 o                         
  -3   4  27          6.08          9.92         4.73 o                         
  -2   4  27         21.00         27.49         7.66 o                         
  -1   4  27          2.05         -3.39         4.50 o                         
   0   4  27          6.55          5.06         5.62 o                         
   1   4  27          2.02          9.19         5.01 o                         
   2   4  27         20.98         26.60         6.14 o                         
   3   4  27          6.13          0.31         5.52 o                         
   4   4  27          1.46          0.11         2.26 o                         
  -4   5  27          0.01          1.85         2.56 o                         
  -3   5  27          8.51         15.32         4.95 o                         
  -2   5  27         10.19         19.04         5.37 o                         
  -1   5  27         10.54         23.26         6.70 o                         
   0   5  27          0.44         -1.91         3.91 o                         
   1   5  27         10.54          4.20         6.06 o                         
   2   5  27         10.21          8.61         6.67 o                         
   3   5  27          8.49          1.26         3.37 o                         
   4   5  27          0.01          0.61         2.08 o                         
  -3   6  27          3.77          9.60         5.23 o                         
  -2   6  27          4.63         10.83         4.04 o                         
  -1   6  27          1.92          7.43         5.16 o                         
   0   6  27          2.19         10.94         4.82 o                         
   1   6  27          1.90          0.04         2.15 o                         
   2   6  27          4.61          6.05         4.26 o                         
   3   6  27          3.80          0.95         4.72 o                         
  -2   7  27          0.15          0.92         3.24 o                         
  -1   7  27          3.58         -1.40         9.68 o                         
   0   7  27          0.10          2.54         3.26 o                         
   1   7  27          3.58          1.37         4.60 o                         
   2   7  27          0.15         -1.65         3.48 o                         
   0   0  28         70.82         81.28        11.41 o                         
   1   0  28        120.68        137.01        10.27 o                         
   2   0  28          0.67         -1.70         3.49 o                         
   3   0  28          0.40          4.27         3.66 o                         
   4   0  28          1.24          1.35         4.10 o                         
   5   0  28          0.16         -1.25         3.33 o                         
  -5   1  28          2.35          0.23         2.54 o                         
  -4   1  28          8.19          9.81         3.70 o                         
  -3   1  28          1.70          4.78         4.15 o                         
  -2   1  28          4.12         -1.35         5.13 o                         
  -1   1  28         63.95         67.06         7.23 o                         
   0   1  28         72.06         57.38        12.62 o                         
   1   1  28         64.02         60.11        10.54 o                         
   2   1  28          4.11         -4.73         5.32 o                         
   3   1  28          1.70          2.14         3.50 o                         
   4   1  28          8.18          5.47         4.41 o                         
   5   1  28          2.33          2.62         2.81 o                         
  -5   2  28          1.42          3.77         2.64 o                         
  -4   2  28          0.77         -2.75         2.75 o                         
  -3   2  28          4.34          8.38         3.91 o                         
  -2   2  28         15.00          7.64         5.65 o                         
  -1   2  28         66.85         68.60        10.61 o                         
   0   2  28          0.01         -1.99         6.88 o                         
   1   2  28         66.60         -6.20        11.96 o                         
   2   2  28         14.94          8.26         4.96 o                         
   3   2  28          4.30          4.09         4.31 o                         
   4   2  28          0.79         -1.11         3.15 o                         
   5   2  28          1.41          0.22         2.57 o                         
  -5   3  28          0.09         -3.58         3.58 o                         
  -4   3  28          4.47          6.24         2.95 o                         
  -3   3  28          0.73          2.15         4.90 o                         
  -2   3  28         61.18         60.07        13.99 o                         
  -1   3  28         35.92         29.53        11.98 o                         
   0   3  28        217.97        261.09        23.21 o                         
   1   3  28         35.85         51.40         9.46 o                         
   2   3  28         61.22         67.87        10.81 o                         
   3   3  28          0.74         -2.72         4.39 o                         
   4   3  28          4.50          0.18         3.51 o                         
   5   3  28          0.09         -6.91         6.91 o                         
  -4   4  28          2.48          5.80         2.89 o                         
  -3   4  28          3.63          6.05         3.12 o                         
  -2   4  28          9.71         15.58         6.43 o                         
  -1   4  28          0.67         -3.40         4.49 o                         
   0   4  28         17.35         12.48        10.36 o                         
   1   4  28          0.64          0.98         5.06 o                         
   2   4  28          9.69         10.99         4.43 o                         
   3   4  28          3.65          4.98         4.49 o                         
   4   4  28          2.48          1.77         3.07 o                         
  -4   5  28          0.28          0.20         3.31 o                         
  -3   5  28          2.37          3.45         3.13 o                         
  -2   5  28          3.90          7.53         4.47 o                         
  -1   5  28          4.14          1.58         3.93 o                         
   0   5  28         50.46         39.42        12.08 o                         
   1   5  28          4.13          7.56         5.42 o                         
   2   5  28          3.88         -2.55         5.34 o                         
   3   5  28          2.38          0.22         2.75 o                         
   4   5  28          0.29          0.95         1.71 o                         
  -3   6  28          1.85         -0.65         8.62 o                         
  -2   6  28          0.47         -3.70         4.41 o                         
  -1   6  28          2.91         -1.13         3.21 o                         
   0   6  28          2.67          6.69         4.47 o                         
   1   6  28          2.88          7.85         3.65 o                         
   2   6  28          0.46          0.78         6.61 o                         
   3   6  28          1.85          0.39         2.35 o                         
  -1   7  28          1.05          0.42         2.34 o                         
   0   7  28          7.47         11.76         5.20 o                         
   1   7  28          1.05         -1.72         5.16 o                         
   1   0  29         67.31        110.99        19.77 o                         
   2   0  29          0.27         -0.21         3.65 o                         
   3   0  29          0.16          0.45         6.18 o                         
   4   0  29          1.03          2.86         3.12 o                         
   5   0  29          3.69          9.78         3.36 o                         
  -5   1  29          1.05          3.62         2.72 o                         
  -4   1  29          1.86          1.78         2.09 o                         
  -3   1  29          5.20          6.74         4.40 o                         
  -2   1  29          2.00         -0.02         3.48 o                         
  -1   1  29        162.91        177.12        16.34 o                         
   0   1  29          8.07         -0.07         6.18 o                         
   1   1  29        162.81        104.75       104.47 o                         
   2   1  29          2.04          1.59         4.41 o                         
   3   1  29          5.19          3.91         4.17 o                         
   4   1  29          1.88         -1.34         3.14 o                         
   5   1  29          1.05          7.58         3.19 o                         
  -5   2  29          0.05         -0.51         2.60 o                         
  -4   2  29          7.44          6.88         3.97 o                         
  -3   2  29          2.38         -0.81         3.55 o                         
  -2   2  29          5.89         10.97         5.20 o                         
  -1   2  29         16.44          7.55         6.30 o                         
   0   2  29        158.13        209.57        30.51 o                         
   1   2  29         16.47         10.76        27.20 o                         
   2   2  29          5.97         -0.35         6.47 o                         
   3   2  29          2.40          3.68         3.81 o                         
   4   2  29          7.37          9.36         3.40 o                         
   5   2  29          0.05          5.52         3.93 o                         
  -5   3  29          0.16         -0.79         2.04 o                         
  -4   3  29          3.59          3.18         2.84 o                         
  -3   3  29          7.56         11.81         4.57 o                         
  -2   3  29          0.38         -4.68         4.68 o                         
  -1   3  29         29.81         27.39        10.66 o                         
   0   3  29         25.85         25.93         9.63 o                         
   1   3  29         29.77         34.28         8.51 o                         
   2   3  29          0.37         -3.20         7.32 o                         
   3   3  29          7.64          2.23         3.08 o                         
   4   3  29          3.59          1.83         3.67 o                         
   5   3  29          0.17         -6.03         6.03 o                         
  -4   4  29          0.33          1.11         2.59 o                         
  -3   4  29          0.49         -1.56         2.98 o                         
  -2   4  29          3.01          3.28         4.76 o                         
  -1   4  29          4.41          2.33         4.82 o                         
   0   4  29         27.62         22.81         8.43 o                         
   1   4  29          4.44          0.20         5.37 o                         
   2   4  29          3.04         -3.55         3.55 o                         
   3   4  29          0.49          0.79         4.71 o                         
   4   4  29          0.34         -2.42         2.42 o                         
  -3   5  29          4.22         13.79         3.68 o                         
  -2   5  29          1.91         -1.82         3.99 o                         
  -1   5  29          9.96         12.81         5.12 o                         
   0   5  29          0.01         -4.02         4.02 o                         
   1   5  29          9.93          8.39         6.02 o                         
   2   5  29          1.92         -3.77         4.45 o                         
   3   5  29          4.22          3.29         2.93 o                         
  -2   6  29          0.26         22.09         4.45 o                         
  -1   6  29          0.67          4.40         3.73 o                         
   0   6  29          0.14         -0.84         4.79 o                         
   1   6  29          0.68         -4.22         4.22 o                         
   2   6  29          0.26         -0.55         2.94 o                         
   0   7  29          0.24         -1.66         3.12 o                         
   0   0  30         15.43          7.98         9.24 o                         
   1   0  30          4.11          3.82         6.33 o                         
   2   0  30         14.64         17.26         5.69 o                         
   3   0  30          0.87          2.32         4.76 o                         
   4   0  30          1.60          1.56         3.30 o                         
   5   0  30          1.40          1.92         2.79 o                         
  -5   1  30          0.65         -2.52         2.52 o                         
  -4   1  30          1.55          4.35         3.23 o                         
  -3   1  30          7.93          7.70         3.86 o                         
  -2   1  30         11.75         13.09         6.16 o                         
  -1   1  30          9.22          3.06         6.47 o                         
   1   1  30          9.24         -3.76        10.91 o                         
   2   1  30         11.62         14.37        12.12 o                         
   3   1  30          7.87         11.97         4.13 o                         
   4   1  30          1.54          7.06         3.87 o                         
   5   1  30          0.64          3.95         3.68 o                         
  -5   2  30          0.29         -4.17         4.17 o                         
  -4   2  30          2.01          0.87         3.23 o                         
  -3   2  30          1.76          3.71         4.45 o                         
  -2   2  30          6.98          5.97         5.32 o                         
  -1   2  30          8.62          1.37         4.76 o                         
   0   2  30          1.87          5.23        10.79 o                         
   1   2  30          8.65          8.76         7.45 o                         
   2   2  30          6.95         14.40        18.08 o                         
   3   2  30          1.75         -1.48         3.46 o                         
   4   2  30          2.03         -1.51         3.26 o                         
   5   2  30          0.29          3.05         2.97 o                         
  -4   3  30          0.77         -2.05         2.92 o                         
  -3   3  30          1.48          1.59         3.14 o                         
  -2   3  30          4.81          4.03         4.88 o                         
  -1   3  30         21.99         35.13        11.54 o                         
   0   3  30        227.85        311.58        24.93 o                         
   1   3  30         21.99         28.99         8.24 o                         
   2   3  30          4.77          0.44         4.17 o                         
   3   3  30          1.46         -1.15         3.71 o                         
   4   3  30          0.78          4.13         3.70 o                         
  -4   4  30          1.59          2.74         3.03 o                         
  -3   4  30          4.86          7.90         3.66 o                         
  -2   4  30          1.15         -1.69         3.00 o                         
  -1   4  30         22.67         11.70         7.14 o                         
   0   4  30          1.55         -0.24         4.65 o                         
   1   4  30         22.77         11.34         8.85 o                         
   2   4  30          1.15          4.67         3.83 o                         
   3   4  30          4.86          7.08         4.11 o                         
   4   4  30          1.59          2.60         6.68 o                         
  -3   5  30          0.26          2.35         3.27 o                         
  -2   5  30          4.74          7.80         3.50 o                         
  -1   5  30         16.02         21.41         8.46 o                         
   0   5  30         36.75         25.56        13.07 o                         
   1   5  30         16.00         18.46         7.30 o                         
   2   5  30          4.76         11.10         5.57 o                         
   3   5  30          0.27          4.07         2.64 o                         
  -2   6  30          0.14          3.75         3.60 o                         
  -1   6  30         12.92          8.47         7.67 o                         
   0   6  30          0.02         -4.80         4.80 o                         
   1   6  30         12.97         25.32         5.62 o                         
   2   6  30          0.14         -0.82         2.74 o                         
   1   0  31          0.03         -5.18         5.18 o                         
   2   0  31         20.80         26.95         7.96 o                         
   3   0  31          4.65          8.07         4.67 o                         
   4   0  31          1.41          2.19         3.29 o                         
   5   0  31          0.78          1.48         2.99 o                         
  -5   1  31          1.07          2.74         2.26 o                         
  -4   1  31          0.13          2.90         4.60 o                         
  -3   1  31          4.95         11.65         4.54 o                         
  -2   1  31         17.49         18.75         5.79 o                         
  -1   1  31         34.56          6.38        34.19 o                         
   0   1  31         12.41         -4.52         7.47 o                         
   1   1  31         34.65          0.98         7.98 o                         
   2   1  31         17.45         22.24         9.22 o                         
   3   1  31          4.92          6.60         4.24 o                         
   4   1  31          0.12          4.17         2.94 o                         
   5   1  31          1.06          2.57         2.98 o                         
  -5   2  31          0.64          2.79         4.45 o                         
  -4   2  31          0.85          3.10         2.84 o                         
  -3   2  31          5.13          2.35         5.58 o                         
  -2   2  31          4.33         -1.48         4.82 o                         
  -1   2  31          9.77          6.75         5.25 o                         
   0   2  31          0.60          1.18         9.00 o                         
   1   2  31          9.83          3.30         6.87 o                         
   2   2  31          4.29         -2.83         5.10 o                         
   3   2  31          5.07          5.48         6.62 o                         
   4   2  31          0.84          0.15         2.82 o                         
  -4   3  31          0.14          3.02         3.23 o                         
  -3   3  31          0.68          1.99         3.34 o                         
  -2   3  31          0.69          8.69         4.12 o                         
  -1   3  31         29.19         24.81        11.33 o                         
   0   3  31          0.40         14.03         8.94 o                         
   1   3  31         29.31         35.75         8.16 o                         
   2   3  31          0.68         -4.72         4.72 o                         
   3   3  31          0.69         -0.71         4.00 o                         
   4   3  31          0.14         -5.11         5.34 o                         
  -4   4  31          0.10         -1.34         2.88 o                         
  -3   4  31          0.81          0.81         3.66 o                         
  -2   4  31          2.28          1.68         3.39 o                         
  -1   4  31         20.08         18.73         7.17 o                         
   0   4  31          6.41          1.24         6.07 o                         
   1   4  31         20.04          9.61        10.55 o                         
   2   4  31          2.26          4.48         4.03 o                         
   3   4  31          0.80         -5.27         5.27 o                         
   4   4  31          0.10          6.26         3.13 o                         
  -3   5  31          0.02          3.08         2.35 o                         
  -2   5  31          5.02         12.51         3.66 o                         
  -1   5  31          4.47         -0.68         3.89 o                         
   0   5  31          0.35          1.25         4.08 o                         
   1   5  31          4.50          8.00         5.92 o                         
   2   5  31          5.04          7.29         4.75 o                         
   3   5  31          0.02          3.67         2.42 o                         
  -2   6  31          2.51         -1.67         2.07 o                         
  -1   6  31          8.75          8.39         3.88 o                         
   0   6  31          0.00         -5.16         5.16 o                         
   1   6  31          8.72         11.48         3.89 o                         
   2   6  31          2.50         10.31         5.80 o                         
   0   0  32         42.74         -8.71        11.73 o                         
   1   0  32          0.07          0.11         4.86 o                         
   2   0  32          8.99          9.16         7.43 o                         
   3   0  32          0.25         -0.41         1.97 o                         
   4   0  32          0.00          2.13         3.02 o                         
   5   0  32          5.92          9.89         5.95 o                         
  -4   1  32          0.55          4.22         3.54 o                         
  -3   1  32          5.79          9.15         5.07 o                         
  -2   1  32          1.60         14.85         8.83 o                         
  -1   1  32          5.15          3.03         7.23 o                         
   0   1  32         39.69          1.49         8.30 o                         
   1   1  32          5.16         -2.49         6.47 o                         
   2   1  32          1.58          3.37         6.58 o                         
   3   1  32          5.78         17.93         6.15 o                         
   4   1  32          0.55          0.42         3.56 o                         
  -4   2  32          0.51         -1.38        11.11 o                         
  -3   2  32          5.24         11.72         4.61 o                         
  -2   2  32         19.69         17.76         7.29 o                         
  -1   2  32         13.51          8.61         7.69 o                         
   0   2  32         25.77         27.48        14.18 o                         
   1   2  32         13.47         17.03         7.92 o                         
   2   2  32         19.69          1.41        15.27 o                         
   3   2  32          5.24          1.39         3.65 o                         
   4   2  32          0.51          3.14         4.08 o                         
  -4   3  32          0.25          3.31         5.28 o                         
  -3   3  32          5.66          5.15         4.39 o                         
  -2   3  32          2.70         -4.66         4.99 o                         
  -1   3  32          9.31          8.42         6.74 o                         
   0   3  32          0.61         -2.85         9.54 o                         
   1   3  32          9.37         14.90         7.74 o                         
   2   3  32          2.66          6.02         7.31 o                         
   3   3  32          5.64          3.90         6.82 o                         
   4   3  32          0.24         -1.55         3.04 o                         
  -3   4  32          0.69          0.67         2.36 o                         
  -2   4  32          5.20          7.46         5.79 o                         
  -1   4  32          9.42          0.41         3.14 o                         
   0   4  32          2.15          6.33         4.33 o                         
   1   4  32          9.40          1.12         2.77 o                         
   2   4  32          5.22         -1.51         2.90 o                         
   3   4  32          0.69          0.62         2.65 o                         
  -3   5  32          1.79         -5.35         6.42 o                         
  -2   5  32          1.96         -0.64         2.74 o                         
  -1   5  32          3.17          5.31         3.35 o                         
   0   5  32          5.50          8.46         4.84 o                         
   1   5  32          3.19          5.74         4.21 o                         
   2   5  32          1.95         -2.70         7.46 o                         
   3   5  32          1.79          6.98         4.18 o                         
  -1   6  32          2.92          2.73         2.16 o                         
   0   6  32          0.70         -2.11         2.11 o                         
   1   6  32          2.90         -2.49         2.49 o                         
   1   0  33          0.55          2.08         5.27 o                         
   2   0  33          2.54          1.34         4.98 o                         
   3   0  33          1.43          5.38         4.33 o                         
   4   0  33          0.28         -3.57         3.57 o                         
  -4   1  33          0.91         -2.17         3.80 o                         
  -3   1  33          2.27         -3.21         4.06 o                         
  -2   1  33          5.09         14.60         6.22 o                         
  -1   1  33          4.55         10.71         6.05 o                         
   0   1  33          0.48         -1.80         6.47 o                         
   1   1  33          4.53          1.36         7.59 o                         
   2   1  33          5.05         -5.16         5.16 o                         
   3   1  33          2.27          0.67         2.51 o                         
   4   1  33          0.90          1.81         3.81 o                         
  -4   2  33          0.43          0.58         4.00 o                         
  -3   2  33          1.24          2.48         4.74 o                         
  -2   2  33          3.99         -0.11         6.40 o                         
  -1   2  33          7.42          4.79        10.49 o                         
   0   2  33         56.51         70.05        20.34 o                         
   1   2  33          7.39          1.10         6.86 o                         
   2   2  33          4.01         13.61         7.73 o                         
   3   2  33          1.25         -1.79         3.48 o                         
   4   2  33          0.43         -3.30         3.30 o                         
  -4   3  33          0.16          5.41         3.64 o                         
  -3   3  33          4.83          5.19         3.83 o                         
  -2   3  33          0.07          0.06         5.01 o                         
  -1   3  33          4.48          1.12         8.67 o                         
   0   3  33          0.05         -1.95         7.60 o                         
   1   3  33          4.46          5.67         5.70 o                         
   2   3  33          0.07          0.28         3.08 o                         
   3   3  33          4.82          2.28         3.38 o                         
   4   3  33          0.16         -5.30         5.30 o                         
  -3   4  33          2.23          6.72         5.07 o                         
  -2   4  33          1.87         -2.30         3.02 o                         
  -1   4  33          5.87          9.71         4.67 o                         
   0   4  33          1.50          2.86         3.75 o                         
   1   4  33          5.88          2.29         3.80 o                         
   2   4  33          1.87         -3.10         3.10 o                         
   3   4  33          2.23          7.94        12.50 o                         
  -2   5  33          1.52          0.92         1.66 o                         
  -1   5  33          3.53          1.42         3.49 o                         
   0   5  33          2.12         11.06         5.02 o                         
   1   5  33          3.49          5.86         3.36 o                         
   2   5  33          1.52          2.38         3.15 o                         
   0   0  34          1.74         -7.67        10.77 o                         
   1   0  34          0.74         -0.26         6.16 o                         
   2   0  34          5.81          7.03         8.35 o                         
   3   0  34          2.00          5.49         4.41 o                         
   4   0  34          0.23         -2.43         3.29 o                         
  -4   1  34          1.35         -5.34         5.34 o                         
  -3   1  34          2.55          4.46         4.00 o                         
  -2   1  34          3.47         11.32         7.89 o                         
  -1   1  34         10.24          6.51         5.59 o                         
   0   1  34         21.83         -3.74         7.20 o                         
   1   1  34         10.22         -5.04         8.40 o                         
   2   1  34          3.47          7.87         6.87 o                         
   3   1  34          2.56          2.38         4.34 o                         
   4   1  34          1.33         -2.95         2.95 o                         
  -4   2  34          0.44          6.11         3.83 o                         
  -3   2  34          1.01         -4.22         4.63 o                         
  -2   2  34          0.02          0.24         5.18 o                         
  -1   2  34          4.83         14.79        10.96 o                         
   0   2  34         10.49          3.27        10.76 o                         
   1   2  34          4.85          5.17         6.46 o                         
   2   2  34          0.01         -0.35         3.68 o                         
   3   2  34          1.02         -2.06         3.84 o                         
   4   2  34          0.44          5.62         4.11 o                         
  -3   3  34          5.09         13.71         5.97 o                         
  -2   3  34          0.11          9.55         5.99 o                         
  -1   3  34          1.55          8.31         6.70 o                         
   0   3  34          5.98         12.89         6.26 o                         
   1   3  34          1.57          4.81         5.83 o                         
   2   3  34          0.11         -0.79         4.98 o                         
   3   3  34          5.10         10.39         3.66 o                         
  -3   4  34          1.65          2.60         4.09 o                         
  -2   4  34          2.06         -2.28         6.34 o                         
  -1   4  34          2.52         -3.33         3.33 o                         
   0   4  34          2.30         -2.63         2.63 o                         
   1   4  34          2.52         13.72         4.27 o                         
   2   4  34          2.03          3.19         3.39 o                         
   3   4  34          1.65          6.22         5.07 o                         
  -2   5  34          5.24         18.42         3.84 o                         
  -1   5  34          1.26         -6.48         6.48 o                         
   0   5  34          0.14         -4.06         4.06 o                         
   1   5  34          1.26          1.65         2.98 o                         
   2   5  34          5.24          6.47         4.17 o                         
   1   0  35          1.05         -4.54         4.54 o                         
   2   0  35         10.82         10.14         8.21 o                         
   3   0  35          0.13         -5.32         5.81 o                         
   4   0  35          0.00          2.28         4.54 o                         
  -4   1  35          2.61         -2.16         4.34 o                         
  -3   1  35          0.72          3.03         8.57 o                         
  -2   1  35          2.13          2.31         6.03 o                         
  -1   1  35          0.54          1.72         4.19 o                         
   0   1  35          0.21         -8.15         8.15 o                         
   1   1  35          0.54          7.44        10.07 o                         
   2   1  35          2.15          4.15         4.67 o                         
   3   1  35          0.71         -4.08         4.08 o                         
   4   1  35          2.58          2.80         4.77 o                         
  -4   2  35          1.66         -0.78         4.68 o                         
  -3   2  35          2.74          2.38        15.59 o                         
  -2   2  35          1.47          3.91         4.89 o                         
  -1   2  35          1.83          1.57         5.11 o                         
   0   2  35          2.42         -3.40         7.12 o                         
   1   2  35          1.82         -3.35         5.93 o                         
   2   2  35          1.46          4.41         5.61 o                         
   3   2  35          2.73         -4.12         5.00 o                         
   4   2  35          1.67         -1.59         2.93 o                         
  -3   3  35          0.98         -1.97         5.09 o                         
  -2   3  35          0.78          2.25         4.43 o                         
   0   3  35          0.19          2.42         5.67 o                         
   1   3  35          1.01         -5.83         5.83 o                         
   2   3  35          0.80         -2.59         4.59 o                         
   3   3  35          0.96         -3.31         3.81 o                         
  -2   4  35          0.42          3.80         5.53 o                         
  -1   4  35          0.44         -2.67         6.74 o                         
   0   4  35          0.00         -6.66         6.66 o                         
   1   4  35          0.45          3.82         4.71 o                         
   2   4  35          0.42         -1.33         3.15 o                         
  -1   5  35          0.06          9.31         5.96 o                         
   0   5  35          1.52          6.88         6.41 o                         
   1   5  35          0.06          4.46         4.17 o                         
   0   0  36         13.25         -4.36         8.73 o                         
   1   0  36          2.03          0.68         5.35 o                         
   2   0  36          0.07         -7.11         8.43 o                         
   3   0  36          0.06         -0.70         8.07 o                         
   4   0  36          6.94         23.61         6.70 o                         
  -4   1  36          0.74         -1.99         4.30 o                         
  -3   1  36          2.32          4.68         5.92 o                         
  -2   1  36          0.13         -2.12         5.26 o                         
  -1   1  36          8.40          5.74         5.13 o                         
   0   1  36          4.00          6.15         5.00 o                         
   1   1  36          8.39         -5.80         9.00 o                         
   2   1  36          0.13         -2.76         4.19 o                         
   3   1  36          2.32          0.23         7.26 o                         
   4   1  36          0.73          5.65         7.57 o                         
  -3   2  36          0.10         -3.87         3.87 o                         
  -2   2  36          0.65          7.13        19.34 o                         
  -1   2  36          7.41         11.23         5.75 o                         
   0   2  36          0.94         11.60         4.85 o                         
   1   2  36          7.44         11.38         5.12 o                         
   2   2  36          0.66          7.12         5.64 o                         
   3   2  36          0.10          5.04         6.28 o                         
  -3   3  36          0.81          3.97         8.72 o                         
  -2   3  36          0.21         -0.46         3.55 o                         
   0   3  36          0.14          1.49         4.54 o                         
   1   3  36          0.20         -2.81        10.38 o                         
   2   3  36          0.21         -3.88         4.31 o                         
   3   3  36          0.80         -8.27         8.27 o                         
  -2   4  36          0.89          4.09         5.19 o                         
  -1   4  36          0.03         10.24         7.20 o                         
   0   4  36          0.00          8.46         7.83 o                         
   1   4  36          0.03         -3.01         3.01 o                         
   2   4  36          0.89          9.97         6.73 o                         
  -1   5  36          0.14         -4.83         4.83 o                         
   0   5  36          0.01         -4.32         8.23 o                         
   1   0  37          0.05         12.76         9.68 o                         
   2   0  37          0.96         -0.17         4.19 o                         
   3   0  37          2.40          4.41         3.05 o                         
  -3   1  37          0.15         -1.04         5.87 o                         
  -2   1  37          0.59         -3.97         5.00 o                         
  -1   1  37          0.10         -5.35         5.35 o                         
   0   1  37          2.00         -0.06         3.98 o                         
   1   1  37          0.10         -3.37         7.18 o                         
   2   1  37          0.60         -3.94         7.54 o                         
   3   1  37          0.15         -0.58         5.01 o                         
  -3   2  37          0.33         -3.37         3.37 o                         
  -2   2  37          1.01         -0.33         4.49 o                         
  -1   2  37          3.48         21.59         7.97 o                         
   0   2  37          4.20         -3.51         7.34 o                         
   1   2  37          3.45         -1.73         7.04 o                         
   2   2  37          1.01          0.42         4.42 o                         
   3   2  37          0.32          2.11        10.21 o                         
  -2   3  37          0.08         -0.14        14.71 o                         
  -1   3  37          0.77          2.95         3.79 o                         
   0   3  37          0.10         -5.67         5.67 o                         
   1   3  37          0.76          6.46         5.56 o                         
   2   3  37          0.08         -1.76        10.90 o                         
  -2   4  37          0.76         11.37         3.58 o                         
  -1   4  37          1.03         -2.70         3.05 o                         
   0   4  37          0.05          5.87        11.77 o                         
   1   4  37          1.03          1.82         3.82 o                         
   0   0  38          2.18          5.99         5.64 o                         
   1   0  38          3.33         -6.24         8.00 o                         
   2   0  38          0.96         -9.13        12.62 o                         
   3   0  38          0.09          6.61         4.75 o                         
  -3   1  38          1.71         -0.39        18.08 o                         
  -2   1  38          0.04         -5.01         5.01 o                         
  -1   1  38          1.81          3.16        16.76 o                         
   0   1  38         11.16         -9.07        10.02 o                         
   1   1  38          1.81         13.82         9.66 o                         
   2   1  38          0.04          0.91         3.51 o                         
   3   1  38          1.71          3.78         3.27 o                         
  -3   2  38          0.39          4.52         3.79 o                         
  -2   2  38          0.66         -3.91         3.91 o                         
  -1   2  38          0.46         14.98         6.02 o                         
   0   2  38          1.35         10.28         5.29 o                         
   1   2  38          0.46          5.26         7.68 o                         
   2   2  38          0.65         -7.10         7.10 o                         
   3   2  38          0.39          0.25         5.04 o                         
  -2   3  38          0.72          2.72         8.47 o                         
  -1   3  38          0.82          8.98         6.41 o                         
   0   3  38          0.22         -3.71         3.80 o                         
   1   3  38          0.83          0.54         5.60 o                         
   2   3  38          0.70          7.70         6.44 o                         
  -1   4  38          0.27          5.41         4.79 o                         
   0   4  38          0.92         -4.44         4.44 o                         
   1   4  38          0.27          3.12         3.93 o                         
   1   0  39          2.93         -7.66         7.66 o                         
   2   0  39          0.04          4.28         2.90 o                         
   3   0  39          0.21         -2.65         5.83 o                         
  -2   1  39          0.19          1.62         4.09 o                         
  -1   1  39          1.33         14.45        16.41 o                         
   0   1  39          3.45         -8.11         8.11 o                         
   1   1  39          1.33         -7.54         7.54 o                         
   2   1  39          0.19          1.43         7.43 o                         
   3   1  39          1.58          7.59         6.20 o                         
  -2   2  39          0.29         -0.02         3.78 o                         
  -1   2  39          0.26          2.44        14.52 o                         
   0   2  39          0.14          6.39        11.28 o                         
   1   2  39          0.25         10.55         5.39 o                         
   2   2  39          0.29         -7.86         7.86 o                         
  -1   3  39          0.99          3.12         6.28 o                         
   0   3  39          0.22         -3.77         5.23 o                         
   1   3  39          0.99         -2.18         3.58 o                         
   1   0  40          2.25         -2.43         7.96 o                         
   2   0  40          1.04          0.37         6.61 o                         
  -1   1  40          0.94         -6.15         6.15 o                         
   0   1  40          1.43         -6.46         6.46 o                         
   1   1  40          0.95          3.39         6.94 o                         
   2   1  40          0.12         -7.14         7.14 o                         
  -1   2  40          0.38          6.89         5.16 o                         
   1   2  40          0.38          0.75         4.57 o                         
   2   2  40          0.63         13.42         7.39 o                         
   1   0  41          1.40          1.68         6.97 o                         
   1   1  41          0.22          4.72         5.01 o                         
   2   1  41          0.59         -4.04         6.11 o                         
   1   2  41          0.31         -1.64         2.61 o                         
                                                                                
