# Supplementary material for: Crystal structures of ten enanti­opure Schiff bases bearing a naphthyl group
Source: Acta Crystallogr E Crystallogr Commun. 2016 Mar 31;72(Pt 4):583–9. doi: 10.1107/S2056989016004692 (PMC4910349; doi:10.1107/S2056989016004692)
Supplement: Supplementary file 5 [file e-72-00583-4sup5.hkl]

data_4                                                                          
_shelx_title ' IMXXIIR_Mo in P2(1)'                                             
_shelx_refln_list_code          4                                               
_shelx_F_calc_maximum       76.55                                               
_exptl_crystal_F_000       292.00                                               
_reflns_d_resolution_high  0.8402                                               
                                                                                
loop_                                                                           
 _space_group_symop_operation_xyz                                               
 'x, y, z'                                                                      
 '-x, y+1/2, -z'                                                                
                                                                                
_cell_length_a     7.5950                                                       
_cell_length_b     5.8997                                                       
_cell_length_c    16.9960                                                       
_cell_angle_alpha  90.000                                                       
_cell_angle_beta   99.420                                                       
_cell_angle_gamma  90.000                                                       
                                                                                
_shelx_F_squared_multiplier     1.000                                           
                                                                                
loop_                                                                           
 _refln_index_h                                                                 
 _refln_index_k                                                                 
 _refln_index_l                                                                 
 _refln_F_squared_calc                                                          
 _refln_F_squared_meas                                                          
 _refln_F_squared_sigma                                                         
 _refln_observed_status                                                         
   0  -6   0         17.86         19.57         6.31 o                         
   1  -6   0          3.88          3.60         2.31 o                         
   2  -6   0          5.92          5.95         2.02 o                         
   3  -6   0          3.28          2.08         3.05 o                         
   4  -6   0          3.53          4.42         3.98 o                         
   1  -5   0         16.43         11.30         1.62 o                         
   2  -5   0          4.42          3.20         1.07 o                         
   3  -5   0         15.42         12.93         3.06 o                         
   4  -5   0         13.54          6.03         3.66 o                         
   5  -5   0          8.24         -0.20         4.03 o                         
   6  -5   0          3.35          3.36         3.03 o                         
   0  -4   0        161.70        203.47         6.23 o                         
   1  -4   0         21.55         21.01         1.49 o                         
   2  -4   0         30.94         31.19         1.68 o                         
   3  -4   0         67.31         66.60         4.50 o                         
   4  -4   0          9.20          5.16         3.16 o                         
   5  -4   0          5.27          4.18         3.17 o                         
   6  -4   0          6.60          8.06         5.30 o                         
   7  -4   0          4.29          5.40         7.24 o                         
   1  -3   0        711.18        738.70         7.32 o                         
   2  -3   0        111.22        102.90         4.04 o                         
   3  -3   0         28.08         34.66         2.98 o                         
   4  -3   0          2.64          0.18         2.32 o                         
   5  -3   0         11.79          5.28         3.01 o                         
   6  -3   0         23.46         15.39         4.63 o                         
   7  -3   0         32.37         21.21         3.52 o                         
   8  -3   0          3.48          3.55        12.40 o                         
   0  -2   0       1093.21       1157.30        18.42 o                         
   1  -2   0       1062.92        979.19         8.05 o                         
   2  -2   0         95.35         84.55         6.96 o                         
   3  -2   0        594.32        715.91        22.79 o                         
   4  -2   0         78.86         76.95         4.83 o                         
   5  -2   0         66.47         60.93         3.90 o                         
   6  -2   0         48.08         48.01         7.41 o                         
   7  -2   0          1.19         -0.09         7.42 o                         
   8  -2   0          0.60         -6.48         6.48 o                         
   1  -1   0       3000.74       2647.58        28.44 o                         
   3  -1   0        578.43        604.99        16.82 o                         
   4  -1   0        787.76        823.06        11.45 o                         
   5  -1   0         16.67         18.10         2.15 o                         
   6  -1   0          1.13          1.84         1.73 o                         
   7  -1   0          0.34         -0.76         1.41 o                         
   8  -1   0          2.93          2.19         2.52 o                         
   2   0   0       5859.60       5280.96        44.29 o                         
   3   0   0         70.98         74.48         2.94 o                         
   4   0   0         94.03        108.50         3.82 o                         
   5   0   0        264.41        259.31         6.54 o                         
   6   0   0          1.34         -1.37         1.37 o                         
   7   0   0         18.88         14.57         2.44 o                         
   8   0   0          1.44         -0.69         2.03 o                         
   1   1   0       2999.55       2663.58        15.20 o                         
   2   1   0       1680.90       1561.62        11.97 o                         
   3   1   0        579.25        575.64         6.92 o                         
   4   1   0        787.39        803.89         9.38 o                         
   5   1   0         16.67         16.01         1.69 o                         
   6   1   0          1.12          0.29         1.21 o                         
   7   1   0          0.35         -1.96         1.96 o                         
   8   1   0          2.93          5.18         2.43 o                         
   0   2   0       1092.08       1133.97        15.09 o                         
   1   2   0       1062.96        999.77        16.48 o                         
   2   2   0         95.31         81.32         4.02 o                         
   3   2   0        594.45        687.90        10.90 o                         
   4   2   0         78.77         67.14         2.62 o                         
   5   2   0         66.41         61.83         3.46 o                         
   6   2   0         48.17         52.93         3.15 o                         
   7   2   0          1.19          0.76         1.39 o                         
   8   2   0          0.61         -1.08         2.21 o                         
   1   3   0        711.09        742.50        17.28 o                         
   2   3   0        111.13        109.20         5.43 o                         
   3   3   0         28.09         27.11         3.28 o                         
   4   3   0          2.64         -0.11         1.64 o                         
   5   3   0         11.79          9.30         2.52 o                         
   6   3   0         23.46         20.09         3.43 o                         
   7   3   0         32.37         34.11         4.39 o                         
   8   3   0          3.46          5.38         3.50 o                         
   0   4   0        161.69        209.68         9.60 o                         
   1   4   0         21.54         25.41         5.68 o                         
   2   4   0         30.91         33.51         5.01 o                         
   3   4   0         67.33         65.30         7.33 o                         
   4   4   0          9.19         12.35         3.87 o                         
   5   4   0          5.29          4.50         2.93 o                         
   6   4   0          6.59          8.70         3.26 o                         
   7   4   0          4.30          7.71         5.95 o                         
   1   5   0         16.42         15.43         3.87 o                         
   2   5   0          4.43          3.73         2.80 o                         
   3   5   0         15.45         13.77         4.56 o                         
   4   5   0         13.54         16.70         4.98 o                         
   5   5   0          8.24         10.12         7.62 o                         
   6   5   0          3.35         -3.43         5.00 o                         
   1   6   0          3.88         14.13         5.60 o                         
   2   6   0          5.92          2.22         3.57 o                         
   3   6   0          3.28         -2.39         4.80 o                         
   4   6   0          3.53         -4.76         5.46 o                         
   0  -7   1          1.51          4.51         2.16 o                         
  -4  -6   1          8.32          5.15         4.99 o                         
  -3  -6   1          3.52          4.21         3.19 o                         
  -2  -6   1         23.09         29.50         5.63 o                         
  -1  -6   1         27.54         23.08         3.84 o                         
   0  -6   1         22.67         20.06         4.23 o                         
   1  -6   1          3.70          2.38         1.95 o                         
   2  -6   1          1.74          5.26         2.36 o                         
   3  -6   1          2.14         -1.01         7.41 o                         
   4  -6   1          0.54         -1.41         3.06 o                         
  -6  -5   1          1.07         -1.20         7.13 o                         
  -5  -5   1         21.05         18.44         7.87 o                         
  -4  -5   1          6.32         -0.34         4.44 o                         
  -3  -5   1         25.99         22.28         3.32 o                         
  -2  -5   1          2.09          0.10         1.00 o                         
  -1  -5   1         15.50         18.37         1.91 o                         
   0  -5   1         15.39         14.76         1.83 o                         
   1  -5   1          5.40          8.04         1.67 o                         
   2  -5   1          5.35          4.49         1.21 o                         
   3  -5   1          0.01          1.75         2.55 o                         
   4  -5   1          9.17          6.68         4.59 o                         
   5  -5   1          2.58          1.25         3.56 o                         
   6  -5   1          4.20          2.68         3.22 o                         
  -7  -4   1          9.71         -3.17         6.17 o                         
  -6  -4   1         14.07         15.38         4.97 o                         
  -5  -4   1          6.96          8.20         2.70 o                         
  -4  -4   1         43.46         43.69         4.67 o                         
  -3  -4   1         13.57         12.47         1.95 o                         
  -2  -4   1         54.89         53.99         2.20 o                         
  -1  -4   1          1.51          1.85         0.80 o                         
   0  -4   1         37.06         44.26         2.15 o                         
   1  -4   1         23.77         23.21         1.58 o                         
   2  -4   1         50.48         52.25         2.27 o                         
   3  -4   1         29.45         29.38         3.20 o                         
   4  -4   1          9.17          7.81         3.22 o                         
   5  -4   1          1.17          2.93         3.20 o                         
   6  -4   1          1.26         -4.39         4.39 o                         
   7  -4   1          6.14          7.10         7.96 o                         
  -8  -3   1         26.72         24.73         7.11 o                         
  -7  -3   1          5.11          0.88         7.48 o                         
  -6  -3   1         46.57         36.30         3.84 o                         
  -5  -3   1         42.58         32.73         5.33 o                         
  -4  -3   1          9.95         17.68         3.03 o                         
  -3  -3   1         50.54         60.42         3.76 o                         
  -2  -3   1        134.29        130.98         2.78 o                         
  -1  -3   1        209.00        221.44         4.28 o                         
   0  -3   1         78.57         90.32         2.67 o                         
   1  -3   1        267.91        254.80         4.84 o                         
   2  -3   1        119.19        111.98         2.88 o                         
   3  -3   1         15.10         21.92         2.65 o                         
   4  -3   1         19.16         32.67         6.46 o                         
   5  -3   1          5.25          2.95         3.37 o                         
   6  -3   1          6.23          5.45         2.63 o                         
   7  -3   1          3.49          1.95         1.69 o                         
  -8  -2   1          6.77          5.05         5.59 o                         
  -7  -2   1         47.91         33.16         3.98 o                         
  -6  -2   1         26.89         30.28         3.95 o                         
  -5  -2   1        415.66        413.12        19.74 o                         
  -4  -2   1        203.59        204.22         6.94 o                         
  -3  -2   1        520.30        593.43        21.02 o                         
  -2  -2   1        266.16        248.54         7.71 o                         
  -1  -2   1        187.72        175.90         3.50 o                         
   0  -2   1        297.88        306.10         4.63 o                         
   1  -2   1        797.90        724.56         7.62 o                         
   2  -2   1         64.04         57.89         6.19 o                         
   3  -2   1         48.85         59.12         3.87 o                         
   4  -2   1         16.81         24.27         2.91 o                         
   5  -2   1         80.48         74.94         5.11 o                         
   6  -2   1         99.35         95.30         7.47 o                         
   7  -2   1          1.39          3.59         1.82 o                         
   8  -2   1          2.58         -3.48         3.48 o                         
  -8  -1   1          2.69          6.17         3.76 o                         
  -7  -1   1         17.51         20.21         2.50 o                         
  -6  -1   1        111.02        115.59         5.57 o                         
  -5  -1   1        123.31        122.19         4.53 o                         
  -4  -1   1        778.42        894.21        10.48 o                         
  -3  -1   1        477.39        474.68         7.05 o                         
  -2  -1   1       3278.74       2989.61        52.54 o                         
  -1  -1   1       4242.57       3802.04        26.15 o                         
   0  -1   1       1921.48       1931.46        24.42 o                         
   1  -1   1       1615.01       1463.85        24.44 o                         
   2  -1   1        496.36        487.61         7.48 o                         
   3  -1   1        190.75        208.74         4.96 o                         
   4  -1   1         22.97         27.98         2.09 o                         
   5  -1   1         31.04         35.38         2.62 o                         
   6  -1   1         25.48         21.04         3.04 o                         
   7  -1   1          7.46         10.61         2.46 o                         
   8  -1   1          0.00         -2.12         2.12 o                         
  -8   0   1         21.94         19.13         3.19 o                         
  -7   0   1         11.21         12.11         2.36 o                         
  -6   0   1         63.90         69.13         5.91 o                         
  -5   0   1        192.33        185.29         4.73 o                         
  -4   0   1         13.21         19.35         1.90 o                         
  -3   0   1          6.87          9.14         1.00 o                         
  -2   0   1       2529.11       2342.80        10.66 o                         
   1   0   1        309.16        238.10         3.30 o                         
   2   0   1       1929.45       1761.28        11.05 o                         
   3   0   1         41.48         39.29         1.89 o                         
   4   0   1          1.33          0.49         0.87 o                         
   5   0   1         12.63          9.70         2.06 o                         
   6   0   1         55.26         57.90         3.61 o                         
   7   0   1          5.38          3.21         1.48 o                         
   8   0   1          0.73          3.82         2.78 o                         
  -8   1   1          2.68          2.32         1.80 o                         
  -7   1   1         17.49         13.26         3.06 o                         
  -6   1   1        111.06        111.26         4.70 o                         
  -5   1   1        123.32        118.61         3.81 o                         
  -4   1   1        778.72        866.45         9.75 o                         
  -3   1   1        476.95        465.33         5.82 o                         
  -2   1   1       3276.58       2963.56        22.46 o                         
  -1   1   1       4243.31       3775.18        20.97 o                         
   0   1   1       1921.34       1895.48         9.85 o                         
   1   1   1       1616.00       1447.54         9.73 o                         
   2   1   1        496.15        477.42         5.20 o                         
   3   1   1        190.14        202.33         4.16 o                         
   4   1   1         22.95         24.65         1.80 o                         
   5   1   1         31.03         29.95         2.64 o                         
   6   1   1         25.51         23.03         2.36 o                         
   7   1   1          7.43          7.07         1.54 o                         
   8   1   1          0.00         -0.61         2.14 o                         
  -8   2   1          6.77          5.50         2.42 o                         
  -7   2   1         47.91         42.20         3.70 o                         
  -6   2   1         26.85         27.52         2.17 o                         
  -5   2   1        415.67        419.40        12.09 o                         
  -4   2   1        203.88        178.03        12.58 o                         
  -3   2   1        520.12        574.75         9.97 o                         
  -2   2   1        265.98        249.10         6.44 o                         
  -1   2   1        187.63        168.87         5.10 o                         
   0   2   1        298.63        306.33         8.05 o                         
   1   2   1        797.68        728.05         9.31 o                         
   2   2   1         64.07         57.95         2.46 o                         
   3   2   1         48.81         53.32         2.41 o                         
   4   2   1         16.78         18.19         1.15 o                         
   5   2   1         80.65         82.66         3.55 o                         
   6   2   1         99.27        105.81         4.59 o                         
   7   2   1          1.39          0.89         1.58 o                         
   8   2   1          2.57          2.10         2.24 o                         
  -8   3   1         26.74         42.55        12.15 o                         
  -7   3   1          5.12          7.23         3.05 o                         
  -6   3   1         46.53         46.12         5.41 o                         
  -5   3   1         42.62         37.17         4.04 o                         
  -4   3   1          9.93         14.26         2.67 o                         
  -3   3   1         50.56         60.09         5.26 o                         
  -2   3   1        134.18        144.89         7.21 o                         
  -1   3   1        208.95        214.82         7.21 o                         
   0   3   1         78.56         83.46         4.25 o                         
   1   3   1        267.98        251.19         8.35 o                         
   2   3   1        119.04        111.24         6.28 o                         
   3   3   1         15.14         24.49         3.67 o                         
   4   3   1         19.13         17.72         2.82 o                         
   5   3   1          5.25          3.34         2.05 o                         
   6   3   1          6.22          2.65         1.16 o                         
   7   3   1          3.48          3.97         2.29 o                         
  -7   4   1          9.70         16.75         5.26 o                         
  -6   4   1         14.04         13.78         6.95 o                         
  -5   4   1          6.94          6.95         2.85 o                         
  -4   4   1         43.51         47.07         5.40 o                         
  -3   4   1         13.59         12.77         3.24 o                         
  -2   4   1         54.89         59.22         8.46 o                         
  -1   4   1          1.52         -0.19         1.69 o                         
   0   4   1         36.97         50.84         4.00 o                         
   1   4   1         23.84         23.69         3.89 o                         
   2   4   1         50.51         56.28         6.15 o                         
   3   4   1         29.47         29.60         4.17 o                         
   4   4   1          9.19          4.97         4.75 o                         
   5   4   1          1.17         -1.31         2.38 o                         
   6   4   1          1.25         -1.10         3.32 o                         
   7   4   1          6.15          3.48         4.77 o                         
  -6   5   1          1.07          7.22         6.15 o                         
  -5   5   1         21.05         24.85         8.62 o                         
  -4   5   1          6.33         14.05         6.44 o                         
  -3   5   1         25.96         27.10         7.29 o                         
  -2   5   1          2.09          9.11         4.93 o                         
  -1   5   1         15.48         19.62         5.84 o                         
   0   5   1         15.40         15.64         3.29 o                         
   1   5   1          5.41         11.15         3.60 o                         
   2   5   1          5.37          2.65         2.97 o                         
   3   5   1          0.01         -0.72         2.81 o                         
   4   5   1          9.17         11.82         4.74 o                         
   5   5   1          2.58          7.02         4.25 o                         
   6   5   1          4.20         -2.30         3.58 o                         
  -4   6   1          8.33          2.68         5.95 o                         
  -3   6   1          3.52         15.20         6.19 o                         
  -2   6   1         23.10         21.71         7.76 o                         
  -1   6   1         27.57         25.12         7.06 o                         
   1   6   1          3.70          9.22         4.73 o                         
   2   6   1          1.74          0.25         2.59 o                         
   3   6   1          2.14          0.94         4.33 o                         
   4   6   1          0.53         -2.46         5.94 o                         
  -4  -6   2          0.93         -1.97         5.33 o                         
  -3  -6   2          3.76         -0.58         2.47 o                         
  -2  -6   2          0.81          1.07         3.09 o                         
  -1  -6   2         10.14          7.18         2.47 o                         
   0  -6   2          0.58         -1.54         2.48 o                         
   1  -6   2          3.59          4.34         3.14 o                         
   2  -6   2          0.84          3.40         1.96 o                         
   3  -6   2          0.89          6.46         3.87 o                         
   4  -6   2          0.12         -1.89         3.31 o                         
  -6  -5   2          0.04         -1.03         4.66 o                         
  -5  -5   2         37.89         37.82         6.78 o                         
  -4  -5   2          4.19          2.56         2.95 o                         
  -3  -5   2         16.92         11.92         1.97 o                         
  -2  -5   2          7.87          6.24         1.27 o                         
  -1  -5   2         54.86         57.61         2.99 o                         
   0  -5   2         37.70         37.34         2.71 o                         
   1  -5   2         10.18          8.90         1.70 o                         
   2  -5   2          2.64          0.32         1.00 o                         
   3  -5   2          1.52          0.92         1.27 o                         
   4  -5   2          1.36         -3.45         3.45 o                         
   5  -5   2          1.02          0.26         2.99 o                         
   6  -5   2          0.38          6.99         4.21 o                         
  -7  -4   2          9.88          9.59         3.44 o                         
  -6  -4   2         10.14         11.02         4.16 o                         
  -5  -4   2         12.08          7.93         2.66 o                         
  -4  -4   2          9.54          8.38         2.43 o                         
  -3  -4   2         13.63         19.32         3.12 o                         
  -2  -4   2          5.39          4.40         0.99 o                         
  -1  -4   2          2.05          2.42         0.75 o                         
   0  -4   2         25.95         29.01         1.79 o                         
   1  -4   2         26.53         28.48         1.85 o                         
   2  -4   2          1.32          1.34         0.84 o                         
   3  -4   2          1.07          2.27         1.73 o                         
   4  -4   2          4.05          4.79         4.10 o                         
   5  -4   2          2.71          5.62         3.43 o                         
   6  -4   2          6.75          7.85         4.42 o                         
   7  -4   2          0.87         -1.07         6.32 o                         
  -8  -3   2         15.02         14.98         4.79 o                         
  -7  -3   2         42.03         31.74         5.65 o                         
  -6  -3   2         51.19         41.86         4.89 o                         
  -5  -3   2         37.34         38.74         5.58 o                         
  -4  -3   2         38.94         39.51         3.30 o                         
  -3  -3   2         59.17         60.14         3.64 o                         
  -2  -3   2        117.10        116.60         3.14 o                         
  -1  -3   2         25.94         29.65         1.56 o                         
   0  -3   2         24.48         26.23         1.59 o                         
   1  -3   2         53.89         56.49         2.40 o                         
   2  -3   2         71.58         70.12         2.78 o                         
   3  -3   2          2.32          3.25         1.27 o                         
   4  -3   2          8.21          8.50         2.19 o                         
   5  -3   2         27.14         30.72         4.51 o                         
   6  -3   2          6.23          5.27         1.85 o                         
   7  -3   2          6.08          8.77         2.75 o                         
  -8  -2   2          3.26         -1.74         2.59 o                         
  -7  -2   2         45.33         28.03         4.46 o                         
  -6  -2   2        104.78         86.06         7.73 o                         
  -5  -2   2        224.53        214.86         8.13 o                         
  -4  -2   2         59.56         81.11         6.47 o                         
  -3  -2   2        816.60        913.29        23.62 o                         
  -2  -2   2         53.90         49.75         3.25 o                         
  -1  -2   2        396.83        383.84         5.67 o                         
   0  -2   2        137.02        146.27         3.26 o                         
   1  -2   2        332.64        316.37         9.18 o                         
   2  -2   2        104.46         92.39         2.90 o                         
   3  -2   2         52.05         50.08         6.07 o                         
   4  -2   2         16.30         18.93         1.83 o                         
   5  -2   2          8.47          6.57         1.98 o                         
   6  -2   2         32.42         25.54         4.37 o                         
   7  -2   2          0.47          4.17         2.50 o                         
   8  -2   2          0.35          2.57         6.03 o                         
  -8  -1   2         10.16          9.17         3.60 o                         
  -7  -1   2         89.85         96.33         4.70 o                         
  -6  -1   2         96.95         88.06         5.38 o                         
  -5  -1   2         39.24         39.29         2.76 o                         
  -4  -1   2        539.93        620.49        14.31 o                         
  -3  -1   2        254.37        284.52         7.43 o                         
  -2  -1   2       1062.06        924.70        11.26 o                         
  -1  -1   2       2030.27       1783.96         8.98 o                         
   0  -1   2       1073.16       1099.64        26.32 o                         
   1  -1   2       1463.66       1277.49        18.49 o                         
   2  -1   2         94.45         87.21         3.04 o                         
   3  -1   2         81.19         84.45         3.31 o                         
   4  -1   2         65.28         68.54         3.29 o                         
   5  -1   2          4.73          4.21         1.34 o                         
   6  -1   2         26.20         23.73         2.81 o                         
   7  -1   2          3.19          6.19         3.03 o                         
   8  -1   2          1.76          2.44         1.89 o                         
  -9   0   2          1.28          1.54         3.11 o                         
  -8   0   2         20.46         18.67         3.80 o                         
  -7   0   2         39.13         39.21         3.60 o                         
  -6   0   2        104.98        107.83         6.90 o                         
  -5   0   2         36.56         33.71         2.77 o                         
  -4   0   2         67.28         69.69         2.73 o                         
  -3   0   2        128.09        132.16         3.14 o                         
  -2   0   2        957.42        828.23         7.99 o                         
  -1   0   2         38.04         31.70         2.07 o                         
   1   0   2         24.38         22.30         1.60 o                         
   2   0   2        441.67        391.22         4.83 o                         
   3   0   2        442.62        432.88         6.11 o                         
   4   0   2        100.44        138.77         4.67 o                         
   5   0   2         42.83         51.76         3.33 o                         
   6   0   2          3.67          3.99         1.13 o                         
   7   0   2         19.57         16.71         2.06 o                         
   8   0   2          1.08         -1.22         2.10 o                         
  -8   1   2         10.14          9.41         2.22 o                         
  -7   1   2         89.92         86.47         5.40 o                         
  -6   1   2         96.92         87.40         4.83 o                         
  -5   1   2         39.22         38.42         2.64 o                         
  -4   1   2        539.65        646.36         8.95 o                         
  -3   1   2        254.32        268.10         5.00 o                         
  -2   1   2       1063.26        896.67         8.95 o                         
  -1   1   2       2029.29       1766.04        10.28 o                         
   0   1   2       1073.15       1044.50        11.91 o                         
   1   1   2       1463.43       1296.21        17.49 o                         
   2   1   2         94.47         85.34         2.70 o                         
   3   1   2         81.21         81.16         2.85 o                         
   4   1   2         65.27         65.94         2.94 o                         
   5   1   2          4.75          5.53         1.21 o                         
   6   1   2         26.22         22.28         2.23 o                         
   7   1   2          3.17          4.73         1.35 o                         
   8   1   2          1.76          4.84         2.31 o                         
  -8   2   2          3.27          6.98         4.92 o                         
  -7   2   2         45.30         42.40         3.70 o                         
  -6   2   2        104.89         95.21         3.99 o                         
  -5   2   2        224.37        211.68         8.01 o                         
  -4   2   2         59.39         62.61         5.18 o                         
  -3   2   2        816.62        799.28        40.61 o                         
  -2   2   2         53.84         51.67         3.23 o                         
  -1   2   2        397.34        374.61        14.59 o                         
   0   2   2        136.62        143.16         3.57 o                         
   1   2   2        332.39        316.70         6.32 o                         
   2   2   2        104.67         98.56         3.78 o                         
   3   2   2         52.06         56.71         3.11 o                         
   4   2   2         16.25         17.85         2.18 o                         
   5   2   2          8.51          6.79         1.04 o                         
   6   2   2         32.40         29.86         2.23 o                         
   7   2   2          0.48         -1.54         2.48 o                         
   8   2   2          0.35         -2.71         2.71 o                         
  -8   3   2         15.00         24.29         5.50 o                         
  -7   3   2         42.01         29.98         5.76 o                         
  -6   3   2         51.23         50.48         8.08 o                         
  -5   3   2         37.33         33.86         8.63 o                         
  -4   3   2         38.98         43.31         5.57 o                         
  -3   3   2         59.23         63.39         6.37 o                         
  -2   3   2        116.96        127.83         5.18 o                         
  -1   3   2         25.99         30.30         5.60 o                         
   0   3   2         24.50         28.64         2.31 o                         
   1   3   2         53.82         58.17         3.40 o                         
   2   3   2         71.68         74.37         3.87 o                         
   3   3   2          2.35          3.82         1.31 o                         
   4   3   2          8.23          8.40         1.52 o                         
   5   3   2         27.10         22.18         2.41 o                         
   6   3   2          6.22          4.33         1.61 o                         
   7   3   2          6.09          4.30         2.85 o                         
  -7   4   2          9.89         11.61         4.71 o                         
  -6   4   2         10.15         11.26         5.50 o                         
  -5   4   2         12.08         11.70         4.28 o                         
  -4   4   2          9.51         18.17         4.62 o                         
  -3   4   2         13.62         25.83         5.09 o                         
  -2   4   2          5.39          4.33         1.49 o                         
  -1   4   2          2.04          2.41         1.81 o                         
   0   4   2         26.03         32.95         3.20 o                         
   1   4   2         26.48         27.71         4.05 o                         
   2   4   2          1.32         -0.75         1.91 o                         
   3   4   2          1.07          1.56         2.08 o                         
   4   4   2          4.03          7.51         2.83 o                         
   5   4   2          2.70          4.14         2.73 o                         
   6   4   2          6.75          8.02         3.86 o                         
   7   4   2          0.87          0.89         2.68 o                         
  -6   5   2          0.04         -5.84         5.84 o                         
  -5   5   2         37.89         37.90         7.33 o                         
  -4   5   2          4.20          2.66         4.36 o                         
  -3   5   2         16.94         14.84         5.81 o                         
  -2   5   2          7.89          4.51         3.90 o                         
  -1   5   2         54.82         54.48         6.02 o                         
   0   5   2         37.70         46.51         5.25 o                         
   1   5   2         10.18         11.74         3.20 o                         
   2   5   2          2.63          0.33         2.32 o                         
   3   5   2          1.53          1.78         2.84 o                         
   4   5   2          1.36         -4.03         4.03 o                         
   5   5   2          1.02          0.70         2.79 o                         
   6   5   2          0.38          7.44         4.75 o                         
  -4   6   2          0.93         -5.59         5.59 o                         
  -3   6   2          3.76         -1.46         5.83 o                         
  -2   6   2          0.81         -1.02         3.97 o                         
  -1   6   2         10.13         10.93         5.84 o                         
   0   6   2          0.58         -4.76         4.76 o                         
   1   6   2          3.60          0.91         2.61 o                         
   2   6   2          0.84         -1.47         2.89 o                         
   3   6   2          0.88          4.64         3.76 o                         
   4   6   2          0.12         -0.33         4.00 o                         
  -4  -6   3          0.92          1.01         2.47 o                         
  -3  -6   3          4.29          5.78         3.15 o                         
  -2  -6   3          7.88          4.11         2.81 o                         
  -1  -6   3          0.33          1.92         2.06 o                         
   0  -6   3          3.01          0.86         2.37 o                         
   1  -6   3          2.03          5.66         2.59 o                         
   2  -6   3          1.86          8.44         2.99 o                         
   3  -6   3          5.17          7.77         4.27 o                         
   4  -6   3          3.70         10.65         4.48 o                         
  -6  -5   3          1.57          0.74         3.15 o                         
  -5  -5   3          1.02          5.92        10.94 o                         
  -4  -5   3          5.06          3.24         2.12 o                         
  -3  -5   3         10.13          6.30         1.41 o                         
  -2  -5   3          0.59          1.12         1.02 o                         
  -1  -5   3         18.21         15.42         1.79 o                         
   0  -5   3         26.83         31.84         2.95 o                         
   1  -5   3          2.82          3.88         1.69 o                         
   2  -5   3          4.08          5.69         1.40 o                         
   3  -5   3          1.46          0.20         1.41 o                         
   4  -5   3          4.58          1.15         5.05 o                         
   5  -5   3          5.93          5.69         3.59 o                         
  -7  -4   3         21.65         15.63        14.07 o                         
  -6  -4   3          7.34          5.97         2.88 o                         
  -5  -4   3          6.05          4.11         2.05 o                         
  -4  -4   3          2.13          6.02         2.21 o                         
  -3  -4   3         10.66         10.54         1.65 o                         
  -2  -4   3          3.77          2.94         0.76 o                         
  -1  -4   3         27.11         26.93         1.73 o                         
   0  -4   3         51.06         60.70         3.07 o                         
   1  -4   3         22.94         21.09         2.03 o                         
   2  -4   3          1.80          1.30         0.83 o                         
   3  -4   3         15.19         21.04         3.34 o                         
   4  -4   3          4.56          4.96         3.38 o                         
   5  -4   3          1.36          1.38         4.29 o                         
   6  -4   3          5.75          6.99         5.78 o                         
  -8  -3   3         25.73         22.70         5.44 o                         
  -7  -3   3          7.17          7.54         7.46 o                         
  -6  -3   3         19.18         10.31         1.80 o                         
  -5  -3   3          4.76          2.57         1.79 o                         
  -4  -3   3          0.15         -0.07         1.26 o                         
  -3  -3   3         80.26         80.64         3.73 o                         
  -2  -3   3          2.52          1.80         0.54 o                         
  -1  -3   3         24.06         20.44         1.28 o                         
   0  -3   3         59.22         74.44         3.13 o                         
   1  -3   3         85.23         84.44         3.30 o                         
   2  -3   3         53.36         53.36         2.50 o                         
   3  -3   3         19.21         14.43         2.58 o                         
   4  -3   3         21.99         20.55         2.93 o                         
   5  -3   3         42.35         43.74         5.23 o                         
   6  -3   3          4.17          3.15         1.68 o                         
   7  -3   3          1.78          0.86         1.69 o                         
  -8  -2   3          1.93         -0.58         5.31 o                         
  -7  -2   3          4.96          9.64         4.13 o                         
  -6  -2   3          6.43          5.46         3.61 o                         
  -5  -2   3          9.24          7.27         2.40 o                         
  -4  -2   3         12.19         14.53         2.02 o                         
  -3  -2   3        122.28        118.55         5.46 o                         
  -2  -2   3         51.36         47.80         1.71 o                         
  -1  -2   3        103.12        104.84         3.13 o                         
   0  -2   3         50.74         50.80         2.46 o                         
   1  -2   3         54.04         53.48         3.89 o                         
   2  -2   3          3.62          2.30         0.84 o                         
   3  -2   3         19.50         22.96         1.87 o                         
   4  -2   3          1.15          2.16         0.92 o                         
   5  -2   3          8.44          6.40         1.37 o                         
   6  -2   3         18.50         15.54         2.19 o                         
   7  -2   3         15.78         19.70         4.60 o                         
   8  -2   3          3.96         -7.77         7.77 o                         
  -8  -1   3          2.28         -2.82         3.30 o                         
  -7  -1   3          3.12         12.40         1.78 o                         
  -6  -1   3         28.85         19.49         3.14 o                         
  -5  -1   3         35.53         27.00         3.76 o                         
  -3  -1   3        191.39        198.51         6.21 o                         
  -2  -1   3       1098.45       1000.15         9.61 o                         
  -1  -1   3        812.70        760.01         6.72 o                         
   0  -1   3         49.99         51.80         2.74 o                         
   1  -1   3         37.53         65.64         6.03 o                         
   2  -1   3        122.08        125.97         3.26 o                         
   3  -1   3         57.18         55.86         2.39 o                         
   4  -1   3         42.06         43.36         2.82 o                         
   5  -1   3         29.24         26.25         2.52 o                         
   6  -1   3         17.05         18.20         2.55 o                         
   7  -1   3          4.37          3.77         2.07 o                         
   8  -1   3          4.05         13.20         8.02 o                         
  -9   0   3          3.67          1.60         5.76 o                         
  -8   0   3         48.64         52.19         7.56 o                         
  -7   0   3          1.24          7.04         2.50 o                         
  -6   0   3         96.99         88.89         4.97 o                         
  -5   0   3          3.98          2.80         1.46 o                         
  -4   0   3         88.15         95.96         4.33 o                         
  -3   0   3         20.47         20.57         1.41 o                         
  -2   0   3       1609.78       1401.53        12.01 o                         
  -1   0   3       2566.62       2168.22        17.54 o                         
   0   0   3         19.07         21.48         1.90 o                         
   1   0   3         24.67        107.75        21.98 o                         
   2   0   3         71.34         75.94         2.75 o                         
   3   0   3        392.90        411.34         6.97 o                         
   4   0   3         56.74         80.59         3.67 o                         
   5   0   3         32.58         31.46         2.69 o                         
   6   0   3          0.08          1.47         1.27 o                         
   7   0   3          9.33          6.97         2.28 o                         
   8   0   3          1.46          0.29         2.48 o                         
  -8   1   3          2.29         -0.03         2.05 o                         
  -7   1   3          3.14         12.82         2.74 o                         
  -6   1   3         28.79         26.98         2.86 o                         
  -5   1   3         35.59         39.95         2.72 o                         
  -3   1   3        191.24        194.62         5.69 o                         
  -2   1   3       1099.75       1012.95        10.57 o                         
  -1   1   3        811.96        749.35        11.12 o                         
   0   1   3         49.99         51.34         3.02 o                         
   1   1   3         37.50         36.21         2.58 o                         
   2   1   3        122.08        122.96         3.65 o                         
   3   1   3         57.42         59.59         3.04 o                         
   4   1   3         42.10         46.35         3.01 o                         
   5   1   3         29.18         30.05         2.80 o                         
   6   1   3         17.06         16.56         2.59 o                         
   7   1   3          4.37          6.06         2.09 o                         
   8   1   3          4.06         10.14         3.24 o                         
  -8   2   3          1.93          3.55         6.31 o                         
  -7   2   3          4.95          3.84         2.31 o                         
  -6   2   3          6.42          2.50         2.08 o                         
  -5   2   3          9.26         17.97         4.34 o                         
  -4   2   3         12.14         21.23         2.28 o                         
  -3   2   3        122.18        127.58         4.02 o                         
  -2   2   3         51.33         53.76         3.00 o                         
  -1   2   3        103.02         99.13         4.36 o                         
   0   2   3         50.53         46.05         2.16 o                         
   1   2   3         53.94         52.30         2.54 o                         
   2   2   3          3.63          3.52         1.24 o                         
   3   2   3         19.50         26.47         2.41 o                         
   4   2   3          1.13          1.95         1.10 o                         
   5   2   3          8.42          8.47         1.34 o                         
   6   2   3         18.46         19.84         3.48 o                         
   7   2   3         15.80         28.81         4.80 o                         
   8   2   3          3.97          7.06         3.14 o                         
  -8   3   3         25.75         39.02         7.04 o                         
  -7   3   3          7.18          5.76         3.65 o                         
  -6   3   3         19.16         18.19         4.84 o                         
  -5   3   3          4.76          9.29         3.52 o                         
  -4   3   3          0.15          1.95         2.55 o                         
  -3   3   3         80.24         77.58         3.72 o                         
  -2   3   3          2.54          4.65         1.75 o                         
  -1   3   3         24.14         25.48         2.84 o                         
   0   3   3         59.19         69.83         3.18 o                         
   1   3   3         85.21         89.08         4.22 o                         
   2   3   3         53.50         54.78         3.48 o                         
   3   3   3         19.18         23.29         2.46 o                         
   4   3   3         22.03         19.91         2.37 o                         
   5   3   3         42.30         43.76         3.60 o                         
   6   3   3          4.18          1.15         2.43 o                         
   7   3   3          1.79          2.92         2.58 o                         
  -7   4   3         21.65         22.66         5.69 o                         
  -6   4   3          7.33          6.60         3.88 o                         
  -5   4   3          6.07          8.81         4.01 o                         
  -4   4   3          2.14          4.64         3.24 o                         
  -3   4   3         10.64         10.01         2.10 o                         
  -2   4   3          3.76          3.97         1.78 o                         
  -1   4   3         27.07         29.86         3.66 o                         
   0   4   3         51.11         57.94         4.85 o                         
   1   4   3         22.87         20.98         2.62 o                         
   2   4   3          1.80          0.61         1.40 o                         
   3   4   3         15.17         18.69         2.48 o                         
   4   4   3          4.55          3.67         1.74 o                         
   5   4   3          1.35          3.25         2.61 o                         
   6   4   3          5.76          2.97         2.57 o                         
  -6   5   3          1.57          3.81         4.09 o                         
  -5   5   3          1.02          1.29         3.64 o                         
  -4   5   3          5.07         11.37         4.35 o                         
  -3   5   3         10.12         13.23         4.43 o                         
  -2   5   3          0.59          1.80         1.56 o                         
  -1   5   3         18.20         17.56         3.91 o                         
   0   5   3         26.85         33.14         4.37 o                         
   1   5   3          2.82          1.92         1.81 o                         
   2   5   3          4.09          3.78         2.61 o                         
   3   5   3          1.46          1.09         2.59 o                         
   4   5   3          4.58          2.00         2.70 o                         
   5   5   3          5.93          8.80         4.87 o                         
  -4   6   3          0.91          0.19         4.78 o                         
  -3   6   3          4.30          2.97         4.54 o                         
  -2   6   3          7.88          8.77         5.22 o                         
  -1   6   3          0.33          0.02         2.72 o                         
   0   6   3          3.01          6.12         4.38 o                         
   1   6   3          2.02          3.83         2.86 o                         
   2   6   3          1.87          4.03         3.06 o                         
   3   6   3          5.17          5.43         3.94 o                         
   4   6   3          3.70         -1.94         3.87 o                         
  -4  -6   4          0.71          2.45         2.89 o                         
  -3  -6   4         11.18          8.06         3.67 o                         
  -2  -6   4          3.13          2.47         2.82 o                         
  -1  -6   4         30.63         29.10         4.18 o                         
   0  -6   4          9.18          9.05         2.82 o                         
   1  -6   4          0.40          5.00         2.53 o                         
   2  -6   4          2.52          2.77         1.85 o                         
   3  -6   4          1.72          0.46         3.62 o                         
  -6  -5   4          0.19          2.59         4.56 o                         
  -5  -5   4          6.91         10.99         3.93 o                         
  -4  -5   4          3.41          3.29         2.87 o                         
  -3  -5   4          0.39          1.21         1.83 o                         
  -2  -5   4          4.28          1.70         1.82 o                         
  -1  -5   4          2.85          1.73         2.27 o                         
   0  -5   4         26.10         26.02         2.93 o                         
   1  -5   4         16.55         18.96         4.62 o                         
   2  -5   4          3.48          8.04         2.01 o                         
   3  -5   4          2.66          2.45         0.97 o                         
   4  -5   4          0.79          1.74         4.70 o                         
   5  -5   4          3.67          5.81         3.51 o                         
  -7  -4   4          5.32          5.59         6.16 o                         
  -6  -4   4          0.76         -0.54         1.63 o                         
  -5  -4   4          3.99          0.14         1.02 o                         
  -4  -4   4          7.12          5.94         1.12 o                         
  -3  -4   4          6.51          4.03         1.80 o                         
  -2  -4   4          8.21          5.91         1.14 o                         
  -1  -4   4         21.56         20.06         2.01 o                         
   0  -4   4         14.03         18.19         2.18 o                         
   1  -4   4         13.06         15.18         2.05 o                         
   2  -4   4         14.00         13.27         1.69 o                         
   3  -4   4         24.29         18.12         1.71 o                         
   4  -4   4          7.07          6.12         2.90 o                         
   5  -4   4          1.27          6.35         4.99 o                         
   6  -4   4          8.91          7.65         5.14 o                         
  -8  -3   4          8.38         13.78         4.58 o                         
  -7  -3   4          0.54         -2.83         2.83 o                         
  -6  -3   4          0.21         -2.22         2.22 o                         
  -5  -3   4          2.62          1.68         1.28 o                         
  -4  -3   4         11.62         12.31         1.63 o                         
  -3  -3   4         34.62         29.32         2.02 o                         
  -2  -3   4         18.33         18.43         1.29 o                         
  -1  -3   4         43.51         44.47         2.35 o                         
   0  -3   4        128.58        153.94         4.57 o                         
   1  -3   4        143.61        152.90         4.77 o                         
   2  -3   4         10.77         12.44         1.67 o                         
   3  -3   4          1.81          2.49         0.97 o                         
   4  -3   4         28.67         36.83         6.80 o                         
   5  -3   4        106.37        123.72         9.35 o                         
   6  -3   4         63.88         56.56         5.38 o                         
   7  -3   4          8.24          0.47         2.11 o                         
  -8  -2   4          0.10         10.86         3.75 o                         
  -7  -2   4          7.81         13.76         5.18 o                         
  -6  -2   4          2.22          0.85         2.64 o                         
  -5  -2   4          4.12          3.40         2.41 o                         
  -4  -2   4         26.00         25.03         2.59 o                         
  -3  -2   4         18.96         12.70         1.65 o                         
  -2  -2   4        104.29         94.80         3.14 o                         
  -1  -2   4         15.31         15.12         1.59 o                         
   0  -2   4        269.47        283.53         5.54 o                         
   1  -2   4        136.36        139.26         6.33 o                         
   2  -2   4         81.30         80.42         2.96 o                         
   4  -2   4         28.09         32.90         2.32 o                         
   5  -2   4         81.17         73.23         5.86 o                         
   6  -2   4         23.86         25.03         2.68 o                         
   7  -2   4         29.86         36.99         6.09 o                         
   8  -2   4          9.14          8.60         3.41 o                         
  -8  -1   4          9.17          9.04         4.36 o                         
  -7  -1   4         14.94         14.68         2.73 o                         
  -6  -1   4         15.75         12.79         2.55 o                         
  -5  -1   4          5.08          4.11         1.56 o                         
  -4  -1   4         59.27         61.51         3.60 o                         
  -3  -1   4          9.74         11.40         1.63 o                         
  -2  -1   4        975.74        876.93        11.41 o                         
  -1  -1   4        861.94        762.50         6.68 o                         
   0  -1   4        378.96        402.78         7.13 o                         
   1  -1   4         21.19         23.59         2.43 o                         
   2  -1   4          6.65          5.26         1.16 o                         
   3  -1   4        449.29        437.05         6.36 o                         
   4  -1   4         59.76         57.92         2.54 o                         
   5  -1   4         11.58          8.05         1.90 o                         
   6  -1   4         14.48         16.33         2.51 o                         
   7  -1   4         36.06         38.10         5.02 o                         
   8  -1   4         34.11         46.86         7.64 o                         
  -9   0   4          0.15          4.11         7.34 o                         
  -8   0   4          0.01         -0.10         2.38 o                         
  -7   0   4         15.32         15.85         3.94 o                         
  -6   0   4          9.76         13.06         1.83 o                         
  -5   0   4          3.92          3.55         1.87 o                         
  -4   0   4          0.05         -0.12         0.93 o                         
  -3   0   4         26.19         40.46         4.21 o                         
  -2   0   4        683.02        580.86         9.13 o                         
  -1   0   4       3949.70       3429.97        30.07 o                         
   0   0   4          0.06         -0.74         1.17 o                         
   1   0   4        170.69        194.00        10.17 o                         
   2   0   4        108.71        106.85         3.21 o                         
   3   0   4        228.97        239.63         5.56 o                         
   4   0   4        125.08        127.17         4.67 o                         
   5   0   4          0.22          3.00         1.29 o                         
   6   0   4          8.90          7.44         1.88 o                         
   7   0   4          0.07          4.59         2.55 o                         
   8   0   4          0.45         -4.07         4.07 o                         
  -8   1   4          9.16          9.71         2.84 o                         
  -7   1   4         14.99         13.38         2.75 o                         
  -6   1   4         15.72         13.99         2.64 o                         
  -5   1   4          5.09          4.96         1.52 o                         
  -4   1   4         59.27         58.62         3.82 o                         
  -3   1   4          9.66         16.30         2.08 o                         
  -2   1   4        976.43        886.55        13.24 o                         
  -1   1   4        861.00        761.37         6.48 o                         
   0   1   4        379.20        409.22         9.76 o                         
   1   1   4         21.16         22.79         2.20 o                         
   2   1   4          6.72          5.51         1.18 o                         
   3   1   4        449.19        454.60         8.33 o                         
   4   1   4         59.84         64.44         3.60 o                         
   5   1   4         11.57         10.73         1.99 o                         
   6   1   4         14.47         12.77         2.33 o                         
   7   1   4         36.06         46.64         5.51 o                         
   8   1   4         34.10         46.18         5.94 o                         
  -8   2   4          0.11          0.30         2.71 o                         
  -7   2   4          7.81         13.47         2.63 o                         
  -6   2   4          2.22          2.07         1.48 o                         
  -5   2   4          4.13          4.00         1.14 o                         
  -4   2   4         25.98         25.28         1.84 o                         
  -3   2   4         19.00         20.64         1.99 o                         
  -2   2   4        104.26         97.07         4.32 o                         
  -1   2   4         15.25         17.71         2.17 o                         
   0   2   4        269.35        284.40         5.60 o                         
   1   2   4        136.71        135.07         4.10 o                         
   2   2   4         81.20         76.42         4.41 o                         
   3   2   4          2.09         15.30         2.15 o                         
   4   2   4         28.04         30.30         2.86 o                         
   5   2   4         81.21         71.46         3.38 o                         
   6   2   4         23.93         23.83         2.43 o                         
   7   2   4         29.83         38.95         5.64 o                         
   8   2   4          9.14         10.10         3.51 o                         
  -8   3   4          8.37          4.81         3.87 o                         
  -7   3   4          0.54          0.87         3.22 o                         
  -6   3   4          0.21          0.80         3.49 o                         
  -5   3   4          2.61          0.06         6.58 o                         
  -4   3   4         11.61         13.95         1.75 o                         
  -3   3   4         34.57         37.26         2.81 o                         
  -2   3   4         18.42         17.93         2.45 o                         
  -1   3   4         43.58         42.69         3.15 o                         
   0   3   4        128.54        148.10         4.92 o                         
   1   3   4        143.64        150.77         5.61 o                         
   2   3   4         10.82         13.66         1.97 o                         
   3   3   4          1.80          3.67         1.57 o                         
   4   3   4         28.63         44.72         3.68 o                         
   5   3   4        106.36        122.19         6.13 o                         
   6   3   4         63.90         66.59         6.89 o                         
   7   3   4          8.25          5.07         2.98 o                         
  -7   4   4          5.32          7.35         8.01 o                         
  -6   4   4          0.76         -0.77         3.20 o                         
  -5   4   4          4.00          2.50         3.50 o                         
  -4   4   4          7.13          9.89         3.69 o                         
  -3   4   4          6.48          6.84         1.81 o                         
  -2   4   4          8.21          7.87         2.17 o                         
  -1   4   4         21.54         17.08         2.97 o                         
   0   4   4         14.03         17.47         2.21 o                         
   1   4   4         13.05         11.29         2.19 o                         
   2   4   4         14.04         11.57         2.56 o                         
   3   4   4         24.30         27.18         2.98 o                         
   4   4   4          7.07          7.03         1.86 o                         
   5   4   4          1.26          5.84         2.93 o                         
   6   4   4          8.92          7.49         3.18 o                         
  -6   5   4          0.18         -2.88         8.48 o                         
  -5   5   4          6.91          2.21         3.10 o                         
  -4   5   4          3.40          1.94         3.46 o                         
  -3   5   4          0.39         -0.57         1.24 o                         
  -2   5   4          4.28          4.16         2.15 o                         
  -1   5   4          2.86         -0.27         2.40 o                         
   0   5   4         26.08         30.82         3.99 o                         
   1   5   4         16.54         15.63         3.86 o                         
   2   5   4          3.47          3.87         2.46 o                         
   3   5   4          2.66          0.80         2.61 o                         
   4   5   4          0.79          1.16         2.53 o                         
   5   5   4          3.67          6.54         3.14 o                         
  -4   6   4          0.71         -3.61         5.70 o                         
  -3   6   4         11.19         -1.00         5.30 o                         
  -2   6   4          3.13          7.75         2.94 o                         
  -1   6   4         30.62         35.19         7.52 o                         
   0   6   4          9.18          8.07         4.99 o                         
   1   6   4          0.40         -0.55         2.25 o                         
   2   6   4          2.52          1.69         8.14 o                         
   3   6   4          1.72          3.20         3.08 o                         
  -4  -6   5          1.47         -0.05         2.90 o                         
  -3  -6   5         14.38          8.44         3.47 o                         
  -2  -6   5         25.18         20.39         8.83 o                         
  -1  -6   5          1.53          0.26         2.15 o                         
   0  -6   5          4.44         -1.01         2.37 o                         
   1  -6   5          3.26          1.45         3.31 o                         
   2  -6   5          0.05          0.38         1.89 o                         
   3  -6   5         25.27         34.28         7.61 o                         
  -6  -5   5          0.19         -2.57         4.19 o                         
  -5  -5   5          1.45          2.02         4.13 o                         
  -4  -5   5          1.15          1.13         5.44 o                         
  -3  -5   5          3.04          1.20         1.79 o                         
  -2  -5   5         31.40         33.51         3.20 o                         
  -1  -5   5         45.12         41.37         3.73 o                         
   0  -5   5         12.44         17.82         4.00 o                         
   1  -5   5         41.47         55.82         6.42 o                         
   2  -5   5          8.40          6.10         1.85 o                         
   3  -5   5          0.21          2.59         1.94 o                         
   4  -5   5         13.75         16.15         6.98 o                         
   5  -5   5          7.56          2.82         4.40 o                         
  -7  -4   5          0.13          4.81         5.60 o                         
  -6  -4   5          4.54         -1.07         2.67 o                         
  -5  -4   5          4.90          1.66         1.31 o                         
  -4  -4   5         23.65         26.70         3.66 o                         
  -3  -4   5         30.30         16.66         4.33 o                         
  -2  -4   5         13.25         11.51         1.83 o                         
  -1  -4   5         52.27         52.61         3.13 o                         
   0  -4   5         21.86         23.11         2.18 o                         
   1  -4   5         89.12         91.76         4.53 o                         
   2  -4   5         69.51         68.18         3.82 o                         
   3  -4   5         95.38         90.77         5.91 o                         
   4  -4   5          7.27          7.27         3.18 o                         
   5  -4   5         69.28         72.69        10.69 o                         
   6  -4   5          0.03         -2.00         3.91 o                         
  -8  -3   5          0.67          2.04        18.58 o                         
  -7  -3   5          1.11          4.19         4.92 o                         
  -6  -3   5          0.37         -1.34         3.43 o                         
  -5  -3   5          0.63         -3.88         4.83 o                         
  -4  -3   5          7.54          8.47         1.24 o                         
  -3  -3   5         37.61         32.07         3.00 o                         
  -2  -3   5         54.35         53.53         2.36 o                         
  -1  -3   5        193.14        197.54         4.87 o                         
   0  -3   5         22.91         23.48         1.91 o                         
   1  -3   5         11.50         11.70         1.70 o                         
   2  -3   5        133.12        119.26         3.68 o                         
   3  -3   5         46.06         40.15         2.79 o                         
   4  -3   5        184.68        204.72         7.41 o                         
   5  -3   5         12.87         11.97         3.17 o                         
   6  -3   5         46.19         31.24         5.63 o                         
   7  -3   5          5.73          5.67         2.83 o                         
  -8  -2   5          2.51         -0.56         2.64 o                         
  -7  -2   5         12.67         12.59         2.73 o                         
  -6  -2   5         15.65         15.25         2.90 o                         
  -5  -2   5          7.03          5.54         2.03 o                         
  -4  -2   5         14.72         13.20         2.18 o                         
  -3  -2   5         92.74         88.97         2.48 o                         
  -2  -2   5        274.21        262.64         5.39 o                         
  -1  -2   5         47.37         48.39         2.67 o                         
   0  -2   5         85.17         92.33         3.26 o                         
   1  -2   5          5.29          4.02         1.79 o                         
   2  -2   5         23.98         25.36         1.88 o                         
   3  -2   5         42.65         54.40         2.92 o                         
   4  -2   5        132.93        140.39         4.67 o                         
   5  -2   5        115.60        112.92         4.52 o                         
   6  -2   5         42.53         35.70         2.98 o                         
   7  -2   5         38.89         38.50         6.33 o                         
  -8  -1   5          3.78          8.75         3.86 o                         
  -7  -1   5          0.47          0.79         1.70 o                         
  -6  -1   5          0.15         -0.84         1.36 o                         
  -5  -1   5          3.47          2.62         1.30 o                         
  -4  -1   5         43.69         54.67         2.80 o                         
  -3  -1   5         49.68         45.18         2.74 o                         
  -2  -1   5        675.16        606.74         9.46 o                         
  -1  -1   5         66.63         61.84         2.81 o                         
   0  -1   5        398.49        448.45         6.26 o                         
   1  -1   5         68.86         61.94         3.91 o                         
   2  -1   5         13.83         15.35         2.25 o                         
   3  -1   5        236.73        292.95         9.05 o                         
   4  -1   5         22.05         20.77         2.22 o                         
   5  -1   5         11.53         15.26         2.25 o                         
   6  -1   5          9.08          6.51         2.35 o                         
   7  -1   5          4.95          6.35         3.07 o                         
   8  -1   5         15.09         18.67         8.38 o                         
  -9   0   5          6.31          6.76         3.85 o                         
  -8   0   5          0.84          7.33         3.44 o                         
  -7   0   5          5.47         11.86         3.67 o                         
  -6   0   5          8.52          7.73         1.42 o                         
  -5   0   5          1.37          1.41         1.00 o                         
  -4   0   5        191.49        189.06         4.64 o                         
  -3   0   5         25.78         43.39         3.40 o                         
  -2   0   5         27.23         23.80         1.99 o                         
  -1   0   5        993.65        897.59        11.38 o                         
   0   0   5          5.41          4.73         1.57 o                         
   1   0   5         41.49         56.18         5.47 o                         
   2   0   5          4.72          6.20         1.05 o                         
   3   0   5        114.43        125.62         4.25 o                         
   5   0   5         20.87         22.86         2.45 o                         
   6   0   5        108.89        113.25         7.82 o                         
   7   0   5          0.00          0.62         2.16 o                         
   8   0   5          3.46          1.03         3.60 o                         
  -8   1   5          3.78          2.48         2.49 o                         
  -7   1   5          0.48         -0.17         3.67 o                         
  -6   1   5          0.15         -0.79         1.52 o                         
  -5   1   5          3.46          2.64         1.45 o                         
  -4   1   5         43.67         56.18         3.50 o                         
  -3   1   5         49.57         47.92         2.49 o                         
  -2   1   5        675.33        607.12         7.71 o                         
  -1   1   5         66.25         61.12         2.12 o                         
   0   1   5        398.74        423.64         9.32 o                         
   1   1   5         68.75         69.39         3.00 o                         
   2   1   5         13.81         13.23         1.39 o                         
   3   1   5        236.90        303.47         7.24 o                         
   4   1   5         22.06         22.59         2.32 o                         
   5   1   5         11.52         10.47         1.99 o                         
   6   1   5          9.07         15.45         2.42 o                         
   7   1   5          4.96          2.40         2.51 o                         
   8   1   5         15.10         17.24         6.83 o                         
  -8   2   5          2.52          2.71         3.05 o                         
  -7   2   5         12.67          8.85         2.93 o                         
  -6   2   5         15.65         19.21         2.35 o                         
  -5   2   5          7.07         10.65         1.82 o                         
  -4   2   5         14.67         14.89         1.49 o                         
  -3   2   5         92.90         92.08         4.38 o                         
  -2   2   5        274.13        259.55         5.98 o                         
  -1   2   5         47.45         45.30         3.34 o                         
   0   2   5         85.12         92.32         4.06 o                         
   1   2   5          5.34          5.01         1.63 o                         
   2   2   5         23.90         27.85         2.95 o                         
   3   2   5         42.62         50.10         4.02 o                         
   4   2   5        132.96        127.78         6.44 o                         
   5   2   5        115.49        112.51         5.53 o                         
   6   2   5         42.48         41.80         3.27 o                         
   7   2   5         38.92         51.64         6.37 o                         
  -8   3   5          0.66          6.41         3.47 o                         
  -7   3   5          1.10          5.41         3.82 o                         
  -6   3   5          0.37          1.06         1.62 o                         
  -5   3   5          0.63          0.42         1.01 o                         
  -4   3   5          7.56          7.35         1.72 o                         
  -3   3   5         37.55         37.28         2.73 o                         
  -2   3   5         54.27         53.30         4.07 o                         
  -1   3   5        193.29        190.20         6.53 o                         
   0   3   5         22.88         22.45         1.97 o                         
   1   3   5         11.48         13.35         1.79 o                         
   2   3   5        132.96        123.28         5.48 o                         
   3   3   5         46.14         44.79         3.61 o                         
   4   3   5        184.89        205.07         7.85 o                         
   5   3   5         12.88         13.26         2.48 o                         
   6   3   5         46.20         45.27         5.74 o                         
   7   3   5          5.72          3.21         2.54 o                         
  -7   4   5          0.13          0.66         4.05 o                         
  -6   4   5          4.53         -0.85         6.59 o                         
  -5   4   5          4.91          4.27         3.36 o                         
  -4   4   5         23.66         25.35         3.77 o                         
  -3   4   5         30.27         27.46         3.39 o                         
  -2   4   5         13.27         13.23         2.73 o                         
  -1   4   5         52.27         60.68         4.48 o                         
   0   4   5         21.91         24.24         2.30 o                         
   1   4   5         89.22         93.93         5.14 o                         
   2   4   5         69.44         66.15         4.56 o                         
   3   4   5         95.39        102.65         5.78 o                         
   4   4   5          7.26          3.64         1.72 o                         
   5   4   5         69.26         61.77         6.73 o                         
   6   4   5          0.03          2.14         3.68 o                         
  -6   5   5          0.19         -2.43         5.84 o                         
  -5   5   5          1.45         -2.30         3.38 o                         
  -4   5   5          1.15         -4.36         4.36 o                         
  -3   5   5          3.04          3.01         2.30 o                         
  -2   5   5         31.38         30.42         4.22 o                         
  -1   5   5         45.11         54.17         6.51 o                         
   0   5   5         12.45         13.97         2.79 o                         
   1   5   5         41.47         53.68         4.69 o                         
   2   5   5          8.41         10.45         2.45 o                         
   3   5   5          0.21          3.88         2.93 o                         
   4   5   5         13.76         13.54         3.79 o                         
   5   5   5          7.57         12.83         4.20 o                         
  -4   6   5          1.47          7.61         4.70 o                         
  -3   6   5         14.38         13.13         7.67 o                         
  -2   6   5         25.16         29.79         5.48 o                         
  -1   6   5          1.54          9.69         4.95 o                         
   0   6   5          4.44          6.20         4.36 o                         
   1   6   5          3.27          6.12         5.47 o                         
   2   6   5          0.05         -1.96         3.47 o                         
   3   6   5         25.26         42.67         7.29 o                         
  -4  -6   6          8.38         16.29         4.60 o                         
  -3  -6   6         14.86         12.00         3.96 o                         
  -2  -6   6          9.25          4.45         3.11 o                         
  -1  -6   6          8.67          4.39         4.42 o                         
   0  -6   6         14.76         12.15         2.95 o                         
   1  -6   6          1.60          4.21         2.45 o                         
   2  -6   6          2.85          5.19         3.58 o                         
   3  -6   6         30.09         36.49        10.03 o                         
  -6  -5   6          2.66          8.85         3.81 o                         
  -5  -5   6          0.35         -3.03         3.03 o                         
  -4  -5   6          2.66          5.89         3.09 o                         
  -3  -5   6          6.03          7.41         1.59 o                         
  -2  -5   6         42.73         41.42         3.50 o                         
  -1  -5   6        147.99        140.95         7.77 o                         
   0  -5   6         26.23         26.80         3.61 o                         
   1  -5   6        111.38        115.82        13.52 o                         
   2  -5   6          4.26          5.32         2.50 o                         
   3  -5   6         51.32         51.25         5.87 o                         
   4  -5   6          1.81          9.09         5.53 o                         
   5  -5   6          0.26         -0.05         4.85 o                         
  -7  -4   6          0.03          2.32         5.04 o                         
  -6  -4   6          7.37          8.58         6.55 o                         
  -5  -4   6          9.34          5.48         1.71 o                         
  -4  -4   6          7.36          7.11         1.94 o                         
  -3  -4   6          2.49          2.33         1.35 o                         
  -2  -4   6         12.40         12.03         1.73 o                         
  -1  -4   6         53.50         51.49         3.47 o                         
   0  -4   6        147.82        161.61         5.40 o                         
   1  -4   6         77.89         84.54         5.65 o                         
   2  -4   6        115.64        122.56         5.60 o                         
   3  -4   6        122.39        134.07         5.39 o                         
   4  -4   6         41.58         25.96         6.57 o                         
   5  -4   6         18.58         20.47         6.37 o                         
   6  -4   6          3.89          7.87         5.02 o                         
  -8  -3   6          0.50          9.65         3.51 o                         
  -7  -3   6          1.44          4.55         2.42 o                         
  -6  -3   6          2.06          1.10         3.08 o                         
  -5  -3   6         11.41         12.36         2.76 o                         
  -4  -3   6          1.45          2.67         0.61 o                         
  -3  -3   6         24.16         24.00         1.84 o                         
  -2  -3   6         11.42         12.15         1.30 o                         
  -1  -3   6          0.35          1.54         1.15 o                         
   0  -3   6         23.76         24.77         2.00 o                         
   1  -3   6         41.72         44.67         3.09 o                         
   2  -3   6        147.65        136.36         4.10 o                         
   3  -3   6         52.06         43.46         3.04 o                         
   4  -3   6        324.60        385.32         8.74 o                         
   5  -3   6         38.14         38.37         3.35 o                         
   6  -3   6         35.96         29.91         5.07 o                         
   7  -3   6          1.61          6.74         3.70 o                         
  -8  -2   6          5.60          0.69         2.76 o                         
  -7  -2   6          4.35          1.28         2.75 o                         
  -6  -2   6         11.47         14.31         3.94 o                         
  -5  -2   6          3.58          0.10         1.41 o                         
  -4  -2   6          2.61          1.32         0.83 o                         
  -3  -2   6        170.52        151.50         3.67 o                         
  -2  -2   6        259.20        254.51         5.55 o                         
  -1  -2   6         37.90         37.34         2.13 o                         
   0  -2   6        968.41       1180.33        23.50 o                         
   1  -2   6         12.89         14.08         3.51 o                         
   2  -2   6        224.82        218.54         5.99 o                         
   3  -2   6         28.04         38.36         2.52 o                         
   4  -2   6         14.22         32.64         2.39 o                         
   5  -2   6        110.49        109.79         4.38 o                         
   6  -2   6          6.26          8.36         2.62 o                         
   7  -2   6         13.08         15.00         4.59 o                         
  -8  -1   6          6.19          4.57         3.21 o                         
  -7  -1   6          4.41          7.48         2.08 o                         
  -6  -1   6          6.25          3.82         1.76 o                         
  -5  -1   6         24.70         23.08         2.34 o                         
  -4  -1   6         52.06         52.64         2.98 o                         
  -3  -1   6        109.06        130.57         4.96 o                         
  -2  -1   6        161.16        150.05         5.16 o                         
  -1  -1   6          8.23          9.17         2.12 o                         
   0  -1   6         40.41         37.97         3.17 o                         
   1  -1   6        242.08        252.26         8.52 o                         
   2  -1   6        332.15        357.34         9.42 o                         
   3  -1   6        132.53        125.89         2.94 o                         
   4  -1   6        106.88        108.11         4.50 o                         
   5  -1   6         61.52         60.40         4.66 o                         
   6  -1   6          8.11         11.09         4.18 o                         
   7  -1   6          5.06          5.04         2.41 o                         
  -8   0   6          1.56          4.37         4.41 o                         
  -7   0   6          2.75          4.75         3.04 o                         
  -6   0   6          1.87          1.86         1.06 o                         
  -5   0   6         11.85         11.22         1.46 o                         
  -4   0   6        184.75        199.80         4.99 o                         
  -3   0   6         52.21         60.91         3.55 o                         
  -2   0   6         25.54         23.36         2.09 o                         
  -1   0   6        143.42        134.65         5.92 o                         
   0   0   6        209.18        217.13         7.66 o                         
   1   0   6        114.10         94.07         5.05 o                         
   2   0   6        833.01        820.23        16.75 o                         
   3   0   6         87.78        101.69         7.17 o                         
   4   0   6        401.72        461.03        11.68 o                         
   5   0   6          9.67          7.26         1.73 o                         
   6   0   6          1.02          5.67         2.59 o                         
   7   0   6          1.93          2.32         2.54 o                         
   8   0   6          0.03          1.37         4.15 o                         
  -8   1   6          6.20          6.94         3.23 o                         
  -7   1   6          4.41          3.10         2.47 o                         
  -6   1   6          6.24          2.23         1.66 o                         
  -5   1   6         24.66         27.96         3.96 o                         
  -4   1   6         51.99         60.63         3.72 o                         
  -3   1   6        109.28        138.95         5.57 o                         
  -2   1   6        160.98        153.21         3.28 o                         
  -1   1   6          8.30          9.04         1.31 o                         
   0   1   6         40.60         43.10         2.27 o                         
   1   1   6        242.15        254.03         6.79 o                         
   2   1   6        332.29        351.23         8.56 o                         
   3   1   6        132.23        132.40         5.01 o                         
   4   1   6        106.80        111.52         5.79 o                         
   5   1   6         61.59         62.78         4.17 o                         
   6   1   6          8.11          6.75         1.89 o                         
   7   1   6          5.06          1.23         2.06 o                         
  -8   2   6          5.60         12.46         4.70 o                         
  -7   2   6          4.35          5.45         2.38 o                         
  -6   2   6         11.45         10.43         1.94 o                         
  -5   2   6          3.56          2.93         1.44 o                         
  -4   2   6          2.60          3.09         0.91 o                         
  -3   2   6        170.70        161.48         6.35 o                         
  -2   2   6        259.15        264.17         6.34 o                         
  -1   2   6         37.78         31.78         2.56 o                         
   0   2   6        967.99       1182.50        25.48 o                         
   1   2   6         13.00         15.94         2.04 o                         
   2   2   6        225.25        214.71         6.66 o                         
   3   2   6         28.06         37.54         3.73 o                         
   4   2   6         14.26         23.57         3.22 o                         
   5   2   6        110.54        102.71         8.56 o                         
   6   2   6          6.27          6.55         2.08 o                         
   7   2   6         13.07         15.20         4.71 o                         
  -8   3   6          0.50         -3.52         3.52 o                         
  -7   3   6          1.44          6.36         3.56 o                         
  -6   3   6          2.07          2.25         1.47 o                         
  -5   3   6         11.41         14.60         2.34 o                         
  -4   3   6          1.44          5.73         1.80 o                         
  -3   3   6         24.17         25.27         2.64 o                         
  -2   3   6         11.44         10.97         1.94 o                         
  -1   3   6          0.34          1.24         1.29 o                         
   0   3   6         23.84         25.70         2.17 o                         
   1   3   6         41.71         42.10         3.03 o                         
   2   3   6        147.80        136.81         5.96 o                         
   3   3   6         51.98         48.66         3.91 o                         
   4   3   6        324.34        365.07        10.74 o                         
   5   3   6         38.19         41.26         4.03 o                         
   6   3   6         35.97         35.63         7.74 o                         
   7   3   6          1.62          2.63         2.77 o                         
  -7   4   6          0.03          5.82         4.13 o                         
  -6   4   6          7.36          6.20         9.62 o                         
  -5   4   6          9.34          2.11         4.70 o                         
  -4   4   6          7.35          2.90         2.92 o                         
  -3   4   6          2.49          5.09         1.94 o                         
  -2   4   6         12.40         14.35         2.97 o                         
  -1   4   6         53.52         52.18         3.85 o                         
   0   4   6        147.70        160.79         5.58 o                         
   1   4   6         77.88         89.69         5.21 o                         
   2   4   6        115.70        117.49         6.17 o                         
   3   4   6        122.46        150.96         7.20 o                         
   4   4   6         41.59         41.78         5.43 o                         
   5   4   6         18.61         20.65         5.46 o                         
   6   4   6          3.89         -3.01         4.24 o                         
  -6   5   6          2.66         18.99        14.82 o                         
  -5   5   6          0.34          5.29         3.98 o                         
  -4   5   6          2.67          4.38         5.24 o                         
  -3   5   6          6.02          6.36         2.46 o                         
  -2   5   6         42.73         44.90         5.13 o                         
  -1   5   6        148.06        144.03        11.01 o                         
   0   5   6         26.24         24.88         4.45 o                         
   1   5   6        111.39        123.51         6.61 o                         
   2   5   6          4.27          3.20         1.73 o                         
   3   5   6         51.28         59.08         6.38 o                         
   4   5   6          1.81          1.98         2.87 o                         
   5   5   6          0.25         -1.87         2.58 o                         
  -4   6   6          8.38          7.91         4.96 o                         
  -3   6   6         14.86         17.85         5.74 o                         
  -2   6   6          9.25         10.93         4.19 o                         
  -1   6   6          8.68          4.84         4.25 o                         
   0   6   6         14.76         18.53         6.69 o                         
   1   6   6          1.59          3.49         4.30 o                         
   2   6   6          2.85          0.18         4.78 o                         
   3   6   6         30.09         37.84         5.75 o                         
  -3  -6   7         24.63         29.81         5.89 o                         
  -2  -6   7         19.88         20.56         4.91 o                         
  -1  -6   7         15.05         11.63         3.04 o                         
   0  -6   7         11.72          7.75         3.89 o                         
   1  -6   7          8.58         10.70         5.56 o                         
   2  -6   7         22.99         20.32         3.57 o                         
  -5  -5   7          3.81         -0.35         9.79 o                         
  -4  -5   7          4.55          5.68         3.10 o                         
  -3  -5   7         30.70         25.20         4.63 o                         
  -2  -5   7          6.61          1.31         1.77 o                         
  -1  -5   7        143.75        141.53         7.97 o                         
   0  -5   7          1.52          3.33         2.57 o                         
   1  -5   7        144.73        138.15         7.44 o                         
   2  -5   7         13.25         19.52         4.08 o                         
   3  -5   7         28.46         23.83         7.68 o                         
   4  -5   7          4.26          5.02         4.77 o                         
  -7  -4   7          2.55         -0.07         5.25 o                         
  -6  -4   7          3.66          3.07         4.59 o                         
  -5  -4   7         17.30         21.61         8.27 o                         
  -4  -4   7          2.71          3.60         1.62 o                         
  -3  -4   7         21.09         24.36         2.48 o                         
  -2  -4   7        242.80        228.26         7.64 o                         
  -1  -4   7         97.14        102.73         4.78 o                         
   0  -4   7        161.53        189.55         7.43 o                         
   1  -4   7          0.39          7.81         4.77 o                         
   2  -4   7         87.86         66.08         5.23 o                         
   3  -4   7         31.82         37.25         3.82 o                         
   4  -4   7          4.17          4.10         1.37 o                         
   5  -4   7         11.51         18.02         5.94 o                         
   6  -4   7          1.36          0.20         3.11 o                         
  -7  -3   7          4.41          4.16         2.77 o                         
  -6  -3   7          9.16          8.50         2.87 o                         
  -5  -3   7          3.09          3.74         1.98 o                         
  -4  -3   7        100.33         85.40         6.14 o                         
  -3  -3   7          4.58          7.72         1.44 o                         
  -2  -3   7        147.69        145.89         4.31 o                         
  -1  -3   7        105.20        107.74         4.26 o                         
   0  -3   7         30.30         36.09         2.55 o                         
   1  -3   7         20.53         19.44         1.83 o                         
   2  -3   7         71.14         76.36         4.08 o                         
   3  -3   7         49.79         66.23         3.92 o                         
   4  -3   7         65.32         73.21         4.03 o                         
   5  -3   7          1.73          0.13         1.23 o                         
   6  -3   7          2.40          3.12         2.39 o                         
  -8  -2   7          0.28          1.92         2.40 o                         
  -7  -2   7          4.36          7.70         3.85 o                         
  -6  -2   7          8.55          6.84         2.17 o                         
  -5  -2   7          9.06          4.62         1.47 o                         
  -4  -2   7         19.55         24.02         2.38 o                         
  -3  -2   7        211.34        210.75         8.99 o                         
  -2  -2   7        188.53        196.75         5.14 o                         
  -1  -2   7          4.53          4.27         1.04 o                         
   0  -2   7        793.02        963.74        11.54 o                         
   1  -2   7         28.29         26.48         2.89 o                         
   2  -2   7        275.96        270.08         9.72 o                         
   3  -2   7         10.31         11.62         1.94 o                         
   4  -2   7         36.71         36.07         3.37 o                         
   5  -2   7          4.47          7.11         1.96 o                         
   6  -2   7          0.48          2.82         1.95 o                         
   7  -2   7          1.79         -1.99         2.66 o                         
  -8  -1   7         13.93          9.13         3.98 o                         
  -7  -1   7         22.81         22.81         4.77 o                         
  -6  -1   7          4.14          2.62         1.65 o                         
  -5  -1   7         14.98         18.04         2.20 o                         
  -4  -1   7         34.42         36.23         2.66 o                         
  -3  -1   7        757.57        772.38        12.04 o                         
  -2  -1   7        774.74        740.44        12.14 o                         
  -1  -1   7        484.86        500.21        12.74 o                         
   0  -1   7        117.73        120.46         8.95 o                         
   1  -1   7        591.09        618.19        14.28 o                         
   2  -1   7         51.62         55.21         3.98 o                         
   3  -1   7         61.75         63.88         5.99 o                         
   4  -1   7          7.12          9.62         1.51 o                         
   5  -1   7          7.18          7.16         1.78 o                         
   6  -1   7          4.16          1.75         1.58 o                         
   7  -1   7          2.39          8.28         6.51 o                         
  -8   0   7          4.10         11.29         4.11 o                         
  -7   0   7          9.99         17.04         5.16 o                         
  -6   0   7          8.16          8.30         1.92 o                         
  -5   0   7          0.12         -0.37         0.96 o                         
  -4   0   7         32.98         43.43         2.62 o                         
  -3   0   7        160.65        160.43         5.63 o                         
  -2   0   7        251.02        261.32         6.61 o                         
  -1   0   7         22.24         22.14         2.92 o                         
   0   0   7        246.27        239.38         8.65 o                         
   1   0   7          8.49          6.42         2.35 o                         
   2   0   7        186.76        176.22        10.33 o                         
   3   0   7          1.16          0.74         1.29 o                         
   4   0   7         18.28         18.44         2.11 o                         
   5   0   7          5.25          5.99         1.83 o                         
   6   0   7         51.21         56.61         4.81 o                         
   7   0   7          0.73          3.13         2.15 o                         
  -8   1   7         13.96         14.32         4.16 o                         
  -7   1   7         22.78         20.88         4.76 o                         
  -6   1   7          4.13          3.80         2.01 o                         
  -5   1   7         15.01         15.19         2.73 o                         
  -4   1   7         34.44         39.72         2.77 o                         
  -3   1   7        758.13        783.01        10.38 o                         
  -2   1   7        774.03        745.23         7.71 o                         
  -1   1   7        484.25        513.93         6.83 o                         
   0   1   7        117.91        123.98         3.84 o                         
   1   1   7        591.29        633.79         9.88 o                         
   2   1   7         51.66         53.36         3.13 o                         
   3   1   7         61.93         68.44         3.92 o                         
   4   1   7          7.08         10.25         1.92 o                         
   5   1   7          7.14          9.03         1.91 o                         
   6   1   7          4.17          3.50         1.63 o                         
   7   1   7          2.38          1.23         2.45 o                         
  -8   2   7          0.28          0.86         5.50 o                         
  -7   2   7          4.36          4.30         2.04 o                         
  -6   2   7          8.55         11.09         2.26 o                         
  -5   2   7          9.06          9.14         1.89 o                         
  -4   2   7         19.61         24.74         2.19 o                         
  -3   2   7        211.40        205.91         8.58 o                         
  -2   2   7        188.70        190.64         5.52 o                         
  -1   2   7          4.52          3.82         0.99 o                         
   0   2   7        793.78        960.95        13.63 o                         
   1   2   7         28.36         27.55         2.76 o                         
   2   2   7        275.65        285.06        10.13 o                         
   3   2   7         10.25         11.15         2.47 o                         
   4   2   7         36.70         35.06         3.89 o                         
   5   2   7          4.48          4.91         1.79 o                         
   6   2   7          0.49          1.70         2.33 o                         
   7   2   7          1.79         -3.18         3.18 o                         
  -7   3   7          4.40          3.02         4.42 o                         
  -6   3   7          9.17          8.14         3.13 o                         
  -5   3   7          3.08          5.56         1.88 o                         
  -4   3   7        100.33        102.36         6.05 o                         
  -3   3   7          4.60          9.97         1.93 o                         
  -2   3   7        147.48        153.84         5.60 o                         
  -1   3   7        105.06        106.88         4.83 o                         
   0   3   7         30.36         31.68         2.38 o                         
   1   3   7         20.55         19.82         2.20 o                         
   2   3   7         71.04         78.55         4.68 o                         
   3   3   7         49.90         68.33         4.80 o                         
   4   3   7         65.36         70.90         5.07 o                         
   5   3   7          1.74         -0.19         1.58 o                         
   6   3   7          2.40          3.75         2.31 o                         
  -7   4   7          2.55          0.27         5.05 o                         
  -6   4   7          3.66         11.57         4.89 o                         
  -5   4   7         17.29         10.75         2.11 o                         
  -4   4   7          2.70          3.40         2.03 o                         
  -3   4   7         21.11         25.68         3.79 o                         
  -2   4   7        242.82        245.22        10.48 o                         
  -1   4   7         97.17        101.10         6.04 o                         
   0   4   7        161.58        173.60         6.70 o                         
   1   4   7          0.39          9.47         2.06 o                         
   2   4   7         87.77         76.60         5.11 o                         
   3   4   7         31.79         33.46         3.72 o                         
   4   4   7          4.18          6.24         2.59 o                         
   5   4   7         11.50          9.72         3.33 o                         
   6   4   7          1.35         -2.61         2.61 o                         
  -5   5   7          3.81         12.71         5.14 o                         
  -4   5   7          4.55          1.12         3.60 o                         
  -3   5   7         30.71         32.83         4.50 o                         
  -2   5   7          6.60          2.71         2.43 o                         
  -1   5   7        143.67        170.99        12.14 o                         
   0   5   7          1.52          0.63         2.70 o                         
   1   5   7        144.74        152.17         7.32 o                         
   2   5   7         13.25         16.33         2.81 o                         
   3   5   7         28.48         23.00         4.51 o                         
   4   5   7          4.26          1.30         2.50 o                         
  -3   6   7         24.64         26.81         9.95 o                         
  -2   6   7         19.88         15.80         3.68 o                         
  -1   6   7         15.05          9.92         5.03 o                         
   0   6   7         11.72          4.06         4.92 o                         
   1   6   7          8.59          6.83         5.11 o                         
   2   6   7         22.98         24.53         6.31 o                         
  -3  -6   8         42.94         38.66         6.59 o                         
  -2  -6   8          0.52         -3.54         3.54 o                         
  -1  -6   8         11.86          6.10         3.52 o                         
   0  -6   8          3.89          3.80         2.64 o                         
   1  -6   8          1.12         -0.14         4.59 o                         
   2  -6   8          6.83          6.16         2.50 o                         
  -5  -5   8          1.25          0.30         2.62 o                         
  -4  -5   8          8.05         10.09         3.48 o                         
  -3  -5   8         10.72         12.58         4.11 o                         
  -2  -5   8         19.87         15.88         4.24 o                         
  -1  -5   8         51.13         53.85         6.65 o                         
   0  -5   8         19.23         20.32         4.08 o                         
   1  -5   8         69.78         62.04         5.56 o                         
   2  -5   8         19.46         18.89         2.52 o                         
   3  -5   8         12.54         14.83         6.50 o                         
   4  -5   8          7.95          8.92         6.20 o                         
  -7  -4   8          3.97          3.46         5.11 o                         
  -6  -4   8          3.57          6.79         5.86 o                         
  -5  -4   8         27.20         16.02         6.75 o                         
  -4  -4   8          2.23          1.99         1.34 o                         
  -3  -4   8        219.77        217.51         8.78 o                         
  -2  -4   8         49.75         40.43         2.90 o                         
  -1  -4   8        126.53        127.21         5.74 o                         
   0  -4   8        109.80        122.74        10.14 o                         
   1  -4   8         26.46         19.96         3.56 o                         
   2  -4   8         17.68         12.71         2.82 o                         
   3  -4   8         14.28         17.80         3.23 o                         
   4  -4   8          4.79          6.87         3.19 o                         
   5  -4   8          2.78          5.88         4.22 o                         
  -7  -3   8          7.32         -0.07         2.88 o                         
  -6  -3   8         32.66         34.92         5.01 o                         
  -5  -3   8         30.13         18.98         2.46 o                         
  -4  -3   8        185.52        189.38         7.70 o                         
  -3  -3   8         28.61         25.21         2.94 o                         
  -2  -3   8        488.40        445.75         8.13 o                         
  -1  -3   8         33.56         32.75         2.29 o                         
   0  -3   8         39.44         38.62         2.71 o                         
   1  -3   8          3.79          3.90         1.22 o                         
   2  -3   8          0.60          0.54         3.09 o                         
   3  -3   8         37.71         34.57         3.47 o                         
   4  -3   8         33.29         38.63         3.99 o                         
   5  -3   8         10.94         12.05         3.77 o                         
   6  -3   8          0.21          2.91         2.10 o                         
  -8  -2   8          0.73          1.67         5.57 o                         
  -7  -2   8         28.72         28.98         6.05 o                         
  -6  -2   8         41.25         37.74         4.12 o                         
  -5  -2   8         35.93         44.97         3.53 o                         
  -4  -2   8         44.97         54.74         3.54 o                         
  -3  -2   8        196.83        194.45         6.01 o                         
  -2  -2   8         26.57         26.48         2.54 o                         
  -1  -2   8        106.02        100.19         3.63 o                         
   0  -2   8        137.85        171.67         4.97 o                         
   1  -2   8          3.32          2.57         0.91 o                         
   2  -2   8         21.90         16.94         2.16 o                         
   3  -2   8        129.89        127.00         5.54 o                         
   4  -2   8         33.78         47.21         3.35 o                         
   5  -2   8          6.89          4.58         1.23 o                         
   6  -2   8          3.95          4.72         2.48 o                         
   7  -2   8          0.50          0.21         2.10 o                         
  -8  -1   8         14.77         14.07         5.49 o                         
  -7  -1   8         11.30         10.33         3.70 o                         
  -6  -1   8         34.69         43.05         3.98 o                         
  -5  -1   8         18.41         16.48         2.24 o                         
  -4  -1   8         17.69         17.18         2.30 o                         
  -3  -1   8         13.86         22.24         2.59 o                         
  -2  -1   8         63.32         58.03         4.16 o                         
  -1  -1   8        568.27        583.73        14.69 o                         
   0  -1   8         16.59         18.83         2.96 o                         
   1  -1   8         24.43         32.79         3.98 o                         
   2  -1   8         65.25         60.35         4.23 o                         
   3  -1   8         24.72         27.42         2.37 o                         
   4  -1   8         11.70         10.61         1.66 o                         
   5  -1   8          0.36          1.00         1.08 o                         
   6  -1   8          1.46          1.22         2.24 o                         
   7  -1   8          0.47          7.96         3.02 o                         
  -8   0   8          2.49          1.85         6.41 o                         
  -7   0   8          0.49          2.62         2.72 o                         
  -6   0   8        127.99         98.32        14.85 o                         
  -5   0   8          5.39          5.78         1.25 o                         
  -4   0   8        509.44        564.72        11.75 o                         
  -3   0   8        246.79        248.31         7.25 o                         
  -2   0   8        256.79        286.20         7.32 o                         
  -1   0   8         16.87         16.35         2.24 o                         
   0   0   8          0.74          0.34         1.79 o                         
   1   0   8          1.20          3.05         2.32 o                         
   2   0   8        232.81        231.13         6.88 o                         
   3   0   8         23.68         27.68         2.74 o                         
   4   0   8          0.51          0.58         1.43 o                         
   5   0   8          9.48         16.07         2.46 o                         
   6   0   8         13.91         15.09         4.18 o                         
   7   0   8          0.06         -1.81         4.68 o                         
  -8   1   8         14.77         10.17         3.82 o                         
  -7   1   8         11.29          8.47         3.88 o                         
  -6   1   8         34.73         44.67         4.78 o                         
  -5   1   8         18.39         15.53         3.49 o                         
  -4   1   8         17.71         21.91         2.19 o                         
  -3   1   8         13.89         22.58         1.72 o                         
  -2   1   8         63.14         59.35         2.45 o                         
  -1   1   8        568.84        608.70         8.45 o                         
   0   1   8         16.53         18.97         1.70 o                         
   1   1   8         24.40         31.11         2.54 o                         
   2   1   8         65.35         64.22         3.50 o                         
   3   1   8         24.58         26.73         2.71 o                         
   4   1   8         11.72         10.90         1.98 o                         
   5   1   8          0.36         -0.90         1.46 o                         
   6   1   8          1.46          1.83         2.48 o                         
   7   1   8          0.47          1.56         3.79 o                         
  -8   2   8          0.73          0.74         3.70 o                         
  -7   2   8         28.73         36.40         4.35 o                         
  -6   2   8         41.24         36.89         4.85 o                         
  -5   2   8         35.93         43.46         3.82 o                         
  -4   2   8         44.98         60.02         3.73 o                         
  -3   2   8        196.69        195.17         4.60 o                         
  -2   2   8         26.52         24.75         1.83 o                         
  -1   2   8        105.99         99.59         3.50 o                         
   0   2   8        137.65        169.72         6.04 o                         
   1   2   8          3.37          4.48         1.62 o                         
   2   2   8         22.00         21.82         2.51 o                         
   3   2   8        129.86        135.42         7.07 o                         
   4   2   8         33.79         42.92         4.39 o                         
   5   2   8          6.90          2.28         1.87 o                         
   6   2   8          3.95         -2.18         4.35 o                         
   7   2   8          0.51          0.83         2.66 o                         
  -7   3   8          7.31         13.61         4.84 o                         
  -6   3   8         32.63         36.98         4.19 o                         
  -5   3   8         30.11         40.25         5.17 o                         
  -4   3   8        185.55        205.75         8.92 o                         
  -3   3   8         28.59         25.70         2.43 o                         
  -2   3   8        488.68        445.57        10.70 o                         
  -1   3   8         33.55         32.45         3.14 o                         
   0   3   8         39.37         37.54         2.60 o                         
   1   3   8          3.79          3.83         1.73 o                         
   2   3   8          0.60          0.29         1.47 o                         
   3   3   8         37.79         42.14         3.89 o                         
   4   3   8         33.23         38.78         3.90 o                         
   5   3   8         10.94          5.56         3.57 o                         
   6   3   8          0.21          0.04         3.21 o                         
  -7   4   8          3.97          4.14         5.74 o                         
  -6   4   8          3.58          8.32         4.50 o                         
  -5   4   8         27.22         21.17         3.27 o                         
  -4   4   8          2.24          1.73         1.68 o                         
  -3   4   8        219.74        226.55        11.19 o                         
  -2   4   8         49.73         42.07         4.00 o                         
  -1   4   8        126.57        132.49         7.87 o                         
   0   4   8        109.73        126.52         5.74 o                         
   1   4   8         26.51         31.94         3.06 o                         
   2   4   8         17.71         19.15         2.94 o                         
   3   4   8         14.27         14.73         2.66 o                         
   4   4   8          4.80          4.01         2.72 o                         
   5   4   8          2.77          5.46         2.68 o                         
  -5   5   8          1.25         11.34         4.94 o                         
  -4   5   8          8.05         14.03         6.26 o                         
  -3   5   8         10.71         13.56         3.75 o                         
  -2   5   8         19.88         18.40         3.78 o                         
  -1   5   8         51.16         61.56         7.52 o                         
   0   5   8         19.25         20.36         3.14 o                         
   1   5   8         69.77         74.83         6.03 o                         
   2   5   8         19.47         27.04         4.55 o                         
   3   5   8         12.54         13.06         3.66 o                         
   4   5   8          7.96          9.00         3.38 o                         
  -3   6   8         42.92         53.79         9.14 o                         
  -2   6   8          0.52          2.92         8.28 o                         
  -1   6   8         11.86         14.78         5.74 o                         
   0   6   8          3.89          6.40         5.02 o                         
   1   6   8          1.12         -3.47         3.47 o                         
   2   6   8          6.83         -2.27         4.02 o                         
  -3  -6   9         11.43         13.94         4.48 o                         
  -2  -6   9          5.51          5.93         3.32 o                         
  -1  -6   9          0.65          6.16         2.92 o                         
   0  -6   9          2.16          0.20         2.39 o                         
   1  -6   9          1.27          0.88         3.82 o                         
  -5  -5   9         17.41         29.69         8.97 o                         
  -4  -5   9          6.66          3.92         3.35 o                         
  -3  -5   9          4.89         12.74         3.56 o                         
  -2  -5   9         14.28         19.31         4.47 o                         
  -1  -5   9          7.69         13.49         3.76 o                         
   0  -5   9         14.05         15.70         5.73 o                         
   1  -5   9          9.09         13.45         3.38 o                         
   2  -5   9         20.60         18.61         3.04 o                         
   3  -5   9          0.69         -5.02         5.02 o                         
   4  -5   9          2.28          2.07         5.62 o                         
  -6  -4   9          6.08         -4.23         5.11 o                         
  -5  -4   9         20.48         16.80         7.86 o                         
  -4  -4   9         13.98         21.02         4.36 o                         
  -3  -4   9         31.78         25.68         2.70 o                         
  -2  -4   9         11.72          9.81         1.76 o                         
  -1  -4   9         39.77         37.80         3.09 o                         
   0  -4   9          8.45          5.64         2.15 o                         
   1  -4   9         18.61         15.08         3.11 o                         
   2  -4   9         16.27         13.88         2.28 o                         
   3  -4   9          2.49          2.03         1.68 o                         
   4  -4   9          1.60         -0.56         1.34 o                         
   5  -4   9          0.70          8.77         4.25 o                         
  -7  -3   9          6.85         -0.60         5.08 o                         
  -6  -3   9         41.08         37.55         5.13 o                         
  -5  -3   9         40.98         34.89         3.11 o                         
  -4  -3   9        210.63        254.32        25.08 o                         
  -3  -3   9        149.82        148.76         5.96 o                         
  -2  -3   9         30.31         29.22         2.62 o                         
  -1  -3   9          2.87          2.60         1.16 o                         
   0  -3   9          8.16          8.73         1.73 o                         
   1  -3   9         24.22         22.11         2.91 o                         
   2  -3   9          0.89         -0.43         0.95 o                         
   3  -3   9         11.66          9.22         1.97 o                         
   4  -3   9          3.24          5.13         1.88 o                         
   5  -3   9          0.00          4.51         2.23 o                         
   6  -3   9          0.19          1.21         3.13 o                         
  -8  -2   9         18.49         26.96         5.43 o                         
  -7  -2   9         80.13         90.11         8.88 o                         
  -6  -2   9         50.85         48.73         6.28 o                         
  -5  -2   9        131.92        134.03         6.01 o                         
  -4  -2   9        117.38        115.39         5.89 o                         
  -3  -2   9         49.68         56.50         4.65 o                         
  -2  -2   9          1.45          3.16         1.77 o                         
  -1  -2   9         46.30         47.06         3.50 o                         
   0  -2   9         44.66         50.81         3.45 o                         
   1  -2   9         38.64         38.12         2.81 o                         
   2  -2   9          5.77          6.68         2.23 o                         
   3  -2   9         56.23         54.55         3.87 o                         
   4  -2   9         16.69         21.67         1.95 o                         
   5  -2   9          0.43          1.05         1.40 o                         
   6  -2   9          1.12          3.01         2.98 o                         
  -8  -1   9         43.80         42.33         9.48 o                         
  -7  -1   9         13.03         18.34         4.68 o                         
  -6  -1   9         75.56         76.72         4.67 o                         
  -5  -1   9         98.55         96.29         5.15 o                         
  -4  -1   9          1.68         12.66         2.52 o                         
  -3  -1   9        171.58        170.05         6.28 o                         
  -2  -1   9        139.23        131.13         6.36 o                         
  -1  -1   9        150.63        150.02         6.61 o                         
   0  -1   9         10.55         11.44         2.13 o                         
   1  -1   9         47.62         44.83         5.05 o                         
   2  -1   9         45.74         43.16         3.24 o                         
   3  -1   9         71.21         74.85         4.70 o                         
   4  -1   9         21.90         17.49         3.33 o                         
   5  -1   9          5.73          0.87         1.29 o                         
   6  -1   9          3.15         -0.31         2.48 o                         
   7  -1   9          0.20          0.77         2.08 o                         
  -8   0   9          1.26          1.51         2.85 o                         
  -7   0   9         18.21         13.58         5.26 o                         
  -6   0   9         12.83          8.00         2.77 o                         
  -5   0   9         10.17         10.92         1.65 o                         
  -4   0   9        173.83        260.38        10.93 o                         
  -3   0   9          0.55          0.31         1.26 o                         
  -2   0   9         97.17         99.23         4.63 o                         
  -1   0   9         29.73         33.29         3.19 o                         
   0   0   9         29.22         26.37         3.67 o                         
   1   0   9          0.57          1.61         1.39 o                         
   2   0   9         86.89         90.71         6.02 o                         
   3   0   9          9.30          6.92         1.39 o                         
   4   0   9          0.98          3.57         2.33 o                         
   5   0   9          2.49          4.92         2.51 o                         
   6   0   9          0.70         -2.24         2.24 o                         
   7   0   9          1.04          4.98         2.80 o                         
  -8   1   9         43.80         48.20         7.01 o                         
  -7   1   9         13.05         23.22         4.76 o                         
  -6   1   9         75.51         81.51         8.36 o                         
  -5   1   9         98.57        102.44         6.23 o                         
  -4   1   9          1.69         14.14         1.99 o                         
  -3   1   9        171.61        173.76         4.17 o                         
  -2   1   9        139.08        130.41         3.77 o                         
  -1   1   9        150.78        148.38         4.45 o                         
   0   1   9         10.61          8.83         1.24 o                         
   1   1   9         47.63         50.86         3.89 o                         
   2   1   9         45.79         47.21         3.18 o                         
   3   1   9         71.09         70.03         3.40 o                         
   4   1   9         21.97         19.74         2.98 o                         
   5   1   9          5.73          3.87         3.09 o                         
   6   1   9          3.15          5.14         4.37 o                         
   7   1   9          0.20         -3.10         3.10 o                         
  -8   2   9         18.47         13.75         5.45 o                         
  -7   2   9         80.11         98.56         9.29 o                         
  -6   2   9         50.83         57.07         4.78 o                         
  -5   2   9        131.87        144.58         7.05 o                         
  -4   2   9        117.51        117.51         6.21 o                         
  -3   2   9         49.59         50.81         2.72 o                         
  -2   2   9          1.44          1.77         0.94 o                         
  -1   2   9         46.28         48.36         2.49 o                         
   0   2   9         44.60         51.43         3.59 o                         
   1   2   9         38.74         40.81         3.36 o                         
   2   2   9          5.78          3.37         1.53 o                         
   3   2   9         56.21         50.20         4.74 o                         
   4   2   9         16.68         21.79         3.50 o                         
   5   2   9          0.44         -4.36         4.36 o                         
   6   2   9          1.12         -3.22         3.22 o                         
  -7   3   9          6.85         -1.73         4.31 o                         
  -6   3   9         41.12         39.88         4.59 o                         
  -5   3   9         40.99         47.20         7.59 o                         
  -4   3   9        210.64        279.07        19.34 o                         
  -3   3   9        149.85        154.53         5.73 o                         
  -2   3   9         30.27         27.20         2.97 o                         
  -1   3   9          2.89          1.85         0.77 o                         
   0   3   9          8.19          6.55         1.71 o                         
   1   3   9         24.21         23.25         3.85 o                         
   2   3   9          0.89          0.10         1.63 o                         
   3   3   9         11.65          9.58         2.93 o                         
   4   3   9          3.25          2.02         1.61 o                         
   5   3   9          0.00          3.07         2.32 o                         
   6   3   9          0.19         -3.96         3.96 o                         
  -6   4   9          6.08          8.43         4.44 o                         
  -5   4   9         20.47         23.28         3.54 o                         
  -4   4   9         13.97         16.52         3.20 o                         
  -3   4   9         31.83         27.51         4.04 o                         
  -2   4   9         11.74         12.30         2.71 o                         
  -1   4   9         39.78         41.78         4.76 o                         
   0   4   9          8.47          6.10         1.73 o                         
   1   4   9         18.57         17.65         2.60 o                         
   2   4   9         16.29          9.97         2.33 o                         
   3   4   9          2.48          6.50         2.22 o                         
   4   4   9          1.60          1.02         2.26 o                         
   5   4   9          0.69         -0.87         4.43 o                         
  -5   5   9         17.40         19.73         5.94 o                         
  -4   5   9          6.65         10.57         4.57 o                         
  -3   5   9          4.88          4.82         2.93 o                         
  -2   5   9         14.30         15.11         3.69 o                         
  -1   5   9          7.67         14.24         3.66 o                         
   0   5   9         14.05         17.98         4.02 o                         
   1   5   9          9.08          5.56         4.78 o                         
   2   5   9         20.58         16.46         3.63 o                         
   3   5   9          0.69         -2.96         2.96 o                         
   4   5   9          2.29         -1.11         2.79 o                         
  -3   6   9         11.43         18.74         6.04 o                         
  -2   6   9          5.51          9.41        10.67 o                         
  -1   6   9          0.65         -3.72         3.72 o                         
   0   6   9          2.16         -1.11         4.23 o                         
   1   6   9          1.27         -5.78         5.78 o                         
  -2  -6  10          1.15          6.28         3.35 o                         
  -1  -6  10          1.67          3.25         2.92 o                         
   0  -6  10          4.68          6.11         2.94 o                         
  -5  -5  10          7.87         13.40         7.43 o                         
  -4  -5  10          2.15          8.75         3.63 o                         
  -3  -5  10          0.57          3.75         6.87 o                         
  -2  -5  10          3.11          6.88         3.04 o                         
  -1  -5  10          3.65          7.48         5.47 o                         
   0  -5  10          4.75          8.31         3.09 o                         
   1  -5  10          5.46         -0.68         1.91 o                         
   2  -5  10          1.18         -0.83         1.22 o                         
   3  -5  10          0.33         -5.92         5.92 o                         
  -6  -4  10          8.93          5.71         5.66 o                         
  -5  -4  10          0.04         -1.85         5.31 o                         
  -4  -4  10          2.14          5.95         4.69 o                         
  -3  -4  10         58.05         59.64         5.11 o                         
  -2  -4  10         37.86         31.68         2.71 o                         
  -1  -4  10          5.70          4.61         2.11 o                         
   0  -4  10          0.06          1.39         1.83 o                         
   1  -4  10         12.92         10.00         2.50 o                         
   2  -4  10         20.87         15.02         2.42 o                         
   3  -4  10          5.21          4.40         2.51 o                         
   4  -4  10          0.00          0.21         4.11 o                         
   5  -4  10          1.55          1.05         3.18 o                         
  -7  -3  10          0.00         -3.92         5.26 o                         
  -6  -3  10          9.01          9.79         6.01 o                         
  -5  -3  10          9.95         11.89         2.13 o                         
  -4  -3  10          7.92         15.60         3.59 o                         
  -3  -3  10         19.61         21.00         2.65 o                         
  -2  -3  10          2.71          2.54         1.67 o                         
  -1  -3  10          6.48          6.21         1.41 o                         
   0  -3  10         16.04         17.28         2.08 o                         
   1  -3  10          7.14          7.87         1.68 o                         
   2  -3  10         19.83         19.87         2.43 o                         
   3  -3  10         31.10         21.17         2.59 o                         
   4  -3  10          2.14          2.94         2.00 o                         
   5  -3  10          3.98          5.50         2.16 o                         
   6  -3  10          0.26          2.71         3.39 o                         
  -8  -2  10          5.24          6.76         3.27 o                         
  -7  -2  10         18.99         28.22         5.27 o                         
  -6  -2  10         19.33         16.19         2.55 o                         
  -5  -2  10         18.67         18.42         2.69 o                         
  -4  -2  10         43.35         42.69         3.84 o                         
  -3  -2  10         29.71         39.29         9.21 o                         
  -2  -2  10         28.53         26.82         3.32 o                         
  -1  -2  10         38.79         40.46         4.97 o                         
   0  -2  10          9.05         10.42         1.71 o                         
   1  -2  10          4.13          5.28         1.70 o                         
   2  -2  10         17.73         20.04         3.76 o                         
   3  -2  10         38.44         47.76         4.75 o                         
   4  -2  10         11.34         10.57         1.85 o                         
   5  -2  10          0.05         -1.29         2.18 o                         
   6  -2  10          2.13          3.04         2.02 o                         
  -8  -1  10         29.36         38.26         9.40 o                         
  -7  -1  10          7.59         11.18         3.59 o                         
  -6  -1  10          5.40          7.75         1.91 o                         
  -5  -1  10         28.83         25.70         2.94 o                         
  -4  -1  10         45.87         43.50         3.88 o                         
  -3  -1  10         66.40         70.74         4.31 o                         
  -2  -1  10         46.72         43.16         3.97 o                         
  -1  -1  10         19.61         18.90         2.82 o                         
   0  -1  10         29.93         35.12         3.14 o                         
   1  -1  10         28.05         24.70         3.12 o                         
   2  -1  10          0.24          0.28         1.19 o                         
   3  -1  10         46.14         47.78         3.38 o                         
   4  -1  10         25.74         21.08         3.76 o                         
   5  -1  10          6.61          3.54         3.05 o                         
   6  -1  10          0.85          0.88         2.06 o                         
  -8   0  10          4.40          1.04         3.04 o                         
  -7   0  10          0.84         -0.16         2.48 o                         
  -6   0  10          8.28          4.37         4.53 o                         
  -5   0  10         26.16         29.42         2.53 o                         
  -4   0  10          0.24          2.54         1.84 o                         
  -3   0  10          1.40          2.37         1.50 o                         
  -2   0  10         33.31         31.06         3.31 o                         
  -1   0  10          3.49          3.95         1.42 o                         
   0   0  10          0.31         -0.24         1.33 o                         
   1   0  10         34.15         31.43         3.97 o                         
   2   0  10          3.07          2.60         1.45 o                         
   3   0  10          4.91          4.76         1.35 o                         
   4   0  10          3.71          5.86         2.60 o                         
   5   0  10          4.58         -1.20         2.47 o                         
   6   0  10          2.90          3.45         2.39 o                         
   7   0  10          0.72          1.34         4.68 o                         
  -8   1  10         29.35         39.60         6.33 o                         
  -7   1  10          7.59          9.20         3.52 o                         
  -6   1  10          5.40          8.68         3.16 o                         
  -5   1  10         28.88         29.41         3.65 o                         
  -4   1  10         45.87         44.49         2.63 o                         
  -3   1  10         66.35         71.52         2.91 o                         
  -2   1  10         46.65         45.11         2.43 o                         
  -1   1  10         19.70         19.31         1.90 o                         
   0   1  10         30.05         29.19         3.13 o                         
   1   1  10         28.01         29.17         3.29 o                         
   2   1  10          0.24          0.27         1.20 o                         
   3   1  10         46.08         49.11         3.83 o                         
   4   1  10         25.80         32.08         3.84 o                         
   5   1  10          6.60          1.66         2.86 o                         
   6   1  10          0.85          3.69         3.27 o                         
  -8   2  10          5.25         12.58         4.87 o                         
  -7   2  10         19.00         27.11         3.79 o                         
  -6   2  10         19.35         21.88         3.26 o                         
  -5   2  10         18.69         26.64         3.42 o                         
  -4   2  10         43.37         41.46         4.76 o                         
  -3   2  10         29.64         37.83         2.59 o                         
  -2   2  10         28.56         27.25         2.03 o                         
  -1   2  10         38.77         43.52         2.48 o                         
   0   2  10          9.09          9.67         1.86 o                         
   1   2  10          4.14          5.75         1.82 o                         
   2   2  10         17.64         16.70         2.37 o                         
   3   2  10         38.43         45.38         6.13 o                         
   4   2  10         11.35         12.26         3.52 o                         
   5   2  10          0.05          0.99         3.94 o                         
   6   2  10          2.12          2.25         2.72 o                         
  -7   3  10          0.00         10.82         4.54 o                         
  -6   3  10          9.00          7.99         2.49 o                         
  -5   3  10          9.97         11.80         2.84 o                         
  -4   3  10          7.92         16.46         3.25 o                         
  -3   3  10         19.58         23.73         2.91 o                         
  -2   3  10          2.72          0.66         1.66 o                         
  -1   3  10          6.47          5.24         1.28 o                         
   0   3  10         16.08         17.14         3.07 o                         
   1   3  10          7.16          8.47         2.47 o                         
   2   3  10         19.85         17.42         3.42 o                         
   3   3  10         31.08         28.22         5.26 o                         
   4   3  10          2.15          4.51         5.07 o                         
   5   3  10          3.99          7.95         3.11 o                         
   6   3  10          0.26          4.09         4.07 o                         
  -6   4  10          8.93         16.06         5.20 o                         
  -5   4  10          0.04          1.05         2.11 o                         
  -4   4  10          2.13          0.84         2.03 o                         
  -3   4  10         58.06         57.62         5.69 o                         
  -2   4  10         37.85         32.40         3.75 o                         
  -1   4  10          5.69          2.98         2.31 o                         
   0   4  10          0.06         -0.14         1.36 o                         
   1   4  10         12.89         11.35         2.38 o                         
   2   4  10         20.90         19.58         3.63 o                         
   3   4  10          5.20          5.92         2.75 o                         
   4   4  10          0.00         -1.39         3.14 o                         
   5   4  10          1.55          4.63         2.67 o                         
  -5   5  10          7.88         10.64         5.19 o                         
  -4   5  10          2.16          3.03         3.73 o                         
  -3   5  10          0.57          2.31         2.40 o                         
  -2   5  10          3.11          3.12         4.56 o                         
  -1   5  10          3.65          1.40         2.41 o                         
   0   5  10          4.75          4.07         2.79 o                         
   1   5  10          5.46          1.76         3.02 o                         
   2   5  10          1.18         -0.29         2.78 o                         
   3   5  10          0.33          2.42         4.83 o                         
  -2   6  10          1.15          3.12         3.22 o                         
  -1   6  10          1.67          2.74         3.34 o                         
   0   6  10          4.68          1.95         3.37 o                         
  -4  -5  11          0.64          8.87         6.02 o                         
  -3  -5  11          1.16          3.06         2.49 o                         
  -2  -5  11          0.10         -1.60         4.39 o                         
  -1  -5  11          0.84          9.03         3.00 o                         
   0  -5  11          0.49         -1.29         3.84 o                         
   1  -5  11          3.92          3.92         5.30 o                         
   2  -5  11          0.63         -1.17         1.79 o                         
   3  -5  11          2.12          6.99         5.34 o                         
  -6  -4  11          0.52          3.28         5.61 o                         
  -5  -4  11          4.61         -5.84         5.84 o                         
  -4  -4  11          5.81          7.47         5.25 o                         
  -3  -4  11          1.20         -0.47         1.33 o                         
  -2  -4  11          9.25          5.04         2.27 o                         
  -1  -4  11          3.01         -1.65         3.25 o                         
   0  -4  11          1.31          2.85         2.02 o                         
   1  -4  11          5.33          5.47         1.73 o                         
   2  -4  11         14.52          9.46         2.32 o                         
   3  -4  11          2.50          2.93         1.73 o                         
   4  -4  11          0.44          4.34         4.41 o                         
  -7  -3  11          0.15         -5.67         5.67 o                         
  -6  -3  11          0.91         -2.46         4.42 o                         
  -5  -3  11          3.14          6.86         5.21 o                         
  -4  -3  11         14.50         21.58         4.31 o                         
  -3  -3  11          7.26          7.91         3.06 o                         
  -2  -3  11          0.66          2.46         1.61 o                         
  -1  -3  11          1.87          0.56         2.29 o                         
   0  -3  11          2.01          3.92         3.61 o                         
   1  -3  11         12.26         11.97         2.43 o                         
   2  -3  11         12.71          8.76         1.40 o                         
   3  -3  11         12.72         14.50         6.15 o                         
   4  -3  11          0.52          2.48         1.73 o                         
   5  -3  11          1.10          3.43         2.19 o                         
  -7  -2  11          1.98          1.25         1.62 o                         
  -6  -2  11          0.88         -2.72         2.72 o                         
  -5  -2  11          9.34          6.09         1.91 o                         
  -4  -2  11         94.90        100.10         8.21 o                         
  -3  -2  11         16.02         15.24         3.59 o                         
  -2  -2  11          7.99          7.67         2.74 o                         
  -1  -2  11          6.51          5.07         2.08 o                         
   0  -2  11         15.76         17.56         2.87 o                         
   1  -2  11         18.41         15.95         3.34 o                         
   2  -2  11         41.54         41.72         4.71 o                         
   3  -2  11         41.78         39.80         4.49 o                         
   4  -2  11          3.09          7.23         1.99 o                         
   5  -2  11         14.68         14.72         3.60 o                         
   6  -2  11          0.77         -0.77         2.23 o                         
  -8  -1  11          2.78          6.57         3.41 o                         
  -7  -1  11          3.36          5.83         3.09 o                         
  -6  -1  11          3.54          3.36         1.83 o                         
  -5  -1  11         12.35         14.52         2.99 o                         
  -4  -1  11         20.44         17.69         2.89 o                         
  -3  -1  11         15.62         13.69         2.78 o                         
  -2  -1  11         25.49         22.80         3.15 o                         
  -1  -1  11         21.98         18.67         2.91 o                         
   0  -1  11         53.05         56.23         3.72 o                         
   1  -1  11         42.49         37.02         6.69 o                         
   2  -1  11         17.16         15.73         4.42 o                         
   3  -1  11         24.36         22.08         2.44 o                         
   4  -1  11          7.42         13.72         3.45 o                         
   5  -1  11          1.74          6.94         2.90 o                         
   6  -1  11          8.75          7.97         3.77 o                         
  -8   0  11          1.21         -2.15         3.45 o                         
  -7   0  11          0.10          0.48         2.92 o                         
  -6   0  11          5.62          8.62         3.73 o                         
  -5   0  11         41.80         43.25         5.76 o                         
  -4   0  11         12.75         13.63         2.38 o                         
  -3   0  11         16.75         15.46         2.43 o                         
  -2   0  11          0.63          1.50         1.50 o                         
  -1   0  11         22.09         21.04         2.59 o                         
   0   0  11         12.25         12.05         2.72 o                         
   1   0  11         44.89         41.98         3.93 o                         
   2   0  11          2.75          3.84         2.10 o                         
   3   0  11          0.08          7.41         1.64 o                         
   4   0  11          6.92          6.48         3.85 o                         
   5   0  11         19.46         14.70         3.59 o                         
   6   0  11          6.19          9.30         3.28 o                         
  -8   1  11          2.78          8.24         4.05 o                         
  -7   1  11          3.37          0.69         2.52 o                         
  -6   1  11          3.54          2.07         2.48 o                         
  -5   1  11         12.38         13.40         2.74 o                         
  -4   1  11         20.41         15.88         1.89 o                         
  -3   1  11         15.61         19.55         1.87 o                         
  -2   1  11         25.47         27.08         2.02 o                         
  -1   1  11         21.99         20.62         1.98 o                         
   0   1  11         53.14         47.32         5.67 o                         
   1   1  11         42.41         44.98         4.12 o                         
   2   1  11         17.15         18.03         2.55 o                         
   3   1  11         24.35         23.21         3.68 o                         
   4   1  11          7.46         19.48         4.23 o                         
   5   1  11          1.73          3.37         6.22 o                         
   6   1  11          8.74          2.96         4.41 o                         
  -7   2  11          1.98          1.77         3.87 o                         
  -6   2  11          0.88         -0.37         1.46 o                         
  -5   2  11          9.36          8.05         2.45 o                         
  -4   2  11         94.87         93.44         8.25 o                         
  -3   2  11         15.99         18.92         2.00 o                         
  -2   2  11          8.01          9.15         1.48 o                         
  -1   2  11          6.52          7.58         1.38 o                         
   0   2  11         15.82         17.71         2.72 o                         
   1   2  11         18.38         20.08         2.97 o                         
   2   2  11         41.44         37.74         4.03 o                         
   3   2  11         41.84         41.57         4.34 o                         
   4   2  11          3.09          2.05         3.96 o                         
   5   2  11         14.69         14.96         4.65 o                         
   6   2  11          0.76         -1.50         4.00 o                         
  -7   3  11          0.15         -3.31         6.41 o                         
  -6   3  11          0.91         -0.34         2.82 o                         
  -5   3  11          3.15          4.47         2.14 o                         
  -4   3  11         14.49         19.26         2.54 o                         
  -3   3  11          7.25          8.55         2.10 o                         
  -2   3  11          0.66         -0.18         0.93 o                         
  -1   3  11          1.89          0.62         1.01 o                         
   0   3  11          2.01         -0.43         2.90 o                         
   1   3  11         12.28         10.27         2.74 o                         
   2   3  11         12.71         10.09         2.67 o                         
   3   3  11         12.70         10.21         3.82 o                         
   4   3  11          0.51          4.35         3.23 o                         
   5   3  11          1.11         -2.48         2.56 o                         
  -6   4  11          0.52         -3.35         3.85 o                         
  -5   4  11          4.62          5.18         2.53 o                         
  -4   4  11          5.80          3.59         2.60 o                         
  -3   4  11          1.20          3.21         1.96 o                         
  -2   4  11          9.24          7.39         2.71 o                         
  -1   4  11          3.01          3.40         2.30 o                         
   0   4  11          1.31          0.74         3.28 o                         
   1   4  11          5.32          8.41         2.27 o                         
   2   4  11         14.54         12.61         3.12 o                         
   3   4  11          2.49          8.66         2.93 o                         
   4   4  11          0.44          0.81         1.85 o                         
  -4   5  11          0.64          9.71         4.63 o                         
  -3   5  11          1.16         -1.04         2.68 o                         
  -2   5  11          0.10         -3.14         3.14 o                         
  -1   5  11          0.85         -0.02         2.41 o                         
   0   5  11          0.48         -1.24         2.52 o                         
   1   5  11          3.92          6.05         3.05 o                         
   2   5  11          0.63          0.20         8.38 o                         
   3   5  11          2.11          1.50         2.21 o                         
  -4  -5  12          0.21         -1.29         4.14 o                         
  -3  -5  12          0.73         -3.82         3.82 o                         
  -2  -5  12          1.87          2.02         2.60 o                         
  -1  -5  12          0.70          0.96         1.79 o                         
   0  -5  12          2.60          3.89         5.13 o                         
   1  -5  12          3.26          1.46         2.22 o                         
   2  -5  12          2.56          3.89         2.32 o                         
  -5  -4  12          2.32          9.50         5.62 o                         
  -4  -4  12          7.15          4.77         4.87 o                         
  -3  -4  12          2.82          8.77         5.52 o                         
  -2  -4  12          1.94          0.41         2.03 o                         
  -1  -4  12          3.23          4.95         2.33 o                         
   0  -4  12          1.70          2.69         2.28 o                         
   1  -4  12          4.87          6.84         1.86 o                         
   2  -4  12          3.49         -1.28         2.13 o                         
   3  -4  12          1.10          1.51         2.21 o                         
   4  -4  12          7.28         -4.55         4.55 o                         
  -6  -3  12          5.39          8.31         5.83 o                         
  -5  -3  12         16.86         11.70         6.18 o                         
  -4  -3  12          2.39          2.26         2.58 o                         
  -3  -3  12          5.04          3.24         2.95 o                         
  -2  -3  12          1.80          1.57         3.53 o                         
  -1  -3  12          6.78         -1.18         2.84 o                         
   0  -3  12         17.18         13.61         5.41 o                         
   1  -3  12         25.12         20.79         4.13 o                         
   2  -3  12          0.82          0.66         2.32 o                         
   3  -3  12         10.83         12.02         3.08 o                         
   4  -3  12          5.98          5.26         2.40 o                         
   5  -3  12          1.50         -2.19         2.19 o                         
  -7  -2  12          0.61          3.76         2.82 o                         
  -6  -2  12          1.64          0.04         1.81 o                         
  -5  -2  12          2.04          1.19         1.85 o                         
  -4  -2  12         73.23         74.00         8.51 o                         
  -3  -2  12         16.93         16.03         3.86 o                         
  -2  -2  12          4.22          3.03         2.33 o                         
  -1  -2  12          2.03          3.14         2.31 o                         
   0  -2  12          1.12          1.28         3.04 o                         
   1  -2  12         27.85         19.63         3.90 o                         
   2  -2  12         14.85         16.62         3.34 o                         
   3  -2  12         34.71         36.24         4.35 o                         
   4  -2  12          0.94          2.97         2.56 o                         
   5  -2  12         26.19         16.39         3.76 o                         
  -7  -1  12          5.23          4.77         3.22 o                         
  -6  -1  12          2.39          2.50         2.48 o                         
  -5  -1  12          0.22         -0.13         4.03 o                         
  -4  -1  12          6.43          7.25         2.27 o                         
  -3  -1  12         52.14         46.29         5.63 o                         
  -2  -1  12          7.79          9.96         2.42 o                         
  -1  -1  12         13.16         11.45         2.42 o                         
   0  -1  12         28.96         26.37         4.31 o                         
   1  -1  12         13.66         14.66         5.28 o                         
   2  -1  12         70.67         59.76         9.83 o                         
   3  -1  12         40.62         35.04         4.02 o                         
   4  -1  12         83.29         93.33        16.96 o                         
   5  -1  12          1.61          1.58         2.03 o                         
   6  -1  12         10.77          6.63         3.68 o                         
  -8   0  12          0.29         -1.20         5.57 o                         
  -7   0  12          1.51         -2.72         2.72 o                         
  -6   0  12          0.00          0.20         1.20 o                         
  -5   0  12         10.37         12.70         3.74 o                         
  -4   0  12         14.06         15.43         3.34 o                         
  -3   0  12         24.19         22.28         3.28 o                         
  -2   0  12         13.65         15.53         2.44 o                         
  -1   0  12          4.63          4.48         1.67 o                         
   0   0  12         30.14         30.82         3.51 o                         
   1   0  12          1.05          0.64         1.81 o                         
   2   0  12          1.35          0.16         2.76 o                         
   3   0  12          0.95          3.60         2.12 o                         
   4   0  12          0.91          3.86         3.75 o                         
   5   0  12          2.05         -2.71         2.71 o                         
   6   0  12          1.42          1.37         2.71 o                         
  -7   1  12          5.23          0.65         2.99 o                         
  -6   1  12          2.39          5.59         2.90 o                         
  -5   1  12          0.22          0.86         1.38 o                         
  -4   1  12          6.42          4.66         1.65 o                         
  -3   1  12         52.13         51.17         2.91 o                         
  -2   1  12          7.80          8.41         1.42 o                         
  -1   1  12         13.08         12.03         1.73 o                         
   0   1  12         29.00         25.04         3.67 o                         
   1   1  12         13.63         13.80         3.51 o                         
   2   1  12         70.65         62.86         4.71 o                         
   3   1  12         40.65         41.94         3.93 o                         
   4   1  12         83.22         99.76         9.03 o                         
   5   1  12          1.61          3.44         2.79 o                         
   6   1  12         10.77          6.17         3.69 o                         
  -7   2  12          0.61          0.37         2.14 o                         
  -6   2  12          1.65         -2.25         2.71 o                         
  -5   2  12          2.04          2.68         1.86 o                         
  -4   2  12         73.18         77.98         4.26 o                         
  -3   2  12         16.97         19.08         2.18 o                         
  -2   2  12          4.22          4.83         1.76 o                         
  -1   2  12          2.04          2.76         1.12 o                         
   0   2  12          1.12          0.30         1.50 o                         
   1   2  12         27.90         24.99         3.39 o                         
   2   2  12         14.80         15.77         2.97 o                         
   3   2  12         34.71         38.86         4.35 o                         
   4   2  12          0.94          9.75         3.70 o                         
   5   2  12         26.17         26.73         7.10 o                         
  -6   3  12          5.40          2.55         1.90 o                         
  -5   3  12         16.86         14.45         5.11 o                         
  -4   3  12          2.39          3.62         1.90 o                         
  -3   3  12          5.04          5.84         2.07 o                         
  -2   3  12          1.79          0.69         0.91 o                         
  -1   3  12          6.79          6.91         1.68 o                         
   0   3  12         17.16         12.04         3.79 o                         
   1   3  12         25.13         22.29         3.74 o                         
   2   3  12          0.82         -1.80         2.52 o                         
   3   3  12         10.83          3.93         5.78 o                         
   4   3  12          5.99          5.00         3.34 o                         
   5   3  12          1.49         -3.39         3.39 o                         
  -5   4  12          2.32          1.86         3.28 o                         
  -4   4  12          7.14          6.01         2.94 o                         
  -3   4  12          2.82         -0.17         1.69 o                         
  -2   4  12          1.94         -1.12         2.35 o                         
  -1   4  12          3.24          3.56         2.88 o                         
   0   4  12          1.70          0.34         1.44 o                         
   1   4  12          4.88          4.43         2.14 o                         
   2   4  12          3.48          0.68         1.68 o                         
   3   4  12          1.09          6.90         3.10 o                         
   4   4  12          7.28         16.28         3.86 o                         
  -4   5  12          0.21         -0.31         3.66 o                         
  -3   5  12          0.73          0.95         2.62 o                         
  -2   5  12          1.87          7.82         3.29 o                         
  -1   5  12          0.70          1.67         3.74 o                         
   0   5  12          2.60          4.18         4.92 o                         
   1   5  12          3.27          5.65         3.71 o                         
   2   5  12          2.57          2.87         3.62 o                         
  -3  -5  13          1.04          5.31         5.14 o                         
  -2  -5  13          3.28         -5.15         5.15 o                         
  -1  -5  13          0.52          4.39         2.43 o                         
   0  -5  13          2.64          9.65         4.67 o                         
   1  -5  13          5.34          3.32         2.29 o                         
  -5  -4  13          0.21          3.22         4.39 o                         
  -4  -4  13          4.19          7.76         6.07 o                         
  -3  -4  13          7.77          7.83         5.24 o                         
  -2  -4  13          1.22          9.82         5.35 o                         
  -1  -4  13         12.25          4.84         4.28 o                         
   0  -4  13         22.91         20.24         6.44 o                         
   1  -4  13         10.93          9.68         3.09 o                         
   2  -4  13          8.89          7.66         2.53 o                         
   3  -4  13          2.72          0.06         2.00 o                         
  -6  -3  13          0.39         -1.71         4.92 o                         
  -5  -3  13         40.11         41.74        10.58 o                         
  -4  -3  13         28.73         21.93         7.23 o                         
  -3  -3  13          3.23          6.87         3.22 o                         
  -2  -3  13         10.18         10.50         4.95 o                         
  -1  -3  13          9.73          7.27         4.23 o                         
   0  -3  13          1.72          1.99         2.32 o                         
   1  -3  13         23.52         23.34         4.44 o                         
   2  -3  13          1.93          1.42         2.23 o                         
   3  -3  13         13.98         11.37         3.15 o                         
   4  -3  13          1.86          2.41         1.99 o                         
  -7  -2  13          1.05          2.81         4.68 o                         
  -6  -2  13          1.65          2.17         1.83 o                         
  -5  -2  13         13.54          7.73         3.70 o                         
  -4  -2  13          0.05          4.39         2.89 o                         
  -3  -2  13          3.47          4.82         4.49 o                         
  -2  -2  13          3.27          0.11         3.17 o                         
  -1  -2  13         27.88         23.70         6.26 o                         
   0  -2  13         16.86         16.42         3.81 o                         
   1  -2  13         10.44          5.90         3.46 o                         
   2  -2  13         90.74         95.20         7.22 o                         
   3  -2  13         58.38         59.07         5.50 o                         
   4  -2  13         16.66         14.64         2.59 o                         
   5  -2  13         31.07         32.90         5.26 o                         
  -7  -1  13          0.30         -1.59         2.17 o                         
  -6  -1  13          1.90          2.26         4.25 o                         
  -5  -1  13          3.30         -0.44         1.95 o                         
  -4  -1  13          5.85          3.98         4.02 o                         
  -3  -1  13         37.83         31.83         7.21 o                         
  -2  -1  13         48.83         42.32         7.52 o                         
  -1  -1  13         51.32         45.95         6.52 o                         
   0  -1  13          1.05          0.77         2.29 o                         
   1  -1  13        134.56        144.83        14.03 o                         
   2  -1  13        115.39        117.88         5.29 o                         
   3  -1  13         43.06         38.41         3.02 o                         
   4  -1  13         32.52         39.44         6.57 o                         
   5  -1  13          8.50          3.52         6.05 o                         
  -7   0  13          3.76          4.36         2.69 o                         
  -6   0  13          4.65          1.49         2.18 o                         
  -5   0  13         16.87         14.66         3.98 o                         
  -4   0  13          1.93          0.70         2.13 o                         
  -3   0  13         91.32         94.21         7.70 o                         
  -2   0  13         60.15         56.96         4.98 o                         
  -1   0  13         40.06         39.44         3.50 o                         
   0   0  13        258.27        297.01        12.64 o                         
   1   0  13          7.82         10.15         3.40 o                         
   2   0  13        523.07        534.62        18.35 o                         
   3   0  13          5.64          3.51         1.88 o                         
   4   0  13         42.80         44.91         5.99 o                         
   5   0  13          3.03         -1.41         4.21 o                         
  -7   1  13          0.30         -2.62         2.62 o                         
  -6   1  13          1.90          0.63         4.12 o                         
  -5   1  13          3.29          3.80         1.15 o                         
  -4   1  13          5.84          6.03         1.50 o                         
  -3   1  13         37.82         36.52         2.59 o                         
  -2   1  13         48.84         50.96         3.15 o                         
  -1   1  13         51.44         49.64         3.22 o                         
   0   1  13          1.03          0.27         1.10 o                         
   1   1  13        134.48        132.02         9.06 o                         
   2   1  13        115.38        112.55         6.49 o                         
   3   1  13         43.05         40.46         3.99 o                         
   4   1  13         32.57         35.28         5.81 o                         
   5   1  13          8.51          5.65         2.79 o                         
  -7   2  13          1.05          5.33         5.06 o                         
  -6   2  13          1.65          2.91         1.95 o                         
  -5   2  13         13.53         14.00         3.18 o                         
  -4   2  13          0.05          0.59         1.20 o                         
  -3   2  13          3.46          5.03         1.48 o                         
  -2   2  13          3.28          5.07         1.44 o                         
  -1   2  13         27.89         25.64         2.33 o                         
   0   2  13         16.87         15.69         2.96 o                         
   1   2  13         10.41          6.07         2.15 o                         
   2   2  13         90.69         88.14         6.36 o                         
   3   2  13         58.41         64.89         5.65 o                         
   4   2  13         16.65         14.49         4.35 o                         
   5   2  13         31.08         39.42         8.60 o                         
  -6   3  13          0.39          1.94         2.24 o                         
  -5   3  13         40.09         54.83         8.23 o                         
  -4   3  13         28.71         27.51         3.35 o                         
  -3   3  13          3.23          3.37         1.83 o                         
  -2   3  13         10.17          6.81         1.58 o                         
  -1   3  13          9.73          6.83         1.78 o                         
   0   3  13          1.72         -0.45         2.22 o                         
   1   3  13         23.52         20.71         3.81 o                         
   2   3  13          1.93         -1.26         2.54 o                         
   3   3  13         13.96         20.85        11.56 o                         
   4   3  13          1.85          0.43         2.90 o                         
  -5   4  13          0.21         -1.47         4.89 o                         
  -4   4  13          4.19         -1.16         2.35 o                         
  -3   4  13          7.78          7.06         2.21 o                         
  -2   4  13          1.21          1.23         2.05 o                         
  -1   4  13         12.25         13.40         3.53 o                         
   0   4  13         22.89         18.56         2.73 o                         
   1   4  13         10.95         11.30         2.75 o                         
   2   4  13          8.88          5.48         1.98 o                         
   3   4  13          2.71          1.80         2.32 o                         
  -3   5  13          1.04          8.37         4.29 o                         
  -2   5  13          3.28         -0.62         6.68 o                         
  -1   5  13          0.52         -0.25         2.68 o                         
   0   5  13          2.64          6.06         2.99 o                         
   1   5  13          5.35          7.63         3.14 o                         
  -2  -5  14          1.13         -4.97         4.97 o                         
  -1  -5  14          3.12          0.68         4.20 o                         
   0  -5  14          0.56          6.93         4.80 o                         
  -4  -4  14          0.21         12.27         6.18 o                         
  -3  -4  14         11.54          6.96         4.92 o                         
  -2  -4  14         12.74         15.63         6.66 o                         
  -1  -4  14          1.99          2.81         4.18 o                         
   0  -4  14          1.10          1.80         1.86 o                         
   1  -4  14          7.00          6.05         3.69 o                         
   2  -4  14         10.38          5.29         2.75 o                         
  -6  -3  14         13.54          4.11         5.58 o                         
  -5  -3  14          3.74          5.59         5.25 o                         
  -4  -3  14         21.33         20.96         7.41 o                         
  -3  -3  14          5.11          3.20         4.19 o                         
  -2  -3  14          4.79          3.22         3.26 o                         
  -1  -3  14         32.47         26.81         7.13 o                         
   0  -3  14         11.85         11.51         3.47 o                         
   1  -3  14         42.19         30.96         5.35 o                         
   2  -3  14          2.67          6.58         2.97 o                         
   3  -3  14          7.11          8.11         3.18 o                         
   4  -3  14          0.19         -1.34         2.14 o                         
  -6  -2  14         27.17         26.56         4.94 o                         
  -5  -2  14         14.53         24.06         8.65 o                         
  -4  -2  14         16.41         12.32         5.63 o                         
  -3  -2  14         94.00         97.21        12.94 o                         
  -2  -2  14          7.63         10.60         4.89 o                         
  -1  -2  14          5.57          4.06         2.69 o                         
   0  -2  14         29.08         32.79         5.61 o                         
   1  -2  14          5.24          6.13         3.15 o                         
   2  -2  14          6.65          8.87         2.57 o                         
   3  -2  14          1.62          2.10         1.81 o                         
   4  -2  14          1.46          3.56         4.09 o                         
  -7  -1  14          3.14          4.25         2.68 o                         
  -6  -1  14          1.40          2.22         2.54 o                         
  -5  -1  14          1.05          5.49         3.05 o                         
  -4  -1  14         49.41         49.21         9.12 o                         
  -3  -1  14         51.09         50.22         8.78 o                         
  -2  -1  14        126.91        127.23         9.76 o                         
  -1  -1  14         83.37         84.94         7.90 o                         
   0  -1  14         30.51         29.61         4.98 o                         
   1  -1  14        178.24        187.57        16.66 o                         
   2  -1  14          1.36          0.17         1.05 o                         
   3  -1  14         63.30         60.56         6.83 o                         
   4  -1  14         17.76         21.03         4.36 o                         
   5  -1  14          3.34          9.26         3.41 o                         
  -7   0  14         12.89          9.78        10.75 o                         
  -6   0  14          0.94          5.11         8.35 o                         
  -5   0  14          1.07         -1.62         1.64 o                         
  -4   0  14          2.98         -0.30         2.40 o                         
  -3   0  14         60.25         54.67         6.45 o                         
  -2   0  14        121.37        110.07         6.68 o                         
  -1   0  14          7.16          6.63         3.39 o                         
   0   0  14        341.91        392.59        15.37 o                         
   1   0  14          5.96          7.77         3.23 o                         
   2   0  14         75.46         73.84         7.43 o                         
   3   0  14         14.37         11.47         2.56 o                         
   4   0  14         13.86         13.22         4.50 o                         
   5   0  14          1.94         -0.76         2.40 o                         
  -7   1  14          3.14          0.43         2.14 o                         
  -6   1  14          1.40          0.28         2.90 o                         
  -5   1  14          1.05         -0.04         1.44 o                         
  -4   1  14         49.44         50.07         3.47 o                         
  -3   1  14         51.10         59.46         3.67 o                         
  -2   1  14        126.94        128.01         5.52 o                         
  -1   1  14         83.31         82.51         4.39 o                         
   0   1  14         30.46         33.45         4.09 o                         
   1   1  14        178.26        185.16        11.10 o                         
   2   1  14          1.36         -0.40         1.66 o                         
   3   1  14         63.34         60.75         5.08 o                         
   4   1  14         17.73         24.47         5.22 o                         
   5   1  14          3.33         -0.30         2.48 o                         
  -6   2  14         27.18         30.63         4.85 o                         
  -5   2  14         14.52         16.80         3.76 o                         
  -4   2  14         16.41         16.01         2.73 o                         
  -3   2  14         94.02         99.26         5.16 o                         
  -2   2  14          7.66          8.37         2.28 o                         
  -1   2  14          5.57          1.79         2.08 o                         
   0   2  14         29.06         30.93         4.04 o                         
   1   2  14          5.22         10.35         3.04 o                         
   2   2  14          6.67          6.08         2.38 o                         
   3   2  14          1.61          0.23         1.77 o                         
   4   2  14          1.47          4.77         3.06 o                         
  -6   3  14         13.54         16.40         4.11 o                         
  -5   3  14          3.73          6.36         3.21 o                         
  -4   3  14         21.34         20.42         3.28 o                         
  -3   3  14          5.11          4.52         2.28 o                         
  -2   3  14          4.79          5.40         2.58 o                         
  -1   3  14         32.46         27.89         4.27 o                         
   0   3  14         11.84          9.22         2.82 o                         
   1   3  14         42.15         35.18         4.61 o                         
   2   3  14          2.67          2.41         2.47 o                         
   3   3  14          7.10          3.19         4.37 o                         
   4   3  14          0.19         -3.51         3.51 o                         
  -4   4  14          0.21         -0.57         1.99 o                         
  -3   4  14         11.53         14.44         4.56 o                         
  -2   4  14         12.74         11.36         3.24 o                         
  -1   4  14          1.99         -0.67         2.33 o                         
   0   4  14          1.10         -2.53         2.53 o                         
   1   4  14          7.02          8.66         4.02 o                         
   2   4  14         10.37          8.21         2.49 o                         
  -2   5  14          1.14          2.91         2.98 o                         
  -1   5  14          3.12          5.45         2.71 o                         
   0   5  14          0.56          3.14         3.07 o                         
  -4  -4  15          9.82          8.52         5.72 o                         
  -3  -4  15          0.66         -2.19         3.88 o                         
  -2  -4  15          4.68         -1.36         3.89 o                         
  -1  -4  15          1.30          4.09         4.07 o                         
   0  -4  15         10.72         10.36         3.77 o                         
   1  -4  15          3.90         -1.97         2.02 o                         
   2  -4  15          0.44         -0.99         1.92 o                         
  -5  -3  15         18.91         23.81         8.06 o                         
  -4  -3  15          6.89          9.72         6.13 o                         
  -3  -3  15          2.75          5.73         4.41 o                         
  -2  -3  15          4.86          3.57         3.67 o                         
  -1  -3  15         14.32         10.69         4.97 o                         
   0  -3  15          1.06          4.24         3.60 o                         
   1  -3  15          6.03          1.57         3.16 o                         
   2  -3  15          1.87          3.27         3.05 o                         
   3  -3  15          0.26          1.82         2.97 o                         
  -6  -2  15          3.32          6.42         5.31 o                         
  -5  -2  15         86.25         87.76        14.01 o                         
  -4  -2  15         26.45         35.23         8.93 o                         
  -3  -2  15         76.59         80.68        12.07 o                         
  -2  -2  15          3.58          0.60         4.78 o                         
  -1  -2  15         82.99         62.63         7.26 o                         
   0  -2  15          2.45          0.69         2.24 o                         
   1  -2  15          7.47          2.81         4.40 o                         
   2  -2  15          1.56          1.82         2.21 o                         
   3  -2  15          1.12          1.21         2.18 o                         
   4  -2  15          1.87          1.60         2.39 o                         
  -6  -1  15          4.83          4.00         2.73 o                         
  -5  -1  15          5.05         10.15         5.57 o                         
  -4  -1  15        110.22        105.24        13.27 o                         
  -3  -1  15          8.91         16.86         6.05 o                         
  -2  -1  15         89.52         88.03         8.30 o                         
  -1  -1  15         59.32         56.72         6.86 o                         
   0  -1  15         16.22         15.65         3.95 o                         
   1  -1  15         24.16         29.79         5.07 o                         
   2  -1  15          9.03          3.09         1.33 o                         
   3  -1  15          9.20          9.83         3.43 o                         
   4  -1  15          0.40         -2.58         2.58 o                         
  -7   0  15          0.30         -1.16         2.19 o                         
  -6   0  15         24.48         30.83         5.93 o                         
  -5   0  15          0.77          2.50         1.68 o                         
  -4   0  15          1.18         -0.06         1.57 o                         
  -3   0  15         16.87         14.14         2.90 o                         
  -2   0  15         35.47         32.99         4.01 o                         
  -1   0  15          6.57          4.96         2.39 o                         
   0   0  15        160.64        204.42        15.44 o                         
   1   0  15         10.71         10.81         3.39 o                         
   2   0  15         19.40         19.50         4.41 o                         
   3   0  15          0.02         -0.56         2.65 o                         
   4   0  15          0.41         -1.00         5.00 o                         
  -6   1  15          4.83          4.19         2.41 o                         
  -5   1  15          5.05          1.88         2.28 o                         
  -4   1  15        110.18        116.59         9.86 o                         
  -3   1  15          8.92         12.18         1.95 o                         
  -2   1  15         89.47         87.38         4.81 o                         
  -1   1  15         59.37         62.35         5.59 o                         
   0   1  15         16.21         16.15         3.95 o                         
   1   1  15         24.12         24.76         4.76 o                         
   2   1  15          9.05          8.98         2.49 o                         
   3   1  15          9.19          9.42         5.55 o                         
   4   1  15          0.41          1.27         2.45 o                         
  -6   2  15          3.32          2.29         2.42 o                         
  -5   2  15         86.24         88.77         9.85 o                         
  -4   2  15         26.48         25.89         6.43 o                         
  -3   2  15         76.56         83.82         7.41 o                         
  -2   2  15          3.58          2.10         1.20 o                         
  -1   2  15         82.95         76.17         5.21 o                         
   0   2  15          2.45          0.78         1.68 o                         
   1   2  15          7.45          5.00         2.23 o                         
   2   2  15          1.57          0.22         2.16 o                         
   3   2  15          1.12          6.40         4.23 o                         
   4   2  15          1.86          7.10         5.44 o                         
  -5   3  15         18.91         19.65         4.27 o                         
  -4   3  15          6.90          8.53         3.91 o                         
  -3   3  15          2.75          1.73         2.13 o                         
  -2   3  15          4.86          0.59         3.32 o                         
  -1   3  15         14.32         11.78         3.20 o                         
   0   3  15          1.06          1.38         2.42 o                         
   1   3  15          6.03          2.56         2.50 o                         
   2   3  15          1.87          1.06         4.19 o                         
   3   3  15          0.26          4.30         4.66 o                         
  -4   4  15          9.82          9.48         3.31 o                         
  -3   4  15          0.66          2.20         2.26 o                         
  -2   4  15          4.67          6.90         3.60 o                         
  -1   4  15          1.30         -1.92         3.14 o                         
   0   4  15         10.72         10.49         4.39 o                         
   1   4  15          3.91          4.24         3.15 o                         
   2   4  15          0.44         -3.73         3.73 o                         
  -3  -4  16          1.87         -1.59         3.91 o                         
  -2  -4  16          0.42         -4.13         4.85 o                         
  -1  -4  16          2.32          3.04         4.20 o                         
   0  -4  16          2.10          5.16         4.48 o                         
  -5  -3  16         10.06         13.86         6.72 o                         
  -4  -3  16          6.49         10.65         5.65 o                         
  -3  -3  16          0.42         -4.61         4.61 o                         
  -2  -3  16          0.43          1.90         3.92 o                         
  -1  -3  16          2.49          6.88         2.99 o                         
   0  -3  16          8.22         11.84         4.05 o                         
   1  -3  16          0.24         -2.78         2.78 o                         
   2  -3  16          1.95          1.89         5.22 o                         
  -6  -2  16         11.59         17.92         8.23 o                         
  -5  -2  16          5.97         14.94         6.64 o                         
  -4  -2  16          2.53          0.60         3.91 o                         
  -3  -2  16          8.56          7.73         4.91 o                         
  -2  -2  16          0.09         -3.34         3.34 o                         
  -1  -2  16         10.42          6.07         2.84 o                         
   0  -2  16          3.75          0.25         5.66 o                         
   1  -2  16          7.05          0.81         3.31 o                         
   2  -2  16          7.92          2.62         3.50 o                         
   3  -2  16          1.01         -1.03         3.07 o                         
  -6  -1  16          7.11          4.43         2.89 o                         
  -5  -1  16          0.77          1.21         4.19 o                         
  -4  -1  16          2.84         11.78         5.70 o                         
  -3  -1  16          2.94         12.60         4.15 o                         
  -2  -1  16         11.16          9.85         3.54 o                         
  -1  -1  16         11.87         14.50         4.05 o                         
   0  -1  16          5.31          8.07         4.79 o                         
   1  -1  16          7.37         10.51         3.33 o                         
   2  -1  16          0.66          2.39         2.69 o                         
   3  -1  16          0.30          2.75         2.29 o                         
   4  -1  16          0.42          0.71         2.39 o                         
  -6   0  16         14.62         18.56         4.59 o                         
  -5   0  16          8.99         12.15         2.75 o                         
  -4   0  16         37.98         44.90         4.46 o                         
  -3   0  16          3.67          5.34         3.15 o                         
  -2   0  16          0.95          3.94         2.09 o                         
  -1   0  16          0.50          2.28         2.33 o                         
   0   0  16         49.49         60.10         6.08 o                         
   1   0  16         41.73         43.54         5.95 o                         
   2   0  16          2.34          6.45         3.05 o                         
   3   0  16          0.02         -2.49         2.95 o                         
   4   0  16          1.14          6.51         3.37 o                         
  -6   1  16          7.11          4.59         2.65 o                         
  -5   1  16          0.77          2.30         2.20 o                         
  -4   1  16          2.84          4.12         1.93 o                         
  -3   1  16          2.95          8.06         2.53 o                         
  -2   1  16         11.16          9.18         2.18 o                         
  -1   1  16         11.88          9.82         3.50 o                         
   0   1  16          5.29          3.86         3.85 o                         
   1   1  16          7.38          5.65         4.43 o                         
   2   1  16          0.66         -1.96         1.96 o                         
   3   1  16          0.30         -3.17         7.79 o                         
   4   1  16          0.42         -0.43         7.53 o                         
  -6   2  16         11.59         13.86         3.39 o                         
  -5   2  16          5.97          6.58         3.80 o                         
  -4   2  16          2.53          2.18         1.83 o                         
  -3   2  16          8.56          6.09         3.02 o                         
  -2   2  16          0.08         -1.53         1.53 o                         
  -1   2  16         10.41          4.21         2.09 o                         
   0   2  16          3.75          0.86         2.97 o                         
   1   2  16          7.03          3.57         2.04 o                         
   2   2  16          7.93          2.45         3.70 o                         
   3   2  16          1.00          0.14         1.94 o                         
  -5   3  16         10.06         15.10         4.02 o                         
  -4   3  16          6.49         11.69         4.46 o                         
  -3   3  16          0.42         -2.32         2.32 o                         
  -2   3  16          0.43         -2.73         2.73 o                         
  -1   3  16          2.48          1.54         2.45 o                         
   0   3  16          8.24          1.53         2.67 o                         
   1   3  16          0.24          1.90         3.13 o                         
   2   3  16          1.94          3.48         2.71 o                         
  -3   4  16          1.87         12.92         4.40 o                         
  -2   4  16          0.42         -1.55         2.51 o                         
  -1   4  16          2.32          6.61         2.94 o                         
   0   4  16          2.09         -0.70         2.67 o                         
  -4  -3  17          0.35          0.26         4.33 o                         
  -3  -3  17          0.22         -1.96         3.21 o                         
  -2  -3  17          9.15         16.05         6.38 o                         
  -1  -3  17          3.23          3.76         2.91 o                         
   0  -3  17          1.81         -0.91         2.21 o                         
   1  -3  17          0.20          2.66         3.07 o                         
  -5  -2  17          3.20          0.27         3.80 o                         
  -4  -2  17          0.69          2.65         3.90 o                         
  -3  -2  17          0.57         -3.02         4.21 o                         
  -2  -2  17          2.29          1.77         2.63 o                         
  -1  -2  17          4.67          0.67         2.27 o                         
   0  -2  17          0.13         -0.70         2.26 o                         
   1  -2  17          0.35          3.00         3.72 o                         
   2  -2  17          3.37         -1.57         3.13 o                         
  -5  -1  17          2.97          1.48         3.98 o                         
  -4  -1  17          0.16          3.76         4.13 o                         
  -3  -1  17          0.93          1.90         3.25 o                         
  -2  -1  17          6.07         12.27         3.86 o                         
  -1  -1  17          3.38          0.21         3.53 o                         
   0  -1  17         24.68         28.31         5.15 o                         
   1  -1  17          9.51         13.00         3.91 o                         
   2  -1  17          0.68          0.57         4.40 o                         
   3  -1  17          0.11         -1.43         2.49 o                         
  -6   0  17          4.64          0.31         9.44 o                         
  -5   0  17          0.19         -2.20         2.74 o                         
  -4   0  17          6.98          9.11         2.53 o                         
  -3   0  17          0.02          0.86         2.37 o                         
  -2   0  17          1.61         -1.15         2.04 o                         
  -1   0  17         11.09         12.08         3.91 o                         
   0   0  17          7.13         10.88         3.74 o                         
   1   0  17         22.68         28.94         5.43 o                         
   2   0  17          0.95         -0.37         3.43 o                         
   3   0  17          0.19          0.77         3.60 o                         
  -5   1  17          2.98          1.34         2.32 o                         
  -4   1  17          0.16          1.57         1.97 o                         
  -3   1  17          0.93          4.37         5.54 o                         
  -2   1  17          6.07          4.95         2.83 o                         
  -1   1  17          3.38          3.98         3.17 o                         
   0   1  17         24.65         25.63         6.86 o                         
   1   1  17          9.53          8.07         2.70 o                         
   2   1  17          0.68          1.95         1.70 o                         
   3   1  17          0.11         -3.94         4.82 o                         
  -5   2  17          3.20          2.75         3.73 o                         
  -4   2  17          0.69          4.67         4.83 o                         
  -3   2  17          0.56          1.19         3.19 o                         
  -2   2  17          2.30          0.70         3.83 o                         
  -1   2  17          4.66          2.64         2.39 o                         
   0   2  17          0.13          0.58         1.88 o                         
   1   2  17          0.35          0.75         2.88 o                         
   2   2  17          3.37          3.84         3.17 o                         
  -4   3  17          0.35         -1.46         4.31 o                         
  -3   3  17          0.22         -1.73         2.25 o                         
  -2   3  17          9.15          6.49         2.82 o                         
  -1   3  17          3.23         -0.62         2.29 o                         
   0   3  17          1.82         -2.02         2.50 o                         
   1   3  17          0.20         -1.37         1.98 o                         
  -2  -3  18          2.40          6.96         4.00 o                         
  -1  -3  18          2.82          5.82         3.07 o                         
   0  -3  18          0.70         -1.96         3.35 o                         
  -4  -2  18          1.39          0.48         3.69 o                         
  -3  -2  18          3.81         -0.53         2.34 o                         
  -2  -2  18          2.42          0.68         1.94 o                         
  -1  -2  18          0.66          0.60         2.39 o                         
   0  -2  18          0.93          3.83         2.53 o                         
   1  -2  18          3.19         -1.44         4.16 o                         
  -5  -1  18          0.72          0.81         3.42 o                         
  -4  -1  18          0.11          1.25         2.68 o                         
  -3  -1  18          0.90          1.83         3.22 o                         
  -2  -1  18          1.08          0.82         2.40 o                         
  -1  -1  18          6.35          5.19         3.76 o                         
   0  -1  18         14.98         17.11         4.60 o                         
   1  -1  18          2.32          1.43         2.29 o                         
   2  -1  18          0.73         -2.59         3.00 o                         
  -5   0  18          0.01         -3.90         3.90 o                         
  -4   0  18          1.89          2.02         2.76 o                         
  -3   0  18          0.73          0.91         1.95 o                         
  -2   0  18          1.20          0.87         2.38 o                         
  -1   0  18          0.00          3.73         2.81 o                         
   0   0  18          0.05          6.18         3.27 o                         
   1   0  18          1.66          6.50         3.10 o                         
   2   0  18          0.14         -2.89         2.89 o                         
  -5   1  18          0.72          0.05         4.51 o                         
  -4   1  18          0.11         -0.20         3.18 o                         
  -3   1  18          0.90         -2.05         5.77 o                         
  -2   1  18          1.08          0.08         6.93 o                         
  -1   1  18          6.35          5.26         3.06 o                         
   0   1  18         14.98         15.88         4.51 o                         
   1   1  18          2.34          4.65         3.71 o                         
   2   1  18          0.73          1.77         2.66 o                         
  -4   2  18          1.39         -3.69         5.38 o                         
  -3   2  18          3.80          7.56         4.01 o                         
  -2   2  18          2.41          3.04         2.79 o                         
  -1   2  18          0.66         -0.78         2.12 o                         
   0   2  18          0.93          1.78         2.06 o                         
   1   2  18          3.19          1.58         2.09 o                         
  -2   3  18          2.40          3.70         3.23 o                         
  -1   3  18          2.82          4.40         4.29 o                         
   0   3  18          0.69         -3.54         3.54 o                         
  -3  -2  19          0.97          2.54        10.10 o                         
  -2  -2  19          2.52          5.67         3.32 o                         
  -1  -2  19          0.49          0.86         6.78 o                         
   0  -2  19          0.69          2.79         3.92 o                         
  -4  -1  19          2.21          5.66         8.82 o                         
  -3  -1  19          0.49         -1.46         2.67 o                         
  -2  -1  19          1.13          3.92         2.58 o                         
  -1  -1  19          4.45          1.19         2.63 o                         
   0  -1  19          4.80          9.29         5.39 o                         
   1  -1  19          1.92         -1.81         2.33 o                         
  -4   0  19          1.21          3.66         2.14 o                         
  -3   0  19          0.81          2.79         2.28 o                         
  -2   0  19          2.30          6.36         3.27 o                         
  -1   0  19         23.15         20.91         4.81 o                         
   0   0  19          1.21         -2.52         2.52 o                         
   1   0  19          1.76          5.30         4.67 o                         
  -4   1  19          2.21          1.59         3.87 o                         
  -3   1  19          0.49         -0.98         4.78 o                         
  -2   1  19          1.13          6.10         3.46 o                         
  -1   1  19          4.45          2.48         6.45 o                         
   0   1  19          4.80          2.27         3.23 o                         
   1   1  19          1.92          3.23         3.93 o                         
  -3   2  19          0.97          4.34         2.91 o                         
  -2   2  19          2.52          5.62         2.71 o                         
  -1   2  19          0.48          0.88         2.17 o                         
   0   2  19          0.69         -0.80         2.37 o                         
  -2   0  20          6.44          2.14         2.84 o                         
  -1   0  20         21.02         21.42         5.40 o                         
                                                                                
