# Supplementary material for: Crystal structures of ten enanti­opure Schiff bases bearing a naphthyl group
Source: Acta Crystallogr E Crystallogr Commun. 2016 Mar 31;72(Pt 4):583–9. doi: 10.1107/S2056989016004692 (PMC4910349; doi:10.1107/S2056989016004692)
Supplement: Supplementary file 6 [file e-72-00583-5sup6.hkl]

data_5                                                                          
_shelx_title ' IMXXIIL_1_Mo in P2(1)2(1)2(1)'                                   
_shelx_refln_list_code          4                                               
_shelx_F_calc_maximum      118.12                                               
_exptl_crystal_F_000       616.00                                               
_reflns_d_resolution_high  0.8403                                               
                                                                                
loop_                                                                           
 _space_group_symop_operation_xyz                                               
 'x, y, z'                                                                      
 '-x+1/2, -y, z+1/2'                                                            
 '-x, y+1/2, -z+1/2'                                                            
 'x+1/2, -y+1/2, -z'                                                            
                                                                                
_cell_length_a     6.0567                                                       
_cell_length_b     7.6139                                                       
_cell_length_c    33.8530                                                       
_cell_angle_alpha  90.000                                                       
_cell_angle_beta   90.000                                                       
_cell_angle_gamma  90.000                                                       
                                                                                
_shelx_F_squared_multiplier     1.000                                           
                                                                                
loop_                                                                           
 _refln_index_h                                                                 
 _refln_index_k                                                                 
 _refln_index_l                                                                 
 _refln_F_squared_calc                                                          
 _refln_F_squared_meas                                                          
 _refln_F_squared_sigma                                                         
 _refln_observed_status                                                         
   2   0   0      13951.22      12291.87        92.49 o                         
   4   0   0        573.32        678.80        16.38 o                         
   6   0   0         51.43         41.46         5.19 o                         
   1   1   0       4184.64       3927.02        43.48 o                         
   2   1   0        610.18        592.71        13.51 o                         
   3   1   0       1380.55       1343.07        38.64 o                         
   4   1   0          8.08         13.55         3.99 o                         
   5   1   0          4.82          4.61         1.86 o                         
   6   1   0          1.01         -1.93         2.76 o                         
   7   1   0          2.12          4.06         7.34 o                         
   0   2   0       7313.36       8294.28       111.08 o                         
   1   2   0       2354.09       2355.37        32.09 o                         
   2   2   0        259.49        271.94         5.00 o                         
   3   2   0         48.71         65.91         3.24 o                         
   4   2   0        117.33        111.27         6.25 o                         
   5   2   0          3.25          8.35         2.31 o                         
   6   2   0         19.34         10.00         2.57 o                         
   7   2   0          0.42          1.78         6.81 o                         
   1   3   0        219.05        247.20         4.75 o                         
   2   3   0        201.18        256.97        14.16 o                         
   3   3   0         58.43         87.83         3.74 o                         
   4   3   0          0.83          4.87         4.22 o                         
   5   3   0         40.56         53.62         5.84 o                         
   6   3   0          7.71          9.00         3.36 o                         
   0   4   0        415.98        494.80        10.69 o                         
   1   4   0        139.74        127.20         5.17 o                         
   2   4   0        319.65        321.51         5.80 o                         
   3   4   0         52.79         78.22         4.42 o                         
   4   4   0         13.17         14.69         5.68 o                         
   5   4   0          1.79          0.52         2.50 o                         
   6   4   0         12.66         10.43         3.42 o                         
   1   5   0         53.49         60.91         2.80 o                         
   2   5   0        225.38        223.89         6.02 o                         
   3   5   0         98.60         84.03         3.98 o                         
   4   5   0          2.40          1.93         2.50 o                         
   5   5   0         18.65         15.45         3.06 o                         
   6   5   0          0.04         -3.66         3.66 o                         
   0   6   0         21.45         18.88         4.31 o                         
   1   6   0          0.01          6.79         2.01 o                         
   2   6   0          0.60         -1.65         2.02 o                         
   3   6   0          0.00         -2.27         2.27 o                         
   4   6   0          0.27          1.73         3.39 o                         
   5   6   0          0.96          2.26         3.38 o                         
   1   7   0          2.97          2.30         2.03 o                         
   2   7   0         44.78         48.59         4.99 o                         
   3   7   0          3.13          2.06         2.68 o                         
   4   7   0          8.32          7.70         4.24 o                         
   0   8   0          0.84         -0.98         3.28 o                         
   1   8   0          1.21         -1.20         2.26 o                         
   2   8   0          5.05          5.85         3.87 o                         
   3   8   0          3.88          5.31         4.10 o                         
   1   0   1         13.39         21.46         3.20 o                         
   3   0   1         65.80         74.54         3.58 o                         
   4   0   1        248.78        303.24         9.41 o                         
   5   0   1          1.04          0.15         1.25 o                         
   6   0   1         24.76         22.99         2.85 o                         
   7   0   1          0.14          0.18         2.86 o                         
  -7   1   1         31.37         25.58         6.79 o                         
  -6   1   1          7.60          3.32         1.52 o                         
  -5   1   1          7.03          9.79         1.54 o                         
  -4   1   1         95.40        101.09         4.09 o                         
  -3   1   1       1048.16       1042.41        27.06 o                         
  -2   1   1       1069.33        954.03        11.89 o                         
  -1   1   1       4623.46       4353.33        76.24 o                         
   1   1   1       4627.51       4364.77        33.07 o                         
   2   1   1       1049.38        926.55        23.06 o                         
   3   1   1       1040.25       1054.05        44.03 o                         
   4   1   1         93.13        103.30         5.47 o                         
   5   1   1          7.34          7.69         1.68 o                         
   6   1   1          7.37          4.92         1.78 o                         
   7   1   1         31.22         25.03         6.94 o                         
  -7   2   1          0.29          2.28         3.86 o                         
  -6   2   1         15.13         16.96         2.97 o                         
  -5   2   1         45.34         45.35         3.93 o                         
  -4   2   1         73.99         69.18         6.73 o                         
  -3   2   1          1.02          4.33         1.94 o                         
  -2   2   1        298.71        275.07         5.60 o                         
  -1   2   1       2611.01       2756.74        55.26 o                         
   0   2   1       2925.33       3303.17        35.37 o                         
   1   2   1       2598.12       2704.20        40.40 o                         
   2   2   1        307.11        286.16         5.35 o                         
   3   2   1          1.03          4.54         1.68 o                         
   4   2   1         75.80         69.43         6.14 o                         
   5   2   1         44.78         44.27         3.89 o                         
   6   2   1         15.23         14.87         2.69 o                         
   7   2   1          0.31          0.10         4.13 o                         
  -6   3   1         25.27         22.08         3.27 o                         
  -5   3   1         83.66        101.85         6.03 o                         
  -4   3   1          7.34         20.01         4.56 o                         
  -3   3   1        453.06        490.63         9.07 o                         
  -2   3   1         86.61        148.45        16.52 o                         
  -1   3   1         91.13         99.77         3.05 o                         
   0   3   1         35.62         31.44         1.78 o                         
   1   3   1         89.22         96.75         3.31 o                         
   2   3   1         85.76        116.86        12.92 o                         
   3   3   1        450.20        476.67         8.06 o                         
   4   3   1          7.28         19.79         4.49 o                         
   5   3   1         83.84         99.84         5.50 o                         
   6   3   1         25.48         26.99         4.18 o                         
  -6   4   1          5.82          9.62         5.14 o                         
  -5   4   1         11.21          8.22         2.11 o                         
  -4   4   1        115.77         97.51         6.22 o                         
  -3   4   1        337.59        370.64         7.82 o                         
  -2   4   1         35.52         47.19         3.24 o                         
  -1   4   1         47.73         60.51         5.93 o                         
   0   4   1        615.09        660.67         8.58 o                         
   1   4   1         52.48         74.88         5.62 o                         
   2   4   1         34.38         47.57         2.89 o                         
   3   4   1        337.47        339.61         6.66 o                         
   4   4   1        115.75        104.67         4.73 o                         
   5   4   1         11.03          4.17         3.09 o                         
   6   4   1          6.03         -0.71         3.18 o                         
  -6   5   1          0.63          3.32         5.03 o                         
  -5   5   1          0.43          1.62         2.72 o                         
  -4   5   1          1.18         -0.49         1.42 o                         
  -3   5   1         54.60         56.52         4.08 o                         
  -2   5   1         30.71         40.28         6.00 o                         
  -1   5   1         37.60         41.40         2.43 o                         
   0   5   1          1.99          0.48         1.09 o                         
   1   5   1         38.22         44.68         2.48 o                         
   2   5   1         29.39         41.21         4.18 o                         
   3   5   1         53.37         52.18         3.58 o                         
   4   5   1          0.91          1.09         1.97 o                         
   5   5   1          0.43          4.43         4.42 o                         
   6   5   1          0.68         -4.98         4.98 o                         
  -5   6   1          2.66          0.82         3.38 o                         
  -4   6   1          8.70          9.45         3.65 o                         
  -3   6   1          9.48          4.26         3.13 o                         
  -2   6   1         14.65         12.51         2.13 o                         
  -1   6   1         83.22         79.90         4.35 o                         
   0   6   1          8.04          7.99         2.42 o                         
   1   6   1         83.59         78.43         4.37 o                         
   2   6   1         14.79         10.04         2.42 o                         
   3   6   1          9.66          4.77         1.87 o                         
   4   6   1          8.46          4.63         3.81 o                         
   5   6   1          2.60         -2.33         3.40 o                         
  -4   7   1          7.96          9.22         4.36 o                         
  -3   7   1          9.81          0.96         2.60 o                         
  -2   7   1         19.75         19.41         3.41 o                         
  -1   7   1          1.61         -1.31         1.87 o                         
   0   7   1          2.63         -0.77         1.44 o                         
   1   7   1          1.59          0.56         2.24 o                         
   2   7   1         19.49         16.11         3.10 o                         
   3   7   1          9.99          5.06         3.31 o                         
   4   7   1          7.90          9.61         4.35 o                         
  -3   8   1          1.61          6.60         4.33 o                         
  -2   8   1         19.56         14.74         3.92 o                         
  -1   8   1          1.62          1.84         1.79 o                         
   0   8   1          3.89          1.80         2.28 o                         
   1   8   1          1.61          1.63         2.45 o                         
   2   8   1         19.27         13.19         4.50 o                         
   3   8   1          1.62          0.48         4.02 o                         
   0   9   1          1.40         -1.08         4.41 o                         
   1   0   2       3827.63       3319.21        24.87 o                         
   2   0   2         31.01        650.04       152.70 o                         
   3   0   2        371.01        355.65         7.06 o                         
   4   0   2         50.68         65.75         7.72 o                         
   5   0   2          0.06         -0.44         1.15 o                         
   6   0   2          9.47          8.41         2.10 o                         
   7   0   2          6.05          5.64         3.73 o                         
  -7   1   2         17.45         20.70         7.04 o                         
  -6   1   2         29.68         23.21         2.64 o                         
  -5   1   2         27.40         22.75         2.10 o                         
  -4   1   2         79.45         86.86         3.71 o                         
  -3   1   2        957.90        938.74        22.79 o                         
  -2   1   2        900.72        863.06        11.26 o                         
  -1   1   2      12186.63      11345.83        58.17 o                         
   0   1   2        847.86        888.21        12.80 o                         
   1   1   2      12259.84      11387.49        69.78 o                         
   2   1   2        911.29        848.46        13.59 o                         
   3   1   2        970.75        980.55        30.83 o                         
   4   1   2         78.06         73.45         3.86 o                         
   5   1   2         27.07         22.77         2.46 o                         
   6   1   2         29.78         27.52         2.70 o                         
   7   1   2         17.46         20.07         6.84 o                         
  -7   2   2          0.57          1.00         3.09 o                         
  -6   2   2         24.73         25.21         2.92 o                         
  -5   2   2          0.52          3.54         3.05 o                         
  -4   2   2        127.33        128.08         6.75 o                         
  -3   2   2        185.12        172.29         4.90 o                         
  -2   2   2         22.72         24.08         3.44 o                         
  -1   2   2      10707.29      10846.03        58.64 o                         
   0   2   2       3472.92       3814.26        46.17 o                         
   1   2   2      10700.40      10705.32        50.55 o                         
   2   2   2         22.86         20.17         2.48 o                         
   3   2   2        188.42        167.77         4.73 o                         
   4   2   2        129.64        121.18         9.06 o                         
   5   2   2          0.55          8.36         2.11 o                         
   6   2   2         24.38         23.56         3.22 o                         
   7   2   2          0.58         -1.02         3.46 o                         
  -6   3   2          5.60          9.06         2.89 o                         
  -5   3   2         40.79         60.36         4.95 o                         
  -4   3   2        158.41        176.32         7.10 o                         
  -3   3   2          1.86         13.28         3.65 o                         
  -2   3   2       1579.69       1566.81        15.93 o                         
  -1   3   2        266.02        295.99         5.26 o                         
   0   3   2         17.05         12.61         1.28 o                         
   1   3   2        268.94        298.67         5.73 o                         
   2   3   2       1562.20       1516.83        22.30 o                         
   3   3   2          1.69         17.51         6.13 o                         
   4   3   2        155.76        164.77         6.38 o                         
   5   3   2         41.13         55.61         4.37 o                         
   6   3   2          5.60          9.05         3.08 o                         
  -6   4   2          0.74          3.10         3.92 o                         
  -5   4   2          1.92          4.05         2.95 o                         
  -4   4   2         27.54         23.10         4.43 o                         
  -3   4   2         54.33         82.20         4.60 o                         
  -2   4   2        116.87        117.54         3.81 o                         
  -1   4   2        542.21        576.07         9.54 o                         
   0   4   2         12.53         21.60         2.83 o                         
   1   4   2        543.92        611.74        11.92 o                         
   2   4   2        122.15        121.12         4.35 o                         
   3   4   2         54.76         69.44         5.55 o                         
   4   4   2         28.88         28.78         2.67 o                         
   5   4   2          1.74          2.70         1.89 o                         
   6   4   2          0.74          8.03         3.62 o                         
  -6   5   2          2.02         -0.71         3.96 o                         
  -5   5   2          4.62          3.74         2.82 o                         
  -4   5   2          2.47          2.50         1.80 o                         
  -3   5   2         56.78         53.67         3.40 o                         
  -2   5   2        152.30        149.62         6.90 o                         
  -1   5   2         50.44         55.72         2.38 o                         
   0   5   2         83.32         93.16         3.23 o                         
   1   5   2         51.30         59.01         2.81 o                         
   2   5   2        150.78        153.68         7.66 o                         
   3   5   2         58.71         53.10         3.13 o                         
   4   5   2          2.35          0.90         1.73 o                         
   5   5   2          4.98          6.09         4.66 o                         
   6   5   2          2.02         -4.54         6.03 o                         
  -5   6   2          3.09          7.77         3.76 o                         
  -4   6   2          4.70         -0.24         3.46 o                         
  -3   6   2          8.87          4.68         2.01 o                         
  -2   6   2          0.60         -2.09         2.09 o                         
  -1   6   2          7.52          8.08         2.22 o                         
   0   6   2          5.59          4.04         1.92 o                         
   1   6   2          7.92          6.22         1.92 o                         
   2   6   2          0.71         -1.35         2.19 o                         
   3   6   2          9.14          7.17         2.34 o                         
   4   6   2          4.68          1.80         3.44 o                         
   5   6   2          2.98          2.90         4.43 o                         
  -4   7   2          0.94          2.60         4.46 o                         
  -3   7   2          8.30         10.91         3.23 o                         
  -2   7   2          3.04         -2.44         2.73 o                         
  -1   7   2         22.69         20.70         2.92 o                         
   0   7   2          9.64          9.11         1.95 o                         
   1   7   2         23.10         21.33         2.90 o                         
   2   7   2          3.07          4.12         2.74 o                         
   3   7   2          7.95          5.01         3.15 o                         
   4   7   2          0.93          4.54         4.18 o                         
  -3   8   2          0.54         -4.21         4.86 o                         
  -2   8   2          9.42          3.95         4.07 o                         
  -1   8   2          6.32          5.36         2.27 o                         
   0   8   2          0.76          0.26         2.34 o                         
   1   8   2          6.47          3.65         2.02 o                         
   2   8   2          9.50         12.44         3.50 o                         
   3   8   2          0.51         -1.16         5.09 o                         
   0   9   2          1.08         -4.31         4.31 o                         
   1   0   3       3237.09       2780.00        34.28 o                         
   2   0   3       1200.21       1049.82        16.96 o                         
   3   0   3         33.39         51.25         3.88 o                         
   4   0   3          3.62         13.43         4.45 o                         
   5   0   3          3.29          0.95         1.23 o                         
   6   0   3         11.41          4.32         2.76 o                         
   7   0   3          3.56         13.22         4.75 o                         
  -7   1   3         14.24         17.45         4.76 o                         
  -6   1   3         11.91          9.62         1.76 o                         
  -5   1   3          3.05          2.76         1.28 o                         
  -4   1   3         75.23         81.08         3.69 o                         
  -3   1   3         27.37         84.31        19.37 o                         
  -2   1   3        545.00        527.33         8.85 o                         
  -1   1   3        224.61        240.28         7.67 o                         
   0   1   3          1.66          2.25         0.79 o                         
   1   1   3        214.71        243.95        16.22 o                         
   2   1   3        539.05        507.06         8.93 o                         
   3   1   3         28.82         75.03        11.48 o                         
   4   1   3         76.51         90.79         4.24 o                         
   5   1   3          2.86          3.72         1.96 o                         
   6   1   3         12.13          9.01         1.89 o                         
   7   1   3         14.33         17.20         5.94 o                         
  -7   2   3          3.45          0.33         3.19 o                         
  -6   2   3          2.83          3.16         1.79 o                         
  -5   2   3         29.33         30.86         3.45 o                         
  -4   2   3        136.68        128.58         5.12 o                         
  -3   2   3          4.44          3.44         1.45 o                         
  -2   2   3        105.22        108.09         3.82 o                         
  -1   2   3       2972.90       3121.96        47.26 o                         
   0   2   3       5868.74       6083.57        50.19 o                         
   1   2   3       2958.25       3069.39        42.20 o                         
   2   2   3        114.97        119.24         3.24 o                         
   3   2   3          3.99          3.50         1.04 o                         
   4   2   3        135.31        121.87         5.20 o                         
   5   2   3         28.43         29.05         2.75 o                         
   6   2   3          2.82          4.83         2.68 o                         
   7   2   3          3.39          0.00         3.56 o                         
  -6   3   3          0.54          6.36         2.74 o                         
  -5   3   3        107.60        113.63         5.92 o                         
  -4   3   3        120.96        141.21         5.66 o                         
  -3   3   3          0.37          8.74         2.86 o                         
  -2   3   3       1869.65       1965.32        22.21 o                         
  -1   3   3        456.20        480.97         6.45 o                         
   0   3   3         79.56         83.00         2.80 o                         
   1   3   3        457.39        484.19         7.59 o                         
   2   3   3       1886.19       1965.26        18.56 o                         
   3   3   3          0.13          8.26         3.14 o                         
   4   3   3        120.90        132.65         5.62 o                         
   5   3   3        105.50        102.43         6.12 o                         
   6   3   3          0.57          3.43         4.72 o                         
  -6   4   3          9.38          5.48         4.21 o                         
  -5   4   3         23.74         19.53         2.48 o                         
  -4   4   3        121.35        110.46         4.90 o                         
  -3   4   3         89.85         83.65         4.57 o                         
  -2   4   3        199.17        181.60         4.85 o                         
  -1   4   3       1953.24       2109.06        15.66 o                         
   0   4   3        892.31        971.30        11.82 o                         
   1   4   3       1953.77       2142.29        18.28 o                         
   2   4   3        198.85        182.82         4.87 o                         
   3   4   3         90.82         82.88         4.52 o                         
   4   4   3        122.62        113.10         4.31 o                         
   5   4   3         23.19         24.25         3.58 o                         
   6   4   3          9.49          9.83         4.68 o                         
  -5   5   3         35.08         32.54         4.66 o                         
  -4   5   3          2.31          2.95         1.74 o                         
  -3   5   3        103.92         97.44         4.41 o                         
  -2   5   3        149.21        168.39         7.21 o                         
  -1   5   3         57.46         53.11         2.36 o                         
   0   5   3          0.39          3.74         1.19 o                         
   1   5   3         55.49         51.69         2.81 o                         
   2   5   3        148.13        163.14         5.59 o                         
   3   5   3        101.51         95.80         4.99 o                         
   4   5   3          2.48          2.61         1.74 o                         
   5   5   3         34.92         30.18         5.19 o                         
  -5   6   3          0.85         -2.39         3.47 o                         
  -4   6   3          1.81          1.79         5.77 o                         
  -3   6   3         10.01          3.07         2.14 o                         
  -2   6   3          5.59          5.19         2.35 o                         
  -1   6   3         10.70          7.71         1.75 o                         
   0   6   3          5.02          0.74         1.80 o                         
   1   6   3         10.57         10.99         1.99 o                         
   2   6   3          5.44          5.20         2.30 o                         
   3   6   3         10.14          5.04         3.14 o                         
   4   6   3          1.59          1.14         3.54 o                         
   5   6   3          0.89          2.91         3.56 o                         
  -4   7   3          9.49          6.47         3.75 o                         
  -3   7   3         15.29         10.71         3.81 o                         
  -2   7   3          1.78          0.22         3.44 o                         
  -1   7   3         34.27         27.38         3.41 o                         
   0   7   3         18.29         18.99         2.42 o                         
   1   7   3         34.20         27.61         3.45 o                         
   2   7   3          1.97          3.38         3.05 o                         
   3   7   3         15.52         17.80         5.18 o                         
   4   7   3          9.69          6.98         4.99 o                         
  -3   8   3         15.09         19.58         7.68 o                         
  -2   8   3         14.07         13.60         3.53 o                         
  -1   8   3          2.25         -0.06         2.21 o                         
   0   8   3         16.89         16.89         3.08 o                         
   1   8   3          2.26         -0.48         1.82 o                         
   2   8   3         14.26         15.35         4.27 o                         
   3   8   3         15.23         14.08         4.90 o                         
   0   9   3          0.00          6.25         3.00 o                         
   1   0   4       2072.45       1815.45        20.22 o                         
   2   0   4        482.54        434.60         8.43 o                         
   3   0   4        642.77        659.47         9.13 o                         
   4   0   4          0.08          7.14         3.18 o                         
   5   0   4          0.02         -0.76         1.39 o                         
   6   0   4          4.80          1.91         1.55 o                         
   7   0   4         11.24         17.06         5.84 o                         
  -7   1   4         14.77          6.81         3.77 o                         
  -6   1   4          3.96          4.92         1.39 o                         
  -5   1   4          5.91          2.88         1.20 o                         
  -4   1   4         13.14         14.44         1.37 o                         
  -3   1   4        662.37        659.83        10.10 o                         
  -2   1   4         16.74         24.73         2.74 o                         
  -1   1   4       3533.72       3255.88        22.40 o                         
   0   1   4       2918.40       2735.42        22.21 o                         
   1   1   4       3525.25       3324.09        26.05 o                         
   2   1   4         18.61         25.90         2.71 o                         
   3   1   4        652.20        634.63        21.21 o                         
   4   1   4         12.29         15.65         2.25 o                         
   5   1   4          6.42          4.54         2.06 o                         
   6   1   4          4.10          4.12         1.46 o                         
   7   1   4         14.73          4.01         6.29 o                         
  -6   2   4          3.75          5.15         2.88 o                         
  -5   2   4          0.79          0.61         2.03 o                         
  -4   2   4         16.54         17.68         3.66 o                         
  -3   2   4         62.12         68.10         3.05 o                         
  -2   2   4        427.13        398.54         7.91 o                         
  -1   2   4        360.04        371.97         6.00 o                         
   0   2   4       3702.44       3585.56        22.94 o                         
   1   2   4        377.55        380.64         7.27 o                         
   2   2   4        435.99        399.09         9.97 o                         
   3   2   4         63.22         58.01         4.29 o                         
   4   2   4         15.57         17.57         3.35 o                         
   5   2   4          0.80          2.72         1.68 o                         
   6   2   4          3.88          4.00         2.92 o                         
  -6   3   4         15.10          6.90         2.89 o                         
  -5   3   4         60.22         60.40         4.60 o                         
  -4   3   4        114.65        113.58         5.02 o                         
  -3   3   4        123.69        133.43         4.52 o                         
  -2   3   4        635.48        715.05        12.66 o                         
  -1   3   4       1308.23       1325.95        10.86 o                         
   0   3   4        210.94        237.01         4.72 o                         
   1   3   4       1282.85       1296.64        14.47 o                         
   2   3   4        651.60        707.48        14.24 o                         
   3   3   4        121.06        124.32         4.02 o                         
   4   3   4        118.21        113.97         5.41 o                         
   5   3   4         59.99         47.32         6.24 o                         
   6   3   4         15.40         14.04         3.79 o                         
  -6   4   4          9.07          9.27         4.72 o                         
  -5   4   4          4.99          5.77         2.48 o                         
  -4   4   4         60.97         59.94         3.72 o                         
  -3   4   4         16.58         15.38         1.94 o                         
  -2   4   4        169.60        161.78         4.79 o                         
  -1   4   4        884.56        993.97        12.44 o                         
   0   4   4          0.88          2.70         1.37 o                         
   1   4   4        889.65        933.05        19.97 o                         
   2   4   4        164.29        159.68         4.84 o                         
   3   4   4         16.82         13.10         2.52 o                         
   4   4   4         59.67         57.12         3.97 o                         
   5   4   4          5.28          6.42         2.29 o                         
   6   4   4          9.12          2.53         4.13 o                         
  -5   5   4         32.50         34.30         4.95 o                         
  -4   5   4          7.21          4.66         2.76 o                         
  -3   5   4         34.48         38.67         3.13 o                         
  -2   5   4        379.56        387.49         8.43 o                         
  -1   5   4         21.55         24.36         1.73 o                         
   0   5   4        302.11        348.51         6.54 o                         
   1   5   4         22.26         25.36         2.04 o                         
   2   5   4        386.16        393.72         8.92 o                         
   3   5   4         34.96         39.45         4.07 o                         
   4   5   4          7.49          5.92         1.59 o                         
   5   5   4         31.65         30.81         5.46 o                         
  -5   6   4          3.49         -0.04         3.70 o                         
  -4   6   4         10.73         11.02         3.67 o                         
  -3   6   4         40.31         35.04         3.94 o                         
  -2   6   4         42.59         50.49         4.34 o                         
  -1   6   4         60.40         54.72         3.21 o                         
   0   6   4        179.00        177.67         6.02 o                         
   1   6   4         60.64         57.46         3.95 o                         
   2   6   4         42.75         44.92         4.26 o                         
   3   6   4         41.61         41.22         4.27 o                         
   4   6   4         10.74         14.69         4.91 o                         
   5   6   4          3.65          5.31         4.63 o                         
  -4   7   4          0.98          2.72         3.94 o                         
  -3   7   4         49.07         58.76         5.64 o                         
  -2   7   4         24.37         19.02         3.40 o                         
  -1   7   4         25.05         20.62         3.02 o                         
   0   7   4          8.00          2.57         1.60 o                         
   1   7   4         24.62         23.99         3.10 o                         
   2   7   4         24.22         27.61         3.94 o                         
   3   7   4         49.51         61.99         6.47 o                         
   4   7   4          0.92          4.23         4.73 o                         
  -3   8   4          6.23          3.76         5.63 o                         
  -2   8   4         72.53         67.02         6.94 o                         
  -1   8   4         10.53          4.78         2.34 o                         
   0   8   4          5.07         -2.38         2.45 o                         
   1   8   4         10.61          8.03         2.37 o                         
   2   8   4         72.31         86.16         6.70 o                         
   3   8   4          6.34          6.70         5.06 o                         
   0   9   4          0.24          0.46         2.55 o                         
   1   0   5       2291.34       1954.13        24.21 o                         
   2   0   5         11.19         11.68         1.32 o                         
   3   0   5         40.28         64.84         3.00 o                         
   4   0   5         14.91         24.10         2.25 o                         
   5   0   5          0.35          0.57         1.23 o                         
   6   0   5          1.43          2.16         1.42 o                         
   7   0   5          0.06          5.03         4.62 o                         
  -7   1   5          5.23          7.05         3.17 o                         
  -6   1   5          0.43          0.84         2.46 o                         
  -5   1   5          5.90          4.06         1.07 o                         
  -4   1   5         82.30         80.77         2.71 o                         
  -3   1   5        223.63        243.76         9.15 o                         
  -2   1   5       1070.34       1021.48        12.94 o                         
  -1   1   5       1128.41       1067.85        15.46 o                         
   0   1   5       3452.83       3224.60        24.76 o                         
   1   1   5       1162.76       1089.03        18.26 o                         
   2   1   5       1076.72       1009.10        10.47 o                         
   3   1   5        226.92        237.91         6.72 o                         
   4   1   5         81.55         85.34         3.76 o                         
   5   1   5          5.64          4.65         1.47 o                         
   6   1   5          0.45         -1.12         3.48 o                         
   7   1   5          5.17         11.25         6.15 o                         
  -6   2   5         21.11         20.44         3.43 o                         
  -5   2   5          2.10          2.64         1.68 o                         
  -4   2   5         35.70         41.18         2.71 o                         
  -3   2   5         26.02         24.40         1.92 o                         
  -2   2   5        693.44        672.86         8.16 o                         
  -1   2   5        904.33        855.58        10.18 o                         
   0   2   5       4792.73       4671.75        32.53 o                         
   1   2   5        914.59        851.17         8.64 o                         
   2   2   5        678.87        647.47         7.06 o                         
   3   2   5         26.62         17.45         1.37 o                         
   4   2   5         35.81         35.68         3.20 o                         
   5   2   5          2.33          3.67         1.67 o                         
   6   2   5         21.20         20.20         3.64 o                         
  -6   3   5          7.25          9.58         2.91 o                         
  -5   3   5         64.46         58.96         3.98 o                         
  -4   3   5         36.80         40.50         2.96 o                         
  -3   3   5        127.41        136.88         4.76 o                         
  -2   3   5       1026.44       1012.99        10.56 o                         
  -1   3   5       1030.62       1045.47         9.60 o                         
   0   3   5          0.40          0.13         0.85 o                         
   1   3   5       1020.39       1036.08        11.22 o                         
   2   3   5       1010.36        973.01        14.66 o                         
   3   3   5        121.95        125.81         3.96 o                         
   4   3   5         36.36         31.85         5.16 o                         
   5   3   5         65.73         43.30         6.73 o                         
   6   3   5          7.30          7.30         3.05 o                         
  -6   4   5         40.46         42.61         5.97 o                         
  -5   4   5         14.86         13.34         2.62 o                         
  -4   4   5         42.70         50.10         3.56 o                         
  -3   4   5          3.13          1.98         1.02 o                         
  -2   4   5         43.92         50.88         2.98 o                         
  -1   4   5        627.28        681.57         8.68 o                         
   0   4   5          8.03          6.88         1.19 o                         
   1   4   5        638.68        698.28         9.59 o                         
   2   4   5         44.99         47.42         3.19 o                         
   3   4   5          2.42          2.41         0.92 o                         
   4   4   5         42.54         40.51         2.39 o                         
   5   4   5         14.83         15.06         3.78 o                         
   6   4   5         40.91         45.50         6.50 o                         
  -5   5   5         46.70         50.97         5.81 o                         
  -4   5   5         38.00         38.40         3.97 o                         
  -3   5   5         67.40         65.77         3.92 o                         
  -2   5   5        288.54        301.88         8.16 o                         
  -1   5   5        108.99        106.54         3.47 o                         
   0   5   5          7.85          7.27         1.33 o                         
   1   5   5        105.99        101.25         3.07 o                         
   2   5   5        290.29        311.70         9.18 o                         
   3   5   5         68.63         60.47         3.42 o                         
   4   5   5         37.32         31.80         2.19 o                         
   5   5   5         46.86         46.43         6.91 o                         
  -5   6   5          0.65         11.68         5.45 o                         
  -4   6   5         29.19         49.27         6.84 o                         
  -3   6   5         42.00         41.42         4.08 o                         
  -2   6   5        104.07        106.36         6.46 o                         
  -1   6   5          5.07          2.86         1.25 o                         
   0   6   5        189.60        205.40         6.63 o                         
   1   6   5          5.57          3.68         1.98 o                         
   2   6   5        102.01        105.08         6.25 o                         
   3   6   5         41.72         41.46         4.45 o                         
   4   6   5         29.70         45.49         8.02 o                         
   5   6   5          0.62         -1.28         4.21 o                         
  -4   7   5         27.20         23.48         4.86 o                         
  -3   7   5         82.93         71.20         6.20 o                         
  -2   7   5         67.23         58.86         5.26 o                         
  -1   7   5          1.75          2.09         1.82 o                         
   0   7   5         40.07         37.43         3.12 o                         
   1   7   5          1.82          3.78         2.30 o                         
   2   7   5         67.38         77.59         6.34 o                         
   3   7   5         82.46         72.42         6.78 o                         
   4   7   5         26.77         29.77         6.54 o                         
  -3   8   5          3.58          2.27         4.19 o                         
  -2   8   5         51.80         56.37         6.78 o                         
  -1   8   5         12.57         13.61         4.31 o                         
   0   8   5          1.03          0.49         2.19 o                         
   1   8   5         12.53         18.56         3.45 o                         
   2   8   5         51.43         64.30         6.54 o                         
   3   8   5          3.60          5.72         7.32 o                         
   0   0   6       1147.45       1186.53        25.09 o                         
   1   0   6        716.68        642.30        11.77 o                         
   2   0   6          3.26          2.39         0.86 o                         
   3   0   6        531.26        515.79        12.68 o                         
   4   0   6         34.82         31.91         2.83 o                         
   5   0   6         30.12         27.73         2.22 o                         
   6   0   6          3.49          7.16         2.41 o                         
   7   0   6          0.84         -6.43         6.43 o                         
  -7   1   6          2.11          8.60         3.97 o                         
  -6   1   6          2.97          1.53         2.93 o                         
  -5   1   6         32.25         24.00         4.18 o                         
  -4   1   6          7.84          7.35         1.12 o                         
  -3   1   6        510.01        541.46         8.15 o                         
  -2   1   6        240.34        227.93         6.78 o                         
  -1   1   6       2481.19       2224.19        28.69 o                         
   0   1   6         68.45         85.15         3.33 o                         
   1   1   6       2439.78       2162.29        24.96 o                         
   2   1   6        231.98        214.08         5.19 o                         
   3   1   6        503.21        523.66         8.85 o                         
   4   1   6          7.51          7.41         1.06 o                         
   5   1   6         33.07         29.51         2.36 o                         
   6   1   6          3.08          0.80         1.58 o                         
   7   1   6          2.13          4.33         4.57 o                         
  -6   2   6          6.34         12.67         3.96 o                         
  -5   2   6         38.68         39.35         2.72 o                         
  -4   2   6         33.55         31.84         2.05 o                         
  -3   2   6         25.01         21.29         1.57 o                         
  -2   2   6         10.24         13.77         1.82 o                         
  -1   2   6       1104.86       1021.36        18.71 o                         
   0   2   6        802.79        863.71        10.74 o                         
   1   2   6       1083.45       1027.46         9.76 o                         
   2   2   6         11.87         16.14         2.10 o                         
   3   2   6         23.90         20.41         1.57 o                         
   4   2   6         35.53         24.81         2.24 o                         
   5   2   6         38.81         36.90         3.50 o                         
   6   2   6          6.11         13.17         3.01 o                         
  -6   3   6         17.66         15.99         3.71 o                         
  -5   3   6         16.00         17.97         2.27 o                         
  -4   3   6        116.70        108.52         4.27 o                         
  -3   3   6        253.52        270.59         6.41 o                         
  -2   3   6        698.68        738.30         9.88 o                         
  -1   3   6        688.84        698.21         9.12 o                         
   0   3   6         54.14         63.78         2.58 o                         
   1   3   6        704.72        730.80         9.44 o                         
   2   3   6        698.39        701.41        13.30 o                         
   3   3   6        256.59        258.53         6.45 o                         
   4   3   6        115.76        115.14         5.24 o                         
   5   3   6         16.11         10.79         2.90 o                         
   6   3   6         17.35         14.13         3.36 o                         
  -6   4   6          4.62         25.74         5.54 o                         
  -5   4   6         10.62         11.78         2.49 o                         
  -4   4   6        139.49        136.47         5.44 o                         
  -3   4   6         44.90         41.80         2.44 o                         
  -2   4   6         61.71         62.41         3.46 o                         
  -1   4   6       1301.54       1339.65        17.62 o                         
   0   4   6        220.57        251.82         5.43 o                         
   1   4   6       1302.62       1351.26        14.56 o                         
   2   4   6         65.15         65.22         2.91 o                         
   3   4   6         44.34         39.94         2.52 o                         
   4   4   6        141.99        128.13         5.08 o                         
   5   4   6         10.92          9.02         3.13 o                         
   6   4   6          4.67         30.86         6.72 o                         
  -5   5   6         47.88         52.00         6.14 o                         
  -4   5   6         18.09         16.84         3.24 o                         
  -3   5   6          4.37         15.39         3.56 o                         
  -2   5   6        364.90        372.30         9.52 o                         
  -1   5   6          8.75          6.44         1.13 o                         
   0   5   6          0.19          0.31         1.12 o                         
   1   5   6          8.55          7.95         1.24 o                         
   2   5   6        357.95        381.35        10.45 o                         
   3   5   6          4.53         11.20         2.45 o                         
   4   5   6         17.85         16.91         2.28 o                         
   5   5   6         48.85         45.43         7.61 o                         
  -5   6   6         10.56         22.24         6.07 o                         
  -4   6   6        100.63         93.03         8.38 o                         
  -3   6   6        161.49        151.61         7.90 o                         
  -2   6   6         43.17         52.85         6.35 o                         
  -1   6   6         38.19         38.79         3.00 o                         
   0   6   6        197.06        211.16         6.43 o                         
   1   6   6         38.39         34.71         2.24 o                         
   2   6   6         43.42         58.29         5.77 o                         
   3   6   6        158.94        150.21         6.77 o                         
   4   6   6        100.45        104.96         9.20 o                         
   5   6   6         10.24          6.53         4.27 o                         
  -4   7   6          3.63         17.09         6.14 o                         
  -3   7   6          8.80         23.83         4.93 o                         
  -2   7   6         40.03         46.16         4.18 o                         
  -1   7   6        102.53        103.53         4.65 o                         
   0   7   6         42.11         47.08         3.44 o                         
   1   7   6        103.45        104.93         6.11 o                         
   2   7   6         40.15         50.21         5.73 o                         
   3   7   6          8.78         20.40         4.72 o                         
   4   7   6          3.50         11.55         5.31 o                         
  -3   8   6         21.70         19.23         4.55 o                         
  -2   8   6         51.44         65.98         6.85 o                         
  -1   8   6         94.83        101.24         7.07 o                         
   0   8   6          9.54          8.60         2.67 o                         
   1   8   6         94.61        107.01         6.65 o                         
   2   8   6         51.64         58.27         6.23 o                         
   3   8   6         21.50         20.01         5.64 o                         
   1   0   7        184.48        153.01         4.75 o                         
   2   0   7         12.82          8.71         1.33 o                         
   3   0   7         16.50         18.33         2.64 o                         
   4   0   7         26.99         19.64         1.62 o                         
   5   0   7          0.99          1.87         0.71 o                         
   6   0   7          8.24         12.38         2.83 o                         
   7   0   7          0.92         -3.90         6.06 o                         
  -7   1   7          2.09          4.55         4.44 o                         
  -6   1   7          1.11          1.39         1.84 o                         
  -5   1   7          0.05          1.86         1.28 o                         
  -4   1   7         40.59         42.90         2.69 o                         
  -3   1   7        192.31        198.09         5.02 o                         
  -2   1   7        218.36        215.88         5.43 o                         
  -1   1   7       4195.57       3770.80        54.89 o                         
   0   1   7       9027.13       8350.16        99.89 o                         
   1   1   7       4188.18       3797.50        32.63 o                         
   2   1   7        226.02        218.81         5.37 o                         
   3   1   7        190.24        164.26         7.37 o                         
   4   1   7         38.79         35.72         1.82 o                         
   5   1   7          0.07          4.90         1.29 o                         
   6   1   7          1.08          1.88         2.36 o                         
   7   1   7          2.12          1.74         3.43 o                         
  -6   2   7         17.74         23.19         4.12 o                         
  -5   2   7         62.04         53.19         6.91 o                         
  -4   2   7         44.39         47.13         2.74 o                         
  -3   2   7         22.98         20.56         1.73 o                         
  -2   2   7        809.85        803.08         9.79 o                         
  -1   2   7         86.55         89.39         2.87 o                         
   0   2   7       3017.96       2824.44        22.98 o                         
   1   2   7         90.66         86.53         2.68 o                         
   2   2   7        797.34        789.28         8.90 o                         
   3   2   7         22.44         17.90         1.59 o                         
   4   2   7         43.43         47.45         3.01 o                         
   5   2   7         63.21         73.16         5.06 o                         
   6   2   7         17.84         27.29         4.04 o                         
  -6   3   7          2.90          3.70         3.37 o                         
  -5   3   7          1.90          0.48         1.61 o                         
  -4   3   7         23.01         27.72         2.55 o                         
  -3   3   7         18.46         18.11         2.03 o                         
  -2   3   7        208.93        216.15         5.25 o                         
  -1   3   7        235.81        239.38         5.26 o                         
   0   3   7        194.86        167.15         4.66 o                         
   1   3   7        231.02        226.11         4.69 o                         
   2   3   7        209.56        196.41         5.38 o                         
   3   3   7         17.28         11.61         1.27 o                         
   4   3   7         23.21         29.37         2.98 o                         
   5   3   7          1.92          1.21         1.97 o                         
   6   3   7          2.85          5.37         3.85 o                         
  -6   4   7         65.63         59.91         7.51 o                         
  -5   4   7         29.36         29.95         3.70 o                         
  -4   4   7         26.67         30.89         2.89 o                         
  -3   4   7        127.39        141.13         4.72 o                         
  -2   4   7        159.12        168.62         5.38 o                         
  -1   4   7        356.25        376.81         5.83 o                         
   0   4   7        209.58        224.50         5.16 o                         
   1   4   7        350.27        380.57         6.74 o                         
   2   4   7        160.43        158.85         4.15 o                         
   3   4   7        132.22        139.98         4.54 o                         
   4   4   7         27.10         30.37         2.77 o                         
   5   4   7         30.00         38.94         5.52 o                         
   6   4   7         64.95         67.83         9.02 o                         
  -5   5   7         38.36         27.15         5.37 o                         
  -4   5   7         20.36         15.74         2.98 o                         
  -3   5   7        159.65        183.02         7.16 o                         
  -2   5   7        355.47        371.83        10.49 o                         
  -1   5   7          6.82          6.27         1.20 o                         
   0   5   7         14.41         26.22         2.12 o                         
   1   5   7          7.19          6.12         1.25 o                         
   2   5   7        354.47        336.21         8.59 o                         
   3   5   7        157.00        159.05         6.95 o                         
   4   5   7         19.51         14.44         1.56 o                         
   5   5   7         38.31         34.34         6.79 o                         
  -5   6   7          5.57         10.06         4.68 o                         
  -4   6   7          2.03          5.69         5.91 o                         
  -3   6   7        128.98        143.85         7.92 o                         
  -2   6   7        343.26        342.81        14.73 o                         
  -1   6   7        326.99        321.56         8.20 o                         
   0   6   7          0.07          5.45         2.27 o                         
   1   6   7        325.14        302.62         6.60 o                         
   2   6   7        346.02        372.92        12.47 o                         
   3   6   7        129.32        139.26         7.42 o                         
   4   6   7          1.79         19.61         6.31 o                         
   5   6   7          5.62         11.85         4.80 o                         
  -4   7   7         56.13         62.74         8.41 o                         
  -3   7   7         84.33         74.13         6.69 o                         
  -2   7   7        158.77        143.24         6.65 o                         
  -1   7   7         11.40         10.47         1.86 o                         
   0   7   7         22.74         25.04         2.83 o                         
   1   7   7         11.14         17.10         3.61 o                         
   2   7   7        157.87        153.68         8.87 o                         
   3   7   7         84.74         71.67         6.65 o                         
   4   7   7         56.62         63.57         8.10 o                         
  -3   8   7         48.29         54.01         7.32 o                         
  -2   8   7         45.40         45.22         5.59 o                         
  -1   8   7         16.16         22.97         4.88 o                         
   0   8   7         74.22         66.65         5.43 o                         
   1   8   7         16.21         22.18         4.10 o                         
   2   8   7         45.69         51.88         5.79 o                         
   3   8   7         47.95         44.92         7.10 o                         
   0   0   8       4267.05       4184.86        44.33 o                         
   1   0   8        864.58        717.76        10.93 o                         
   2   0   8         13.22         14.45         1.73 o                         
   3   0   8        141.28        125.20         4.65 o                         
   4   0   8          0.80          2.48         1.38 o                         
   5   0   8         11.58         11.74         2.13 o                         
   6   0   8         25.12         27.67         3.50 o                         
   7   0   8          0.03         -0.70         3.54 o                         
  -7   1   8          5.30         11.80         4.36 o                         
  -6   1   8          2.10          2.84         3.29 o                         
  -5   1   8         37.90         42.76         3.02 o                         
  -4   1   8         29.70         32.18         2.45 o                         
  -3   1   8        343.19        361.26         7.26 o                         
  -2   1   8        188.35        193.71         5.14 o                         
  -1   1   8        387.47        357.79        10.45 o                         
   0   1   8       4641.67       4180.88        30.05 o                         
   1   1   8        369.44        330.24         7.40 o                         
   2   1   8        185.26        186.70         5.11 o                         
   3   1   8        339.18        349.21         7.31 o                         
   4   1   8         30.44         29.12         2.18 o                         
   5   1   8         37.83         45.27         4.16 o                         
   6   1   8          2.18          3.16         3.85 o                         
   7   1   8          5.31          6.98         2.80 o                         
  -6   2   8          8.40          5.45         3.92 o                         
  -5   2   8        149.03        146.19         5.69 o                         
  -4   2   8        146.15        142.25         5.31 o                         
  -3   2   8        113.59        112.67         3.42 o                         
  -2   2   8       1147.76       1149.96        13.64 o                         
  -1   2   8        329.53        310.17         6.01 o                         
   0   2   8        139.52        141.15         3.37 o                         
   1   2   8        318.87        296.92         5.29 o                         
   2   2   8       1141.78       1148.88        11.62 o                         
   3   2   8        115.03        110.52         3.96 o                         
   4   2   8        145.60        141.93         4.90 o                         
   5   2   8        148.85        141.51         9.63 o                         
   6   2   8          8.11          9.99         4.34 o                         
  -6   3   8         12.25          5.88         3.39 o                         
  -5   3   8          2.00          1.22         1.96 o                         
  -4   3   8         29.54         37.16         2.86 o                         
  -3   3   8         10.98         15.94         1.89 o                         
  -2   3   8         12.04         10.17         1.24 o                         
  -1   3   8        316.45        314.35         5.94 o                         
   0   3   8        253.23        222.73         4.93 o                         
   1   3   8        323.72        325.32         5.97 o                         
   2   3   8         11.68          8.78         1.02 o                         
   3   3   8         11.32         13.96         1.56 o                         
   4   3   8         30.64         28.24         3.30 o                         
   5   3   8          2.08          3.63         1.67 o                         
   6   3   8         12.48         10.75         4.25 o                         
  -6   4   8         16.65         36.54         6.70 o                         
  -5   4   8         29.21         30.28         3.77 o                         
  -4   4   8         91.30         78.95         4.24 o                         
  -3   4   8         85.18         83.85         3.91 o                         
  -2   4   8        115.47        118.00         4.57 o                         
  -1   4   8        157.07        171.12         4.20 o                         
   0   4   8        126.27        128.85         4.36 o                         
   1   4   8        154.96        166.01         4.57 o                         
   2   4   8        115.26        109.33         3.44 o                         
   3   4   8         84.36         76.51         4.01 o                         
   4   4   8         89.26         78.99         5.14 o                         
   5   4   8         28.46         28.10         4.51 o                         
   6   4   8         16.49         19.33         6.57 o                         
  -5   5   8         22.35         25.66         4.85 o                         
  -4   5   8          8.02         10.82         1.82 o                         
  -3   5   8        291.57        350.22        10.34 o                         
  -2   5   8        226.01        257.69         9.34 o                         
  -1   5   8          1.21          0.28         0.90 o                         
   0   5   8        673.44        753.98         9.66 o                         
   1   5   8          1.28          3.28         1.23 o                         
   2   5   8        230.54        238.63         7.32 o                         
   3   5   8        293.41        336.41        14.90 o                         
   4   5   8          7.80          4.15         3.42 o                         
   5   5   8         21.94         29.27         6.92 o                         
  -5   6   8         14.60         28.06         5.41 o                         
  -4   6   8         58.77         50.07         6.86 o                         
  -3   6   8        101.56        116.11         7.65 o                         
  -2   6   8        179.29        187.15         8.34 o                         
  -1   6   8         41.59         46.86         3.20 o                         
   0   6   8        341.45        365.30         9.41 o                         
   1   6   8         40.94         47.03         3.99 o                         
   2   6   8        178.69        206.80         9.33 o                         
   3   6   8        102.45        115.24         6.54 o                         
   4   6   8         58.95         50.67         7.77 o                         
   5   6   8         14.81         23.38         6.07 o                         
  -4   7   8          9.86         18.81         5.67 o                         
  -3   7   8          6.34         17.80         4.93 o                         
  -2   7   8         99.86         98.11         9.19 o                         
  -1   7   8         47.70         38.52         3.05 o                         
   0   7   8        114.15        112.10         5.16 o                         
   1   7   8         46.98         37.41         2.92 o                         
   2   7   8         99.66        106.73         7.40 o                         
   3   7   8          6.13         15.96         3.90 o                         
   4   7   8         10.05         23.75         5.79 o                         
  -3   8   8         61.16         64.11         8.16 o                         
  -2   8   8         12.32          8.90         3.65 o                         
  -1   8   8          1.88          2.01         2.65 o                         
   0   8   8         35.93         32.30         3.96 o                         
   1   8   8          1.92         -0.84         2.57 o                         
   2   8   8         12.32         11.29         3.70 o                         
   3   8   8         61.44         73.92         9.59 o                         
   1   0   9        344.32        277.97         7.13 o                         
   2   0   9        403.39        395.48         7.35 o                         
   3   0   9         16.06         18.79         2.14 o                         
   4   0   9         48.99         57.13         3.84 o                         
   5   0   9          4.27          3.43         1.99 o                         
   6   0   9          5.02          8.06         2.58 o                         
   7   0   9          0.17          3.83         4.09 o                         
  -6   1   9         13.56         13.82         2.94 o                         
  -5   1   9         28.47         37.28         2.92 o                         
  -4   1   9         35.41         37.64         2.97 o                         
  -3   1   9         78.38         72.40         3.43 o                         
  -2   1   9         18.38         19.71         1.91 o                         
  -1   1   9       4364.27       4113.22        27.49 o                         
   0   1   9       2903.40       2664.46        40.19 o                         
   1   1   9       4320.22       4035.74        26.79 o                         
   2   1   9         19.06         22.36         1.81 o                         
   3   1   9         75.04         66.04         3.26 o                         
   4   1   9         34.56         33.87         2.67 o                         
   5   1   9         28.77         37.29         3.25 o                         
   6   1   9         13.58         10.35         4.29 o                         
  -6   2   9          4.13          4.66         3.15 o                         
  -5   2   9         16.03         26.66         2.88 o                         
  -4   2   9         16.19         37.87         3.41 o                         
  -3   2   9         11.51          9.35         1.31 o                         
  -2   2   9        114.41        116.73         8.76 o                         
  -1   2   9        515.35        501.39        10.22 o                         
   0   2   9        402.25        392.23         6.85 o                         
   1   2   9        524.05        510.25         7.22 o                         
   2   2   9        112.68        117.84         3.92 o                         
   3   2   9         11.07         10.85         1.61 o                         
   4   2   9         16.85         33.00         3.53 o                         
   5   2   9         15.22         26.63         5.26 o                         
   6   2   9          4.13          6.52         3.71 o                         
  -6   3   9         28.46         33.96         5.31 o                         
  -5   3   9         14.55         11.94         2.39 o                         
  -4   3   9        120.69        129.46         6.08 o                         
  -3   3   9        302.95        311.06         7.03 o                         
  -2   3   9          0.58          0.14         1.00 o                         
  -1   3   9       1025.72       1074.18        11.72 o                         
   0   3   9       1443.02       1429.98        15.38 o                         
   1   3   9       1027.64       1084.15        11.73 o                         
   2   3   9          0.45          0.76         0.79 o                         
   3   3   9        306.43        301.13         6.12 o                         
   4   3   9        121.19        125.78         6.98 o                         
   5   3   9         15.05         11.86         2.09 o                         
   6   3   9         28.19         19.64         4.60 o                         
  -6   4   9         50.77         49.42         7.52 o                         
  -5   4   9         25.97         19.48         3.59 o                         
  -4   4   9        125.61        119.94         5.37 o                         
  -3   4   9        347.52        349.32         7.38 o                         
  -2   4   9          5.37          4.59         1.14 o                         
  -1   4   9        308.00        300.98         5.59 o                         
   0   4   9         20.73         18.08         1.86 o                         
   1   4   9        311.59        316.42         6.40 o                         
   2   4   9          5.08          2.87         0.88 o                         
   3   4   9        346.65        334.08         7.49 o                         
   4   4   9        127.13        129.55         6.47 o                         
   5   4   9         25.33         26.34         4.26 o                         
   6   4   9         51.35         45.86         7.76 o                         
  -5   5   9         58.66         57.96         6.50 o                         
  -4   5   9         44.28         45.84         3.41 o                         
  -3   5   9        412.91        420.16        11.32 o                         
  -2   5   9        148.45        147.46         6.82 o                         
  -1   5   9         69.44         66.31         3.16 o                         
   0   5   9        621.26        680.46        10.83 o                         
   1   5   9         67.94         62.73         3.23 o                         
   2   5   9        148.38        127.93         4.70 o                         
   3   5   9        414.62        420.54        14.24 o                         
   4   5   9         44.29         56.43         5.07 o                         
   5   5   9         58.63         69.33         7.50 o                         
  -5   6   9          6.92         18.25         5.20 o                         
  -4   6   9          4.15          4.07         6.05 o                         
  -3   6   9         60.38         62.04         5.84 o                         
  -2   6   9         22.30         21.98         3.05 o                         
  -1   6   9        235.48        204.25         9.44 o                         
   0   6   9          2.26          5.63         2.60 o                         
   1   6   9        236.38        219.92         7.95 o                         
   2   6   9         21.42         26.71         4.44 o                         
   3   6   9         60.09         64.03         4.62 o                         
   4   6   9          4.29          5.45         3.23 o                         
   5   6   9          6.80         17.24         5.79 o                         
  -4   7   9         34.15         35.80         6.49 o                         
  -3   7   9         80.20         70.77         6.71 o                         
  -2   7   9         53.45         48.96         6.21 o                         
  -1   7   9         57.76         54.99         3.33 o                         
   0   7   9          6.18          5.95         2.03 o                         
   1   7   9         58.15         57.18         3.90 o                         
   2   7   9         54.38         52.40         6.48 o                         
   3   7   9         79.86         67.17         6.73 o                         
   4   7   9         33.76         25.37         6.25 o                         
  -2   8   9          5.29          1.94         2.63 o                         
  -1   8   9          6.18          5.88         3.10 o                         
   0   8   9         56.74         54.82         4.83 o                         
   1   8   9          6.19         11.83         2.94 o                         
   2   8   9          5.21          3.80         2.76 o                         
   0   0  10        200.47        226.61         9.51 o                         
   1   0  10        109.53         96.09         3.99 o                         
   2   0  10         19.66         21.81         1.54 o                         
   3   0  10          0.84         -0.74         1.23 o                         
   4   0  10         51.33         47.21         3.98 o                         
   5   0  10         26.04         15.60         2.36 o                         
   6   0  10          0.07         -0.82         2.34 o                         
  -6   1  10         25.90         17.29         3.16 o                         
  -5   1  10          1.74          5.61         1.66 o                         
  -4   1  10         37.69         51.27         3.44 o                         
  -3   1  10         22.52         22.22         2.17 o                         
  -2   1  10         22.67         25.78         2.19 o                         
  -1   1  10         49.10         65.59         7.30 o                         
   0   1  10       1235.49       1101.94        20.13 o                         
   1   1  10         54.99         64.07         4.26 o                         
   2   1  10         26.63         27.60         1.64 o                         
   3   1  10         23.34         18.29         1.85 o                         
   4   1  10         38.11         45.14         3.20 o                         
   5   1  10          1.76          1.09         1.36 o                         
   6   1  10         25.72         24.67         5.98 o                         
  -6   2  10         32.47         32.27         5.06 o                         
  -5   2  10         75.23         91.71         5.39 o                         
  -4   2  10        326.46        350.98         7.81 o                         
  -3   2  10         10.73         10.95         1.35 o                         
  -2   2  10       1779.84       1796.93        22.66 o                         
  -1   2  10          0.92          3.05         1.30 o                         
   0   2  10        319.18        297.37         6.15 o                         
   1   2  10          0.64          1.92         0.97 o                         
   2   2  10       1767.83       1798.28        15.79 o                         
   3   2  10          9.47         10.63         1.72 o                         
   4   2  10        322.96        326.98         9.79 o                         
   5   2  10         74.71         77.37         8.49 o                         
   6   2  10         32.96         35.64         6.09 o                         
  -6   3  10         28.39         32.19         5.55 o                         
  -5   3  10          2.81          4.37         2.08 o                         
  -4   3  10        385.45        390.65         9.11 o                         
  -3   3  10        272.34        285.02         6.98 o                         
  -2   3  10        299.23        295.48         6.14 o                         
  -1   3  10        361.97        348.36         6.91 o                         
   0   3  10        587.26        616.32         9.38 o                         
   1   3  10        360.76        351.65         6.67 o                         
   2   3  10        301.90        289.05         6.26 o                         
   3   3  10        272.74        283.01         6.15 o                         
   4   3  10        386.79        374.47        16.63 o                         
   5   3  10          2.91          2.18         2.24 o                         
   6   3  10         28.07         29.01         6.09 o                         
  -6   4  10         28.83         35.33         6.20 o                         
  -5   4  10          4.66          8.81         2.84 o                         
  -4   4  10         78.72        102.63         4.95 o                         
  -3   4  10         25.67         31.97         2.66 o                         
  -2   4  10         20.22         18.43         1.62 o                         
  -1   4  10         56.04         64.58         2.86 o                         
   0   4  10        213.81        223.74         5.58 o                         
   1   4  10         55.78         60.68         2.91 o                         
   2   4  10         21.58         21.71         1.61 o                         
   3   4  10         26.17         30.08         2.57 o                         
   4   4  10         79.46         87.99         7.29 o                         
   5   4  10          4.78          7.03         3.37 o                         
   6   4  10         28.92         47.59         8.03 o                         
  -5   5  10          1.01          6.97         3.42 o                         
  -4   5  10         26.16         31.18         3.19 o                         
  -3   5  10        123.08        127.70         5.96 o                         
  -2   5  10          3.23          5.04         1.87 o                         
  -1   5  10         64.59         64.82         3.12 o                         
   0   5  10         11.90         17.62         2.43 o                         
   1   5  10         63.96         55.49         3.20 o                         
   2   5  10          3.45          5.98         1.51 o                         
   3   5  10        122.57        129.49         8.59 o                         
   4   5  10         25.64         33.69         3.42 o                         
   5   5  10          1.12          5.93         3.42 o                         
  -5   6  10          1.97          2.22         3.79 o                         
  -4   6  10          5.12          5.22         3.56 o                         
  -3   6  10         38.27         41.12         5.56 o                         
  -2   6  10         41.40         41.39         5.08 o                         
  -1   6  10          5.47          9.21         2.36 o                         
   0   6  10         12.00          5.92         2.24 o                         
   1   6  10          5.18          4.94         1.72 o                         
   2   6  10         41.67         39.63         3.74 o                         
   3   6  10         37.05         30.83         3.82 o                         
   4   6  10          5.08          4.09         3.45 o                         
   5   6  10          1.85          6.58         4.52 o                         
  -4   7  10          7.85          4.39         5.39 o                         
  -3   7  10         28.95         30.51         5.09 o                         
  -2   7  10         39.13         36.78         5.46 o                         
  -1   7  10         29.10         29.64         3.33 o                         
   0   7  10          7.02          3.62         2.25 o                         
   1   7  10         29.47         31.92         3.14 o                         
   2   7  10         39.07         34.86         5.37 o                         
   3   7  10         29.53         28.39         4.83 o                         
   4   7  10          7.75         16.64         5.35 o                         
  -2   8  10         10.55         10.88         3.28 o                         
  -1   8  10          0.47         -2.21         2.77 o                         
   0   8  10         62.96         61.13         5.12 o                         
   1   8  10          0.49          3.08         2.31 o                         
   2   8  10         10.43          5.53         2.90 o                         
   1   0  11         40.50         27.79         2.58 o                         
   2   0  11          2.75          4.02         0.91 o                         
   3   0  11          4.32         10.03         1.81 o                         
   4   0  11         18.83         11.55         2.48 o                         
   5   0  11         24.98         36.02         4.76 o                         
   6   0  11          7.62          3.20         2.52 o                         
  -6   1  11          5.17         12.87         3.40 o                         
  -5   1  11         37.05         42.08         4.28 o                         
  -4   1  11        132.56        131.74         5.70 o                         
  -3   1  11         55.98         49.55         3.10 o                         
  -2   1  11        362.86        344.92        12.42 o                         
  -1   1  11       1137.27       1107.02        13.52 o                         
   0   1  11        232.88        210.43         8.92 o                         
   1   1  11       1101.90       1059.97        14.28 o                         
   2   1  11        365.81        377.42         6.70 o                         
   3   1  11         53.80         45.63         2.79 o                         
   4   1  11        133.80        114.33         7.44 o                         
   5   1  11         36.77         39.39         3.76 o                         
   6   1  11          5.17          7.29         5.07 o                         
  -6   2  11          5.29          1.99         2.84 o                         
  -5   2  11        318.15        320.40        14.18 o                         
  -4   2  11        122.88        143.57         5.42 o                         
  -3   2  11         83.46         93.50         4.39 o                         
  -2   2  11        180.04        187.45         5.45 o                         
  -1   2  11        903.67        882.38        19.02 o                         
   0   2  11         28.14         20.69         1.93 o                         
   1   2  11        909.97        871.22        13.50 o                         
   2   2  11        178.95        181.37         4.31 o                         
   3   2  11         86.92         88.80         3.38 o                         
   4   2  11        122.98        138.39         5.43 o                         
   5   2  11        320.39        292.89        16.61 o                         
   6   2  11          5.29          8.71         5.22 o                         
  -6   3  11          7.23          9.37         4.39 o                         
  -5   3  11         19.14         19.50         3.17 o                         
  -4   3  11        103.23        111.08         5.74 o                         
  -3   3  11        115.70        127.48         4.74 o                         
  -2   3  11        442.00        451.63        10.91 o                         
  -1   3  11        155.23        144.20         4.54 o                         
   0   3  11         39.17         36.29         2.40 o                         
   1   3  11        155.67        140.69         4.46 o                         
   2   3  11        451.29        454.64         8.67 o                         
   3   3  11        114.75        116.49         4.15 o                         
   4   3  11        103.02        105.54         7.56 o                         
   5   3  11         18.59         22.15         2.98 o                         
   6   3  11          7.35          6.94         4.64 o                         
  -6   4  11         26.11         26.60         7.38 o                         
  -5   4  11         17.42         15.94         3.00 o                         
  -4   4  11         59.03         57.57         4.08 o                         
  -3   4  11         31.93         32.00         2.55 o                         
  -2   4  11         22.65         18.23         1.57 o                         
  -1   4  11          7.97          7.22         1.23 o                         
   0   4  11         29.48         32.69         2.39 o                         
   1   4  11          8.65          7.54         1.16 o                         
   2   4  11         22.89         21.73         1.71 o                         
   3   4  11         34.12         36.02         2.51 o                         
   4   4  11         58.12         52.40         3.12 o                         
   5   4  11         17.64         14.00         4.57 o                         
   6   4  11         25.78         42.79         7.69 o                         
  -5   5  11          5.82          4.64         3.11 o                         
  -4   5  11          1.22          0.79         1.93 o                         
  -3   5  11          6.30          4.36         1.85 o                         
  -2   5  11        158.58        157.68         6.74 o                         
  -1   5  11         56.55         58.43         3.07 o                         
   0   5  11        182.38        206.04         5.93 o                         
   1   5  11         59.18         58.97         3.40 o                         
   2   5  11        158.66        144.91         4.95 o                         
   3   5  11          5.95          6.51         2.75 o                         
   4   5  11          1.39          4.59         2.96 o                         
   5   5  11          5.81          2.72         3.15 o                         
  -5   6  11          1.83          7.24         5.18 o                         
  -4   6  11          2.64         -2.18         3.76 o                         
  -3   6  11          7.10          5.48         2.89 o                         
  -2   6  11         81.76         85.72         6.26 o                         
  -1   6  11          7.74          4.57         1.70 o                         
   0   6  11         95.75         92.61         5.00 o                         
   1   6  11          7.90          8.68         1.63 o                         
   2   6  11         82.52         86.12         5.57 o                         
   3   6  11          7.21          1.98         3.17 o                         
   4   6  11          2.47          4.92         3.46 o                         
   5   6  11          1.87         12.56         7.10 o                         
  -4   7  11         21.73         23.06         6.76 o                         
  -3   7  11          3.63          0.26         3.11 o                         
  -2   7  11         32.27         30.44         5.17 o                         
  -1   7  11          2.65         -1.68         1.80 o                         
   0   7  11          1.35          0.98         1.93 o                         
   1   7  11          2.60          3.32         1.71 o                         
   2   7  11         31.59         28.30         4.59 o                         
   3   7  11          3.68          7.57         3.01 o                         
   4   7  11         21.94         21.95         5.37 o                         
  -2   8  11          9.02          4.12         3.94 o                         
  -1   8  11          2.14         -0.49         2.63 o                         
   0   8  11         22.26         20.18         3.49 o                         
   1   8  11          2.12          0.48         3.21 o                         
   2   8  11          9.09          4.75         2.88 o                         
   0   0  12         36.97         24.67         3.83 o                         
   1   0  12         24.63         21.67         2.31 o                         
   2   0  12         55.66         56.44         2.57 o                         
   3   0  12        477.74        507.02        11.74 o                         
   4   0  12         84.20         80.43         4.52 o                         
   5   0  12        259.82        273.60        16.92 o                         
   6   0  12          7.07          9.27         3.06 o                         
  -6   1  12         29.19         35.42         4.87 o                         
  -5   1  12         85.20         93.27         5.27 o                         
  -4   1  12        399.79        393.16        11.51 o                         
  -3   1  12        111.32         99.43         4.34 o                         
  -2   1  12       2377.54       2458.81        24.49 o                         
  -1   1  12        743.13        785.07        11.08 o                         
   0   1  12        972.74        887.07        16.11 o                         
   1   1  12        764.99        803.54        10.86 o                         
   2   1  12       2384.78       2412.92        21.89 o                         
   3   1  12        114.17        107.41         5.08 o                         
   4   1  12        400.34        382.48        11.32 o                         
   5   1  12         84.68         90.34         5.96 o                         
   6   1  12         29.37         29.46         6.40 o                         
  -6   2  12          4.55         10.48         4.04 o                         
  -5   2  12        131.63        145.73         7.20 o                         
  -4   2  12         73.22         62.96         4.00 o                         
  -3   2  12        124.13        131.53         5.67 o                         
  -2   2  12        119.82        134.22         5.57 o                         
  -1   2  12        459.65        522.74         9.73 o                         
   0   2  12         38.74         35.70         2.52 o                         
   1   2  12        467.87        498.69         7.71 o                         
   2   2  12        117.82        125.97         3.95 o                         
   3   2  12        128.33        114.27         5.40 o                         
   4   2  12         71.49         61.40         4.00 o                         
   5   2  12        131.97        129.52         8.45 o                         
   6   2  12          4.47         11.46         4.25 o                         
  -6   3  12         16.91         11.10         3.92 o                         
  -5   3  12         64.99         54.20         4.47 o                         
  -4   3  12         90.40         82.52         3.89 o                         
  -3   3  12         84.90         80.06         3.69 o                         
  -2   3  12        209.00        229.77         6.51 o                         
  -1   3  12        228.81        246.33         5.33 o                         
   0   3  12        108.63        101.24         3.91 o                         
   1   3  12        242.46        260.48         6.15 o                         
   2   3  12        205.47        233.26         5.14 o                         
   3   3  12         84.38         77.16         3.54 o                         
   4   3  12         91.55         79.61         4.22 o                         
   5   3  12         65.38         56.90         4.89 o                         
   6   3  12         17.14         14.23         4.73 o                         
  -6   4  12         23.75         26.24         6.75 o                         
  -5   4  12          3.23         -1.34         2.01 o                         
  -4   4  12         10.54         11.25         2.17 o                         
  -3   4  12         69.60         65.71         3.48 o                         
  -2   4  12         60.22         59.77         3.21 o                         
  -1   4  12         48.85         46.10         2.50 o                         
   0   4  12        274.38        269.07         6.56 o                         
   1   4  12         49.56         49.70         2.63 o                         
   2   4  12         59.10         59.84         2.87 o                         
   3   4  12         69.29         66.25         3.44 o                         
   4   4  12         10.04          7.12         1.43 o                         
   5   4  12          3.01          4.14         2.86 o                         
   6   4  12         23.72         28.78         6.23 o                         
  -5   5  12         11.21          9.42         3.73 o                         
  -4   5  12         13.98         16.53         5.74 o                         
  -3   5  12         10.30          6.64         1.72 o                         
  -2   5  12         29.15         30.03         3.31 o                         
  -1   5  12         56.70         56.61         3.34 o                         
   0   5  12        113.56        114.43         4.70 o                         
   1   5  12         56.62         55.87         3.39 o                         
   2   5  12         28.86         22.79         2.18 o                         
   3   5  12         10.40          6.33         1.30 o                         
   4   5  12         14.34         15.42         4.24 o                         
   5   5  12         11.08          0.32         2.84 o                         
  -4   6  12         13.85          5.31         4.17 o                         
  -3   6  12          1.54          0.09         2.51 o                         
  -2   6  12          8.85          9.71         2.82 o                         
  -1   6  12          3.96          0.05         1.40 o                         
   0   6  12         16.24         20.70         2.83 o                         
   1   6  12          3.76          4.12         1.41 o                         
   2   6  12          8.63          9.48         1.60 o                         
   3   6  12          1.61          5.27         3.73 o                         
   4   6  12         13.92          9.85         3.85 o                         
  -4   7  12          3.65          0.63         3.99 o                         
  -3   7  12         17.87         15.37         3.95 o                         
  -2   7  12         12.06         13.54         3.90 o                         
  -1   7  12          7.44          6.56         1.79 o                         
   0   7  12          6.37          5.93         2.64 o                         
   1   7  12          7.21         10.02         2.88 o                         
   2   7  12         12.14          8.46         4.32 o                         
   3   7  12         17.47         10.94         4.87 o                         
   4   7  12          3.74         11.82         4.81 o                         
  -2   8  12          0.89         -3.52         3.79 o                         
  -1   8  12          0.17          0.31         3.56 o                         
   0   8  12         20.61         22.97         3.83 o                         
   1   8  12          0.16          2.07         2.39 o                         
   2   8  12          0.93          2.79         2.88 o                         
   1   0  13         28.46         32.70         3.45 o                         
   2   0  13         42.46         43.06         2.57 o                         
   3   0  13         29.47         29.03         2.66 o                         
   4   0  13         38.68         57.42         4.21 o                         
   5   0  13        383.20        428.18        19.23 o                         
   6   0  13         40.17         36.64         4.90 o                         
  -6   1  13         48.43         45.43         5.45 o                         
  -5   1  13         47.03         45.57         4.43 o                         
  -4   1  13         82.03         97.00         6.17 o                         
  -3   1  13        123.75        128.00         5.05 o                         
  -2   1  13         75.57         93.82         4.75 o                         
  -1   1  13        162.12        167.25         5.16 o                         
   0   1  13         11.43         21.24         3.78 o                         
   1   1  13        159.98        150.07         4.72 o                         
   2   1  13         73.52         90.83         3.28 o                         
   3   1  13        123.78        126.24         5.19 o                         
   4   1  13         82.58         94.77         5.75 o                         
   5   1  13         47.08         43.94         4.44 o                         
   6   1  13         48.48         37.14         7.72 o                         
  -6   2  13         54.33         45.78         6.64 o                         
  -5   2  13         57.51         66.59         5.23 o                         
  -4   2  13         24.31         35.49         3.41 o                         
  -3   2  13        364.22        387.67         9.30 o                         
  -2   2  13        966.52        980.95        14.06 o                         
  -1   2  13        813.58        881.37        18.80 o                         
   0   2  13          0.67          1.99         1.20 o                         
   1   2  13        817.44        862.02        14.24 o                         
   2   2  13        967.09        968.06        11.25 o                         
   3   2  13        362.74        353.63        10.81 o                         
   4   2  13         24.53         35.94         3.18 o                         
   5   2  13         56.21         59.28         5.79 o                         
   6   2  13         54.25         54.25         7.41 o                         
  -6   3  13          8.43          5.35         6.32 o                         
  -5   3  13         10.21         13.43         2.71 o                         
  -4   3  13         38.67         35.80         3.52 o                         
  -3   3  13        181.97        156.45         5.78 o                         
  -2   3  13         23.95         22.38         1.65 o                         
  -1   3  13        325.41        331.89         7.84 o                         
   0   3  13        378.48        373.87         7.09 o                         
   1   3  13        323.76        325.56         7.08 o                         
   2   3  13         23.60         25.20         2.06 o                         
   3   3  13        181.79        158.51         5.04 o                         
   4   3  13         38.96         32.25         2.27 o                         
   5   3  13         10.23         15.38         2.85 o                         
   6   3  13          8.38          3.25         4.60 o                         
  -6   4  13         15.33         30.31         6.69 o                         
  -5   4  13          0.83         -2.87         2.87 o                         
  -4   4  13         13.51          9.55         1.99 o                         
  -3   4  13         31.71         36.74         2.68 o                         
  -2   4  13         39.50         35.08         2.59 o                         
  -1   4  13         32.80         28.93         2.11 o                         
   0   4  13          7.52         10.04         1.69 o                         
   1   4  13         32.22         29.98         2.07 o                         
   2   4  13         38.45         32.53         2.31 o                         
   3   4  13         31.18         28.56         2.35 o                         
   4   4  13         13.60         11.96         1.73 o                         
   5   4  13          0.82          2.42         3.43 o                         
   6   4  13         15.47         16.36         5.16 o                         
  -5   5  13          0.73         -1.24         2.93 o                         
  -4   5  13          0.43          2.85         2.71 o                         
  -3   5  13         19.28         15.70         2.93 o                         
  -2   5  13         29.67         33.63         3.28 o                         
  -1   5  13         49.63         52.54         3.36 o                         
   0   5  13         21.60         17.86         2.14 o                         
   1   5  13         51.55         53.43         3.37 o                         
   2   5  13         29.41         31.81         2.56 o                         
   3   5  13         19.05         15.30         1.61 o                         
   4   5  13          0.35          0.30         3.08 o                         
   5   5  13          0.72         -0.49         6.22 o                         
  -4   6  13          2.96          0.17         4.27 o                         
  -3   6  13         10.04          9.34         3.25 o                         
  -2   6  13          0.27          1.12         2.67 o                         
  -1   6  13          6.69          3.49         1.28 o                         
   0   6  13         13.67         11.66         2.36 o                         
   1   6  13          6.43          5.44         1.50 o                         
   2   6  13          0.26          0.49         1.31 o                         
   3   6  13          9.93          7.58         3.59 o                         
   4   6  13          2.86          7.48         4.52 o                         
  -3   7  13         12.62         10.77         4.16 o                         
  -2   7  13          6.38          2.88         2.95 o                         
  -1   7  13          7.05          4.22         1.73 o                         
   0   7  13          1.72          3.94         2.63 o                         
   1   7  13          7.13          6.50         2.84 o                         
   2   7  13          6.19          6.08         3.76 o                         
   3   7  13         12.54          9.47         3.09 o                         
  -2   8  13          2.12         -3.33         3.33 o                         
  -1   8  13          1.13          5.65         2.99 o                         
   0   8  13         11.86         19.07         3.75 o                         
   1   8  13          1.15          7.08         3.00 o                         
   2   8  13          2.10         -0.21         3.60 o                         
   0   0  14        108.26        104.02         7.61 o                         
   1   0  14       2466.95       2517.27        37.02 o                         
   2   0  14        443.67        411.67         7.93 o                         
   3   0  14        117.37        121.04         5.07 o                         
   4   0  14        234.92        226.22         8.06 o                         
   5   0  14        355.20        379.16        11.67 o                         
   6   0  14          6.80          8.01         3.98 o                         
  -6   1  14          2.73          0.88         2.87 o                         
  -5   1  14         81.66         73.84         6.07 o                         
  -4   1  14        168.37        183.17         8.36 o                         
  -3   1  14        434.83        410.39         9.16 o                         
  -2   1  14        199.97        220.79         6.69 o                         
  -1   1  14        907.61        902.70        11.78 o                         
   0   1  14       1083.56       1022.47        28.44 o                         
   1   1  14        896.36        873.10        11.68 o                         
   2   1  14        193.43        203.54         4.92 o                         
   3   1  14        429.66        420.17         9.07 o                         
   4   1  14        167.28        175.00         7.67 o                         
   5   1  14         81.89         83.26         5.92 o                         
   6   1  14          2.75          7.66         5.23 o                         
  -6   2  14         26.24         39.69         6.68 o                         
  -5   2  14        194.68        186.45         8.07 o                         
  -4   2  14        236.34        247.28         8.12 o                         
  -3   2  14         94.39        103.70         4.99 o                         
  -2   2  14         74.88         72.31         5.44 o                         
  -1   2  14       1166.55       1198.05        22.86 o                         
   0   2  14        278.21        273.42         7.08 o                         
   1   2  14       1152.72       1169.39        16.62 o                         
   2   2  14         70.77         80.75         3.67 o                         
   3   2  14         90.91         82.70         3.94 o                         
   4   2  14        233.68        237.73         7.14 o                         
   5   2  14        195.10        190.14         8.19 o                         
   6   2  14         26.21         36.36         6.84 o                         
  -6   3  14          7.61         10.56         4.00 o                         
  -5   3  14          0.73          1.48         2.40 o                         
  -4   3  14          4.40          6.17         1.93 o                         
  -3   3  14        122.73        120.66         5.05 o                         
  -2   3  14         14.58         15.84         1.66 o                         
  -1   3  14        770.84        760.74        15.14 o                         
   0   3  14          6.83          6.65         1.10 o                         
   1   3  14        771.12        764.44        13.06 o                         
   2   3  14         14.64         20.98         2.05 o                         
   3   3  14        122.20        119.52         4.69 o                         
   4   3  14          3.96          3.21         1.04 o                         
   5   3  14          0.68          1.52         1.55 o                         
   6   3  14          7.53          5.55         4.96 o                         
  -5   4  14          2.58          1.03         2.69 o                         
  -4   4  14         42.30         46.32         3.76 o                         
  -3   4  14         11.36         11.65         1.88 o                         
  -2   4  14         17.18         11.34         1.65 o                         
  -1   4  14         32.04         29.45         2.24 o                         
   0   4  14         63.15         53.83         3.11 o                         
   1   4  14         31.54         29.40         2.17 o                         
   2   4  14         15.83         13.20         1.50 o                         
   3   4  14         11.76         12.88         1.81 o                         
   4   4  14         41.57         44.78         3.03 o                         
   5   4  14          2.58          4.32         2.98 o                         
  -5   5  14          0.63          1.13         3.27 o                         
  -4   5  14          1.03          4.87         2.73 o                         
  -3   5  14         19.99         13.84         1.84 o                         
  -2   5  14         10.85         11.38         2.31 o                         
  -1   5  14         23.20         21.65         2.36 o                         
   0   5  14          0.62          0.06         1.63 o                         
   1   5  14         23.12         26.28         2.45 o                         
   2   5  14         10.96         10.36         1.72 o                         
   3   5  14         20.54         13.92         2.02 o                         
   4   5  14          1.04          0.08         3.23 o                         
   5   5  14          0.68          0.96         2.86 o                         
  -4   6  14          2.36          1.34         3.67 o                         
  -3   6  14         21.98         21.40         4.28 o                         
  -2   6  14          7.35          2.64         2.21 o                         
  -1   6  14          7.06          5.84         1.98 o                         
   0   6  14          4.94          4.64         1.71 o                         
   1   6  14          7.26          5.59         1.92 o                         
   2   6  14          7.23          4.80         1.53 o                         
   3   6  14         22.10         23.21         4.54 o                         
   4   6  14          2.34          3.25         3.84 o                         
  -3   7  14          1.07          4.04         4.02 o                         
  -2   7  14          1.16         -3.16         3.16 o                         
  -1   7  14          0.01          3.46         2.40 o                         
   0   7  14          0.14          3.24         2.45 o                         
   1   7  14          0.02          1.97         2.58 o                         
   2   7  14          1.14          2.41         4.59 o                         
   3   7  14          1.14          2.73         5.49 o                         
  -2   8  14          0.12         -2.34         4.23 o                         
  -1   8  14          0.68         -1.37         3.28 o                         
   0   8  14          0.62          4.58         2.96 o                         
   1   8  14          0.66          1.42         2.46 o                         
   2   8  14          0.10          3.21         3.53 o                         
   1   0  15        244.53        287.30         9.25 o                         
   2   0  15        654.34        674.86        17.29 o                         
   3   0  15          6.56         10.21         1.75 o                         
   4   0  15        272.46        337.98         9.93 o                         
   5   0  15        252.51        276.01        12.38 o                         
   6   0  15         14.81          6.45         3.69 o                         
  -6   1  15          6.95          6.05         3.63 o                         
  -5   1  15        106.71        114.42         7.63 o                         
  -4   1  15        365.19        383.06        12.10 o                         
  -3   1  15        329.51        310.22         7.03 o                         
  -2   1  15        336.69        356.96         9.59 o                         
  -1   1  15         36.20         43.97         3.00 o                         
   0   1  15         78.55         82.58         5.79 o                         
   1   1  15         36.67         42.66         3.14 o                         
   2   1  15        337.11        348.15         6.73 o                         
   3   1  15        329.64        324.98         8.13 o                         
   4   1  15        364.55        368.71        11.16 o                         
   5   1  15        105.87        119.90         7.57 o                         
   6   1  15          6.94          5.72         5.12 o                         
  -6   2  15         52.51         47.96         8.42 o                         
  -5   2  15         34.57         40.96         4.45 o                         
  -4   2  15        163.46        175.33         6.98 o                         
  -3   2  15         67.45         72.33         4.30 o                         
  -2   2  15        265.81        246.06         6.85 o                         
  -1   2  15        762.81        793.92        18.60 o                         
   0   2  15        209.00        215.79         6.49 o                         
   1   2  15        763.47        789.34        12.96 o                         
   2   2  15        262.33        252.31         5.78 o                         
   3   2  15         65.91         61.89         2.96 o                         
   4   2  15        164.71        167.72         6.13 o                         
   5   2  15         35.41         44.48         4.28 o                         
   6   2  15         52.52         54.78        10.49 o                         
  -6   3  15          0.46          7.87         3.95 o                         
  -5   3  15          4.76         -1.22         2.80 o                         
  -4   3  15         15.94         15.48         2.73 o                         
  -3   3  15         50.55         46.13         3.56 o                         
  -2   3  15        201.55        191.25         5.60 o                         
  -1   3  15         35.47         41.78         2.82 o                         
   0   3  15        222.33        215.22         6.57 o                         
   1   3  15         34.51         38.00         2.74 o                         
   2   3  15        196.38        186.78         5.55 o                         
   3   3  15         48.51         48.83         3.18 o                         
   4   3  15         15.84         15.67         1.79 o                         
   5   3  15          4.55          4.35         2.60 o                         
   6   3  15          0.47         -0.14         4.56 o                         
  -5   4  15          5.10          5.26         2.96 o                         
  -4   4  15          8.70         11.56         3.53 o                         
  -3   4  15         33.77         33.96         2.64 o                         
  -2   4  15          2.25          2.52         1.35 o                         
  -1   4  15         68.27         65.26         3.27 o                         
   0   4  15         18.93         13.49         1.73 o                         
   1   4  15         67.97         63.35         3.13 o                         
   2   4  15          2.52          2.40         1.09 o                         
   3   4  15         32.93         33.81         2.67 o                         
   4   4  15          8.88         14.16         2.42 o                         
   5   4  15          4.92          5.90         3.21 o                         
  -5   5  15          1.27          4.66         3.78 o                         
  -4   5  15          3.42          1.11         2.67 o                         
  -3   5  15          7.33         10.18         2.49 o                         
  -2   5  15         25.05         20.51         2.66 o                         
  -1   5  15         78.97         86.65         4.47 o                         
   0   5  15          0.39         -1.75         1.75 o                         
   1   5  15         78.39         86.87         4.39 o                         
   2   5  15         25.50         23.55         2.36 o                         
   3   5  15          7.33          9.16         1.73 o                         
   4   5  15          3.27          4.46         3.35 o                         
   5   5  15          1.31         -3.03         3.03 o                         
  -4   6  15          3.64          6.71         4.21 o                         
  -3   6  15          3.08          4.56         2.84 o                         
  -2   6  15          5.53          4.84         2.78 o                         
  -1   6  15         19.20         13.89         2.15 o                         
   0   6  15          0.02         -1.77         1.77 o                         
   1   6  15         18.88         13.64         2.25 o                         
   2   6  15          5.69          2.33         1.71 o                         
   3   6  15          3.04          1.66         3.45 o                         
   4   6  15          3.69          5.22         3.33 o                         
  -3   7  15          4.24          7.28         6.17 o                         
  -2   7  15          7.42          3.21         2.75 o                         
  -1   7  15         18.52         13.81         3.03 o                         
   0   7  15         11.40         11.60         2.91 o                         
   1   7  15         18.48         19.64         3.57 o                         
   2   7  15          7.40          9.58         3.84 o                         
   3   7  15          4.29          2.24         3.85 o                         
  -2   8  15          4.15          0.15         3.36 o                         
  -1   8  15          1.04         -0.41         4.78 o                         
   0   8  15          5.62          2.29         2.86 o                         
   1   8  15          1.02         -0.31         3.06 o                         
   2   8  15          4.22          3.64         3.36 o                         
   0   0  16       1036.57       1037.79        35.07 o                         
   1   0  16        737.02        835.51        14.80 o                         
   2   0  16        194.02        203.81         5.95 o                         
   3   0  16          0.05          3.86         1.52 o                         
   4   0  16        253.65        288.33         9.67 o                         
   5   0  16        217.18        260.77        12.05 o                         
   6   0  16          0.15          2.70         4.54 o                         
  -6   1  16         20.12         12.26         5.01 o                         
  -5   1  16         30.63         33.30         4.63 o                         
  -4   1  16        335.34        357.76        11.90 o                         
  -3   1  16        113.75        109.08         4.10 o                         
  -2   1  16        863.43        891.86        19.36 o                         
  -1   1  16         65.63         67.05         3.54 o                         
   0   1  16          6.02          0.48         2.03 o                         
   1   1  16         68.07         69.11         3.86 o                         
   2   1  16        867.60        909.13        14.23 o                         
   3   1  16        117.67        115.18         4.80 o                         
   4   1  16        337.51        344.63        10.65 o                         
   5   1  16         31.30         47.94         4.84 o                         
   6   1  16         20.01         14.32         3.84 o                         
  -6   2  16         42.83         43.52         8.09 o                         
  -5   2  16         28.23         29.29         3.56 o                         
  -4   2  16        239.52        226.82         8.00 o                         
  -3   2  16        121.04        130.82         5.51 o                         
  -2   2  16         93.96        109.84         4.46 o                         
  -1   2  16        672.52        662.78        14.89 o                         
   0   2  16         61.05         78.67         4.23 o                         
   1   2  16        671.35        668.15        10.66 o                         
   2   2  16         97.77        116.49         4.44 o                         
   3   2  16        120.81        110.38         4.30 o                         
   4   2  16        242.94        239.56         7.88 o                         
   5   2  16         28.00         31.67         4.22 o                         
   6   2  16         43.17         40.98         7.40 o                         
  -6   3  16         14.32          7.11         3.83 o                         
  -5   3  16          3.82          0.11         2.70 o                         
  -4   3  16         56.55         62.94         5.05 o                         
  -3   3  16        228.59        240.42         7.67 o                         
  -2   3  16         13.99         15.13         1.85 o                         
  -1   3  16        441.55        443.12        12.61 o                         
   0   3  16        496.60        501.54        10.01 o                         
   1   3  16        441.53        436.52         8.80 o                         
   2   3  16         14.20         10.42         1.55 o                         
   3   3  16        230.42        235.45         6.82 o                         
   4   3  16         57.86         55.38         3.01 o                         
   5   3  16          3.82          4.34         2.97 o                         
   6   3  16         14.15          8.99         4.38 o                         
  -5   4  16         13.67         13.25         3.53 o                         
  -4   4  16         37.34         38.33         4.22 o                         
  -3   4  16         34.94         30.83         2.93 o                         
  -2   4  16          1.79          2.10         1.51 o                         
  -1   4  16         31.70         32.03         2.19 o                         
   0   4  16          2.69          3.12         1.66 o                         
   1   4  16         32.92         33.94         2.57 o                         
   2   4  16          1.75          2.54         1.16 o                         
   3   4  16         34.64         30.96         2.86 o                         
   4   4  16         38.21         36.03         3.31 o                         
   5   4  16         13.41          5.62         3.99 o                         
  -5   5  16          0.65          3.87         3.74 o                         
  -4   5  16          5.48          5.12         3.24 o                         
  -3   5  16          6.51          6.14         2.26 o                         
  -2   5  16          2.95          3.48         1.72 o                         
  -1   5  16         14.27         13.79         2.26 o                         
   0   5  16          0.73          0.66         1.79 o                         
   1   5  16         14.18         13.81         2.05 o                         
   2   5  16          2.95          2.10         1.42 o                         
   3   5  16          6.43          7.16         1.85 o                         
   4   5  16          5.32          5.20         4.18 o                         
   5   5  16          0.70          0.41         3.50 o                         
  -4   6  16          0.44          2.99         3.82 o                         
  -3   6  16         19.41         20.09         4.45 o                         
  -2   6  16         19.70         18.40         3.62 o                         
  -1   6  16         34.09         28.70         2.74 o                         
   0   6  16         40.32         33.93         3.42 o                         
   1   6  16         34.21         27.86         2.91 o                         
   2   6  16         19.52         12.57         3.39 o                         
   3   6  16         19.27         21.18         4.85 o                         
   4   6  16          0.42          3.90         6.35 o                         
  -3   7  16          7.63          1.55         3.58 o                         
  -2   7  16         11.10         11.67         3.38 o                         
  -1   7  16          1.75          3.21         2.43 o                         
   0   7  16          1.15          3.66         2.58 o                         
   1   7  16          1.83          3.09         3.12 o                         
   2   7  16         11.11         11.22         3.93 o                         
   3   7  16          7.71          8.76         3.91 o                         
  -1   8  16          1.98         -3.29         3.29 o                         
   0   8  16          8.04          8.72         3.37 o                         
   1   8  16          1.96          3.25         3.23 o                         
   1   0  17        223.73        215.42         7.78 o                         
   2   0  17         83.02         87.63         4.14 o                         
   3   0  17        102.96         74.25         5.41 o                         
   4   0  17        145.15        202.33         7.65 o                         
   5   0  17         87.70         91.74         7.46 o                         
   6   0  17         42.88         44.18         7.05 o                         
  -6   1  17          4.96          8.10         5.18 o                         
  -5   1  17         29.57         30.76         5.50 o                         
  -4   1  17        124.43        126.29         7.75 o                         
  -3   1  17         66.49         62.06         3.01 o                         
  -2   1  17        362.56        389.26         9.25 o                         
  -1   1  17        102.24        101.89         4.49 o                         
   0   1  17        128.26        141.16         6.32 o                         
   1   1  17         98.79         98.78         4.74 o                         
   2   1  17        356.55        368.87         8.07 o                         
   3   1  17         66.18         67.70         3.85 o                         
   4   1  17        122.04        119.73         6.51 o                         
   5   1  17         30.03         32.05         4.37 o                         
   6   1  17          5.06          1.39         3.71 o                         
  -6   2  17         29.74         36.59         7.73 o                         
  -5   2  17          1.60          2.73         2.16 o                         
  -4   2  17         39.59         49.26         4.34 o                         
  -3   2  17         30.60         30.79         2.91 o                         
  -2   2  17        122.22        125.21         5.03 o                         
  -1   2  17        147.08        156.66         4.89 o                         
   0   2  17        569.41        555.10        11.24 o                         
   1   2  17        144.08        155.47         5.36 o                         
   2   2  17        128.17        128.00         4.90 o                         
   3   2  17         31.96         32.17         2.44 o                         
   4   2  17         39.10         38.36         3.61 o                         
   5   2  17          1.50          1.00         2.71 o                         
   6   2  17         29.77         42.79         7.31 o                         
  -6   3  17          4.48         11.77         4.93 o                         
  -5   3  17         10.26         12.39         3.81 o                         
  -4   3  17         28.88         23.96         3.45 o                         
  -3   3  17        197.07        200.24         7.14 o                         
  -2   3  17         17.66         16.01         2.33 o                         
  -1   3  17         50.59         63.71         3.45 o                         
   0   3  17        123.98        135.19         5.28 o                         
   1   3  17         52.34         64.09         3.89 o                         
   2   3  17         17.23         16.59         2.01 o                         
   3   3  17        201.40        205.60         6.52 o                         
   4   3  17         29.10         25.00         2.62 o                         
   5   3  17         10.57          7.62         3.11 o                         
   6   3  17          4.46         10.31         8.00 o                         
  -5   4  17         12.46         21.26         4.16 o                         
  -4   4  17         33.36         26.30         4.15 o                         
  -3   4  17        111.29        104.75         4.84 o                         
  -2   4  17        161.39        171.46         6.25 o                         
  -1   4  17          9.75          8.96         1.39 o                         
   0   4  17        408.40        415.43         9.23 o                         
   1   4  17         10.15          7.33         1.59 o                         
   2   4  17        162.80        172.01         5.92 o                         
   3   4  17        113.02        118.44         5.24 o                         
   4   4  17         33.96         37.47         3.77 o                         
   5   4  17         12.51          9.47         3.72 o                         
  -5   5  17          6.54          5.14         3.67 o                         
  -4   5  17         19.60         18.25         5.65 o                         
  -3   5  17         16.26         18.33         2.81 o                         
  -2   5  17          9.79          7.09         2.73 o                         
  -1   5  17         62.16         66.48         4.03 o                         
   0   5  17          7.67          5.42         2.06 o                         
   1   5  17         61.10         60.05         4.10 o                         
   2   5  17          9.57          8.78         1.60 o                         
   3   5  17         16.72         19.18         2.57 o                         
   4   5  17         19.50         13.37         4.08 o                         
   5   5  17          6.53          6.29         4.48 o                         
  -4   6  17          1.62         -5.10         6.00 o                         
  -3   6  17          8.16          8.40         3.80 o                         
  -2   6  17          6.41          3.64         3.59 o                         
  -1   6  17          1.38          1.13         1.28 o                         
   0   6  17         25.50         24.77         3.13 o                         
   1   6  17          1.23          0.43         1.77 o                         
   2   6  17          6.20          4.37         3.04 o                         
   3   6  17          8.15          8.20         3.90 o                         
   4   6  17          1.53          0.77         5.14 o                         
  -3   7  17          7.21          2.04         3.93 o                         
  -2   7  17          3.64         10.22         3.60 o                         
  -1   7  17          8.40          5.30         2.37 o                         
   0   7  17          5.89          6.89         2.58 o                         
   1   7  17          8.38         11.46         3.67 o                         
   2   7  17          3.73         -2.52         3.96 o                         
   3   7  17          7.15          2.25         3.92 o                         
  -1   8  17          0.09         -0.26         2.70 o                         
   0   8  17          0.42         -0.53         5.49 o                         
   1   8  17          0.09         -0.29         3.26 o                         
   0   0  18       1024.05        958.91        26.01 o                         
   1   0  18         58.57         55.79         4.35 o                         
   2   0  18        152.03        160.13         5.66 o                         
   3   0  18         17.70         13.01         2.16 o                         
   4   0  18         15.91         28.75         3.25 o                         
   5   0  18         31.79         38.14         6.48 o                         
   6   0  18          2.23          8.18         3.67 o                         
  -6   1  18         12.14          9.79         4.68 o                         
  -5   1  18         82.24         73.28         7.30 o                         
  -4   1  18        122.91        101.97        10.11 o                         
  -3   1  18         76.48         71.22         3.34 o                         
  -2   1  18        151.02        152.99         5.78 o                         
  -1   1  18        302.16        309.22         7.77 o                         
   0   1  18        148.33        164.43         7.04 o                         
   1   1  18        296.03        308.03         8.39 o                         
   2   1  18        151.01        152.57         5.39 o                         
   3   1  18         74.03         72.44         3.94 o                         
   4   1  18        121.43        110.31         6.30 o                         
   5   1  18         81.99         83.49         6.43 o                         
   6   1  18         12.30         10.13         3.61 o                         
  -6   2  18         48.77         46.96         8.83 o                         
  -5   2  18         47.29         31.85         4.39 o                         
  -4   2  18         29.05         31.14         3.33 o                         
  -3   2  18          3.02          5.33         1.72 o                         
  -2   2  18         39.35         37.85         2.59 o                         
  -1   2  18        225.82        209.81         5.80 o                         
   0   2  18        126.41        137.41         5.90 o                         
   1   2  18        216.02        206.50         6.32 o                         
   2   2  18         38.16         34.31         2.76 o                         
   3   2  18          2.55          1.54         1.30 o                         
   4   2  18         28.36         28.01         3.22 o                         
   5   2  18         47.45         29.88         6.34 o                         
   6   2  18         48.47         44.10         7.54 o                         
  -5   3  18         15.31          8.70         3.88 o                         
  -4   3  18          5.08          6.33         2.24 o                         
  -3   3  18        141.71        142.35         6.51 o                         
  -2   3  18        134.21        136.08         6.29 o                         
  -1   3  18        156.67        171.59         5.39 o                         
   0   3  18        154.98        154.87         5.76 o                         
   1   3  18        154.99        167.66         6.62 o                         
   2   3  18        136.20        150.73         5.65 o                         
   3   3  18        141.10        144.35         5.61 o                         
   4   3  18          5.42          7.44         2.02 o                         
   5   3  18         15.31         13.97         3.67 o                         
  -5   4  18         12.98         12.41         4.08 o                         
  -4   4  18         33.57         34.18         4.70 o                         
  -3   4  18         13.64         15.21         2.72 o                         
  -2   4  18        152.77        137.39         6.16 o                         
  -1   4  18         15.27         11.45         1.61 o                         
   0   4  18        279.05        270.93         8.35 o                         
   1   4  18         14.92         14.07         2.02 o                         
   2   4  18        155.69        138.35         5.48 o                         
   3   4  18         14.07         16.51         2.25 o                         
   4   4  18         32.79         27.66         3.44 o                         
   5   4  18         13.17         11.08         3.73 o                         
  -5   5  18          1.85          0.67         3.04 o                         
  -4   5  18          8.77         17.64         5.50 o                         
  -3   5  18          8.95         14.19         2.84 o                         
  -2   5  18        141.39        142.46         6.53 o                         
  -1   5  18        104.04         90.77         4.92 o                         
   0   5  18        136.31        119.33         5.75 o                         
   1   5  18        103.43         93.16         5.40 o                         
   2   5  18        142.92        145.23         5.57 o                         
   3   5  18          9.35          6.09         2.50 o                         
   4   5  18          8.83          8.03         3.53 o                         
   5   5  18          1.81          9.73         4.44 o                         
  -4   6  18          4.11          4.63         4.40 o                         
  -3   6  18         17.10         18.53         4.45 o                         
  -2   6  18          8.04          9.80         2.92 o                         
  -1   6  18         15.67         14.68         2.85 o                         
   0   6  18          1.31          0.30         2.22 o                         
   1   6  18         15.42         12.23         2.15 o                         
   2   6  18          8.19          7.54         3.81 o                         
   3   6  18         17.38         19.32         4.39 o                         
   4   6  18          4.03         10.03         4.33 o                         
  -3   7  18          7.73          4.86         6.93 o                         
  -2   7  18         19.51         14.81         4.18 o                         
  -1   7  18          1.62          2.64         2.54 o                         
   0   7  18          0.49         -2.60         2.60 o                         
   1   7  18          1.63          6.23         3.32 o                         
   2   7  18         19.44         14.86         6.20 o                         
   3   7  18          7.56          9.24         3.83 o                         
  -1   8  18          5.65          4.65         2.93 o                         
   0   8  18          9.41          7.45         4.17 o                         
   1   8  18          5.66          0.82         3.09 o                         
   1   0  19        350.27        334.57        10.17 o                         
   2   0  19          5.17         11.77         2.05 o                         
   3   0  19        445.37        400.58        14.60 o                         
   4   0  19         32.17         38.94         3.59 o                         
   5   0  19          9.19         18.23         4.84 o                         
   6   0  19          0.05          0.46         2.66 o                         
  -6   1  19          0.47          5.91         5.44 o                         
  -5   1  19         35.59         41.11         5.41 o                         
  -4   1  19          1.57          3.68         1.32 o                         
  -3   1  19        102.42        106.11         3.81 o                         
  -2   1  19         31.85         33.28         2.78 o                         
  -1   1  19          1.08          3.50         1.52 o                         
   0   1  19          2.52          5.89         1.81 o                         
   1   1  19          1.32          2.85         1.57 o                         
   2   1  19         32.14         34.90         2.81 o                         
   3   1  19        101.95         94.34         5.23 o                         
   4   1  19          1.85          5.57         2.49 o                         
   5   1  19         35.72         42.85         5.39 o                         
   6   1  19          0.47          5.34         5.83 o                         
  -6   2  19          8.37         12.89         5.72 o                         
  -5   2  19         16.83         16.74         3.17 o                         
  -4   2  19         42.20         34.29         3.55 o                         
  -3   2  19         36.72         32.55         3.05 o                         
  -2   2  19         51.79         46.95         2.90 o                         
  -1   2  19        242.85        263.32         6.92 o                         
   0   2  19         15.61         15.24         2.27 o                         
   1   2  19        243.49        260.38         7.04 o                         
   2   2  19         52.61         47.56         3.18 o                         
   3   2  19         35.85         33.24         2.61 o                         
   4   2  19         42.80         30.72         3.46 o                         
   5   2  19         17.13         15.91         4.20 o                         
   6   2  19          8.33         17.83         5.33 o                         
  -5   3  19         27.45         23.99         4.29 o                         
  -4   3  19         54.25         52.12         4.53 o                         
  -3   3  19        193.12        182.15         8.33 o                         
  -2   3  19          5.16          5.17         1.95 o                         
  -1   3  19         26.77         29.97         2.59 o                         
   0   3  19        479.27        491.76        10.62 o                         
   1   3  19         27.16         27.37         2.20 o                         
   2   3  19          5.12          5.55         1.82 o                         
   3   3  19        188.86        170.59         6.88 o                         
   4   3  19         53.93         50.45         4.83 o                         
   5   3  19         26.94         18.82         4.20 o                         
  -5   4  19          7.35         14.63         3.97 o                         
  -4   4  19         30.68         25.71         4.87 o                         
  -3   4  19         41.55         52.63         4.26 o                         
  -2   4  19          0.91          6.48         2.15 o                         
  -1   4  19         71.19         76.23         4.05 o                         
   0   4  19         23.27         36.37         3.62 o                         
   1   4  19         70.57         76.10         4.44 o                         
   2   4  19          0.75          2.94         1.69 o                         
   3   4  19         40.88         40.71         3.29 o                         
   4   4  19         30.27         28.67         5.68 o                         
   5   4  19          7.18         16.60         4.10 o                         
  -4   5  19          1.72          6.83         4.45 o                         
  -3   5  19         75.16         60.70         6.37 o                         
  -2   5  19         22.64         25.41         3.28 o                         
  -1   5  19         68.97         57.79         3.86 o                         
   0   5  19         87.95         88.85         5.02 o                         
   1   5  19         69.32         57.49         4.35 o                         
   2   5  19         23.18         22.35         2.65 o                         
   3   5  19         74.55         66.96         5.28 o                         
   4   5  19          1.88          3.23         3.55 o                         
  -4   6  19          1.92         -2.12         4.01 o                         
  -3   6  19          0.74          3.88         2.79 o                         
  -2   6  19         94.28         91.44         6.94 o                         
  -1   6  19          2.04          1.93         2.57 o                         
   0   6  19          0.27          2.52         2.09 o                         
   1   6  19          1.83          0.07         2.03 o                         
   2   6  19         95.21         98.02         9.21 o                         
   3   6  19          0.79          0.77         3.49 o                         
   4   6  19          1.95          4.50         3.44 o                         
  -3   7  19          7.16         10.97         5.14 o                         
  -2   7  19         13.00         14.19         4.92 o                         
  -1   7  19         42.22         33.12         4.48 o                         
   0   7  19         12.84         10.88         3.36 o                         
   1   7  19         42.23         36.48         5.06 o                         
   2   7  19         12.81          8.26         5.32 o                         
   3   7  19          7.24          0.65         3.76 o                         
   0   0  20        106.33        127.86        10.01 o                         
   1   0  20         17.32         22.29         3.03 o                         
   2   0  20         91.08         93.00         4.65 o                         
   3   0  20         23.40         39.71         3.66 o                         
   4   0  20          0.66          2.47         1.94 o                         
   5   0  20         93.15        112.09        10.01 o                         
   6   0  20          0.19          2.53         3.36 o                         
  -6   1  20          5.06          8.25         4.26 o                         
  -5   1  20         10.56         17.37         3.98 o                         
  -4   1  20         50.52         31.43         4.55 o                         
  -3   1  20         20.31         22.61         2.20 o                         
  -2   1  20         23.94         20.05         2.26 o                         
  -1   1  20          1.19          0.47         1.55 o                         
   0   1  20        151.84        152.18         6.66 o                         
   1   1  20          0.92         -0.85         1.51 o                         
   2   1  20         23.24         16.39         2.12 o                         
   3   1  20         19.96         17.52         3.01 o                         
   4   1  20         49.93         42.17         4.19 o                         
   5   1  20         10.78         11.73         3.71 o                         
   6   1  20          5.00         13.06         7.22 o                         
  -6   2  20         13.01         14.79         4.71 o                         
  -5   2  20         16.25         18.01         3.19 o                         
  -4   2  20         20.45         19.16         2.81 o                         
  -3   2  20          7.16          2.89         1.25 o                         
  -2   2  20          2.21          2.32         1.53 o                         
  -1   2  20         41.93         42.44         3.02 o                         
   0   2  20         43.63         48.12         3.54 o                         
   1   2  20         45.01         44.11         3.13 o                         
   2   2  20          2.37          0.46         1.32 o                         
   3   2  20          7.28          4.55         1.17 o                         
   4   2  20         20.80         15.66         2.59 o                         
   5   2  20         16.22         12.50         3.64 o                         
   6   2  20         13.13          7.67         3.82 o                         
  -5   3  20         10.51         15.53         3.91 o                         
  -4   3  20         29.38         31.69         3.69 o                         
  -3   3  20        112.43        112.63         7.20 o                         
  -2   3  20         77.71         80.09         5.12 o                         
  -1   3  20         53.46         51.37         3.48 o                         
   0   3  20        142.50        140.68         5.72 o                         
   1   3  20         54.01         46.54         2.96 o                         
   2   3  20         77.98         84.85         4.96 o                         
   3   3  20        112.44        111.32         5.76 o                         
   4   3  20         29.46         27.56         4.27 o                         
   5   3  20         10.36         13.60         4.23 o                         
  -5   4  20          0.99          0.34         3.17 o                         
  -4   4  20         37.79         26.98         4.86 o                         
  -3   4  20         79.94         81.53         5.35 o                         
  -2   4  20        146.94        137.85         6.69 o                         
  -1   4  20         61.02         64.59         4.07 o                         
   0   4  20        111.35        103.09         5.70 o                         
   1   4  20         63.01         65.92         4.65 o                         
   2   4  20        144.85        139.07         6.22 o                         
   3   4  20         79.31         80.72         4.62 o                         
   4   4  20         38.15         31.87         5.36 o                         
   5   4  20          0.93          3.79         3.72 o                         
  -4   5  20         24.18         31.47         7.08 o                         
  -3   5  20         67.74         56.46         6.36 o                         
  -2   5  20         75.54         78.69         5.46 o                         
  -1   5  20         18.03         13.14         1.90 o                         
   0   5  20         51.49         57.09         4.50 o                         
   1   5  20         17.90         18.83         2.80 o                         
   2   5  20         74.50         80.36         5.28 o                         
   3   5  20         66.74         59.60         7.32 o                         
   4   5  20         23.88         21.92         5.01 o                         
  -4   6  20          3.34         -5.40         5.40 o                         
  -3   6  20         19.34         15.84         4.28 o                         
  -2   6  20         11.21         24.74         4.60 o                         
  -1   6  20         35.81         31.81         4.18 o                         
   0   6  20          6.36          3.20         2.15 o                         
   1   6  20         36.00         33.92         3.96 o                         
   2   6  20         11.21         26.63         5.30 o                         
   3   6  20         19.00         23.07         5.26 o                         
   4   6  20          3.34          3.92         3.42 o                         
  -2   7  20         45.73         50.68         6.85 o                         
  -1   7  20         15.49         14.21         3.75 o                         
   0   7  20          8.28          8.41         2.82 o                         
   1   7  20         15.66         12.92         3.78 o                         
   2   7  20         45.90         57.53        10.65 o                         
   1   0  21        157.04        170.59         6.57 o                         
   2   0  21          3.12          2.94         1.52 o                         
   3   0  21        122.85        113.66         4.88 o                         
   4   0  21         18.89         10.57         3.79 o                         
   5   0  21         17.10         24.73         5.38 o                         
   6   0  21         11.08          0.88         3.43 o                         
  -6   1  21          8.58          7.13         3.90 o                         
  -5   1  21          6.99          8.74         3.71 o                         
  -4   1  21          0.07          1.01         1.48 o                         
  -3   1  21         20.47         20.51         2.25 o                         
  -2   1  21         95.58        107.80         5.27 o                         
  -1   1  21          3.81          3.93         1.42 o                         
   0   1  21          8.94          9.40         2.09 o                         
   1   1  21          3.97          4.14         1.76 o                         
   2   1  21         95.13        101.11         5.08 o                         
   3   1  21         21.27         22.31         1.89 o                         
   4   1  21          0.05          2.32         2.15 o                         
   5   1  21          6.99          6.56         3.45 o                         
   6   1  21          8.66         11.78         6.24 o                         
  -5   2  21         14.33         12.26         2.85 o                         
  -4   2  21          1.67          2.77         1.97 o                         
  -3   2  21         14.43         14.08         1.54 o                         
  -2   2  21          3.23         -0.14         1.55 o                         
  -1   2  21          0.86          3.20         1.33 o                         
   0   2  21         24.83         28.96         2.91 o                         
   1   2  21          0.92          3.87         1.58 o                         
   2   2  21          2.97          0.88         1.45 o                         
   3   2  21         14.53         16.59         1.81 o                         
   4   2  21          1.58         -0.83         1.74 o                         
   5   2  21         14.12         14.67         5.55 o                         
  -5   3  21          0.21         -1.33         2.79 o                         
  -4   3  21         14.27         10.49         3.33 o                         
  -3   3  21         26.08         33.08         3.92 o                         
  -2   3  21          0.32          2.37         1.96 o                         
  -1   3  21         70.19         71.87         4.34 o                         
   0   3  21         23.55         20.82         3.01 o                         
   1   3  21         71.62         69.67         3.78 o                         
   2   3  21          0.30         -0.65         1.69 o                         
   3   3  21         27.11         30.47         3.33 o                         
   4   3  21         14.50          9.05         2.71 o                         
   5   3  21          0.26         -3.53         3.53 o                         
  -5   4  21          2.79          5.06         3.94 o                         
  -4   4  21          9.35         14.22         4.04 o                         
  -3   4  21         33.58         30.86         3.76 o                         
  -2   4  21        106.32        121.03         6.79 o                         
  -1   4  21        213.66        210.07         7.66 o                         
   0   4  21         31.22         43.64         4.15 o                         
   1   4  21        216.61        210.59         8.48 o                         
   2   4  21        107.27        125.14         6.41 o                         
   3   4  21         34.27         34.08         3.19 o                         
   4   4  21          9.52          7.95         3.25 o                         
   5   4  21          2.70          5.73         6.19 o                         
  -4   5  21         16.86          8.85         5.88 o                         
  -3   5  21         51.54         52.15         6.20 o                         
  -2   5  21          8.93          9.69         2.55 o                         
  -1   5  21         61.34         54.02         3.58 o                         
   0   5  21         89.21         95.36         6.12 o                         
   1   5  21         60.71         59.88         4.58 o                         
   2   5  21          8.63          5.37         2.31 o                         
   3   5  21         51.93         58.30         7.57 o                         
   4   5  21         16.68         12.98         4.26 o                         
  -3   6  21         17.29         19.42         4.28 o                         
  -2   6  21        197.75        200.43        10.82 o                         
  -1   6  21         30.77         26.07         3.90 o                         
   0   6  21         18.41         23.07         3.75 o                         
   1   6  21         30.98         37.00         5.53 o                         
   2   6  21        196.67        203.05        11.89 o                         
   3   6  21         17.10         19.24         5.10 o                         
  -2   7  21          5.96          8.39         6.02 o                         
  -1   7  21         73.77         79.11         6.55 o                         
   0   7  21         18.21         19.39         3.93 o                         
   1   7  21         73.81         76.04         7.14 o                         
   2   7  21          6.09         21.14         5.80 o                         
   0   0  22          0.05          0.45         2.41 o                         
   1   0  22         13.63         25.20         2.72 o                         
   2   0  22         27.26         24.72         2.98 o                         
   3   0  22          7.84         10.34         1.98 o                         
   4   0  22         20.64         22.21         3.57 o                         
   5   0  22         12.87         22.50         4.99 o                         
   6   0  22          0.06          1.71         5.17 o                         
  -5   1  22          9.21          7.48         3.10 o                         
  -4   1  22         54.30         40.22         2.35 o                         
  -3   1  22         15.78         19.22         2.40 o                         
  -2   1  22         31.57         32.40         3.58 o                         
  -1   1  22        116.38        128.75         4.83 o                         
   0   1  22          1.24          0.81         1.35 o                         
   1   1  22        116.67        138.68         6.32 o                         
   2   1  22         31.42         36.64         3.54 o                         
   3   1  22         16.13         17.13         2.07 o                         
   4   1  22         54.28         56.44         4.80 o                         
   5   1  22          9.37          8.51         3.77 o                         
  -5   2  22          4.72          7.50         2.44 o                         
  -4   2  22          5.66          6.99         2.29 o                         
  -3   2  22         13.57          9.98         1.44 o                         
  -2   2  22         22.33         17.81         2.58 o                         
  -1   2  22        108.19        105.23         5.13 o                         
   0   2  22         15.71         11.49         1.85 o                         
   1   2  22        110.49        110.16         4.99 o                         
   2   2  22         22.68         16.87         2.27 o                         
   3   2  22         14.31         11.88         1.75 o                         
   4   2  22          5.58          2.78         2.37 o                         
   5   2  22          4.77          9.79         5.67 o                         
  -5   3  22          0.24          0.07         3.24 o                         
  -4   3  22          2.21          0.54         3.06 o                         
  -3   3  22          7.87         11.99         2.70 o                         
  -2   3  22        110.52        111.74         6.36 o                         
  -1   3  22         38.38         32.11         3.35 o                         
   0   3  22         45.75         50.26         4.36 o                         
   1   3  22         38.72         32.77         2.96 o                         
   2   3  22        109.56        115.38         6.08 o                         
   3   3  22          7.64         17.10         2.43 o                         
   4   3  22          2.10          0.07         3.93 o                         
   5   3  22          0.22         -0.64         3.52 o                         
  -5   4  22          3.91          5.46         4.24 o                         
  -4   4  22         21.29         17.66         4.70 o                         
  -3   4  22          5.39          2.18         2.13 o                         
  -2   4  22         82.43         80.40         5.65 o                         
  -1   4  22         37.54         51.05         3.91 o                         
   0   4  22        238.92        202.85        13.36 o                         
   1   4  22         37.67         48.92         5.10 o                         
   2   4  22         80.77         75.44         5.47 o                         
   3   4  22          5.47          5.00         2.92 o                         
   4   4  22         20.89         20.46         4.67 o                         
   5   4  22          4.02         -1.44         3.32 o                         
  -4   5  22         19.31         30.50         6.99 o                         
  -3   5  22         61.88         64.76         6.65 o                         
  -2   5  22         59.48         62.51         5.65 o                         
  -1   5  22         18.72         15.12         2.22 o                         
   0   5  22          2.02          1.04         2.39 o                         
   1   5  22         19.05         20.84         3.44 o                         
   2   5  22         59.66         57.85         5.49 o                         
   3   5  22         62.70         64.64         7.62 o                         
   4   5  22         19.52         25.15         5.04 o                         
  -3   6  22         24.29         15.07         3.85 o                         
  -2   6  22         32.83         38.39         6.04 o                         
  -1   6  22         17.68         14.04         3.20 o                         
   0   6  22         23.59         24.79         4.03 o                         
   1   6  22         17.69         11.12         5.42 o                         
   2   6  22         32.76         43.80         6.33 o                         
   3   6  22         24.50         20.80         5.13 o                         
  -2   7  22         55.45         52.81         6.93 o                         
  -1   7  22         22.89         28.09         4.41 o                         
   0   7  22          6.39          8.78         3.08 o                         
   1   7  22         22.73         32.66         5.43 o                         
   2   7  22         55.26         63.33         8.29 o                         
   1   0  23        144.04        156.55         6.21 o                         
   2   0  23          6.55          5.53         2.37 o                         
   3   0  23         12.22          9.56         2.08 o                         
   4   0  23         74.40         68.95         5.81 o                         
   5   0  23          0.15          2.68         3.44 o                         
  -5   1  23          3.61         10.97         3.40 o                         
  -4   1  23          2.61          7.01         1.56 o                         
  -3   1  23         40.40         47.08         3.62 o                         
  -2   1  23         42.23         41.44         4.00 o                         
  -1   1  23          6.67          7.76         2.07 o                         
   0   1  23         14.10         15.06         2.34 o                         
   1   1  23          6.76          9.00         2.38 o                         
   2   1  23         42.45         43.14         4.02 o                         
   3   1  23         41.33         44.14         3.47 o                         
   4   1  23          2.72          5.51         2.52 o                         
   5   1  23          3.73          2.11         4.20 o                         
  -5   2  23          2.35          0.14         2.34 o                         
  -4   2  23          3.77          5.92         2.51 o                         
  -3   2  23          4.79          2.66         1.89 o                         
  -2   2  23         11.13          8.50         2.18 o                         
  -1   2  23         21.19         26.30         3.03 o                         
   0   2  23        130.88        126.13         6.86 o                         
   1   2  23         21.15         24.34         3.05 o                         
   2   2  23         11.15          8.87         2.01 o                         
   3   2  23          4.72          4.40         1.72 o                         
   4   2  23          3.92          0.76         2.31 o                         
   5   2  23          2.40         -1.97         6.14 o                         
  -5   3  23          1.33         -0.90         3.27 o                         
  -4   3  23          6.37          6.56         2.88 o                         
  -3   3  23         45.14         50.18         4.80 o                         
  -2   3  23         19.12         16.83         3.22 o                         
  -1   3  23        139.02        144.76         6.96 o                         
   0   3  23         36.59         40.00         4.73 o                         
   1   3  23        139.85        139.29         6.58 o                         
   2   3  23         18.61         21.21         3.83 o                         
   3   3  23         45.54         57.11         4.51 o                         
   4   3  23          6.31          5.18         3.66 o                         
   5   3  23          1.40         -0.65         3.31 o                         
  -4   4  23          2.40         10.68         3.72 o                         
  -3   4  23          0.23          0.41         3.02 o                         
  -2   4  23         42.43         39.25         4.65 o                         
  -1   4  23         54.74         52.93         4.43 o                         
   0   4  23         16.20         21.05         3.74 o                         
   1   4  23         53.70         51.50         5.68 o                         
   2   4  23         41.84         38.98         4.36 o                         
   3   4  23          0.30         -3.08         3.08 o                         
   4   4  23          2.33          8.30         4.03 o                         
  -4   5  23          2.91          3.76         3.93 o                         
  -3   5  23          9.40          8.75         3.55 o                         
  -2   5  23         14.62         13.60         3.34 o                         
  -1   5  23         99.20         87.81         6.41 o                         
   0   5  23         37.48         39.71         4.53 o                         
   1   5  23         99.65         99.18         6.54 o                         
   2   5  23         14.29         18.10         3.73 o                         
   3   5  23          9.14         11.56         4.40 o                         
   4   5  23          2.78          7.42         3.32 o                         
  -3   6  23         15.95         20.50         4.99 o                         
  -2   6  23         93.57         94.31         8.53 o                         
  -1   6  23          6.49          7.44         2.85 o                         
   0   6  23          1.76          2.12         2.62 o                         
   1   6  23          6.43          6.81         3.17 o                         
   2   6  23         94.16         86.05         8.08 o                         
   3   6  23         16.09         16.24         4.82 o                         
  -2   7  23          7.13         12.81         5.11 o                         
  -1   7  23         79.49         73.50         6.61 o                         
   0   7  23          0.29          1.76         2.93 o                         
   1   7  23         79.42         75.52         7.44 o                         
   2   7  23          7.15         22.25         5.71 o                         
   0   0  24          4.50         -1.13         2.49 o                         
   1   0  24          0.10          3.13         2.23 o                         
   2   0  24        148.45        153.95         8.09 o                         
   3   0  24          4.55          6.04         2.00 o                         
   4   0  24         29.88         37.98         5.53 o                         
   5   0  24          6.51          5.29         3.30 o                         
  -5   1  24          0.53          3.41         3.26 o                         
  -4   1  24         19.80         18.20         3.64 o                         
  -3   1  24         68.28         78.77         5.21 o                         
  -2   1  24         27.86         31.35         3.69 o                         
  -1   1  24        104.30        109.61         6.33 o                         
   0   1  24         46.64         52.52         5.13 o                         
   1   1  24        103.10        115.31         8.10 o                         
   2   1  24         27.98         28.31         4.12 o                         
   3   1  24         68.72         70.21         4.30 o                         
   4   1  24         19.99         22.34         3.52 o                         
   5   1  24          0.57          6.60         3.38 o                         
  -5   2  24          4.80          4.97         3.37 o                         
  -4   2  24          1.48          2.48         2.55 o                         
  -3   2  24         15.04         11.13         1.82 o                         
  -2   2  24         13.26         12.98         2.62 o                         
  -1   2  24         65.32         55.03         4.26 o                         
   0   2  24         91.58        103.59         6.79 o                         
   1   2  24         62.94         58.94         5.21 o                         
   2   2  24         13.44         13.63         2.97 o                         
   3   2  24         14.48         11.13         2.34 o                         
   4   2  24          1.49          5.33         3.94 o                         
   5   2  24          4.73         10.71         5.73 o                         
  -5   3  24          0.24          5.15         3.32 o                         
  -4   3  24          3.07         10.25         4.14 o                         
  -3   3  24          7.77          4.62         1.33 o                         
  -2   3  24          6.44         -0.61         2.50 o                         
  -1   3  24        185.20        178.65         9.16 o                         
   0   3  24         64.03         55.48         6.37 o                         
   1   3  24        184.92        172.83         8.13 o                         
   2   3  24          6.06          4.96         2.34 o                         
   3   3  24          7.56          5.72         1.98 o                         
   4   3  24          2.84         -0.04         5.38 o                         
   5   3  24          0.23         -4.39         4.39 o                         
  -4   4  24         25.54         28.04         4.91 o                         
  -3   4  24         17.77         11.40         2.67 o                         
  -2   4  24         48.27         42.86         4.88 o                         
  -1   4  24         60.56         65.85         4.98 o                         
   0   4  24         63.38         60.07         3.48 o                         
   1   4  24         59.43         66.77         6.98 o                         
   2   4  24         49.34         46.19         5.29 o                         
   3   4  24         17.83         11.83         5.77 o                         
   4   4  24         25.87         20.77         4.63 o                         
  -4   5  24          6.42         15.93         5.61 o                         
  -3   5  24          0.05          3.79         2.85 o                         
  -2   5  24         49.28         38.02         4.76 o                         
  -1   5  24         71.34         73.42         5.05 o                         
   0   5  24         19.43         25.27         3.70 o                         
   1   5  24         70.88         76.79         7.25 o                         
   2   5  24         49.41         43.54         5.65 o                         
   3   5  24          0.03          2.32         5.36 o                         
   4   5  24          6.31          8.39         3.71 o                         
  -3   6  24          0.99          8.59         3.23 o                         
  -2   6  24          1.52          8.25         3.81 o                         
  -1   6  24         16.28         13.76         3.07 o                         
   0   6  24          1.13         -1.02         2.68 o                         
   1   6  24         16.23         16.66         3.87 o                         
   2   6  24          1.57          2.11         3.52 o                         
   3   6  24          0.94          5.33         4.31 o                         
  -1   7  24         11.98         14.97         3.49 o                         
   0   7  24          7.98          6.54         2.88 o                         
   1   7  24         12.04         19.60         4.71 o                         
   1   0  25         71.86         74.52         6.11 o                         
   2   0  25         58.25         61.17         5.47 o                         
   3   0  25          5.55          4.33         1.99 o                         
   4   0  25          8.37          6.36         3.15 o                         
   5   0  25          1.78          4.46         6.95 o                         
  -5   1  25          1.17          0.55         2.88 o                         
  -4   1  25         29.61         29.67         4.62 o                         
  -3   1  25         10.54         14.18         2.75 o                         
  -2   1  25         41.06         39.31         4.05 o                         
  -1   1  25         45.91         46.41         4.37 o                         
   0   1  25        154.99        167.38         9.98 o                         
   1   1  25         44.34         51.82         6.28 o                         
   2   1  25         42.47         43.38         5.04 o                         
   3   1  25         10.53         10.37         1.85 o                         
   4   1  25         29.32         35.42         5.20 o                         
   5   1  25          1.21          7.25         3.13 o                         
  -5   2  25          1.49          5.20         2.98 o                         
  -4   2  25          9.64         10.24         3.11 o                         
  -3   2  25         27.46         21.80         2.72 o                         
  -2   2  25         27.64         32.40         3.87 o                         
  -1   2  25         44.17         40.98         3.85 o                         
   0   2  25          0.50          3.79         2.37 o                         
   1   2  25         43.70         38.60         4.39 o                         
   2   2  25         28.12         26.00         3.94 o                         
   3   2  25         27.61         17.18         3.04 o                         
   4   2  25          9.65         14.02         5.10 o                         
   5   2  25          1.49         12.86         5.57 o                         
  -5   3  25          1.85          5.68         4.12 o                         
  -4   3  25         17.83         18.80         4.56 o                         
  -3   3  25          2.99          5.22         1.45 o                         
  -2   3  25          5.28          0.92         2.23 o                         
  -1   3  25        107.91        125.96         6.85 o                         
   0   3  25        285.58        285.00        11.78 o                         
   1   3  25        106.68        124.82         7.18 o                         
   2   3  25          5.19          3.38         1.97 o                         
   3   3  25          2.75          1.80         2.37 o                         
   4   3  25         17.74         16.25         4.72 o                         
   5   3  25          1.91         -0.04         5.42 o                         
  -4   4  25         12.46         10.33         3.76 o                         
  -3   4  25          3.06          0.08         2.46 o                         
  -2   4  25          9.25          7.88         2.38 o                         
  -1   4  25         75.95         81.68         5.63 o                         
   0   4  25         94.10         87.21         7.39 o                         
   1   4  25         75.88         89.43         8.30 o                         
   2   4  25          9.39          4.98         2.70 o                         
   3   4  25          3.23          2.86         2.71 o                         
   4   4  25         12.39         13.50         4.35 o                         
  -4   5  25          6.84          7.61         4.35 o                         
  -3   5  25         19.73         12.05         3.44 o                         
  -2   5  25         19.53         23.34         3.86 o                         
  -1   5  25         24.65         26.42         4.02 o                         
   0   5  25          7.23          7.62         2.89 o                         
   1   5  25         24.35         27.31         4.42 o                         
   2   5  25         19.89         14.38         3.64 o                         
   3   5  25         19.89         22.12         4.98 o                         
   4   5  25          7.01          2.82         3.69 o                         
  -3   6  25          1.82         -0.53         3.89 o                         
  -2   6  25          6.78          9.22         3.50 o                         
  -1   6  25          1.86          0.38         2.70 o                         
   0   6  25          0.09          0.56         2.59 o                         
   1   6  25          1.95          0.62         3.76 o                         
   2   6  25          6.63          1.27         3.74 o                         
   3   6  25          1.81          1.03         5.03 o                         
   0   7  25          0.01          6.63         2.99 o                         
   0   0  26         66.11         67.05         7.20 o                         
   1   0  26          0.94          6.70         2.95 o                         
   2   0  26         46.07         55.81         5.83 o                         
   3   0  26         42.94         41.43         4.02 o                         
   4   0  26         21.58         17.51         4.37 o                         
   5   0  26          7.69         -1.53         3.01 o                         
  -5   1  26          0.02          1.01         4.61 o                         
  -4   1  26          5.96          6.11         3.38 o                         
  -3   1  26         15.72         13.34         2.65 o                         
  -2   1  26         29.54         29.85         3.60 o                         
  -1   1  26          4.41          5.06         2.37 o                         
   0   1  26        526.52        519.95        17.58 o                         
   1   1  26          4.78          5.15         3.34 o                         
   2   1  26         29.31         32.16         4.64 o                         
   3   1  26         16.30          8.89         1.68 o                         
   4   1  26          6.13          7.16         3.64 o                         
   5   1  26          0.02          3.51         4.33 o                         
  -5   2  26          6.13          9.52         3.82 o                         
  -4   2  26         12.03          7.11         3.13 o                         
  -3   2  26          0.41          5.42         2.09 o                         
  -2   2  26          6.22          6.46         2.33 o                         
  -1   2  26         29.36         30.36         3.31 o                         
   0   2  26         31.05         41.02         5.29 o                         
   1   2  26         30.59         35.71         4.50 o                         
   2   2  26          6.04          2.30         2.24 o                         
   3   2  26          0.46          0.80         2.03 o                         
   4   2  26         11.87          9.30         4.08 o                         
   5   2  26          6.11          5.81         6.15 o                         
  -4   3  26          9.84         17.19         4.87 o                         
  -3   3  26         49.75         45.14         4.96 o                         
  -2   3  26          0.93         -1.65         2.17 o                         
  -1   3  26         69.88         81.78         5.82 o                         
   0   3  26        186.13        217.13        10.46 o                         
   1   3  26         71.17         86.51         6.22 o                         
   2   3  26          0.86         -1.09         3.37 o                         
   3   3  26         50.45         50.46         5.63 o                         
   4   3  26         10.11         15.98         5.82 o                         
  -4   4  26          1.40          2.53         4.75 o                         
  -3   4  26          0.71         -3.17         3.17 o                         
  -2   4  26         11.16          6.21         2.37 o                         
  -1   4  26        106.31        129.21         7.07 o                         
   0   4  26          0.57          3.14         2.43 o                         
   1   4  26        106.36        126.78         9.63 o                         
   2   4  26         10.74          5.16         4.25 o                         
   3   4  26          0.71          0.53         2.65 o                         
   4   4  26          1.34         -3.03         3.03 o                         
  -3   5  26          6.51          6.39         3.04 o                         
  -2   5  26          4.99          1.42         3.91 o                         
  -1   5  26          3.78          1.63         3.47 o                         
   0   5  26          0.31         -1.96         2.72 o                         
   1   5  26          3.89          0.03         3.04 o                         
   2   5  26          5.17          6.18         3.13 o                         
   3   5  26          6.37          5.06         3.80 o                         
  -2   6  26          0.52         -1.17         5.57 o                         
  -1   6  26          4.47          0.33         2.39 o                         
   0   6  26          1.02         -1.21         2.59 o                         
   1   6  26          4.50          3.29         3.51 o                         
   2   6  26          0.51         -0.90         3.35 o                         
   1   0  27        110.33         94.64         8.02 o                         
   2   0  27         26.19         31.69         4.62 o                         
   3   0  27        117.69        125.81         6.95 o                         
   4   0  27          0.19          0.77         2.83 o                         
   5   0  27          5.04         14.30         4.14 o                         
  -5   1  27          1.74          2.17         2.63 o                         
  -4   1  27          2.19          1.05         3.02 o                         
  -3   1  27          7.10         10.84         2.74 o                         
  -2   1  27         38.71         32.61         3.96 o                         
  -1   1  27         55.95         57.30         5.09 o                         
   0   1  27        161.16        177.16        11.63 o                         
   1   1  27         55.81         57.90         7.11 o                         
   2   1  27         39.31         42.14         5.29 o                         
   3   1  27          7.35          7.61         1.94 o                         
   4   1  27          2.31          0.45         2.48 o                         
   5   1  27          1.72          2.91         6.72 o                         
  -5   2  27          0.89         -2.54         2.96 o                         
  -4   2  27          3.75          1.68         2.91 o                         
  -3   2  27         50.54         41.57         3.91 o                         
  -2   2  27         81.78         93.90         6.45 o                         
  -1   2  27         88.96         95.79         5.86 o                         
   0   2  27        390.98        417.01        15.56 o                         
   1   2  27         89.14         90.62         6.83 o                         
   2   2  27         81.45         91.25         7.08 o                         
   3   2  27         49.94         41.69         4.75 o                         
   4   2  27          3.80         -0.19         4.72 o                         
   5   2  27          0.94         -4.42         4.42 o                         
  -4   3  27          1.23         -3.28         3.38 o                         
  -3   3  27         13.39         13.34         3.54 o                         
  -2   3  27         13.79          6.68         2.63 o                         
  -1   3  27         83.26         76.78         5.63 o                         
   0   3  27          6.28          8.15         3.17 o                         
   1   3  27         83.88         76.35         5.99 o                         
   2   3  27         13.23          7.98         2.59 o                         
   3   3  27         13.28         15.27         3.92 o                         
   4   3  27          1.20         -4.73         4.73 o                         
  -4   4  27          3.44         -1.96         3.00 o                         
  -3   4  27          3.81          1.89         2.38 o                         
  -2   4  27         29.79         25.18         4.13 o                         
  -1   4  27         12.03          9.31         2.42 o                         
   0   4  27          4.27          5.36         1.89 o                         
   1   4  27         11.84         12.80         4.09 o                         
   2   4  27         29.75         18.23         4.09 o                         
   3   4  27          3.61          1.86         2.85 o                         
   4   4  27          3.48         -5.15         5.15 o                         
  -3   5  27          9.20          5.67         3.27 o                         
  -2   5  27          3.34          2.26         4.02 o                         
  -1   5  27          1.12         -0.27         3.77 o                         
   0   5  27          0.24         -1.09         3.24 o                         
   1   5  27          1.06         -2.49         3.21 o                         
   2   5  27          3.41          6.24         2.82 o                         
   3   5  27          9.13         12.06         4.79 o                         
  -2   6  27          6.15          4.45         4.28 o                         
  -1   6  27          4.53          1.99         3.55 o                         
   0   6  27          6.85          4.87         2.86 o                         
   1   6  27          4.56          0.62         3.13 o                         
   2   6  27          6.10          3.58         3.09 o                         
   0   0  28        254.80        256.74        16.54 o                         
   1   0  28        203.36        209.25        13.32 o                         
   2   0  28          0.69         -0.62         2.71 o                         
   3   0  28         44.20         32.15         3.88 o                         
   4   0  28         15.05         10.94         4.35 o                         
   5   0  28         11.40         14.65         4.35 o                         
  -5   1  28          0.04          5.46         3.35 o                         
  -4   1  28          4.24          5.61         3.56 o                         
  -3   1  28         50.10         45.47         4.54 o                         
  -2   1  28         20.23         17.53         3.23 o                         
  -1   1  28        124.20        118.57         7.22 o                         
   0   1  28        224.31        214.52        13.49 o                         
   1   1  28        123.69        121.12         9.84 o                         
   2   1  28         20.46         17.16         5.00 o                         
   3   1  28         50.30         49.83         4.16 o                         
   4   1  28          4.14          4.27         2.60 o                         
   5   1  28          0.04         -1.20         5.03 o                         
  -4   2  28         12.17         11.57         3.39 o                         
  -3   2  28         28.73         24.53         3.02 o                         
  -2   2  28        116.06        122.36         7.51 o                         
  -1   2  28         20.36         17.87         3.13 o                         
   0   2  28        247.58        290.06        12.38 o                         
   1   2  28         19.78         15.77         3.24 o                         
   2   2  28        116.44        114.23         7.67 o                         
   3   2  28         28.31         19.22         3.42 o                         
   4   2  28         12.05          1.87         6.04 o                         
  -4   3  28          1.60          1.20         3.35 o                         
  -3   3  28         14.64         18.39         4.35 o                         
  -2   3  28          5.18          4.30         2.30 o                         
  -1   3  28         32.55         32.98         3.87 o                         
   0   3  28          0.01          1.45         2.33 o                         
   1   3  28         33.15         31.87         4.18 o                         
   2   3  28          5.11          4.29         2.16 o                         
   3   3  28         14.91         12.85         3.20 o                         
   4   3  28          1.53          0.82         5.49 o                         
  -4   4  28          0.30          5.41         3.02 o                         
  -3   4  28          4.33         11.54         3.25 o                         
  -2   4  28         15.46         15.87         3.45 o                         
  -1   4  28          3.74          5.17         2.11 o                         
   0   4  28          1.51          4.91         1.97 o                         
   1   4  28          3.71          1.64         2.98 o                         
   2   4  28         15.69         20.77         4.72 o                         
   3   4  28          4.27         10.98         6.42 o                         
   4   4  28          0.27          3.23         4.09 o                         
  -3   5  28          2.99          0.98         2.77 o                         
  -2   5  28          5.60          4.98         3.42 o                         
  -1   5  28          1.49          0.58         2.78 o                         
   0   5  28          6.93          2.98         3.50 o                         
   1   5  28          1.53          3.23         2.92 o                         
   2   5  28          5.72          7.31         3.70 o                         
   3   5  28          2.93          5.37         4.21 o                         
  -2   6  28          0.15         -3.12         3.36 o                         
  -1   6  28          0.69          2.25         2.51 o                         
   0   6  28          0.06          0.77         4.08 o                         
   1   6  28          0.67         -3.68         4.08 o                         
   2   6  28          0.15         -1.19         3.25 o                         
   1   0  29        264.90        303.53        16.08 o                         
   2   0  29          0.28         -2.89         2.89 o                         
   3   0  29          1.78          3.57         2.60 o                         
   4   0  29          2.98          6.73         3.12 o                         
   5   0  29          7.21         13.50         5.12 o                         
  -4   1  29         28.28         26.36         5.08 o                         
  -3   1  29         50.16         39.41         4.10 o                         
  -2   1  29         37.72         48.02         4.94 o                         
  -1   1  29          1.04          8.60         2.75 o                         
   0   1  29          4.75         17.58         6.22 o                         
   1   1  29          0.90          8.13         4.43 o                         
   2   1  29         37.16         50.93         5.81 o                         
   3   1  29         49.73         35.63         3.89 o                         
   4   1  29         28.09         25.60         4.72 o                         
  -4   2  29          7.89          5.72         3.42 o                         
  -3   2  29          1.96          2.42         2.23 o                         
  -2   2  29         36.32         47.86         5.13 o                         
  -1   2  29          4.13          5.74         2.43 o                         
   0   2  29          4.54          8.82         3.01 o                         
   1   2  29          4.08          8.55         2.98 o                         
   2   2  29         36.88         43.14         4.98 o                         
   3   2  29          1.98          4.82         3.12 o                         
   4   2  29          8.03         13.68         6.18 o                         
  -4   3  29          0.40         -3.58         3.58 o                         
  -3   3  29          5.71          1.76         3.18 o                         
  -2   3  29          3.91          6.44         3.24 o                         
  -1   3  29         20.34         17.64         3.06 o                         
   0   3  29         62.88         61.13         6.07 o                         
   1   3  29         20.59         14.11         3.11 o                         
   2   3  29          3.69          2.35         2.92 o                         
   3   3  29          5.77         -1.47         6.22 o                         
   4   3  29          0.42         -0.28         4.53 o                         
  -3   4  29          6.50          6.92         3.04 o                         
  -2   4  29          3.27          1.58         3.88 o                         
  -1   4  29          0.03          1.52         2.64 o                         
   0   4  29          1.17          3.08         2.59 o                         
   1   4  29          0.03         -3.60         3.60 o                         
   2   4  29          3.27          2.00         3.02 o                         
   3   4  29          6.42          4.94         4.16 o                         
  -3   5  29          3.54          2.44         3.37 o                         
  -2   5  29         21.84         29.56         5.22 o                         
  -1   5  29          3.71          1.75         2.77 o                         
   0   5  29          1.55          4.60         3.02 o                         
   1   5  29          3.69         -2.30         4.52 o                         
   2   5  29         21.77         22.06         5.58 o                         
   3   5  29          3.44          0.86         3.93 o                         
  -1   6  29          0.73         -0.56         4.16 o                         
   0   6  29          2.14         -1.40         3.83 o                         
   1   6  29          0.74          1.64         2.92 o                         
   0   0  30         81.08         74.35         9.71 o                         
   1   0  30         99.34        110.09        10.28 o                         
   2   0  30         14.16          8.15         3.07 o                         
   3   0  30         66.38         56.94         5.61 o                         
   4   0  30          1.34          5.31         3.20 o                         
  -4   1  30          4.52          0.39         3.90 o                         
  -3   1  30         17.60         13.01         2.70 o                         
  -2   1  30         86.52         81.41         6.77 o                         
  -1   1  30        123.27        127.95         7.82 o                         
   0   1  30        329.94        340.82        19.76 o                         
   1   1  30        124.12        134.82        10.82 o                         
   2   1  30         87.38         92.07         7.75 o                         
   3   1  30         17.89          9.92         2.64 o                         
   4   1  30          4.57          5.31         3.79 o                         
  -4   2  30          4.79          4.29         3.83 o                         
  -3   2  30         42.63         38.72         4.84 o                         
  -2   2  30         31.27         45.60         5.10 o                         
  -1   2  30        132.19        147.96         7.94 o                         
   0   2  30         22.83         26.61         4.79 o                         
   1   2  30        132.14        140.64         8.91 o                         
   2   2  30         31.69         40.46         4.91 o                         
   3   2  30         42.38         43.37         6.81 o                         
   4   2  30          4.94          4.16         5.75 o                         
  -4   3  30          4.54          1.09         3.82 o                         
  -3   3  30          1.43          0.24         3.30 o                         
  -2   3  30         38.88         40.89         4.81 o                         
  -1   3  30         13.01         10.61         3.00 o                         
   0   3  30         21.28         17.32         3.07 o                         
   1   3  30         13.26         14.78         3.53 o                         
   2   3  30         38.72         42.99         4.92 o                         
   3   3  30          1.36         -3.08         7.28 o                         
   4   3  30          4.50          3.40         4.71 o                         
  -3   4  30          3.52          0.13         3.26 o                         
  -2   4  30         11.78         10.56         4.12 o                         
  -1   4  30          3.47          5.52         3.19 o                         
   0   4  30         17.24         14.78         4.14 o                         
   1   4  30          3.48          0.44         3.25 o                         
   2   4  30         12.06         14.15         3.97 o                         
   3   4  30          3.47          9.19         5.27 o                         
  -2   5  30          3.23          2.78         4.86 o                         
  -1   5  30          0.03         -2.85         2.85 o                         
   0   5  30          7.94          6.95         3.42 o                         
   1   5  30          0.03         -3.11         3.11 o                         
   2   5  30          3.22          2.01         3.47 o                         
   0   6  30          3.99          5.50         3.24 o                         
   1   0  31         27.89         29.70         5.12 o                         
   2   0  31         20.47         19.32         4.07 o                         
   3   0  31          7.48          4.08         2.64 o                         
   4   0  31          0.11         -3.49         3.49 o                         
  -4   1  31          5.25          3.90         2.73 o                         
  -3   1  31          5.24          6.82         2.50 o                         
  -2   1  31         20.31         15.85         3.87 o                         
  -1   1  31         47.31         58.91         5.56 o                         
   0   1  31         36.24         45.76        10.55 o                         
   1   1  31         46.89         59.87         9.06 o                         
   2   1  31         20.39         17.93         4.16 o                         
   3   1  31          5.17          6.86         3.13 o                         
   4   1  31          5.30         -5.91         5.91 o                         
  -4   2  31          2.14          1.06         3.02 o                         
  -3   2  31         19.30         24.29         4.71 o                         
  -2   2  31         32.86         36.99         4.66 o                         
  -1   2  31         86.60         92.02         6.95 o                         
   0   2  31          1.57          2.94         3.41 o                         
   1   2  31         86.27        103.65         7.81 o                         
   2   2  31         32.70         39.85         5.26 o                         
   3   2  31         19.59         24.31         5.57 o                         
   4   2  31          2.15          1.50         3.95 o                         
  -3   3  31          2.16          3.65         3.33 o                         
  -2   3  31          8.42          6.97         3.51 o                         
  -1   3  31         61.10         62.72         5.79 o                         
   0   3  31          5.21          5.64         2.35 o                         
   1   3  31         61.01         76.30         6.57 o                         
   2   3  31          8.73          7.67         4.12 o                         
   3   3  31          2.09          1.99         4.18 o                         
  -3   4  31          1.36         -1.32         2.83 o                         
  -2   4  31         28.20         29.94         6.33 o                         
  -1   4  31          2.19          1.94         3.45 o                         
   0   4  31         14.85         16.34         4.05 o                         
   1   4  31          2.16          6.19         3.29 o                         
   2   4  31         28.08         24.65         5.29 o                         
   3   4  31          1.43         -2.98         4.62 o                         
  -2   5  31          2.92          1.45         4.08 o                         
  -1   5  31          1.85          0.05         4.03 o                         
   0   5  31          2.77          0.90         3.19 o                         
   1   5  31          1.75         -1.46         3.28 o                         
   2   5  31          2.91          6.12         3.81 o                         
   0   0  32        104.06        109.21        11.60 o                         
   1   0  32          3.95          5.62         3.04 o                         
   2   0  32          3.34          3.71         3.02 o                         
   3   0  32          1.21         -1.07         2.50 o                         
   4   0  32          3.56         -3.93         3.93 o                         
  -4   1  32          9.16         10.08         3.90 o                         
  -3   1  32          9.13          7.26         2.68 o                         
  -2   1  32          0.00          1.90         2.71 o                         
  -1   1  32          3.79          5.49         2.87 o                         
   0   1  32         38.84         34.75         7.22 o                         
   1   1  32          3.62          4.45         3.44 o                         
   2   1  32          0.00         -1.58         3.13 o                         
   3   1  32          9.06          8.89         3.84 o                         
   4   1  32          9.15          3.26         4.07 o                         
  -4   2  32          4.19         -3.40         3.86 o                         
  -3   2  32          0.87          7.35         3.21 o                         
  -2   2  32         17.14         12.89         2.98 o                         
  -1   2  32         70.63         68.70         6.73 o                         
   0   2  32          8.67         11.91         4.27 o                         
   1   2  32         70.94         68.47         6.62 o                         
   2   2  32         16.96         22.14         4.15 o                         
   3   2  32          0.82          1.81         3.62 o                         
   4   2  32          4.10          2.07         4.40 o                         
  -3   3  32          3.14         -3.45         3.45 o                         
  -2   3  32         25.26         20.05         3.56 o                         
  -1   3  32         39.55         44.39         5.91 o                         
   0   3  32         54.00         40.55         4.89 o                         
   1   3  32         39.19         38.36         4.96 o                         
   2   3  32         25.45         23.96         5.00 o                         
   3   3  32          3.22          2.28         5.32 o                         
  -3   4  32          5.98          9.42         3.31 o                         
  -2   4  32         33.73         33.65         6.39 o                         
  -1   4  32          6.08          5.36         3.33 o                         
   0   4  32         10.03          8.25         3.58 o                         
   1   4  32          6.04          8.72         3.79 o                         
   2   4  32         33.42         23.49         5.86 o                         
   3   4  32          6.04          6.39         4.29 o                         
  -1   5  32          0.72          3.14         4.11 o                         
   0   5  32          1.04          3.38         3.31 o                         
   1   5  32          0.71         -0.48         3.67 o                         
   1   0  33         22.10         16.71         4.16 o                         
   2   0  33          0.56         -1.05         2.32 o                         
   3   0  33          0.00          1.47         3.96 o                         
   4   0  33          0.04         -3.66         3.66 o                         
  -4   1  33          3.78          3.46         4.41 o                         
  -3   1  33          2.89         -0.99         3.08 o                         
  -2   1  33          3.28          5.11         3.04 o                         
  -1   1  33         12.50         10.92         3.01 o                         
   0   1  33         18.21         17.68         5.42 o                         
   1   1  33         12.97         13.39         4.48 o                         
   2   1  33          3.18          3.43         2.93 o                         
   3   1  33          2.93          9.63         3.55 o                         
   4   1  33          3.78         10.09         4.36 o                         
  -3   2  33          9.16         13.54         3.49 o                         
  -2   2  33         24.88         26.93         4.27 o                         
  -1   2  33         10.15         13.03         3.96 o                         
   0   2  33          2.47          3.84         3.09 o                         
   1   2  33         10.28         10.00         3.52 o                         
   2   2  33         25.07         17.74         3.86 o                         
   3   2  33          9.38         11.00         4.33 o                         
  -3   3  33          0.07          2.80         3.38 o                         
  -2   3  33         33.94         30.07         4.52 o                         
  -1   3  33         14.16         11.90         3.60 o                         
   0   3  33          8.16          3.69         2.52 o                         
   1   3  33         14.18          4.98         3.61 o                         
   2   3  33         33.53         32.62         5.96 o                         
   3   3  33          0.07          1.95         3.95 o                         
  -2   4  33         28.57         14.22         6.77 o                         
  -1   4  33          2.15          1.78         2.77 o                         
   0   4  33         15.35         17.90         4.12 o                         
   1   4  33          2.20          0.85         3.76 o                         
   2   4  33         28.61         29.36         6.34 o                         
  -1   5  33         15.12          8.00         4.38 o                         
   0   5  33         15.85         30.01         5.20 o                         
   1   5  33         15.15         11.14         4.09 o                         
   0   0  34          8.52          9.46         4.34 o                         
   1   0  34          0.03         -0.93         2.98 o                         
   2   0  34          0.60          5.73         3.61 o                         
   3   0  34          0.30          3.40         3.10 o                         
  -3   1  34          0.91         -1.18         3.31 o                         
  -2   1  34          1.20          3.26         2.50 o                         
  -1   1  34         12.70         11.51         2.92 o                         
   0   1  34          3.80          3.72         3.60 o                         
   1   1  34         12.63          7.71         3.14 o                         
   2   1  34          1.27         -1.79         3.07 o                         
   3   1  34          0.92          1.36         4.75 o                         
  -3   2  34          2.47          0.29         3.53 o                         
  -2   2  34         13.75         13.69         3.16 o                         
  -1   2  34          4.26          4.76         3.02 o                         
   0   2  34         58.87         68.11         6.23 o                         
   1   2  34          4.22          5.46         3.00 o                         
   2   2  34         13.62         21.26         4.25 o                         
   3   2  34          2.42          1.10         5.91 o                         
  -3   3  34          0.67         -4.17         4.17 o                         
  -2   3  34          4.66          7.25         3.85 o                         
  -1   3  34          0.70         -1.28         4.73 o                         
   0   3  34          2.53          6.59         3.27 o                         
   1   3  34          0.75          4.96         3.76 o                         
   2   3  34          4.60          1.41         4.56 o                         
   3   3  34          0.66          3.17         7.58 o                         
  -2   4  34          8.64          7.75         5.31 o                         
  -1   4  34          6.59          3.43         4.13 o                         
   0   4  34          0.16          7.00         3.37 o                         
   1   4  34          6.58          6.16         3.44 o                         
   2   4  34          8.72          8.85         4.04 o                         
   1   0  35          5.54          6.14         3.35 o                         
   2   0  35          2.10         -0.49         2.87 o                         
   3   0  35          1.23         -3.18         3.18 o                         
  -3   1  35          0.07         -4.05         4.05 o                         
  -2   1  35          3.01          2.62         2.59 o                         
  -1   1  35         21.52         24.89         4.83 o                         
   0   1  35          2.14          3.05         3.01 o                         
   1   1  35         21.69         24.98         4.85 o                         
   2   1  35          3.08         -0.55         3.88 o                         
   3   1  35          0.07          3.41         3.78 o                         
  -3   2  35          5.18          5.72         3.63 o                         
  -2   2  35          1.75          6.83         2.88 o                         
  -1   2  35          4.61          0.45         3.49 o                         
   0   2  35          6.39          6.60         3.61 o                         
   1   2  35          4.69          3.68         2.78 o                         
   2   2  35          1.82          0.08         3.25 o                         
   3   2  35          5.28         -4.56         4.56 o                         
  -2   3  35          5.36          5.93         5.03 o                         
  -1   3  35         14.50         18.47         4.59 o                         
   0   3  35          2.52          1.24         3.03 o                         
   1   3  35         14.53         15.82         4.51 o                         
   2   3  35          5.40          4.03         3.31 o                         
  -1   4  35          4.37          8.51         7.25 o                         
   0   4  35          1.71          2.34         3.27 o                         
   1   4  35          4.32          9.22         5.12 o                         
   0   0  36         13.69          8.69         3.94 o                         
   1   0  36          3.45          9.25         3.58 o                         
   2   0  36          4.10          4.79         2.97 o                         
   3   0  36          0.44         -3.75         3.75 o                         
  -3   1  36          0.47         -1.78         3.73 o                         
  -2   1  36          1.11         -0.61         2.58 o                         
  -1   1  36         24.97         33.21         4.96 o                         
   0   1  36         13.50         16.28         3.70 o                         
   1   1  36         24.84         29.64         5.15 o                         
   2   1  36          1.14          0.59         3.89 o                         
   3   1  36          0.47         -3.57         4.65 o                         
  -2   2  36          1.11          2.17         2.84 o                         
  -1   2  36          0.47         -1.97         3.20 o                         
   0   2  36          5.66          5.05         3.03 o                         
   1   2  36          0.47         -1.33         2.59 o                         
   2   2  36          1.09          3.28         3.99 o                         
  -2   3  36          4.23          4.15         6.58 o                         
  -1   3  36          5.06          3.16         5.08 o                         
   0   3  36          1.00         -3.19         3.19 o                         
   1   3  36          4.98          1.06         3.80 o                         
   2   3  36          4.28         11.17         7.16 o                         
   0   4  36          0.04         -3.34         3.34 o                         
   1   0  37         16.16         23.52         5.26 o                         
   2   0  37          4.62          5.45         4.09 o                         
  -2   1  37          1.60          5.73         3.06 o                         
  -1   1  37          0.29          2.44         2.92 o                         
   0   1  37          1.33          0.81         2.94 o                         
   1   1  37          0.31         -2.92         2.92 o                         
   2   1  37          1.64          2.74         3.56 o                         
  -2   2  37          4.47          1.43         5.06 o                         
  -1   2  37          0.90          3.24         3.19 o                         
   0   2  37         10.56          6.03         2.81 o                         
   1   2  37          0.93          0.17         4.21 o                         
   2   2  37          4.57         10.69         3.99 o                         
  -1   3  37          2.41          1.52         3.17 o                         
   0   3  37          4.92          1.35         3.54 o                         
   1   3  37          2.41         -1.00         3.84 o                         
   0   0  38         16.97         16.08         9.65 o                         
   1   0  38          0.32          6.64         3.60 o                         
   2   0  38          9.16          6.91         3.53 o                         
  -2   1  38          1.51         -2.61         3.89 o                         
  -1   1  38          2.21          4.49         3.62 o                         
   0   1  38          1.32          2.93         2.53 o                         
   1   1  38          2.18          3.57         3.03 o                         
   2   1  38          1.49         -1.92         2.97 o                         
  -1   2  38          2.71         -1.43         3.11 o                         
   0   2  38          0.95          6.77         3.61 o                         
   1   2  38          2.79          4.14         4.54 o                         
   0   3  38          0.30         -3.25         3.25 o                         
   1   0  39          0.82         -2.70         2.71 o                         
  -1   1  39          9.34          4.94         3.63 o                         
   0   1  39          4.39          3.96         2.57 o                         
   1   1  39          9.32          6.44         4.54 o                         
   0   2  39          0.00         -3.32         3.32 o                         
   0   0  40          1.40         -5.90         5.90 o                         
   0   1  40          0.88          3.16         2.70 o                         
                                                                                
