# Supplementary material for: Crystal structures of ten enanti­opure Schiff bases bearing a naphthyl group
Source: Acta Crystallogr E Crystallogr Commun. 2016 Mar 31;72(Pt 4):583–9. doi: 10.1107/S2056989016004692 (PMC4910349; doi:10.1107/S2056989016004692)
Supplement: Supplementary file 7 [file e-72-00583-6sup7.hkl]

data_6                                                                          
_shelx_title ' IM-XXII-G_1_Mo in P2(1)2(1)2(1)'                                 
_shelx_refln_list_code          4                                               
_shelx_F_calc_maximum      163.68                                               
_exptl_crystal_F_000       688.00                                               
_reflns_d_resolution_high  0.8092                                               
                                                                                
loop_                                                                           
 _space_group_symop_operation_xyz                                               
 'x, y, z'                                                                      
 '-x+1/2, -y, z+1/2'                                                            
 '-x, y+1/2, -z+1/2'                                                            
 'x+1/2, -y+1/2, -z'                                                            
                                                                                
_cell_length_a     6.0526                                                       
_cell_length_b     7.6671                                                       
_cell_length_c    33.9712                                                       
_cell_angle_alpha  90.000                                                       
_cell_angle_beta   90.000                                                       
_cell_angle_gamma  90.000                                                       
                                                                                
_shelx_F_squared_multiplier     1.000                                           
                                                                                
loop_                                                                           
 _refln_index_h                                                                 
 _refln_index_k                                                                 
 _refln_index_l                                                                 
 _refln_F_squared_calc                                                          
 _refln_F_squared_meas                                                          
 _refln_F_squared_sigma                                                         
 _refln_observed_status                                                         
   2   0   0      26790.79      25778.14       168.94 o                         
   4   0   0        234.59        316.32        12.93 o                         
   6   0   0         77.85         68.03        10.67 o                         
   1   1   0       5945.20       5825.46        27.10 o                         
   2   1   0        317.83        317.06         5.55 o                         
   3   1   0       3368.22       3408.35        29.06 o                         
   4   1   0         16.44         22.76         5.95 o                         
   5   1   0        144.87        164.59         9.52 o                         
   6   1   0         19.91         14.53         7.07 o                         
   7   1   0         17.32         41.31        12.65 o                         
   0   2   0      13505.26      13540.04       138.80 o                         
   1   2   0         59.08         61.30         3.50 o                         
   2   2   0       1087.40       1129.41        13.27 o                         
   3   2   0        885.58        931.74        10.55 o                         
   4   2   0        100.94        101.11         3.30 o                         
   5   2   0          4.83         15.48         5.67 o                         
   6   2   0         18.14         11.46         8.14 o                         
   7   2   0          0.04         18.10         9.84 o                         
   1   3   0        411.43        446.41         9.35 o                         
   2   3   0          9.35          3.96         4.45 o                         
   3   3   0        171.03        187.99         6.42 o                         
   4   3   0        251.08        230.97         6.09 o                         
   5   3   0         30.14         24.47         4.46 o                         
   6   3   0          1.16         -5.88         7.62 o                         
   7   3   0          1.23          4.66        12.25 o                         
   0   4   0       1460.89       1552.71        31.22 o                         
   1   4   0       1329.66       1257.14        17.49 o                         
   2   4   0        983.95       1022.31        15.98 o                         
   3   4   0        225.08        245.96         8.33 o                         
   4   4   0        105.13         90.47         5.87 o                         
   5   4   0          2.50         -1.91         3.73 o                         
   6   4   0          7.45         11.17         8.99 o                         
   1   5   0         91.12         94.37         5.91 o                         
   2   5   0        613.49        568.29        14.22 o                         
   3   5   0        188.40        158.91         7.39 o                         
   4   5   0         74.36         75.01         5.47 o                         
   5   5   0         70.51         58.73         6.99 o                         
   6   5   0          0.04         -5.21        16.30 o                         
   0   6   0         48.01         53.46         9.94 o                         
   1   6   0          2.61          0.14         6.75 o                         
   2   6   0         64.76         37.53        11.38 o                         
   3   6   0         12.64         21.16         8.19 o                         
   4   6   0         10.27         18.27         9.65 o                         
   5   6   0         18.45         17.27         7.29 o                         
   1   7   0          0.29          3.22         7.84 o                         
   2   7   0         50.82         51.49         8.79 o                         
   3   7   0         37.01         19.04         7.48 o                         
   4   7   0         15.83          5.19         8.03 o                         
   5   7   0         13.24         -6.18        11.42 o                         
   0   8   0          2.61         10.70        11.54 o                         
   1   8   0          9.34          8.19        15.23 o                         
   2   8   0          6.11         11.54         8.47 o                         
   3   8   0         22.52         16.27         9.64 o                         
   4   8   0         11.67         14.12         9.01 o                         
   1   9   0          3.88          1.48        10.47 o                         
   2   9   0          7.48          2.25         9.06 o                         
   1   0   1       3399.71       3256.66        19.80 o                         
   2   0   1        196.89        223.53        10.99 o                         
   3   0   1       1126.55       1065.47        12.69 o                         
   4   0   1        268.26        286.05         8.76 o                         
   5   0   1         34.25         22.81         4.40 o                         
   6   0   1         15.25         21.48         8.36 o                         
   7   0   1          2.27         -8.33        18.98 o                         
  -7   1   1         33.08         22.28        12.24 o                         
  -6   1   1         37.18         39.02         9.84 o                         
  -5   1   1         44.38         54.61         5.72 o                         
  -4   1   1        734.82        771.47        12.70 o                         
  -3   1   1       1701.10       1715.13        24.18 o                         
  -2   1   1       2641.81       2467.64        13.76 o                         
  -1   1   1       5741.22       5526.72        35.90 o                         
   1   1   1       5842.12       5570.24        23.17 o                         
   2   1   1       2353.61       2192.14        30.68 o                         
   3   1   1       1611.39       1542.82        32.31 o                         
   4   1   1        699.81        743.92        13.01 o                         
   5   1   1         51.36         64.41         6.38 o                         
   6   1   1         30.71         34.92         8.63 o                         
   7   1   1         28.09         32.67        10.62 o                         
  -7   2   1          2.31         10.40         9.21 o                         
  -6   2   1         14.84         14.28         7.67 o                         
  -5   2   1         84.50         85.58         7.92 o                         
  -4   2   1        147.48        147.95         4.19 o                         
  -3   2   1         59.35         58.98         3.73 o                         
  -2   2   1       2529.39       2438.42        21.13 o                         
  -1   2   1       5581.02       5372.44        30.47 o                         
   0   2   1      10282.28      10238.51        53.14 o                         
   1   2   1       5339.86       5194.12        46.97 o                         
   2   2   1       2691.03       2591.19        19.19 o                         
   3   2   1         62.54         66.95         3.34 o                         
   4   2   1        195.47        182.38         4.42 o                         
   5   2   1         75.20         86.13         7.17 o                         
   6   2   1         13.02         15.62         8.16 o                         
   7   2   1          2.87          3.79         9.11 o                         
  -7   3   1          7.28         24.22        21.21 o                         
  -6   3   1         31.11         48.94         9.26 o                         
  -5   3   1        348.41        354.34         7.54 o                         
  -4   3   1         44.06         45.81         4.58 o                         
  -3   3   1       1512.42       1541.34        16.82 o                         
  -2   3   1        313.37        321.02         9.03 o                         
  -1   3   1        401.64        384.72         8.57 o                         
   0   3   1        151.91        144.68         5.54 o                         
   1   3   1        379.17        352.26         8.49 o                         
   2   3   1        303.45        327.72         9.14 o                         
   3   3   1       1470.39       1533.73        18.28 o                         
   4   3   1         45.29         47.04         5.44 o                         
   5   3   1        347.06        366.14         7.77 o                         
   6   3   1         32.58         20.32         8.92 o                         
   7   3   1          8.53          3.26        10.99 o                         
  -6   4   1          6.04         13.93         8.46 o                         
  -5   4   1         87.95         95.42         5.42 o                         
  -4   4   1         95.98         75.17         4.63 o                         
  -3   4   1       1076.15       1113.76        16.58 o                         
  -2   4   1        152.36        138.50         6.12 o                         
  -1   4   1        335.13        346.80         8.63 o                         
   0   4   1       2806.76       2793.22        28.03 o                         
   1   4   1        415.89        420.75        10.16 o                         
   2   4   1        116.20        101.41         7.99 o                         
   3   4   1       1072.82       1118.51        17.22 o                         
   4   4   1         91.01         75.74         5.35 o                         
   5   4   1         80.36         88.20         5.42 o                         
   6   4   1         10.06         -0.15        11.60 o                         
  -6   5   1          1.54         -3.26        12.17 o                         
  -5   5   1          9.19          0.90         5.46 o                         
  -4   5   1         20.24         13.00         2.92 o                         
  -3   5   1         72.49         59.43         5.00 o                         
  -2   5   1        108.60         96.83         6.41 o                         
  -1   5   1          5.56          0.76         4.25 o                         
   0   5   1          7.22          0.21         4.09 o                         
   1   5   1         16.67         16.59         4.30 o                         
   2   5   1         91.34         88.17         6.38 o                         
   3   5   1         34.11         24.81         5.76 o                         
   4   5   1         14.45         13.98         4.39 o                         
   5   5   1          8.25          9.11         6.20 o                         
   6   5   1          2.28         20.31        12.71 o                         
  -5   6   1          1.46         20.71         7.78 o                         
  -4   6   1         51.47         57.35         8.76 o                         
  -3   6   1         73.96         66.08         8.68 o                         
  -2   6   1         24.48         42.11        11.97 o                         
  -1   6   1        441.64        441.92        16.79 o                         
   0   6   1          3.40          1.89         5.12 o                         
   1   6   1        454.36        448.27        19.02 o                         
   2   6   1         25.87         18.98         5.59 o                         
   3   6   1         82.37         84.74         7.38 o                         
   4   6   1         46.45         42.12         7.96 o                         
   5   6   1          1.72         -0.07         6.57 o                         
  -5   7   1          2.77          1.47         7.60 o                         
  -4   7   1         41.40         39.58         8.57 o                         
  -3   7   1          7.81          9.28         7.19 o                         
  -2   7   1         56.68         43.80        10.00 o                         
  -1   7   1          4.52         -7.87         7.87 o                         
   0   7   1          1.60         -0.89         7.72 o                         
   1   7   1          3.70         18.77        10.33 o                         
   2   7   1         52.46         42.21         8.06 o                         
   3   7   1          8.62         -7.08         7.08 o                         
   4   7   1         38.48         38.46         9.24 o                         
   5   7   1          4.25          8.43         7.65 o                         
  -4   8   1          1.01          5.92         9.42 o                         
  -3   8   1          0.87         -0.11         8.62 o                         
  -2   8   1         43.28         47.75         9.60 o                         
  -1   8   1          0.60          8.07         8.90 o                         
   0   8   1         24.46         39.93         9.26 o                         
   1   8   1          1.11         -0.36         8.74 o                         
   2   8   1         35.32         32.48         8.75 o                         
   3   8   1          1.12          1.49        10.84 o                         
   4   8   1          1.21          4.97        10.99 o                         
  -2   9   1          1.03          4.50        14.83 o                         
  -1   9   1         26.16         14.82         8.03 o                         
   0   9   1          1.66         -0.40         9.56 o                         
   1   9   1         28.19         17.58        10.70 o                         
   2   9   1          0.61        -10.46        10.46 o                         
   1   0   2       4314.48       4082.45        32.10 o                         
   2   0   2       2549.17       2428.88        17.74 o                         
   3   0   2        683.88        716.56        11.26 o                         
   4   0   2        362.05        350.03         9.66 o                         
   5   0   2         10.69          6.29         3.76 o                         
   6   0   2         12.55         27.96         6.60 o                         
   7   0   2         18.34         16.69        11.89 o                         
  -7   1   2         16.84         16.86        12.19 o                         
  -6   1   2         84.12         99.12        10.13 o                         
  -5   1   2        227.97        246.13         9.29 o                         
  -4   1   2        281.68        281.36         7.90 o                         
  -3   1   2        183.80        208.79         6.55 o                         
  -2   1   2       1482.35       1458.12        10.77 o                         
  -1   1   2      11176.93      10925.12        60.59 o                         
   0   1   2        225.91        211.62        10.31 o                         
   1   1   2      12216.67      11987.98        46.34 o                         
   2   1   2       1665.08       1628.29        11.25 o                         
   3   1   2        386.38        418.70         9.75 o                         
   4   1   2        254.80        270.49         8.20 o                         
   5   1   2        217.10        234.92        10.33 o                         
   6   1   2         87.81         80.66        10.18 o                         
   7   1   2         17.92          9.44         7.99 o                         
  -7   2   2          0.72         10.63        13.99 o                         
  -6   2   2         49.88         68.13         9.44 o                         
  -5   2   2         14.90         15.39         6.53 o                         
  -4   2   2        192.29        188.83         4.93 o                         
  -3   2   2       1135.69       1066.07        11.24 o                         
  -2   2   2        496.93        474.25         9.80 o                         
  -1   2   2      21538.34      21347.02       150.54 o                         
   0   2   2        885.46        939.21        13.96 o                         
   1   2   2      21501.04      21490.97        94.65 o                         
   2   2   2        507.30        491.27         7.98 o                         
   3   2   2       1218.37       1157.52        11.72 o                         
   4   2   2        221.31        226.04         5.07 o                         
   5   2   2         15.18         14.23         4.22 o                         
   6   2   2         41.30         50.60         8.67 o                         
   7   2   2          0.63         -8.83         8.83 o                         
  -7   3   2          3.68          1.66        19.15 o                         
  -6   3   2         61.60         68.53         9.74 o                         
  -5   3   2         49.49         48.73         3.94 o                         
  -4   3   2        690.00        707.98        11.84 o                         
  -3   3   2         74.24         73.58         4.80 o                         
  -2   3   2       2810.09       2771.03        49.10 o                         
  -1   3   2        758.77        771.63        10.69 o                         
   0   3   2         30.99         31.83         3.05 o                         
   1   3   2        798.37        802.39        12.81 o                         
   2   3   2       2578.65       2595.79        31.84 o                         
   3   3   2         64.52         59.13         4.32 o                         
   4   3   2        649.59        666.87        10.86 o                         
   5   3   2         47.06         34.88         4.52 o                         
   6   3   2         65.01         84.06        11.75 o                         
   7   3   2          3.29         10.45        10.97 o                         
  -6   4   2          9.46         11.69        13.10 o                         
  -5   4   2          0.64          4.79         4.12 o                         
  -4   4   2         59.69         47.21         3.17 o                         
  -3   4   2        125.56        120.99         7.85 o                         
  -2   4   2        437.70        451.17         9.14 o                         
  -1   4   2       1978.99       1984.32        22.86 o                         
   0   4   2        441.54        489.99        11.46 o                         
   1   4   2       2023.07       2041.51        21.06 o                         
   2   4   2        522.88        527.37        11.70 o                         
   3   4   2        157.29        159.62         7.91 o                         
   4   4   2         82.62         77.61         5.48 o                         
   5   4   2          0.76         -3.65         3.65 o                         
   6   4   2         10.96         13.34        10.33 o                         
  -6   5   2          0.17        -13.52        13.52 o                         
  -5   5   2          8.77         -1.78         5.36 o                         
  -4   5   2         29.06         29.56         5.29 o                         
  -3   5   2         84.37         73.37         6.94 o                         
  -2   5   2        445.36        429.60        11.73 o                         
  -1   5   2         67.82         65.03         5.33 o                         
   0   5   2        195.79        190.23         8.30 o                         
   1   5   2         82.70         77.39         5.19 o                         
   2   5   2        420.53        392.10        11.36 o                         
   3   5   2        106.74         98.85         6.19 o                         
   4   5   2         27.36         27.09         4.56 o                         
   5   5   2         12.37          3.04         5.72 o                         
   6   5   2          0.61         22.44        22.13 o                         
  -5   6   2         20.47          4.00         8.91 o                         
  -4   6   2         18.33         26.70         7.37 o                         
  -3   6   2         41.09         31.38         8.35 o                         
  -2   6   2         89.23         84.96         8.24 o                         
  -1   6   2         16.46         17.74         6.08 o                         
   0   6   2        201.27        193.03        10.30 o                         
   1   6   2         21.50         29.40         6.53 o                         
   2   6   2         91.11         95.77         7.89 o                         
   3   6   2         48.77         52.76         6.82 o                         
   4   6   2         21.41         24.99         7.03 o                         
   5   6   2         18.09         23.56        10.24 o                         
  -5   7   2          9.43          3.61         7.43 o                         
  -4   7   2          2.85          9.37         7.26 o                         
  -3   7   2         44.42         49.40         9.71 o                         
  -2   7   2          4.34         -0.26         8.43 o                         
  -1   7   2         39.54         33.78         8.88 o                         
   0   7   2          1.57         -6.06         6.69 o                         
   1   7   2         47.89         47.40         9.62 o                         
   2   7   2          5.49         -7.01         7.01 o                         
   3   7   2         35.60         25.21         7.18 o                         
   4   7   2          3.13         -8.88         9.75 o                         
   5   7   2          9.08         11.01         7.71 o                         
  -3   8   2          8.71          6.63         7.81 o                         
  -2   8   2          5.11         11.48         8.96 o                         
  -1   8   2          2.63          0.53         8.34 o                         
   0   8   2          0.04         -3.69         7.81 o                         
   1   8   2          6.98          5.30        10.03 o                         
   2   8   2          4.96         -1.82         9.65 o                         
   3   8   2          7.06        -10.19        10.19 o                         
  -2   9   2         15.56         -0.47        10.95 o                         
  -1   9   2         13.82         12.88         7.70 o                         
   0   9   2          1.74          2.00         9.61 o                         
   1   9   2         15.04         -3.29        14.35 o                         
   2   9   2         16.65         26.29         9.77 o                         
   1   0   3      13115.78      12246.08        43.42 o                         
   2   0   3       2027.82       1857.50        18.20 o                         
   3   0   3        840.55        829.61        12.18 o                         
   4   0   3         73.43         66.26         4.17 o                         
   5   0   3         22.92         19.97         4.85 o                         
   6   0   3         29.76         12.36         7.38 o                         
   7   0   3         10.32         18.93        12.56 o                         
  -7   1   3         10.98         -0.72        18.72 o                         
  -6   1   3         42.61         52.08         7.45 o                         
  -5   1   3         42.10         39.40         4.69 o                         
  -4   1   3        578.71        595.90        11.78 o                         
  -3   1   3         88.47         81.66         5.41 o                         
  -2   1   3       1963.70       1857.91        16.60 o                         
  -1   1   3       1310.23       1304.21        19.39 o                         
   0   1   3        114.13        121.70         3.69 o                         
   1   1   3       1111.55       1097.66         9.45 o                         
   2   1   3       1857.59       1816.87        11.54 o                         
   3   1   3         73.11         62.76         3.28 o                         
   4   1   3        602.43        632.80        12.01 o                         
   5   1   3         38.24         44.36         5.41 o                         
   6   1   3         50.32         60.97         8.77 o                         
   7   1   3         13.16         -0.21        10.24 o                         
  -7   2   3          9.02          9.91        11.29 o                         
  -6   2   3          3.21        -10.13        10.13 o                         
  -5   2   3         42.39         36.26         4.57 o                         
  -4   2   3        606.89        588.73         9.00 o                         
  -3   2   3         87.76         82.85         4.82 o                         
  -2   2   3       1388.07       1313.45        13.99 o                         
  -1   2   3       1390.28       1426.99        21.24 o                         
   0   2   3       1158.34       1251.32        25.66 o                         
   1   2   3       1163.35       1199.98        13.87 o                         
   2   2   3       1541.00       1465.80        12.79 o                         
   3   2   3         92.92         96.48         3.81 o                         
   4   2   3        572.87        552.16         8.34 o                         
   5   2   3         27.21         19.52         2.24 o                         
   6   2   3          4.12          5.61         6.79 o                         
   7   2   3          7.02          2.48        10.75 o                         
  -7   3   3          4.54         -7.22        11.45 o                         
  -6   3   3          1.63          6.44         7.59 o                         
  -5   3   3        314.58        309.19         7.18 o                         
  -4   3   3        201.16        202.02         6.69 o                         
  -3   3   3        254.86        214.80         6.98 o                         
  -2   3   3       2245.16       2279.82        42.95 o                         
  -1   3   3        168.96        189.95         6.62 o                         
   0   3   3        727.50        731.63        12.17 o                         
   1   3   3        145.95        167.96         5.42 o                         
   2   3   3       2581.51       2694.65        26.18 o                         
   3   3   3        234.39        226.64         6.19 o                         
   4   3   3        223.28        224.93         6.77 o                         
   5   3   3        259.98        255.70         7.54 o                         
   6   3   3          2.21          1.35         8.19 o                         
   7   3   3          5.17         -0.80        16.86 o                         
  -6   4   3         31.06         53.48        10.45 o                         
  -5   4   3         65.08         58.54         5.56 o                         
  -4   4   3        182.83        166.82         7.95 o                         
  -3   4   3        434.23        443.82        11.86 o                         
  -2   4   3        901.47        892.30        16.15 o                         
  -1   4   3       3465.94       3584.61        29.84 o                         
   0   4   3       3029.55       3063.10        35.46 o                         
   1   4   3       3499.84       3702.99        31.52 o                         
   2   4   3        885.56        857.02        14.95 o                         
   3   4   3        458.13        454.80        12.43 o                         
   4   4   3        180.32        168.89         7.05 o                         
   5   4   3         44.17         41.90         4.34 o                         
   6   4   3         33.72         45.08        12.40 o                         
  -6   5   3         16.37          6.85        12.85 o                         
  -5   5   3         85.17         77.15         8.40 o                         
  -4   5   3         28.60         21.26         4.80 o                         
  -3   5   3        286.43        264.99        12.05 o                         
  -2   5   3        278.64        271.88         9.43 o                         
  -1   5   3        192.06        192.45         8.22 o                         
   0   5   3          2.51         -0.82         3.94 o                         
   1   5   3        151.86        144.90         7.27 o                         
   2   5   3        276.75        255.93         9.42 o                         
   3   5   3        219.79        217.00         8.74 o                         
   4   5   3         32.17         25.38         4.60 o                         
   5   5   3         75.14         70.07         7.33 o                         
   6   5   3         22.31          6.13        12.61 o                         
  -5   6   3          2.04          6.75         6.65 o                         
  -4   6   3         20.46          8.49         6.34 o                         
  -3   6   3         10.86          5.03         7.76 o                         
  -2   6   3          3.92         -2.73         6.67 o                         
  -1   6   3        187.24        181.36        11.36 o                         
   0   6   3          0.68          0.93         4.63 o                         
   1   6   3        185.17        191.83        10.19 o                         
   2   6   3          0.46         -1.33         5.11 o                         
   3   6   3         18.57         15.19         5.05 o                         
   4   6   3         17.06         19.33         5.25 o                         
   5   6   3          1.77         -8.64         8.64 o                         
  -5   7   3          5.09         -9.62         9.62 o                         
  -4   7   3          2.91          6.78         7.38 o                         
  -3   7   3          5.29         -3.61         7.07 o                         
  -2   7   3          9.86         10.07         6.26 o                         
  -1   7   3         64.31         41.34         8.69 o                         
   0   7   3         37.32         34.51         7.55 o                         
   1   7   3         65.20         63.57        10.73 o                         
   2   7   3         14.64         22.93         6.80 o                         
   3   7   3          6.12          8.24         6.24 o                         
   4   7   3          8.01          7.73         8.96 o                         
   5   7   3          5.85         -2.70         7.97 o                         
  -3   8   3         21.03         18.97         8.10 o                         
  -2   8   3         32.48         42.45         9.88 o                         
  -1   8   3          9.01         -5.40         7.20 o                         
   0   8   3         53.65         49.10        10.75 o                         
   1   8   3          9.04          3.28        11.80 o                         
   2   8   3         36.74         50.63        10.08 o                         
   3   8   3         22.78         17.56         9.60 o                         
  -2   9   3         30.23         19.14         9.42 o                         
  -1   9   3         30.00         12.15         7.70 o                         
   0   9   3          0.77          1.26        10.22 o                         
   1   9   3         28.03         14.87        10.59 o                         
   2   9   3         29.42         10.07        12.94 o                         
   1   0   4       2713.76       2715.20        29.78 o                         
   2   0   4       3779.49       3477.64        24.62 o                         
   3   0   4       1532.02       1578.13        17.60 o                         
   4   0   4        142.80        112.46         5.74 o                         
   5   0   4         40.86         47.38         5.50 o                         
   6   0   4          8.53          2.39         9.14 o                         
   7   0   4         29.98         19.94        14.19 o                         
  -7   1   4         40.89         25.62        13.77 o                         
  -6   1   4          8.46         14.62         7.67 o                         
  -5   1   4         77.95         79.62         5.89 o                         
  -4   1   4         82.04         82.70         6.09 o                         
  -3   1   4       2038.95       2016.72        22.47 o                         
  -2   1   4        278.16        260.01         4.39 o                         
  -1   1   4       6186.60       6086.02        37.33 o                         
   0   1   4        724.17        724.11        10.81 o                         
   1   1   4       6015.94       5949.92        25.69 o                         
   2   1   4        295.34        284.24         4.39 o                         
   3   1   4       1852.77       1830.92        16.20 o                         
   4   1   4         56.47         63.41         4.56 o                         
   5   1   4         94.91        107.04         6.74 o                         
   6   1   4         13.10         12.64         6.93 o                         
   7   1   4         38.35         40.68        10.91 o                         
  -7   2   4          3.97          6.45        11.97 o                         
  -6   2   4         11.56         20.74         8.33 o                         
  -5   2   4          9.86          9.16         2.45 o                         
  -4   2   4         14.51         10.67         2.12 o                         
  -3   2   4        756.35        764.29         9.43 o                         
  -2   2   4       1037.99       1046.63        11.95 o                         
  -1   2   4       2649.83       2567.97        19.08 o                         
   0   2   4       7165.87       7360.09        67.86 o                         
   1   2   4       2909.78       2860.57        21.32 o                         
   2   2   4       1223.34       1255.63        13.36 o                         
   3   2   4        785.43        788.82        10.03 o                         
   4   2   4         12.36          9.36         2.22 o                         
   5   2   4         10.76          6.33         2.46 o                         
   6   2   4         13.16         16.63         7.76 o                         
   7   2   4          4.04         -0.17        11.12 o                         
  -7   3   4          2.74         11.97        10.25 o                         
  -6   3   4         39.71         26.05        12.64 o                         
  -5   3   4         61.09         41.70         4.63 o                         
  -4   3   4        351.97        351.87         7.62 o                         
  -3   3   4        434.69        450.14        10.73 o                         
  -2   3   4        456.51        507.11         9.86 o                         
  -1   3   4       2650.39       2757.18        25.89 o                         
   0   3   4        165.02        169.56         5.61 o                         
   1   3   4       2201.34       2269.02        25.00 o                         
   2   3   4        676.07        715.27        15.46 o                         
   3   3   4        370.36        363.91         7.81 o                         
   4   3   4        420.48        425.20         9.02 o                         
   5   3   4         66.09         55.15         4.26 o                         
   6   3   4         51.24         53.90         9.78 o                         
   7   3   4          2.55          9.69        12.12 o                         
  -6   4   4         27.34         40.16         9.99 o                         
  -5   4   4          9.03          7.07         4.29 o                         
  -4   4   4        278.37        281.11         9.98 o                         
  -3   4   4        116.19        127.02         6.73 o                         
  -2   4   4        706.34        704.86        12.45 o                         
  -1   4   4        113.79        126.52         5.33 o                         
   0   4   4        216.46        260.99         7.95 o                         
   1   4   4        222.29        255.68         8.18 o                         
   2   4   4        621.11        616.37        12.69 o                         
   3   4   4        112.80        114.46         7.01 o                         
   4   4   4        245.66        241.65         8.04 o                         
   5   4   4         12.42          9.86         4.59 o                         
   6   4   4         29.98         34.54        13.27 o                         
  -6   5   4          0.99        -11.26        13.55 o                         
  -5   5   4         76.70         85.32         8.39 o                         
  -4   5   4         23.92         29.15         6.28 o                         
  -3   5   4        110.31        106.01         7.70 o                         
  -2   5   4        342.43        361.99        10.83 o                         
  -1   5   4         43.72         41.66         4.79 o                         
   0   5   4        705.12        764.73        14.96 o                         
   1   5   4         54.45         50.89         4.75 o                         
   2   5   4        466.94        485.28        12.67 o                         
   3   5   4        119.09        119.25         6.55 o                         
   4   5   4         34.02         40.43         6.62 o                         
   5   5   4         62.56         43.28         8.13 o                         
   6   5   4          1.77         14.14        12.74 o                         
  -5   6   4         16.95         11.99         6.49 o                         
  -4   6   4         24.37         20.10         6.69 o                         
  -3   6   4         55.00         49.66         5.87 o                         
  -2   6   4        192.08        201.86        11.57 o                         
  -1   6   4         89.05         91.35         8.46 o                         
   0   6   4        526.45        525.71        13.86 o                         
   1   6   4         90.51        120.73         8.53 o                         
   2   6   4        199.55        213.23        11.05 o                         
   3   6   4         77.30         60.77         6.47 o                         
   4   6   4         22.06         19.37         7.19 o                         
   5   6   4         20.36         17.18         8.20 o                         
  -4   7   4          4.46         -7.48         7.97 o                         
  -3   7   4        126.02        109.77        11.14 o                         
  -2   7   4         57.79         55.15         7.32 o                         
  -1   7   4         59.06         72.38         9.57 o                         
   0   7   4         31.87         21.07         5.99 o                         
   1   7   4         53.06         41.56         7.50 o                         
   2   7   4         55.31         48.99         7.16 o                         
   3   7   4        136.93        135.98         9.47 o                         
   4   7   4          2.98          9.72        11.92 o                         
  -3   8   4         10.60         10.74         8.57 o                         
  -2   8   4         71.96         68.41         9.16 o                         
  -1   8   4          0.26         -2.11         9.62 o                         
   0   8   4          9.38         13.84         9.28 o                         
   1   8   4          1.72         -7.30        10.06 o                         
   2   8   4         71.52         77.23         9.55 o                         
   3   8   4         13.55          4.64         9.16 o                         
  -2   9   4         26.25         25.79        10.04 o                         
  -1   9   4         13.49          7.15         8.12 o                         
   0   9   4          0.11          6.62        13.36 o                         
   1   9   4         12.99         18.69        13.06 o                         
   2   9   4         24.33         16.19        10.14 o                         
   1   0   5       8990.66       8395.71        34.14 o                         
   2   0   5        302.72        301.86         5.08 o                         
   3   0   5        731.55        696.32        10.00 o                         
   4   0   5         41.15         34.70         4.08 o                         
   5   0   5          7.31         12.80         4.44 o                         
   6   0   5         31.32         14.47         7.36 o                         
   7   0   5          0.02          8.18        12.06 o                         
  -7   1   5         11.24        -15.39        15.39 o                         
  -6   1   5         15.29         12.15        10.49 o                         
  -5   1   5         25.95         27.47         4.76 o                         
  -4   1   5        469.02        466.98        11.25 o                         
  -3   1   5        800.43        788.43        12.53 o                         
  -2   1   5       2752.29       2683.95        16.67 o                         
  -1   1   5       2678.02       2681.39        17.29 o                         
   0   1   5       6201.77       6382.86        34.55 o                         
   1   1   5       3208.73       3231.28        27.97 o                         
   2   1   5       2843.09       2797.42        14.87 o                         
   3   1   5        868.82        850.02         9.37 o                         
   4   1   5        445.78        428.49        17.73 o                         
   5   1   5         17.37         23.24         5.67 o                         
   6   1   5         15.10         14.85        10.33 o                         
   7   1   5          8.78          0.26         8.99 o                         
  -7   2   5          0.25         -9.55        19.36 o                         
  -6   2   5         16.34         29.69        10.25 o                         
  -5   2   5         40.90         32.82         3.24 o                         
  -4   2   5        283.85        280.70         6.27 o                         
  -3   2   5        251.84        221.81         5.14 o                         
  -2   2   5       2818.71       2777.86        23.10 o                         
  -1   2   5       2264.18       2245.18        20.89 o                         
   0   2   5      11796.25      11773.44        66.17 o                         
   1   2   5       2452.95       2424.28        19.71 o                         
   2   2   5       2544.67       2448.34        18.50 o                         
   3   2   5        268.46        241.15         5.72 o                         
   4   2   5        294.97        297.81         6.64 o                         
   5   2   5         44.45         38.15         2.37 o                         
   6   2   5         13.60         11.48         8.61 o                         
   7   2   5          0.81         -5.33         9.33 o                         
  -7   3   5          2.10         -3.14        16.10 o                         
  -6   3   5          7.06         16.04         8.40 o                         
  -5   3   5         17.92         11.77         2.88 o                         
  -4   3   5        135.83        137.82         5.76 o                         
  -3   3   5        520.98        539.58        11.56 o                         
  -2   3   5       2372.72       2381.18        37.83 o                         
  -1   3   5       1649.58       1688.67        16.16 o                         
   0   3   5        815.41        796.92        13.00 o                         
   1   3   5       1529.37       1553.53        20.15 o                         
   2   3   5       2051.39       2051.87        19.14 o                         
   3   3   5        437.91        439.88         8.47 o                         
   4   3   5        127.19        126.07         5.19 o                         
   5   3   5         44.23         43.22         4.19 o                         
   6   3   5          7.78         -0.12         7.40 o                         
   7   3   5          1.64         -2.64        11.42 o                         
  -6   4   5         68.31         53.08        10.22 o                         
  -5   4   5          4.09          6.50         4.07 o                         
  -4   4   5         48.25         46.77         5.43 o                         
  -3   4   5        136.99        119.97         6.65 o                         
  -2   4   5        113.98        126.54         4.60 o                         
  -1   4   5        328.73        346.61         8.69 o                         
   0   4   5        427.12        397.90         9.23 o                         
   1   4   5        511.98        564.03        11.32 o                         
   2   4   5        163.07        183.00         6.89 o                         
   3   4   5        127.38        106.92         5.76 o                         
   4   4   5         43.48         35.33         4.14 o                         
   5   4   5          0.79          7.69         4.55 o                         
   6   4   5         76.92         63.21        14.17 o                         
  -6   5   5         67.49         67.15        22.79 o                         
  -5   5   5         45.91         29.31         7.16 o                         
  -4   5   5        137.91        120.37         9.50 o                         
  -3   5   5        211.46        209.64        10.00 o                         
  -2   5   5        155.45        173.38         6.92 o                         
  -1   5   5        435.68        432.42        11.38 o                         
   0   5   5         67.70         50.78         4.63 o                         
   1   5   5        375.92        391.05        10.63 o                         
   2   5   5        146.13        159.67         8.89 o                         
   3   5   5        230.71        239.01         8.66 o                         
   4   5   5        122.10        105.07         6.36 o                         
   5   5   5         59.32         64.66        10.11 o                         
   6   5   5         58.47         43.19        19.24 o                         
  -5   6   5          2.61          2.39         6.35 o                         
  -4   6   5        110.62         93.85         9.54 o                         
  -3   6   5        118.93        117.91         9.36 o                         
  -2   6   5        151.95        161.26         8.61 o                         
  -1   6   5         69.32         81.79         7.40 o                         
   0   6   5        245.08        282.31        10.43 o                         
   1   6   5         76.98         78.12         7.39 o                         
   2   6   5        122.96        145.37         9.50 o                         
   3   6   5        107.12        109.21         7.81 o                         
   4   6   5        122.91        115.80         8.07 o                         
   5   6   5          2.67         -5.25         7.80 o                         
  -4   7   5         57.97         67.79         9.81 o                         
  -3   7   5         89.21         83.99        10.78 o                         
  -2   7   5         26.50          9.81         7.34 o                         
  -1   7   5          3.73         -6.45         6.45 o                         
   0   7   5         20.99          7.23         7.60 o                         
   1   7   5          4.56          1.07         5.62 o                         
   2   7   5         28.55         36.81         8.67 o                         
   3   7   5         87.70         82.48         8.96 o                         
   4   7   5         46.19         35.06         9.68 o                         
  -3   8   5          2.26         -5.75        10.59 o                         
  -2   8   5         34.04         35.10         7.47 o                         
  -1   8   5          9.68         12.62         7.16 o                         
   0   8   5          6.20          8.83         8.35 o                         
   1   8   5          9.12         29.61         9.99 o                         
   2   8   5         25.01         10.77         7.11 o                         
   3   8   5          2.40        -11.10        11.10 o                         
  -2   9   5         11.12          0.97         9.86 o                         
  -1   9   5         35.63         49.17         9.53 o                         
   0   9   5          0.07         -0.60         9.18 o                         
   1   9   5         37.00         31.37        10.45 o                         
   2   9   5         11.98         17.21        10.26 o                         
   0   0   6         79.85         57.57         4.85 o                         
   1   0   6       1292.12       1309.63        10.69 o                         
   2   0   6        943.23        864.15         8.72 o                         
   3   0   6       1633.02       1603.62        12.26 o                         
   4   0   6        184.63        217.78         7.88 o                         
   5   0   6        170.24        198.09         8.83 o                         
   6   0   6          8.50         17.24         7.13 o                         
   7   0   6          2.94         -4.07        11.82 o                         
  -7   1   6          2.24         -1.00        12.16 o                         
  -6   1   6          5.13          8.68         5.95 o                         
  -5   1   6        111.15        127.71         7.40 o                         
  -4   1   6         92.38         94.20         3.42 o                         
  -3   1   6       1604.97       1658.89        13.20 o                         
  -2   1   6       1640.60       1567.11        11.90 o                         
  -1   1   6       4032.08       3934.87        23.89 o                         
   0   1   6       2422.35       2530.05        21.05 o                         
   1   1   6       3365.88       3291.82        26.47 o                         
   2   1   6       1477.54       1424.47        12.03 o                         
   3   1   6       1463.20       1513.60        12.38 o                         
   4   1   6         87.06         81.84         3.27 o                         
   5   1   6        141.80        153.65         9.04 o                         
   6   1   6          7.67          4.91         8.37 o                         
   7   1   6          3.25          0.26         8.67 o                         
  -7   2   6          2.19          3.46        11.30 o                         
  -6   2   6         31.32         25.32         9.84 o                         
  -5   2   6        124.43        125.85         4.66 o                         
  -4   2   6        179.43        174.71         5.15 o                         
  -3   2   6        548.97        497.65        11.52 o                         
  -2   2   6        205.21        194.80         7.55 o                         
  -1   2   6       3896.87       3767.90        28.74 o                         
   0   2   6        201.77        270.07         6.24 o                         
   1   2   6       3503.06       3413.43        24.16 o                         
   2   2   6        234.65        223.82         5.55 o                         
   3   2   6        514.02        498.50         8.12 o                         
   4   2   6        218.01        219.82         6.16 o                         
   5   2   6        135.68        132.42         5.63 o                         
   6   2   6         24.89         40.08        10.13 o                         
   7   2   6          1.89         24.40        18.06 o                         
  -7   3   6          1.25          7.66        12.17 o                         
  -6   3   6         51.16         76.26        12.39 o                         
  -5   3   6          6.44          5.85         2.64 o                         
  -4   3   6        408.82        419.56         9.54 o                         
  -3   3   6        761.81        772.06        13.50 o                         
  -2   3   6       1375.21       1387.03        17.14 o                         
  -1   3   6       2625.69       2713.36        21.18 o                         
   0   3   6         13.62         21.03         3.22 o                         
   1   3   6       2944.56       2995.90        31.53 o                         
   2   3   6       1408.83       1381.85        15.19 o                         
   3   3   6        857.09        879.03        12.22 o                         
   4   3   6        403.16        410.01         9.43 o                         
   5   3   6          8.77          5.38         4.21 o                         
   6   3   6         39.21         34.53        10.25 o                         
   7   3   6          1.51          1.15        22.01 o                         
  -6   4   6         27.37         58.21        11.78 o                         
  -5   4   6         21.38         11.97         5.00 o                         
  -4   4   6        275.23        280.99        10.54 o                         
  -3   4   6         62.49         45.83         3.91 o                         
  -2   4   6        327.01        312.80         7.52 o                         
  -1   4   6       2699.79       2783.46        25.86 o                         
   0   4   6        652.27        716.87        13.91 o                         
   1   4   6       2690.62       2761.46        24.78 o                         
   2   4   6        386.67        408.47         9.36 o                         
   3   4   6         46.74         29.19         5.73 o                         
   4   4   6        325.42        324.05         8.55 o                         
   5   4   6         23.44         22.62         4.53 o                         
   6   4   6         29.58         46.17        14.44 o                         
  -6   5   6         14.39         16.35        12.64 o                         
  -5   5   6         57.95         59.23         8.75 o                         
  -4   5   6        108.04        117.92         8.25 o                         
  -3   5   6         24.31         18.55         5.98 o                         
  -2   5   6        704.07        680.85        12.58 o                         
  -1   5   6        109.36        100.28         5.16 o                         
   0   5   6        182.11        186.67         7.34 o                         
   1   5   6        102.83         88.51         5.47 o                         
   2   5   6        565.05        552.61        12.86 o                         
   3   5   6         26.73         24.73         4.48 o                         
   4   5   6        101.42        100.11         6.57 o                         
   5   5   6         77.50         78.05        12.95 o                         
   6   5   6         14.13         15.28        14.94 o                         
  -5   6   6         19.62         15.64         7.52 o                         
  -4   6   6        114.91        106.56        10.53 o                         
  -3   6   6        158.37        144.89        11.68 o                         
  -2   6   6          2.62          7.66         4.74 o                         
  -1   6   6         11.64          8.96         4.97 o                         
   0   6   6         56.05         59.61         6.13 o                         
   1   6   6         12.94          8.17         4.53 o                         
   2   6   6          6.87          3.45         6.43 o                         
   3   6   6        113.72         94.53         7.44 o                         
   4   6   6        126.12        113.31         9.56 o                         
   5   6   6         11.38          8.05        14.13 o                         
  -4   7   6          8.12         -0.29         7.72 o                         
  -3   7   6          0.66         -5.48         8.38 o                         
  -2   7   6          9.75         16.54         6.37 o                         
  -1   7   6        125.17        135.49         9.58 o                         
   0   7   6          1.40          6.50         9.27 o                         
   1   7   6        141.97        165.22         9.35 o                         
   2   7   6          6.28         14.45         5.05 o                         
   3   7   6          0.71          3.14         5.55 o                         
   4   7   6          6.77         11.31         9.26 o                         
  -3   8   6         26.58          9.62         9.08 o                         
  -2   8   6         51.58         46.69         8.28 o                         
  -1   8   6        170.70        181.14        12.88 o                         
   0   8   6          3.09         -0.68         8.08 o                         
   1   8   6        165.12        154.93        13.97 o                         
   2   8   6         53.31         55.21         8.13 o                         
   3   8   6         20.06          9.78         9.64 o                         
  -2   9   6          9.77         22.48        13.03 o                         
  -1   9   6         43.47         36.26         9.29 o                         
   0   9   6          2.06          5.14         9.30 o                         
   1   9   6         43.94         32.15        14.36 o                         
   2   9   6         10.61         -3.98        14.13 o                         
   1   0   7       2215.16       2014.51        14.16 o                         
   2   0   7        428.88        412.10         6.02 o                         
   3   0   7        371.60        379.68         6.21 o                         
   4   0   7        354.98        343.80        12.42 o                         
   5   0   7          1.66          2.52         5.97 o                         
   6   0   7         68.41         59.74         9.84 o                         
   7   0   7          1.87          3.17        11.75 o                         
  -7   1   7          1.89          0.20        11.53 o                         
  -6   1   7          6.50         13.52         7.90 o                         
  -5   1   7         10.93          9.82         5.04 o                         
  -4   1   7        137.18        146.87         4.25 o                         
  -3   1   7        945.88        925.30         9.97 o                         
  -2   1   7       1005.89        961.29        10.02 o                         
  -1   1   7      11376.62      11056.22        56.27 o                         
   0   1   7      14256.12      14276.23        78.00 o                         
   1   1   7      11216.91      11014.68        46.75 o                         
   2   1   7       1134.85       1104.12        10.85 o                         
   3   1   7        910.41        901.34         9.42 o                         
   4   1   7         96.62        104.47         3.81 o                         
   5   1   7          9.00          6.83         4.82 o                         
   6   1   7          5.80         -0.61        10.91 o                         
   7   1   7          2.56         -6.34         9.12 o                         
  -7   2   7          3.01         13.51        10.11 o                         
  -6   2   7         20.16          1.30         9.72 o                         
  -5   2   7        194.68        191.46         6.37 o                         
  -4   2   7        279.84        299.06         6.96 o                         
  -3   2   7        233.06        210.62         7.69 o                         
  -2   2   7       2287.33       2319.62        21.52 o                         
  -1   2   7        366.65        364.31         7.99 o                         
   0   2   7       6597.21       6678.52        52.08 o                         
   1   2   7        469.50        468.67         8.31 o                         
   2   2   7       2080.69       2116.97        18.07 o                         
   3   2   7        231.16        230.91         5.54 o                         
   4   2   7        264.23        277.47         7.60 o                         
   5   2   7        217.99        208.28         7.60 o                         
   6   2   7         26.18         33.44        13.82 o                         
   7   2   7          3.19        -10.32        13.46 o                         
  -6   3   7          9.66         23.40        11.85 o                         
  -5   3   7         32.36         36.46         3.56 o                         
  -4   3   7         61.79         63.65         4.47 o                         
  -3   3   7        169.54        165.45         6.44 o                         
  -2   3   7       1278.24       1248.75        18.72 o                         
  -1   3   7        320.92        335.99         7.26 o                         
   0   3   7       2381.65       2448.75        30.49 o                         
   1   3   7        259.54        260.73         5.95 o                         
   2   3   7       1283.49       1260.34        16.05 o                         
   3   3   7        154.88        144.02         4.55 o                         
   4   3   7         73.49         78.89         5.17 o                         
   5   3   7         28.43         39.10         4.00 o                         
   6   3   7          9.34         17.94        12.49 o                         
  -6   4   7         71.10         62.26        12.84 o                         
  -5   4   7         90.84         89.16         7.55 o                         
  -4   4   7         58.23         66.39         6.12 o                         
  -3   4   7        290.24        269.44         8.16 o                         
  -2   4   7        441.54        469.29        10.88 o                         
  -1   4   7        863.32        914.94        13.31 o                         
   0   4   7         13.59         19.03         3.58 o                         
   1   4   7        768.01        811.20        12.04 o                         
   2   4   7        461.87        497.07         9.90 o                         
   3   4   7        391.56        374.78        10.06 o                         
   4   4   7         71.39         73.42         4.93 o                         
   5   4   7        110.32        111.08         8.20 o                         
   6   4   7         58.72         40.08        13.17 o                         
  -6   5   7          0.99          3.79        11.67 o                         
  -5   5   7         35.18         24.48        10.69 o                         
  -4   5   7         56.73         53.79         7.13 o                         
  -3   5   7        175.58        178.65         7.89 o                         
  -2   5   7        527.63        538.92        10.61 o                         
  -1   5   7        240.34        254.05         7.72 o                         
   0   5   7         24.41         13.83         3.55 o                         
   1   5   7        246.93        253.22         7.87 o                         
   2   5   7        547.26        556.11        13.73 o                         
   3   5   7        108.85        102.11         6.54 o                         
   4   5   7         39.90         26.67         5.51 o                         
   5   5   7         25.46         28.24        10.36 o                         
   6   5   7          0.19         -4.42        13.48 o                         
  -5   6   7          4.07          8.74         8.19 o                         
  -4   6   7         13.45         20.59         7.80 o                         
  -3   6   7         91.20         83.58         7.16 o                         
  -2   6   7        451.26        460.39        13.49 o                         
  -1   6   7        505.08        509.15        14.19 o                         
   0   6   7          6.52          4.33         4.38 o                         
   1   6   7        459.99        481.92        13.46 o                         
   2   6   7        493.61        477.43        15.49 o                         
   3   6   7        106.73        108.55         9.03 o                         
   4   6   7         10.46         21.61         6.54 o                         
   5   6   7          4.63         18.63        10.16 o                         
  -4   7   7         79.07         73.47        11.29 o                         
  -3   7   7         48.44         38.59         9.41 o                         
  -2   7   7        287.27        307.34        12.55 o                         
  -1   7   7         27.24         25.28         6.60 o                         
   0   7   7         54.82         66.61         7.78 o                         
   1   7   7         19.05         13.97         5.16 o                         
   2   7   7        270.42        268.38        12.53 o                         
   3   7   7         49.48         42.20         6.54 o                         
   4   7   7         94.06         70.73        12.10 o                         
  -3   8   7         64.68         53.86        11.84 o                         
  -2   8   7         51.92         57.70         9.68 o                         
  -1   8   7         14.23         20.28         7.35 o                         
   0   8   7         43.23         38.98         9.39 o                         
   1   8   7         15.13         19.23         7.92 o                         
   2   8   7         60.36         51.61         7.95 o                         
   3   8   7         59.37         40.70        10.80 o                         
  -1   9   7         15.87         16.89        10.40 o                         
   0   9   7          0.12         -0.17         8.72 o                         
   1   9   7         15.32          8.81         9.30 o                         
   0   0   8       1345.52       1400.96        25.74 o                         
   1   0   8       1605.89       1489.30        12.38 o                         
   2   0   8        210.77        178.26         4.44 o                         
   3   0   8        911.23        884.35         9.82 o                         
   4   0   8         30.88         40.14         2.19 o                         
   5   0   8        163.53        186.15        10.12 o                         
   6   0   8         33.58         41.26        12.56 o                         
   7   0   8          4.52         -2.98        12.63 o                         
  -7   1   8         11.33         49.20        14.87 o                         
  -6   1   8          0.03         -7.79         7.82 o                         
  -5   1   8        138.93        156.58         9.28 o                         
  -4   1   8         53.45         57.31         2.98 o                         
  -3   1   8       1043.15       1056.76        10.46 o                         
  -2   1   8       1966.64       1880.54        14.52 o                         
  -1   1   8       1153.26       1139.73        12.52 o                         
   0   1   8      13230.24      13237.84        70.79 o                         
   1   1   8        893.55        915.20        17.63 o                         
   2   1   8       1900.20       1864.10        14.17 o                         
   3   1   8        957.29        968.04        10.06 o                         
   4   1   8         73.80         75.04         3.30 o                         
   5   1   8        134.57        152.89        10.15 o                         
   6   1   8          0.23         -4.66         7.96 o                         
   7   1   8         11.26         -1.81         9.61 o                         
  -7   2   8          5.20          5.95        12.08 o                         
  -6   2   8         24.27         32.34        10.72 o                         
  -5   2   8        352.82        351.24         7.60 o                         
  -4   2   8        588.74        596.52         9.80 o                         
  -3   2   8        565.43        561.15        12.81 o                         
  -2   2   8       2403.25       2405.86        24.10 o                         
  -1   2   8        933.91        849.38        11.74 o                         
   0   2   8          6.35         17.11         2.45 o                         
   1   2   8        704.56        634.37         8.65 o                         
   2   2   8       2247.59       2259.56        19.99 o                         
   3   2   8        597.29        629.57        10.11 o                         
   4   2   8        568.50        575.95        10.88 o                         
   5   2   8        358.52        345.94         8.49 o                         
   6   2   8         15.75         20.82        11.34 o                         
   7   2   8          4.75          1.30        10.06 o                         
  -6   3   8         10.85          6.19         9.10 o                         
  -5   3   8          7.37          4.28         3.02 o                         
  -4   3   8        120.94        140.83         8.26 o                         
  -3   3   8        324.97        344.90         8.99 o                         
  -2   3   8         22.92         20.01         3.62 o                         
  -1   3   8       2272.05       2277.77        21.79 o                         
   0   3   8        383.87        368.18        11.32 o                         
   1   3   8       2447.06       2461.68        21.07 o                         
   2   3   8          9.60          5.69         3.02 o                         
   3   3   8        333.07        358.05         8.18 o                         
   4   3   8        153.96        150.89         6.02 o                         
   5   3   8          5.04          7.12         3.80 o                         
   6   3   8         17.86         26.60        14.57 o                         
  -6   4   8         26.22         28.47        14.82 o                         
  -5   4   8         45.45         45.11         6.51 o                         
  -4   4   8        111.55         99.56         6.92 o                         
  -3   4   8         66.11         60.37         4.75 o                         
  -2   4   8        551.00        550.15        11.87 o                         
  -1   4   8        129.53        133.91         5.67 o                         
   0   4   8        344.39        369.34        11.25 o                         
   1   4   8         83.83         90.39         4.45 o                         
   2   4   8        550.71        506.41        11.42 o                         
   3   4   8         53.92         31.76         3.33 o                         
   4   4   8         56.39         55.50         5.35 o                         
   5   4   8         33.54         33.90        11.08 o                         
   6   4   8         17.74         38.25        12.94 o                         
  -6   5   8          0.55         -1.46        11.76 o                         
  -5   5   8         72.79         78.02        10.18 o                         
  -4   5   8         23.98         16.84         5.54 o                         
  -3   5   8        328.90        350.49        11.09 o                         
  -2   5   8        515.16        555.44        13.27 o                         
  -1   5   8         77.40         70.44         4.85 o                         
   0   5   8       1665.69       1856.32        22.08 o                         
   1   5   8         77.66         66.82         4.75 o                         
   2   5   8        608.71        632.50        13.18 o                         
   3   5   8        364.54        403.17        11.63 o                         
   4   5   8         17.25         19.01         4.26 o                         
   5   5   8         64.95         80.33        11.19 o                         
   6   5   8          0.84         -0.12        16.24 o                         
  -5   6   8         42.89         39.85        10.16 o                         
  -4   6   8         66.81         66.70         9.87 o                         
  -3   6   8        183.47        169.42         9.57 o                         
  -2   6   8        335.11        347.70        12.48 o                         
  -1   6   8         82.56         86.07         6.89 o                         
   0   6   8        613.42        670.82        17.12 o                         
   1   6   8         71.44         67.36         6.33 o                         
   2   6   8        315.20        313.71        10.71 o                         
   3   6   8        194.30        176.75         8.66 o                         
   4   6   8         59.24         55.51         8.12 o                         
   5   6   8         48.51         56.37        11.60 o                         
  -4   7   8          7.79         -2.17         8.82 o                         
  -3   7   8         37.68         40.18         9.74 o                         
  -2   7   8        160.07        164.21        10.08 o                         
  -1   7   8         46.69         33.32         7.98 o                         
   0   7   8        257.03        235.06        11.90 o                         
   1   7   8         31.75         25.92         5.28 o                         
   2   7   8        159.82        156.53        10.17 o                         
   3   7   8         33.40         33.10         7.81 o                         
   4   7   8          9.28         19.03        10.10 o                         
  -3   8   8         62.08         57.88        12.70 o                         
  -2   8   8         11.40          6.16         7.29 o                         
  -1   8   8          0.29         -2.47         7.07 o                         
   0   8   8         38.80         28.86         9.06 o                         
   1   8   8          1.28         19.05         8.05 o                         
   2   8   8         11.85          4.35         6.45 o                         
   3   8   8         72.48         70.80        12.78 o                         
  -1   9   8          7.95         15.79         9.51 o                         
   0   9   8          9.93         21.02         9.91 o                         
   1   9   8          5.67          5.08         9.81 o                         
   1   0   9       1375.05       1218.47        11.41 o                         
   2   0   9       1490.24       1492.32        13.78 o                         
   3   0   9        184.31        177.03         4.76 o                         
   4   0   9        511.69        516.78         6.90 o                         
   5   0   9          1.88          4.63         4.94 o                         
   6   0   9         36.19         41.97         9.54 o                         
   7   0   9          0.00         11.98        12.30 o                         
  -7   1   9          6.07         13.46        12.84 o                         
  -6   1   9         28.69         18.36         6.84 o                         
  -5   1   9         23.61         28.00         4.00 o                         
  -4   1   9         48.20         57.69         3.51 o                         
  -3   1   9        479.67        447.56         6.98 o                         
  -2   1   9        226.59        193.22         5.86 o                         
  -1   1   9      11326.85      11111.50        73.30 o                         
   0   1   9       6097.52       6002.09        48.60 o                         
   1   1   9      10532.55      10570.51        48.76 o                         
   2   1   9        247.24        231.78         5.15 o                         
   3   1   9        386.43        361.94         6.37 o                         
   4   1   9         26.80         31.45         2.66 o                         
   5   1   9         28.80         28.91         3.40 o                         
   6   1   9         32.04         24.61         8.19 o                         
   7   1   9          7.38          9.92         9.51 o                         
  -7   2   9          8.84         -5.84        20.27 o                         
  -6   2   9          5.27          6.52         9.11 o                         
  -5   2   9         88.93        100.36         4.63 o                         
  -4   2   9         39.04         47.70         3.23 o                         
  -3   2   9         60.72         53.06         4.42 o                         
  -2   2   9        649.91        630.94        11.51 o                         
  -1   2   9        687.53        691.40        10.75 o                         
   0   2   9       1209.36       1205.95        14.73 o                         
   1   2   9        834.55        809.75        11.42 o                         
   2   2   9        642.35        624.99        10.07 o                         
   3   2   9         71.13         70.17         3.95 o                         
   4   2   9         53.93         61.22         4.39 o                         
   5   2   9         82.48         79.70         5.49 o                         
   6   2   9          2.68          5.19         8.58 o                         
   7   2   9          8.82         15.03        10.51 o                         
  -6   3   9         49.14         59.76        12.02 o                         
  -5   3   9          2.76          1.57         4.18 o                         
  -4   3   9         24.18         20.29         4.71 o                         
  -3   3   9        450.20        482.40        11.27 o                         
  -2   3   9        619.37        594.23        12.41 o                         
  -1   3   9       1223.22       1297.32        16.78 o                         
   0   3   9       5697.87       5931.10        49.89 o                         
   1   3   9       1268.34       1339.72        15.88 o                         
   2   3   9        630.07        614.33        11.10 o                         
   3   3   9        506.25        570.19        11.37 o                         
   4   3   9         25.28         30.26         4.46 o                         
   5   3   9          9.78          5.60         3.54 o                         
   6   3   9         46.56         35.96        11.59 o                         
  -6   4   9         43.31         78.85        20.50 o                         
  -5   4   9         92.22         79.56         7.82 o                         
  -4   4   9        132.56        117.76         6.09 o                         
  -3   4   9        934.88        926.75        15.36 o                         
  -2   4   9          1.14          6.21         3.23 o                         
  -1   4   9        556.21        573.48        12.50 o                         
   0   4   9        122.92        116.09         6.89 o                         
   1   4   9        628.12        629.33        10.71 o                         
   2   4   9          3.12          4.22         1.80 o                         
   3   4   9        924.75        909.48        17.85 o                         
   4   4   9        144.32        145.83         9.48 o                         
   5   4   9         75.03         79.36         7.46 o                         
   6   4   9         53.65         61.21        14.30 o                         
  -6   5   9         24.68         17.86        13.14 o                         
  -5   5   9         86.62         99.32        14.96 o                         
  -4   5   9         96.04         98.85        12.65 o                         
  -3   5   9        799.29        841.68        16.51 o                         
  -2   5   9        188.52        163.71         8.81 o                         
  -1   5   9        547.68        567.78        13.12 o                         
   0   5   9       1080.50       1071.13        16.89 o                         
   1   5   9        519.13        537.26        11.59 o                         
   2   5   9        158.21        146.79         6.94 o                         
   3   5   9        842.61        856.52        22.76 o                         
   4   5   9         98.18        112.86        10.17 o                         
   5   5   9         94.52        127.24        14.19 o                         
   6   5   9         20.11         49.15        18.24 o                         
  -5   6   9          9.11          8.63         8.23 o                         
  -4   6   9         43.27         35.82         9.12 o                         
  -3   6   9        122.20        123.07        10.19 o                         
  -2   6   9         78.33         64.80         8.01 o                         
  -1   6   9        202.89        187.56         9.19 o                         
   0   6   9          0.36          5.29         4.42 o                         
   1   6   9        227.30        212.47         9.84 o                         
   2   6   9         62.75         47.95         5.62 o                         
   3   6   9        111.74        122.37         7.72 o                         
   4   6   9         45.44         40.60         7.58 o                         
   5   6   9          8.55         11.21        10.06 o                         
  -4   7   9         42.35         37.19        10.27 o                         
  -3   7   9        116.87         84.84        12.09 o                         
  -2   7   9         34.01         40.82         6.37 o                         
  -1   7   9         22.24         26.09         8.82 o                         
   0   7   9          0.35         -5.86         5.86 o                         
   1   7   9         35.63         51.49         8.06 o                         
   2   7   9         51.16         56.37         7.10 o                         
   3   7   9        116.35        110.54        10.80 o                         
   4   7   9         30.36         16.36         9.93 o                         
  -3   8   9         63.49         33.91        10.41 o                         
  -2   8   9          7.32          0.53         7.59 o                         
  -1   8   9          7.97         -1.21         7.27 o                         
   0   8   9         76.58         87.11        10.17 o                         
   1   8   9          8.25          1.36         9.02 o                         
   2   8   9          4.79         -7.60         7.60 o                         
   3   8   9         71.19         41.83        10.52 o                         
  -1   9   9         10.63          8.98         9.09 o                         
   0   9   9          5.94          0.36         8.99 o                         
   1   9   9          9.86          7.18         9.51 o                         
   0   0  10          2.69          3.89         2.98 o                         
   1   0  10        486.03        471.04         7.05 o                         
   2   0  10         11.58         10.91         2.49 o                         
   3   0  10        445.51        444.46         7.69 o                         
   4   0  10         35.73         27.21         2.60 o                         
   5   0  10         17.29         16.20         1.87 o                         
   6   0  10          0.61          1.48         7.77 o                         
   7   0  10          0.47        -12.63        12.63 o                         
  -7   1  10          4.68         23.15        13.77 o                         
  -6   1  10         30.08         23.58         8.24 o                         
  -5   1  10          6.00          5.20         2.31 o                         
  -4   1  10         62.03         60.89         3.38 o                         
  -3   1  10        284.66        286.57         5.79 o                         
  -2   1  10       1128.39       1033.86        15.09 o                         
  -1   1  10        752.32        771.30        22.58 o                         
   0   1  10       6536.44       6510.29        44.92 o                         
   1   1  10        884.58        894.08        11.12 o                         
   2   1  10       1210.65       1163.72        11.66 o                         
   3   1  10        311.34        311.31         6.51 o                         
   4   1  10         87.23         97.01         3.82 o                         
   5   1  10          6.74         10.12         4.32 o                         
   6   1  10         26.84         25.43         9.01 o                         
   7   1  10          4.48         14.20         9.36 o                         
  -7   2  10          5.22         24.93        10.93 o                         
  -6   2  10         57.94         44.74        10.40 o                         
  -5   2  10         70.28         78.42         4.45 o                         
  -4   2  10        904.22        882.83        12.24 o                         
  -3   2  10        165.36        167.43         7.14 o                         
  -2   2  10       3070.51       3205.83        26.11 o                         
  -1   2  10        165.09        148.53         4.38 o                         
   0   2  10        436.61        428.38         8.96 o                         
   1   2  10        151.31        150.28         4.63 o                         
   2   2  10       2867.40       3016.07        22.88 o                         
   3   2  10        134.71        141.84         5.31 o                         
   4   2  10        817.57        808.85        12.90 o                         
   5   2  10         46.93         49.63         4.56 o                         
   6   2  10         73.01         74.45        11.57 o                         
   7   2  10          5.78         20.76        10.07 o                         
  -6   3  10         47.99         51.92        11.91 o                         
  -5   3  10          5.77          6.65         3.91 o                         
  -4   3  10        598.35        602.76        15.52 o                         
  -3   3  10        953.75       1021.06        17.44 o                         
  -2   3  10        375.57        385.22        10.45 o                         
  -1   3  10       2383.78       2445.57        22.60 o                         
   0   3  10        549.79        628.85        12.13 o                         
   1   3  10       2382.99       2478.03        21.46 o                         
   2   3  10        407.58        450.78        10.18 o                         
   3   3  10        960.17       1028.87        15.97 o                         
   4   3  10        627.80        658.09        14.63 o                         
   5   3  10          3.72         12.50         6.02 o                         
   6   3  10         39.95         44.57        11.14 o                         
  -6   4  10         64.56         74.31        12.89 o                         
  -5   4  10         19.17         19.18         8.84 o                         
  -4   4  10        330.88        351.17        21.65 o                         
  -3   4  10         38.46         56.63         5.25 o                         
  -2   4  10         58.87         47.68         4.31 o                         
  -1   4  10         46.32         56.65         4.52 o                         
   0   4  10        110.25        128.66         7.26 o                         
   1   4  10         50.92         63.39         3.98 o                         
   2   4  10         69.17         61.65         3.59 o                         
   3   4  10         49.29         65.27         6.63 o                         
   4   4  10        342.95        359.09        14.74 o                         
   5   4  10         19.80         10.12         5.60 o                         
   6   4  10         69.54         57.18        13.12 o                         
  -6   5  10         15.47          9.52        12.56 o                         
  -5   5  10          2.78         -8.03         8.03 o                         
  -4   5  10         98.40        103.44        12.97 o                         
  -3   5  10        160.37        156.00         7.86 o                         
  -2   5  10        203.36        221.40        10.01 o                         
  -1   5  10        255.49        233.40         9.21 o                         
   0   5  10        374.68        391.44        11.37 o                         
   1   5  10        228.22        202.71         8.21 o                         
   2   5  10        210.55        213.15         8.77 o                         
   3   5  10        145.30        144.04        11.19 o                         
   4   5  10         77.85         93.04        13.02 o                         
   5   5  10          4.95         -5.80         8.13 o                         
   6   5  10         13.36          5.97        14.73 o                         
  -5   6  10         15.26         21.54         8.56 o                         
  -4   6  10          6.64          1.25        11.16 o                         
  -3   6  10         72.81         68.31         7.63 o                         
  -2   6  10         17.34         17.47         4.88 o                         
  -1   6  10         17.64         13.58         4.65 o                         
   0   6  10          2.05         -2.60         6.08 o                         
   1   6  10         13.28          5.00         4.40 o                         
   2   6  10         21.15         21.35         4.81 o                         
   3   6  10         46.52         42.37         5.19 o                         
   4   6  10          8.12          8.17         7.54 o                         
   5   6  10         12.76         12.69        10.41 o                         
  -4   7  10         13.11         -7.04        16.10 o                         
  -3   7  10         39.79         42.03        10.24 o                         
  -2   7  10         17.68         10.06         6.80 o                         
  -1   7  10         53.41         53.33         7.25 o                         
   0   7  10         52.36         41.13         7.17 o                         
   1   7  10         60.89         74.29         7.39 o                         
   2   7  10         11.73         -3.57         5.41 o                         
   3   7  10         54.93         57.97         9.09 o                         
   4   7  10         13.61         27.08         9.86 o                         
  -3   8  10         48.06         18.04         9.29 o                         
  -2   8  10         14.11         12.96        11.82 o                         
  -1   8  10          1.52         -0.71         6.53 o                         
   0   8  10         67.79         71.98         9.90 o                         
   1   8  10          2.00          1.75         7.94 o                         
   2   8  10         12.16          0.63         7.87 o                         
   3   8  10         39.71         33.18         9.97 o                         
  -1   9  10         14.90         16.46         9.21 o                         
   0   9  10          0.03         15.72         9.53 o                         
   1   9  10         18.04          7.98         9.49 o                         
   1   0  11         73.90         51.04         2.74 o                         
   2   0  11        360.34        351.45         7.39 o                         
   3   0  11          6.65         18.75         2.89 o                         
   4   0  11         86.16        109.49         4.20 o                         
   5   0  11          5.96         13.78         3.54 o                         
   6   0  11          2.48          5.12         7.72 o                         
   7   0  11          4.29          5.35        14.95 o                         
  -7   1  11          5.43          2.71        11.54 o                         
  -6   1  11          1.61         12.41         9.11 o                         
  -5   1  11         46.73         53.66         3.59 o                         
  -4   1  11        214.70        195.69         5.69 o                         
  -3   1  11        445.41        442.26         7.79 o                         
  -2   1  11       1448.92       1381.96        17.82 o                         
  -1   1  11       4343.07       4267.08        35.89 o                         
   0   1  11       1409.78       1373.13        18.55 o                         
   1   1  11       3694.80       3648.19        30.13 o                         
   2   1  11       1477.12       1468.44        14.14 o                         
   3   1  11        384.69        368.87         7.27 o                         
   4   1  11        250.53        238.43         5.97 o                         
   5   1  11         49.44         53.26         4.31 o                         
   6   1  11          1.07         -7.54        11.27 o                         
   7   1  11          5.70         10.85         9.55 o                         
  -7   2  11         36.99         39.39        11.82 o                         
  -6   2  11         18.92         28.37        10.30 o                         
  -5   2  11        605.42        622.86        11.66 o                         
  -4   2  11        364.92        395.47         8.36 o                         
  -3   2  11        446.16        481.25        11.23 o                         
  -2   2  11        661.03        682.61        11.81 o                         
  -1   2  11        510.85        528.55         8.34 o                         
   0   2  11         65.32         44.57         3.53 o                         
   1   2  11        603.37        629.02        10.17 o                         
   2   2  11        656.84        673.59        11.55 o                         
   3   2  11        496.64        538.27         9.85 o                         
   4   2  11        372.12        403.62         9.47 o                         
   5   2  11        660.22        696.63        14.02 o                         
   6   2  11         18.73         10.09        11.55 o                         
   7   2  11         39.52         21.07        10.58 o                         
  -6   3  11          5.40         -0.99        11.19 o                         
  -5   3  11         70.74         89.83         6.38 o                         
  -4   3  11        247.52        240.37         8.29 o                         
  -3   3  11         54.11         79.54         6.37 o                         
  -2   3  11       1740.31       1823.35        21.39 o                         
  -1   3  11        215.57        220.20         7.25 o                         
   0   3  11       1757.60       1758.46        22.49 o                         
   1   3  11        226.56        232.86         7.13 o                         
   2   3  11       1953.99       2066.68        22.21 o                         
   3   3  11         39.78         47.79         4.42 o                         
   4   3  11        250.75        261.51        10.24 o                         
   5   3  11         54.81         58.59         5.75 o                         
   6   3  11          6.26         15.28         9.87 o                         
  -6   4  11         21.94         24.90        15.03 o                         
  -5   4  11         80.41         93.75         9.62 o                         
  -4   4  11         61.09         54.88         6.59 o                         
  -3   4  11         99.42        101.38         6.19 o                         
  -2   4  11         21.78         16.17         3.36 o                         
  -1   4  11         23.66         18.43         3.69 o                         
   0   4  11         60.66         63.45         6.26 o                         
   1   4  11         27.19         22.30         3.41 o                         
   2   4  11         23.36         20.38         3.77 o                         
   3   4  11        144.34        163.47         9.51 o                         
   4   4  11         47.97         50.83         7.20 o                         
   5   4  11         91.59        105.89         8.79 o                         
   6   4  11         15.72         10.51        11.09 o                         
  -6   5  11         11.19         -4.97        12.15 o                         
  -5   5  11         12.89         24.82         9.25 o                         
  -4   5  11          3.41         10.09         8.17 o                         
  -3   5  11         56.73         65.12         7.73 o                         
  -2   5  11        117.49        114.01         8.02 o                         
  -1   5  11        404.75        472.54        15.02 o                         
   0   5  11         55.42         76.65         5.78 o                         
   1   5  11        463.44        481.43        13.63 o                         
   2   5  11        134.45        135.08         6.22 o                         
   3   5  11         49.32         69.40        11.95 o                         
   4   5  11          4.84         -0.02         9.24 o                         
   5   5  11          8.46          6.17         8.02 o                         
   6   5  11         16.37          6.65        14.71 o                         
  -5   6  11          0.53         -6.40         9.86 o                         
  -4   6  11         29.56         22.63         9.49 o                         
  -3   6  11          6.18          7.89         6.09 o                         
  -2   6  11        138.81        136.29        15.93 o                         
  -1   6  11          8.72          3.51         5.78 o                         
   0   6  11         75.10         75.03         6.96 o                         
   1   6  11         11.73         10.64         5.76 o                         
   2   6  11        153.84        137.87         7.55 o                         
   3   6  11         10.00          6.46         7.07 o                         
   4   6  11         25.39         31.92         9.39 o                         
   5   6  11          0.88        -10.30        10.30 o                         
  -4   7  11         33.39         32.85        11.64 o                         
  -3   7  11          4.41        -10.49        10.49 o                         
  -2   7  11         72.02         84.91        10.12 o                         
  -1   7  11         37.37         25.78         7.84 o                         
   0   7  11         17.40         28.74         5.72 o                         
   1   7  11         36.07         30.05         5.62 o                         
   2   7  11         54.33         29.13         6.16 o                         
   3   7  11          2.91          2.60         7.66 o                         
   4   7  11         40.73         30.87        11.46 o                         
  -3   8  11         36.34         61.75        12.87 o                         
  -2   8  11         17.74         11.62         8.21 o                         
  -1   8  11          6.74         -6.33         6.87 o                         
   0   8  11         18.94          8.96         7.57 o                         
   1   8  11          6.53          6.52        15.59 o                         
   2   8  11         20.68         14.28         8.19 o                         
   3   8  11         31.08         17.50        10.08 o                         
  -1   9  11         10.56         -0.89         8.80 o                         
   0   9  11          3.31         -2.59         9.09 o                         
   1   9  11         11.50          2.31        10.38 o                         
   0   0  12          9.89          1.44         3.54 o                         
   1   0  12         49.91         47.07         2.67 o                         
   2   0  12         36.89         40.96         3.21 o                         
   3   0  12       1809.03       1838.11        16.41 o                         
   4   0  12         69.76         76.77         4.00 o                         
   5   0  12        660.49        648.22         9.32 o                         
   6   0  12          1.77         13.89         8.02 o                         
   7   0  12          3.51         12.97        13.56 o                         
  -7   1  12          7.76         23.25        13.62 o                         
  -6   1  12         55.84         51.54        10.66 o                         
  -5   1  12        152.10        168.43         5.62 o                         
  -4   1  12        722.18        708.70        10.61 o                         
  -3   1  12        404.88        379.34         7.49 o                         
  -2   1  12       6023.16       6004.34        49.91 o                         
  -1   1  12        972.68        988.44        11.68 o                         
   0   1  12       5385.74       5364.05        43.90 o                         
   1   1  12       1351.57       1393.25        14.42 o                         
   2   1  12       6167.06       6260.95        62.65 o                         
   3   1  12        468.21        435.45         7.70 o                         
   4   1  12        749.78        737.96        10.80 o                         
   5   1  12        131.94        141.77         5.33 o                         
   6   1  12         58.23         63.25        13.41 o                         
   7   1  12          7.28         -0.75        10.05 o                         
  -6   2  12          5.89          8.24         9.26 o                         
  -5   2  12        168.35        186.71         6.93 o                         
  -4   2  12         44.36         39.58         3.39 o                         
  -3   2  12        209.76        215.62         6.85 o                         
  -2   2  12        434.39        438.99        10.32 o                         
  -1   2  12        367.87        414.30         7.56 o                         
   0   2  12          3.20          0.10         2.72 o                         
   1   2  12        472.32        534.94         9.74 o                         
   2   2  12        413.68        413.08         7.91 o                         
   3   2  12        293.95        298.33         7.58 o                         
   4   2  12         11.42         15.82         3.54 o                         
   5   2  12        185.89        207.90         9.26 o                         
   6   2  12          2.47         26.08        12.69 o                         
  -6   3  12         21.16         37.62        11.34 o                         
  -5   3  12         81.50         82.89         9.75 o                         
  -4   3  12         63.39         54.50         4.92 o                         
  -3   3  12         38.47         43.76         5.10 o                         
  -2   3  12        258.96        299.16         9.56 o                         
  -1   3  12        721.21        699.58        12.75 o                         
   0   3  12        160.38        186.21         6.78 o                         
   1   3  12       1003.10       1018.95        12.61 o                         
   2   3  12        214.06        265.44         8.82 o                         
   3   3  12         19.02         19.54         3.74 o                         
   4   3  12         86.08         72.23         6.29 o                         
   5   3  12         74.44         76.84         7.45 o                         
   6   3  12         28.19         -0.53        12.18 o                         
  -6   4  12         14.78         35.24        11.42 o                         
  -5   4  12          9.62          7.09         7.37 o                         
  -4   4  12         58.93         50.83         7.94 o                         
  -3   4  12        119.55        113.55         7.22 o                         
  -2   4  12        351.27        337.73        10.38 o                         
  -1   4  12        102.15        105.19         5.43 o                         
   0   4  12        409.72        447.42        13.43 o                         
   1   4  12        113.96        116.44         5.64 o                         
   2   4  12        321.53        305.29        11.49 o                         
   3   4  12        118.83        104.35         8.99 o                         
   4   4  12         40.90         45.22         6.53 o                         
   5   4  12          5.99          4.69         6.72 o                         
   6   4  12          9.77          7.38        12.53 o                         
  -5   5  12         34.31         25.13        11.41 o                         
  -4   5  12         35.21         42.42        15.85 o                         
  -3   5  12          9.82         -2.61         5.47 o                         
  -2   5  12        272.51        283.37        11.61 o                         
  -1   5  12        176.10        176.27         8.76 o                         
   0   5  12        566.11        624.95        19.80 o                         
   1   5  12        170.23        155.69         7.87 o                         
   2   5  12        271.57        261.87         8.35 o                         
   3   5  12         10.70          7.85        10.07 o                         
   4   5  12         49.27         50.72        21.63 o                         
   5   5  12         32.55         16.14         8.15 o                         
  -5   6  12         42.08         46.85        11.91 o                         
  -4   6  12         14.84         17.77        10.30 o                         
  -3   6  12         35.25         42.21         6.70 o                         
  -2   6  12         27.16         18.35         5.90 o                         
  -1   6  12          9.93         12.97         6.52 o                         
   0   6  12         13.15         12.89         5.83 o                         
   1   6  12          7.19          5.64         4.43 o                         
   2   6  12         20.12         21.12         4.30 o                         
   3   6  12         34.97         32.44         7.84 o                         
   4   6  12         18.66         12.74         8.56 o                         
   5   6  12         43.69         33.67        12.12 o                         
  -4   7  12          2.12          9.03        10.99 o                         
  -3   7  12         31.22         19.44         9.63 o                         
  -2   7  12         14.73          5.37         9.38 o                         
  -1   7  12         36.04         42.76         7.96 o                         
   0   7  12          0.93          4.07         5.57 o                         
   1   7  12         30.04         33.60         6.48 o                         
   2   7  12         21.33         28.90         6.22 o                         
   3   7  12         20.77         33.54         8.16 o                         
   4   7  12          2.86         -0.15        12.44 o                         
  -3   8  12         22.99         15.10        10.24 o                         
  -2   8  12          0.31         -8.68         8.68 o                         
  -1   8  12          0.72         -8.41         8.41 o                         
   0   8  12         16.74          6.17         7.38 o                         
   1   8  12          0.55          5.57         7.81 o                         
   2   8  12          0.74         16.80         8.28 o                         
   3   8  12         27.01         30.94        11.26 o                         
   0   9  12          0.62          6.63        16.72 o                         
   1   0  13         29.76         54.50         3.97 o                         
   2   0  13        135.05        131.74         5.24 o                         
   3   0  13         10.80         20.73         2.99 o                         
   4   0  13        487.32        533.97         9.94 o                         
   5   0  13        338.02        291.66         6.46 o                         
   6   0  13        124.25        156.04        14.11 o                         
   7   0  13         20.83          3.59        12.05 o                         
  -7   1  13          5.81          9.31        12.83 o                         
  -6   1  13         52.24         36.96         9.46 o                         
  -5   1  13         53.59         53.77         3.82 o                         
  -4   1  13          2.06          3.01         2.62 o                         
  -3   1  13        659.35        673.63        10.05 o                         
  -2   1  13        161.95        145.43         6.23 o                         
  -1   1  13       2211.03       2033.70        17.78 o                         
   0   1  13        335.27        304.13         9.74 o                         
   1   1  13       2226.05       2099.51        20.76 o                         
   2   1  13        121.75        107.99         5.02 o                         
   3   1  13        666.23        694.30        10.16 o                         
   4   1  13          7.42          7.96         2.76 o                         
   5   1  13         58.22         55.92         4.42 o                         
   6   1  13         56.94         45.59        23.45 o                         
   7   1  13          4.53        -11.56        11.56 o                         
  -6   2  13         61.00         58.49        11.50 o                         
  -5   2  13         49.21         49.59         4.75 o                         
  -4   2  13        158.98        155.06         5.38 o                         
  -3   2  13        982.81       1008.57        14.47 o                         
  -2   2  13       1838.78       1952.20        22.93 o                         
  -1   2  13       1683.05       1763.36        16.49 o                         
   0   2  13         69.54         84.46         5.11 o                         
   1   2  13       1763.30       1838.54        19.25 o                         
   2   2  13       1878.21       1947.58        17.19 o                         
   3   2  13        956.97        972.81        13.51 o                         
   4   2  13        177.66        184.76         7.59 o                         
   5   2  13         24.13         22.39         4.45 o                         
   6   2  13         53.43         55.13        13.35 o                         
  -6   3  13          9.29          8.80        10.14 o                         
  -5   3  13         66.63         67.76         7.18 o                         
  -4   3  13          0.41          2.36         3.77 o                         
  -3   3  13        366.88        345.78        11.56 o                         
  -2   3  13        680.97        712.63        13.82 o                         
  -1   3  13        410.59        437.65        10.33 o                         
   0   3  13       2561.55       2645.83        27.35 o                         
   1   3  13        386.49        405.61         8.50 o                         
   2   3  13        655.85        694.45        13.81 o                         
   3   3  13        359.14        319.56        10.53 o                         
   4   3  13          0.89          8.96         4.56 o                         
   5   3  13         64.69         61.40         6.80 o                         
   6   3  13          9.22        -10.24        10.24 o                         
  -6   4  13         27.42         22.63        11.94 o                         
  -5   4  13         13.34         22.16         8.88 o                         
  -4   4  13         44.25         39.92         7.05 o                         
  -3   4  13        241.46        251.06        10.97 o                         
  -2   4  13         79.22         70.85         5.71 o                         
  -1   4  13        136.73        135.51         6.39 o                         
   0   4  13         22.34         19.40         4.56 o                         
   1   4  13        125.24        116.22         5.87 o                         
   2   4  13         53.82         47.54         5.91 o                         
   3   4  13        228.23        220.71        12.38 o                         
   4   4  13         43.97         36.01         6.53 o                         
   5   4  13         10.90         11.33         7.77 o                         
   6   4  13         30.17         31.43        13.76 o                         
  -5   5  13          8.60          6.26        12.70 o                         
  -4   5  13          2.89         -0.61         8.39 o                         
  -3   5  13        154.43        176.34        11.88 o                         
  -2   5  13         34.63         49.96         8.68 o                         
  -1   5  13        346.58        373.52        12.14 o                         
   0   5  13          2.52         -2.40         4.60 o                         
   1   5  13        378.90        399.27        12.64 o                         
   2   5  13         38.73         41.22         3.84 o                         
   3   5  13        149.41        167.19        18.58 o                         
   4   5  13          1.80         -2.10         9.86 o                         
   5   5  13          8.97         15.80         8.82 o                         
  -5   6  13          1.28          7.13         9.84 o                         
  -4   6  13         29.41         27.18        10.30 o                         
  -3   6  13         18.88         15.54         9.64 o                         
  -2   6  13         15.78         15.30         5.61 o                         
  -1   6  13         32.41         27.89         6.47 o                         
   0   6  13          3.50          4.13         5.05 o                         
   1   6  13         25.53         29.73         5.26 o                         
   2   6  13         13.11          9.88         5.70 o                         
   3   6  13         12.38         11.03         8.66 o                         
   4   6  13         26.95         21.09        10.57 o                         
   5   6  13          1.41         -8.68         9.24 o                         
  -4   7  13         12.76         -5.78        11.25 o                         
  -3   7  13         21.46          9.62        11.04 o                         
  -2   7  13         27.02         38.59         7.83 o                         
  -1   7  13         43.54         29.47        10.24 o                         
   0   7  13         23.45         34.06         7.11 o                         
   1   7  13         46.25         40.81         7.46 o                         
   2   7  13         22.67         19.39         9.46 o                         
   3   7  13         23.73         21.30         9.59 o                         
   4   7  13         13.39         15.29        11.99 o                         
  -3   8  13          9.97         18.95        13.26 o                         
  -2   8  13          1.21         -0.44        10.06 o                         
  -1   8  13          0.33         -0.50         7.65 o                         
   0   8  13          9.92          2.48         8.91 o                         
   1   8  13          0.10         -8.08         8.08 o                         
   2   8  13          0.30          2.16         8.26 o                         
   3   8  13         13.02         21.03        13.52 o                         
   0   9  13          2.23         -9.74         9.74 o                         
   0   0  14        858.26        908.33        21.49 o                         
   1   0  14       3295.07       3428.37        22.68 o                         
   2   0  14       1192.22       1250.62        15.07 o                         
   3   0  14        630.27        653.81        11.10 o                         
   4   0  14        390.31        378.03         9.08 o                         
   5   0  14        225.33        174.57         5.35 o                         
   6   0  14          6.56          7.49         8.11 o                         
   7   0  14          9.21          6.37        12.08 o                         
  -7   1  14         26.82         26.19        13.88 o                         
  -6   1  14          5.97         10.28        10.47 o                         
  -5   1  14        210.97        182.39         8.42 o                         
  -4   1  14         63.23         62.29         4.24 o                         
  -3   1  14       1081.39       1035.98        13.22 o                         
  -2   1  14        353.47        344.49         7.78 o                         
  -1   1  14       2709.79       2683.19        24.14 o                         
   0   1  14       4580.92       4541.35        43.68 o                         
   1   1  14       2458.59       2381.07        19.33 o                         
   2   1  14        217.60        201.33         6.32 o                         
   3   1  14        986.75        985.75        12.36 o                         
   4   1  14         52.18         50.57         3.96 o                         
   5   1  14        229.39        199.74         7.06 o                         
   6   1  14          7.21          9.70        10.66 o                         
   7   1  14         27.61         23.27        13.05 o                         
  -6   2  14         86.24        104.96        13.79 o                         
  -5   2  14        166.99        141.91         6.94 o                         
  -4   2  14        567.71        572.25        16.56 o                         
  -3   2  14        308.41        314.31         8.47 o                         
  -2   2  14        191.55        196.71         7.05 o                         
  -1   2  14       2325.50       2382.48        19.83 o                         
   0   2  14         52.88         42.48         4.15 o                         
   1   2  14       2108.10       2167.94        21.62 o                         
   2   2  14        128.55        124.47         4.92 o                         
   3   2  14        225.08        237.89         7.13 o                         
   4   2  14        523.52        536.69        12.99 o                         
   5   2  14        170.86        148.41         7.72 o                         
   6   2  14         88.49        104.36        16.29 o                         
  -6   3  14         11.97          4.18        10.34 o                         
  -5   3  14          8.16         21.23         5.60 o                         
  -4   3  14         26.54         19.93         4.84 o                         
  -3   3  14        514.02        546.80        14.59 o                         
  -2   3  14          0.17          1.29         3.21 o                         
  -1   3  14       3129.25       3161.11        29.93 o                         
   0   3  14          2.70          8.08         3.15 o                         
   1   3  14       3119.05       3151.15        27.56 o                         
   2   3  14          6.43          7.68         3.53 o                         
   3   3  14        510.71        552.36        13.59 o                         
   4   3  14         16.63          3.99         4.33 o                         
   5   3  14          8.65          9.73         5.35 o                         
   6   3  14          7.00         17.98        11.87 o                         
  -6   4  14         21.95         29.72        12.85 o                         
  -5   4  14         17.72         21.56         8.50 o                         
  -4   4  14        217.79        246.24        13.00 o                         
  -3   4  14          0.22          6.75         5.30 o                         
  -2   4  14        156.89        155.51         7.59 o                         
  -1   4  14        204.55        199.19         7.80 o                         
   0   4  14         35.14         28.09         4.55 o                         
   1   4  14        196.28        194.97         7.41 o                         
   2   4  14        132.38        126.00         8.53 o                         
   3   4  14          1.04          3.26         5.60 o                         
   4   4  14        203.16        209.86        11.37 o                         
   5   4  14         16.13          7.44         6.65 o                         
   6   4  14         22.05          3.22        10.78 o                         
  -5   5  14          7.58          5.62        12.43 o                         
  -4   5  14         32.63         34.23        10.10 o                         
  -3   5  14         27.41         14.14         8.39 o                         
  -2   5  14        169.28        187.40        10.73 o                         
  -1   5  14         51.57         53.50         6.35 o                         
   0   5  14        127.50        138.45         9.04 o                         
   1   5  14         43.41         39.36         5.83 o                         
   2   5  14        174.12        157.74        10.92 o                         
   3   5  14         32.68         16.39        13.57 o                         
   4   5  14         33.04         18.39         8.81 o                         
   5   5  14          9.14         20.85         9.36 o                         
  -5   6  14          9.32         23.32        13.54 o                         
  -4   6  14          7.30         31.23        14.07 o                         
  -3   6  14         73.71         75.87        12.78 o                         
  -2   6  14         51.84         49.13         7.99 o                         
  -1   6  14         19.14          9.32         7.63 o                         
   0   6  14         36.62         29.56         6.08 o                         
   1   6  14         25.31         21.73         5.27 o                         
   2   6  14         48.06         45.72         4.83 o                         
   3   6  14         76.92         79.66        12.30 o                         
   4   6  14          8.17          4.14         9.73 o                         
   5   6  14          8.59         11.29         9.26 o                         
  -4   7  14          4.46         16.54        11.76 o                         
  -3   7  14          3.18        -13.18        13.19 o                         
  -2   7  14          5.05          5.37         8.60 o                         
  -1   7  14         11.21         24.63        12.14 o                         
   0   7  14          6.21          8.86         7.70 o                         
   1   7  14         11.75         22.49        10.31 o                         
   2   7  14          3.80         21.51        10.09 o                         
   3   7  14          5.16         -1.03         9.72 o                         
   4   7  14          3.86        -17.85        17.85 o                         
  -3   8  14          0.80         -3.65        11.94 o                         
  -2   8  14          1.69         -2.02        10.31 o                         
  -1   8  14          3.16         -6.84         8.59 o                         
   0   8  14          5.26          0.53         8.69 o                         
   1   8  14          2.31         14.69         8.95 o                         
   2   8  14          1.47         -8.78         8.78 o                         
   3   8  14          0.42         18.63        11.24 o                         
   1   0  15       1263.70       1379.41        13.69 o                         
   2   0  15       1657.99       1726.06        18.15 o                         
   3   0  15         53.84         43.45         3.69 o                         
   4   0  15        843.70        913.58        14.83 o                         
   5   0  15        151.16        167.00         6.02 o                         
   6   0  15          0.80         -1.20         7.89 o                         
  -6   1  15          2.89         -3.41         8.81 o                         
  -5   1  15         84.77         94.56         5.39 o                         
  -4   1  15        712.83        661.84        11.65 o                         
  -3   1  15         66.00         71.92         4.00 o                         
  -2   1  15       1275.03       1351.63        17.03 o                         
  -1   1  15        439.64        387.48        10.79 o                         
   0   1  15        733.13        715.43        15.51 o                         
   1   1  15        462.50        393.27         9.31 o                         
   2   1  15       1280.56       1328.78        15.94 o                         
   3   1  15        106.56        123.69         5.10 o                         
   4   1  15        708.69        665.89        11.83 o                         
   5   1  15         75.38         77.86         5.52 o                         
   6   1  15          1.24         -8.60        10.57 o                         
  -6   2  15         48.21         47.27        10.82 o                         
  -5   2  15         22.98         33.29         4.48 o                         
  -4   2  15        249.82        244.59         8.50 o                         
  -3   2  15        331.60        336.10         9.60 o                         
  -2   2  15        742.54        731.64        13.21 o                         
  -1   2  15       1582.58       1629.68        16.49 o                         
   0   2  15        869.43        925.51        17.94 o                         
   1   2  15       1621.48       1701.26        18.63 o                         
   2   2  15        695.97        687.28        14.69 o                         
   3   2  15        300.67        323.60         8.32 o                         
   4   2  15        290.98        284.77         7.45 o                         
   5   2  15         37.79         56.49         5.72 o                         
   6   2  15         53.64         67.59        24.17 o                         
  -6   3  15          1.83          1.72         9.78 o                         
  -5   3  15         46.53         41.03         8.04 o                         
  -4   3  15         88.63         76.50         7.06 o                         
  -3   3  15        140.99        122.84         7.72 o                         
  -2   3  15        753.84        769.42        15.86 o                         
  -1   3  15         75.36         79.51         4.60 o                         
   0   3  15       1544.53       1537.94        26.73 o                         
   1   3  15         63.89         66.75         4.20 o                         
   2   3  15        597.33        602.01        11.23 o                         
   3   3  15        109.77         97.20         6.96 o                         
   4   3  15         76.33         92.80         7.99 o                         
   5   3  15         40.76         29.55         5.77 o                         
   6   3  15          1.31         17.54        12.21 o                         
  -6   4  15          7.35         -2.36        16.23 o                         
  -5   4  15         25.33         42.82        16.93 o                         
  -4   4  15         26.47         33.82        13.89 o                         
  -3   4  15        219.09        231.45        11.68 o                         
  -2   4  15         64.54         72.22         6.28 o                         
  -1   4  15        145.23        143.68         6.75 o                         
   0   4  15        288.99        283.63         8.30 o                         
   1   4  15        142.45        153.96         6.83 o                         
   2   4  15         75.65         56.75         7.08 o                         
   3   4  15        202.90        219.76        14.18 o                         
   4   4  15         33.24         39.68         7.93 o                         
   5   4  15         18.98         23.65         7.54 o                         
   6   4  15          5.90         -4.02        10.56 o                         
  -5   5  15          4.18         -4.52         9.21 o                         
  -4   5  15         18.08          7.23         8.93 o                         
  -3   5  15         89.90        102.28         9.57 o                         
  -2   5  15         53.79         52.77         7.13 o                         
  -1   5  15        404.75        460.36        14.60 o                         
   0   5  15         33.49         35.58         6.78 o                         
   1   5  15        387.95        418.71        16.77 o                         
   2   5  15         55.83         39.06         8.70 o                         
   3   5  15         89.54        116.09        13.95 o                         
   4   5  15         14.33         17.97        10.00 o                         
   5   5  15          6.08          3.42         8.18 o                         
  -5   6  15          3.81         31.11        11.66 o                         
  -4   6  15         26.88         37.58        11.48 o                         
  -3   6  15          7.33          6.45         9.67 o                         
  -2   6  15          0.05         -0.32         6.62 o                         
  -1   6  15         73.20         71.03        11.19 o                         
   0   6  15          6.66          0.71         5.39 o                         
   1   6  15         64.02         65.30         7.49 o                         
   2   6  15          1.85          8.19         3.23 o                         
   3   6  15          3.90          3.64         9.34 o                         
   4   6  15         29.63         42.35        11.25 o                         
   5   6  15          3.88          2.60         8.93 o                         
  -4   7  15          7.50          5.86        10.17 o                         
  -3   7  15          2.53        -10.53        10.53 o                         
  -2   7  15         34.37         58.05        12.47 o                         
  -1   7  15         60.46         42.49         9.57 o                         
   0   7  15         47.93         56.95        10.24 o                         
   1   7  15         57.90         66.60        11.34 o                         
   2   7  15         33.04         30.46        16.17 o                         
   3   7  15          2.70          8.34        10.24 o                         
   4   7  15          7.34         -6.07        11.85 o                         
  -2   8  15          9.38          8.77        12.10 o                         
  -1   8  15          3.83         -7.90         7.90 o                         
   0   8  15         13.53         12.83         8.46 o                         
   1   8  15          3.62         -0.93         8.98 o                         
   2   8  15         12.24         -0.27        10.69 o                         
   0   0  16       3733.54       3805.35        49.75 o                         
   1   0  16        609.64        713.39         9.52 o                         
   2   0  16          8.57         15.68         4.01 o                         
   3   0  16        155.40        185.83         6.71 o                         
   4   0  16        232.72        289.05         8.89 o                         
   5   0  16        560.54        596.01        10.17 o                         
   6   0  16          2.00          2.95         8.58 o                         
  -6   1  16         36.60         33.01        10.34 o                         
  -5   1  16         30.54         39.72         4.82 o                         
  -4   1  16        566.00        576.76        11.11 o                         
  -3   1  16        123.44        121.00         4.56 o                         
  -2   1  16       2078.66       2166.95        21.54 o                         
  -1   1  16        512.00        484.95        11.24 o                         
   0   1  16        846.30        713.53        15.78 o                         
   1   1  16        547.66        512.16        13.01 o                         
   2   1  16       2162.18       2217.66        24.55 o                         
   3   1  16        197.74        210.79         6.44 o                         
   4   1  16        591.21        606.90        11.66 o                         
   5   1  16         48.75         51.47         4.77 o                         
   6   1  16         33.62         27.80        11.65 o                         
  -6   2  16         20.88          8.60         8.99 o                         
  -5   2  16         64.78         72.49         6.15 o                         
  -4   2  16        213.40        218.21         8.47 o                         
  -3   2  16        503.82        511.25        11.95 o                         
  -2   2  16        107.20        117.51         5.61 o                         
  -1   2  16       1830.54       1850.89        18.71 o                         
   0   2  16        561.98        633.71        15.30 o                         
   1   2  16       1814.28       1861.96        21.04 o                         
   2   2  16        177.17        201.55         6.55 o                         
   3   2  16        498.64        496.55         9.60 o                         
   4   2  16        285.22        281.33         7.61 o                         
   5   2  16         52.80         69.85         7.00 o                         
   6   2  16         27.72         19.44        14.63 o                         
  -6   3  16         41.23         24.32        10.46 o                         
  -5   3  16          1.66         17.15         5.86 o                         
  -4   3  16        141.12        126.38         8.71 o                         
  -3   3  16        157.82        164.96         8.82 o                         
  -2   3  16        116.68        111.68         6.05 o                         
  -1   3  16       1742.50       1814.32        19.32 o                         
   0   3  16        654.43        695.18        14.41 o                         
   1   3  16       1741.95       1809.98        20.16 o                         
   2   3  16        122.55        118.39         5.54 o                         
   3   3  16        225.29        272.21        10.77 o                         
   4   3  16        168.21        167.04         9.10 o                         
   5   3  16          2.04          6.05         6.13 o                         
   6   3  16         36.96         31.48        11.99 o                         
  -6   4  16         15.23          7.88        18.23 o                         
  -5   4  16         44.21         81.14        20.97 o                         
  -4   4  16         73.80         95.59        12.47 o                         
  -3   4  16        126.86        130.73        10.52 o                         
  -2   4  16         79.62         79.86         7.05 o                         
  -1   4  16        192.94        196.90         8.69 o                         
   0   4  16         68.12         68.63         5.03 o                         
   1   4  16        219.81        233.03         9.68 o                         
   2   4  16         84.33         78.26         9.87 o                         
   3   4  16        125.83        125.75        11.98 o                         
   4   4  16         96.05        114.55        10.77 o                         
   5   4  16         40.09         29.21         8.29 o                         
   6   4  16         20.36         37.69        15.91 o                         
  -5   5  16          0.38         -7.56         9.95 o                         
  -4   5  16         45.42         54.17        12.43 o                         
  -3   5  16         15.26          5.05         6.03 o                         
  -2   5  16        107.86        127.31         9.25 o                         
  -1   5  16         15.99          6.02         4.87 o                         
   0   5  16         44.29         52.48         7.99 o                         
   1   5  16         11.63         -0.44         6.04 o                         
   2   5  16        110.71         99.48        15.19 o                         
   3   5  16         14.15         -1.88         8.73 o                         
   4   5  16         42.33         48.20        11.54 o                         
   5   5  16          1.95         -8.70         8.70 o                         
  -5   6  16          9.09         -0.90        10.54 o                         
  -4   6  16          6.93         13.19        10.26 o                         
  -3   6  16         77.31         84.03        11.72 o                         
  -2   6  16         84.45         80.25         9.89 o                         
  -1   6  16         54.45         46.52        10.10 o                         
   0   6  16        137.51        126.38        10.64 o                         
   1   6  16         60.53         82.30         7.77 o                         
   2   6  16         80.05         58.93         4.61 o                         
   3   6  16         77.24         76.92        13.88 o                         
   4   6  16          6.48         -2.73        16.24 o                         
   5   6  16          7.99         -9.50         9.50 o                         
  -4   7  16          1.64        -15.19        15.19 o                         
  -3   7  16         25.59         14.96        11.69 o                         
  -2   7  16         11.13         12.89         9.71 o                         
  -1   7  16         13.52         29.22        10.90 o                         
   0   7  16         12.33         26.78        11.87 o                         
   1   7  16         15.55          4.76        10.93 o                         
   2   7  16          8.78         23.77        11.14 o                         
   3   7  16         27.71         33.63        12.91 o                         
   4   7  16          1.24         28.86        14.67 o                         
  -2   8  16         14.01         44.36        14.51 o                         
  -1   8  16          4.74          3.20        10.87 o                         
   0   8  16         15.97         10.16        18.58 o                         
   1   8  16          4.15          7.98        11.66 o                         
   2   8  16         13.99          8.06        10.07 o                         
   1   0  17       1642.15       1634.93        17.12 o                         
   2   0  17        338.67        343.34         7.96 o                         
   3   0  17        579.33        538.92        11.54 o                         
   4   0  17        468.23        539.40        11.99 o                         
   5   0  17        119.81        104.58         5.31 o                         
   6   0  17         83.42        101.90        11.56 o                         
  -6   1  17          5.28          0.78         9.50 o                         
  -5   1  17         52.88         62.15         5.16 o                         
  -4   1  17        228.72        227.39         7.38 o                         
  -3   1  17        272.47        272.72         7.30 o                         
  -2   1  17       1176.92       1227.14        16.37 o                         
  -1   1  17        772.61        727.41        14.63 o                         
   0   1  17          8.33          5.33         3.88 o                         
   1   1  17        698.86        654.40        11.30 o                         
   2   1  17       1078.87       1097.98        16.24 o                         
   3   1  17        243.80        262.21         7.54 o                         
   4   1  17        160.27        166.27         6.83 o                         
   5   1  17         63.33         66.81         5.21 o                         
   6   1  17          9.06          0.15        10.31 o                         
  -6   2  17         40.53         72.96        12.78 o                         
  -5   2  17         13.86         23.45         4.76 o                         
  -4   2  17         39.20         50.91         5.47 o                         
  -3   2  17         71.99         96.19         5.98 o                         
  -2   2  17        270.44        256.14         8.81 o                         
  -1   2  17        571.22        596.34        10.60 o                         
   0   2  17       1866.60       1941.79        27.70 o                         
   1   2  17        510.38        539.51         9.91 o                         
   2   2  17        380.60        385.76         9.22 o                         
   3   2  17        100.68        129.04         5.79 o                         
   4   2  17         19.40         20.98         3.11 o                         
   5   2  17         10.14         16.28         5.17 o                         
   6   2  17         37.69         56.57        13.81 o                         
  -6   3  17          7.01          1.45        10.63 o                         
  -5   3  17         42.39         38.35         7.02 o                         
  -4   3  17         22.33         21.08         6.03 o                         
  -3   3  17        263.02        274.64        11.04 o                         
  -2   3  17         91.81        112.28         6.16 o                         
  -1   3  17         74.74         95.98         4.83 o                         
   0   3  17         70.08         59.68         5.03 o                         
   1   3  17        107.82        122.09         6.42 o                         
   2   3  17         71.97         86.72         5.71 o                         
   3   3  17        340.81        337.93        12.94 o                         
   4   3  17         14.90         16.51         5.55 o                         
   5   3  17         46.96         49.35         7.87 o                         
   6   3  17          7.42          1.12        11.14 o                         
  -6   4  17          0.81          9.91        13.09 o                         
  -5   4  17         45.45         63.50        11.83 o                         
  -4   4  17         11.83          6.86         8.66 o                         
  -3   4  17        248.60        283.54        14.50 o                         
  -2   4  17        407.96        426.61        16.52 o                         
  -1   4  17          0.18         -0.66         4.20 o                         
   0   4  17       1167.05       1203.74        19.67 o                         
   1   4  17          5.55         10.03         4.32 o                         
   2   4  17        459.24        486.16        23.60 o                         
   3   4  17        289.86        309.44        20.10 o                         
   4   4  17         16.13         14.86         8.17 o                         
   5   4  17         49.18         55.23         9.02 o                         
   6   4  17          2.03        -12.38        12.38 o                         
  -5   5  17         20.53         35.25        11.24 o                         
  -4   5  17         59.10         72.57        13.10 o                         
  -3   5  17         44.89         55.64         8.00 o                         
  -2   5  17         15.88         18.38         5.90 o                         
  -1   5  17        205.31        235.00        10.98 o                         
   0   5  17          0.86          6.17         5.96 o                         
   1   5  17        175.74        212.97        12.51 o                         
   2   5  17         13.00          3.98         3.22 o                         
   3   5  17         53.82         75.91        12.45 o                         
   4   5  17         58.60         47.18        14.14 o                         
   5   5  17         22.92         21.46         9.90 o                         
  -4   6  17         15.41         18.48        11.30 o                         
  -3   6  17         34.13         23.89        10.08 o                         
  -2   6  17         11.78         -5.11         9.52 o                         
  -1   6  17         32.44         30.03         9.21 o                         
   0   6  17         44.80         32.96         8.88 o                         
   1   6  17         29.11         18.75         5.64 o                         
   2   6  17          6.22          5.76         3.24 o                         
   3   6  17         36.44         14.30        10.39 o                         
   4   6  17         13.86         23.18        10.59 o                         
  -4   7  17          4.92         -6.74        11.20 o                         
  -3   7  17          9.39        -15.87        15.87 o                         
  -2   7  17         20.48         15.06        11.59 o                         
  -1   7  17         18.29         19.59        10.10 o                         
   0   7  17         27.07         48.98        11.98 o                         
   1   7  17         16.81         16.12        11.17 o                         
   2   7  17         23.00         25.62        11.60 o                         
   3   7  17          9.78         16.32        11.43 o                         
   4   7  17          3.75        -11.09        11.09 o                         
  -2   8  17          6.39         -6.08        11.56 o                         
  -1   8  17          0.57        -11.25        11.25 o                         
   0   8  17          0.82         15.53        10.70 o                         
   1   8  17          0.55          3.54        11.78 o                         
   2   8  17          4.10         15.76        12.47 o                         
   0   0  18       3698.84       3681.23        51.48 o                         
   1   0  18         15.34         30.41         3.40 o                         
   2   0  18       1224.96       1214.32        14.94 o                         
   3   0  18         16.54         35.62         4.33 o                         
   4   0  18          0.87          5.39         4.51 o                         
   5   0  18          2.75         -3.67         3.67 o                         
   6   0  18         10.29         25.42        12.34 o                         
  -6   1  18         20.07         13.76         9.28 o                         
  -5   1  18        223.61        211.05        11.09 o                         
  -4   1  18        111.28         98.99         4.96 o                         
  -3   1  18        376.05        371.82         8.56 o                         
  -2   1  18         24.59         26.64         3.60 o                         
  -1   1  18        741.92        730.53        14.61 o                         
   0   1  18        986.02        921.51        26.29 o                         
   1   1  18        612.77        579.57        10.73 o                         
   2   1  18         59.99         74.50         4.57 o                         
   3   1  18        323.04        343.08         9.03 o                         
   4   1  18         88.67         75.64         5.72 o                         
   5   1  18        228.05        221.15         8.33 o                         
   6   1  18         24.77         29.23        12.05 o                         
  -6   2  18         80.07         91.22        13.44 o                         
  -5   2  18         52.10         42.53         8.60 o                         
  -4   2  18        103.57        116.71         6.90 o                         
  -3   2  18        108.44        103.26         6.13 o                         
  -2   2  18        109.71        102.74         4.32 o                         
  -1   2  18        762.22        699.95        11.17 o                         
   0   2  18        628.88        644.15        20.81 o                         
   1   2  18        601.38        541.56        10.14 o                         
   2   2  18         67.99         57.75         4.13 o                         
   3   2  18         94.33         90.70         5.26 o                         
   4   2  18         90.44         96.20         5.35 o                         
   5   2  18         61.77         39.78         7.19 o                         
   6   2  18         71.09         93.43        15.75 o                         
  -6   3  18         12.28         18.74        10.87 o                         
  -5   3  18         24.88         35.99         7.86 o                         
  -4   3  18         22.18         21.96         5.92 o                         
  -3   3  18        284.09        311.03        11.03 o                         
  -2   3  18        381.85        391.34        11.07 o                         
  -1   3  18        600.99        604.61        10.96 o                         
   0   3  18         85.31        102.51         6.15 o                         
   1   3  18        554.57        567.00        11.72 o                         
   2   3  18        418.88        429.71        11.34 o                         
   3   3  18        247.59        278.65        11.17 o                         
   4   3  18         25.97         24.13         5.47 o                         
   5   3  18         22.87         24.58         6.81 o                         
   6   3  18         18.24         10.84        12.21 o                         
  -5   4  18         15.92         18.53         9.01 o                         
  -4   4  18        115.09        101.64        13.22 o                         
  -3   4  18          8.96         18.08         6.57 o                         
  -2   4  18        290.29        295.30        14.07 o                         
  -1   4  18         67.61         62.17         6.16 o                         
   0   4  18        724.57        741.40        19.08 o                         
   1   4  18         57.84         55.75         5.33 o                         
   2   4  18        345.72        358.12        20.79 o                         
   3   4  18         12.85         18.55         9.17 o                         
   4   4  18         90.19        106.55        11.86 o                         
   5   4  18         20.46         24.46         9.70 o                         
  -5   5  18         13.20          6.34         9.69 o                         
  -4   5  18         28.94         20.82         9.74 o                         
  -3   5  18          9.47          8.10         6.54 o                         
  -2   5  18        227.09        229.84        12.12 o                         
  -1   5  18        104.80         91.41         8.19 o                         
   0   5  18         28.36         12.97         7.14 o                         
   1   5  18         96.79         80.40         7.84 o                         
   2   5  18        273.17        242.01        13.85 o                         
   3   5  18         14.74         20.39        10.01 o                         
   4   5  18         32.98         37.46         9.83 o                         
   5   5  18         11.67         12.05        13.09 o                         
  -4   6  18         18.86         20.20        10.97 o                         
  -3   6  18         26.79         30.75         9.88 o                         
  -2   6  18         43.19         50.19        11.73 o                         
  -1   6  18         38.07         48.16         8.56 o                         
   0   6  18         49.84         39.26         8.25 o                         
   1   6  18         32.67         40.45         6.43 o                         
   2   6  18         44.95         59.31        13.45 o                         
   3   6  18         33.29         29.36        13.72 o                         
   4   6  18         15.53         17.64        10.74 o                         
  -3   7  18         27.50         12.09        12.54 o                         
  -2   7  18         18.39         -2.10        14.78 o                         
  -1   7  18          0.55          0.15        12.78 o                         
   0   7  18          0.56        -10.19        10.19 o                         
   1   7  18          0.68          0.69        10.74 o                         
   2   7  18         19.62         31.68        14.41 o                         
   3   7  18         22.35         11.38        11.18 o                         
  -2   8  18          0.44          8.15        15.65 o                         
  -1   8  18          1.35        -10.83        11.17 o                         
   0   8  18          4.32          2.16        11.00 o                         
   1   8  18          1.80          7.04        12.00 o                         
   2   8  18          0.86         -3.18        12.01 o                         
   1   0  19       2185.97       2149.38        22.38 o                         
   2   0  19         51.27         61.19         4.08 o                         
   3   0  19       1396.36       1272.16        18.29 o                         
   4   0  19         93.59        121.46         6.22 o                         
   5   0  19         30.59         23.20         4.60 o                         
   6   0  19          0.04         33.62        13.02 o                         
  -6   1  19          3.26         29.16         9.91 o                         
  -5   1  19         91.51         94.18         7.38 o                         
  -4   1  19         34.50         37.57         3.79 o                         
  -3   1  19        234.96        250.80         7.38 o                         
  -2   1  19        275.77        281.27         8.47 o                         
  -1   1  19        119.36         98.74         6.33 o                         
   0   1  19         70.57         63.85         5.13 o                         
   1   1  19        138.27        115.75         5.05 o                         
   2   1  19        290.65        301.12         7.49 o                         
   3   1  19        211.79        216.67         7.83 o                         
   4   1  19         40.50         47.38         4.81 o                         
   5   1  19         91.82         86.74         6.29 o                         
   6   1  19          1.69        -11.44        11.44 o                         
  -6   2  19         10.13         18.17        10.33 o                         
  -5   2  19          3.78          3.55         5.33 o                         
  -4   2  19         76.86         77.04         5.76 o                         
  -3   2  19        163.59        178.35         8.02 o                         
  -2   2  19        453.38        435.07         8.88 o                         
  -1   2  19        733.68        761.03        11.72 o                         
   0   2  19        524.43        513.95        14.96 o                         
   1   2  19        758.27        786.97        12.30 o                         
   2   2  19        459.35        455.27        10.67 o                         
   3   2  19        144.05        146.85         6.32 o                         
   4   2  19         98.05         80.61         6.34 o                         
   5   2  19          7.23          9.32         5.94 o                         
   6   2  19         11.09         13.96        11.44 o                         
  -6   3  19         14.44         37.94        13.47 o                         
  -5   3  19         97.29         88.39         9.58 o                         
  -4   3  19        103.68        107.71        10.01 o                         
  -3   3  19        379.21        357.11        12.87 o                         
  -2   3  19         44.50         58.10         5.28 o                         
  -1   3  19          1.19          1.79         2.85 o                         
   0   3  19       1193.60       1203.47        17.53 o                         
   1   3  19          7.74          9.89         3.22 o                         
   2   3  19         34.82         49.35         4.62 o                         
   3   3  19        292.67        229.04        12.57 o                         
   4   3  19        110.43        121.47         9.46 o                         
   5   3  19         83.43         77.01         9.23 o                         
   6   3  19         14.10          5.37        12.18 o                         
  -5   4  19         31.40         48.43        13.83 o                         
  -4   4  19         69.14         72.15        10.93 o                         
  -3   4  19         39.12         42.39         8.18 o                         
  -2   4  19         85.05        101.84         9.41 o                         
  -1   4  19          9.32          6.71         4.30 o                         
   0   4  19        240.92        253.13        12.18 o                         
   1   4  19          1.79          3.01         3.81 o                         
   2   4  19         82.80         88.82        12.74 o                         
   3   4  19         17.02         18.67         7.78 o                         
   4   4  19         66.44         66.84        10.53 o                         
   5   4  19         25.77         43.05        11.89 o                         
  -5   5  19          1.32         14.98         9.89 o                         
  -4   5  19          8.43         10.39        10.54 o                         
  -3   5  19         94.77         76.33        11.74 o                         
  -2   5  19         28.65         38.65         6.57 o                         
  -1   5  19         16.64         19.09         5.96 o                         
   0   5  19         96.33        106.42         9.97 o                         
   1   5  19         21.05         18.75         6.31 o                         
   2   5  19         35.89         29.98         6.46 o                         
   3   5  19         65.86         54.57        11.87 o                         
   4   5  19         10.23         -3.71        10.33 o                         
   5   5  19          1.20        -12.08        12.08 o                         
  -4   6  19         13.80         19.39        11.51 o                         
  -3   6  19          5.20         15.79        10.43 o                         
  -2   6  19         66.11         88.45        13.23 o                         
  -1   6  19         45.88         37.38         9.12 o                         
   0   6  19          0.20          1.33         9.38 o                         
   1   6  19         41.77         43.49         9.78 o                         
   2   6  19         79.34        109.74        16.62 o                         
   3   6  19          5.61         26.61        11.97 o                         
   4   6  19         15.29         29.95        14.46 o                         
  -3   7  19          5.42         -2.23        18.48 o                         
  -2   7  19         35.74         12.56        10.34 o                         
  -1   7  19         36.68         29.10        11.11 o                         
   0   7  19         24.22         28.39        10.86 o                         
   1   7  19         38.16         39.24        21.19 o                         
   2   7  19         32.41         19.52        12.76 o                         
   3   7  19          5.62         12.76        17.55 o                         
  -2   8  19          9.20          4.95        11.08 o                         
  -1   8  19          3.82         16.97        11.88 o                         
   0   8  19          5.32          2.85        15.87 o                         
   1   8  19          4.97         11.24        12.49 o                         
   2   8  19         12.69          7.03        12.39 o                         
   0   0  20       1336.82       1411.76        32.35 o                         
   1   0  20          1.94         32.82         5.18 o                         
   2   0  20        971.41        964.01        13.20 o                         
   3   0  20         83.62        113.57         5.94 o                         
   4   0  20         36.74         39.15         4.40 o                         
   5   0  20        178.53        202.22         8.96 o                         
   6   0  20          2.70         -1.92        15.28 o                         
  -6   1  20         12.35         28.02        12.69 o                         
  -5   1  20         27.29         36.19         5.40 o                         
  -4   1  20        122.46        105.05         5.32 o                         
  -3   1  20        195.67        201.00         7.61 o                         
  -2   1  20          4.14          7.57         3.66 o                         
  -1   1  20         92.05         96.49         7.04 o                         
   0   1  20        428.30        385.86        10.92 o                         
   1   1  20         91.82        102.27         5.81 o                         
   2   1  20          2.77          6.69         2.72 o                         
   3   1  20        186.59        209.35         7.92 o                         
   4   1  20        104.36         75.63         5.95 o                         
   5   1  20         32.79         24.77         4.66 o                         
   6   1  20         10.28         11.65        11.62 o                         
  -6   2  20         11.00         12.62         9.85 o                         
  -5   2  20         30.44         30.54         6.99 o                         
  -4   2  20          7.10          5.14         4.43 o                         
  -3   2  20        147.36        132.36         8.48 o                         
  -2   2  20         51.46         62.86         4.55 o                         
  -1   2  20        577.98        559.37        13.20 o                         
   0   2  20        363.62        405.24        13.77 o                         
   1   2  20        663.27        650.78        10.89 o                         
   2   2  20         53.75         62.18         5.20 o                         
   3   2  20        153.35        148.88         6.59 o                         
   4   2  20         12.11         13.51         4.31 o                         
   5   2  20         24.30         18.90         6.52 o                         
   6   2  20         14.15          0.77        10.72 o                         
  -6   3  20         28.91         32.02        13.35 o                         
  -5   3  20         13.70          9.86         6.92 o                         
  -4   3  20        134.74        118.87        10.36 o                         
  -3   3  20        134.10        117.98         9.84 o                         
  -2   3  20        305.44        290.10        12.91 o                         
  -1   3  20         38.45         43.09         4.26 o                         
   0   3  20        303.79        331.20        11.78 o                         
   1   3  20         60.70         71.50         5.81 o                         
   2   3  20        305.77        280.11        12.68 o                         
   3   3  20        153.18        149.79         9.70 o                         
   4   3  20        136.87        129.13        10.59 o                         
   5   3  20         13.23         12.36         7.35 o                         
   6   3  20         25.93         55.84        15.10 o                         
  -5   4  20          2.78         12.63         9.77 o                         
  -4   4  20         69.83         75.61        10.90 o                         
  -3   4  20        210.59        240.47        15.40 o                         
  -2   4  20        356.22        336.40        15.08 o                         
  -1   4  20         71.24         86.03         6.95 o                         
   0   4  20        330.04        305.27        12.17 o                         
   1   4  20        116.14        124.26         7.41 o                         
   2   4  20        312.75        304.40        20.07 o                         
   3   4  20        201.41        193.15        14.12 o                         
   4   4  20         83.50         92.56        11.31 o                         
   5   4  20          1.95         22.01         9.23 o                         
  -5   5  20          3.86         -9.73        13.93 o                         
  -4   5  20         49.39         49.99        12.13 o                         
  -3   5  20         70.17         49.57        10.39 o                         
  -2   5  20        158.08        149.53        11.89 o                         
  -1   5  20         23.16         31.07         6.43 o                         
   0   5  20        169.38        204.71        13.65 o                         
   1   5  20         19.33         25.29         7.26 o                         
   2   5  20        124.52        122.41        14.11 o                         
   3   5  20         52.01         36.60        11.17 o                         
   4   5  20         37.86         30.42         9.78 o                         
   5   5  20          3.13         -0.27         9.18 o                         
  -4   6  20          9.09         19.71        10.89 o                         
  -3   6  20         29.21         16.55         9.56 o                         
  -2   6  20          2.49          5.04        16.89 o                         
  -1   6  20         31.93         32.87         8.20 o                         
   0   6  20         13.51         28.28         7.91 o                         
   1   6  20         35.76         55.43        13.93 o                         
   2   6  20          1.30          9.30        11.54 o                         
   3   6  20         20.77         11.98        10.43 o                         
   4   6  20         11.04          3.77        12.73 o                         
  -3   7  20          3.45        -13.26        14.92 o                         
  -2   7  20         42.02         31.40        17.47 o                         
  -1   7  20         13.34         14.68        10.46 o                         
   0   7  20         10.70         20.98        11.39 o                         
   1   7  20         17.82         19.13        11.80 o                         
   2   7  20         42.81         36.23        12.62 o                         
   3   7  20          5.11         11.85        10.83 o                         
  -1   8  20         42.53         21.57        12.52 o                         
   0   8  20         15.26         29.28        12.07 o                         
   1   8  20         43.41         35.09        15.26 o                         
   1   0  21       1495.28       1453.93        26.56 o                         
   2   0  21          1.29          7.10         3.17 o                         
   3   0  21        479.74        471.03        11.64 o                         
   4   0  21         30.77         14.44         4.10 o                         
   5   0  21         18.56         15.20         4.99 o                         
   6   0  21         18.93         16.42        12.09 o                         
  -6   1  21          2.06          5.55         8.81 o                         
  -5   1  21         17.61         30.70         7.05 o                         
  -4   1  21         37.72         42.54         4.01 o                         
  -3   1  21         75.79         92.88         5.70 o                         
  -2   1  21        370.97        379.53        11.05 o                         
  -1   1  21         31.15         23.98         4.36 o                         
   0   1  21         53.30         45.88         5.93 o                         
   1   1  21         40.62         32.42         4.03 o                         
   2   1  21        381.40        397.18         9.07 o                         
   3   1  21         96.23        110.61         6.16 o                         
   4   1  21         37.49         44.56         4.60 o                         
   5   1  21         18.90         15.21         5.57 o                         
   6   1  21          3.62         14.85        11.86 o                         
  -6   2  21          9.00          8.83        11.79 o                         
  -5   2  21         39.52         48.05         7.74 o                         
  -4   2  21         34.60         37.32         5.38 o                         
  -3   2  21         26.70         36.05         6.99 o                         
  -2   2  21        248.69        216.08         7.84 o                         
  -1   2  21        123.28        144.84         7.39 o                         
   0   2  21        663.07        647.89        17.66 o                         
   1   2  21        119.86        134.64         5.45 o                         
   2   2  21        232.14        211.36         8.53 o                         
   3   2  21         35.12         48.93         4.65 o                         
   4   2  21         31.01         36.67         5.49 o                         
   5   2  21         34.32         30.50         7.58 o                         
   6   2  21          8.22         14.17        16.50 o                         
  -6   3  21          9.04         54.30        15.62 o                         
  -5   3  21          7.24          9.75        13.89 o                         
  -4   3  21          5.63          2.90         6.53 o                         
  -3   3  21        131.15        143.40        10.77 o                         
  -2   3  21         24.00         44.67         6.90 o                         
  -1   3  21        137.67        141.54         6.55 o                         
   0   3  21         41.41         38.76         4.20 o                         
   1   3  21        168.53        165.97         8.67 o                         
   2   3  21         21.75         31.66         7.15 o                         
   3   3  21        156.67        172.99         8.55 o                         
   4   3  21          7.16         10.52         7.17 o                         
   5   3  21          8.38         22.23         7.47 o                         
   6   3  21          9.51         25.30        13.99 o                         
  -5   4  21         13.23         30.83         9.36 o                         
  -4   4  21          0.45         -7.72         8.82 o                         
  -3   4  21         94.40         92.22         9.48 o                         
  -2   4  21        274.30        310.05        14.78 o                         
  -1   4  21        441.13        446.57        14.99 o                         
   0   4  21        235.36        267.19        10.90 o                         
   1   4  21        499.29        503.04        13.69 o                         
   2   4  21        310.33        345.64        15.07 o                         
   3   4  21        115.05        115.07        12.67 o                         
   4   4  21          1.22          3.96         8.30 o                         
   5   4  21         10.61         10.92         8.32 o                         
  -5   5  21         11.34         29.70        12.65 o                         
  -4   5  21         56.48         49.49        16.78 o                         
  -3   5  21         91.93        105.35        13.82 o                         
  -2   5  21         32.77         29.04         7.72 o                         
  -1   5  21        114.74        135.36         9.82 o                         
   0   5  21        142.48        131.56        10.68 o                         
   1   5  21        100.49        116.38         8.71 o                         
   2   5  21         24.35         12.32         9.52 o                         
   3   5  21        108.48        158.70        17.49 o                         
   4   5  21         53.47         34.23        10.29 o                         
   5   5  21         11.97          4.09         8.98 o                         
  -4   6  21          0.48         -3.27        12.03 o                         
  -3   6  21         42.53         32.44        11.09 o                         
  -2   6  21        256.66        266.58        19.90 o                         
  -1   6  21         93.04         97.34        13.96 o                         
   0   6  21         19.29         -0.45         7.28 o                         
   1   6  21        101.42        105.70        14.47 o                         
   2   6  21        237.97        269.94        22.82 o                         
   3   6  21         39.33         62.46        14.27 o                         
   4   6  21          1.51          9.47        11.70 o                         
  -3   7  21         13.49          3.29        11.90 o                         
  -2   7  21          3.29          9.99        24.87 o                         
  -1   7  21         71.92        100.19        15.26 o                         
   0   7  21         14.64         -2.10        10.57 o                         
   1   7  21         70.99         90.59        14.79 o                         
   2   7  21          6.52          1.91        11.64 o                         
   3   7  21         13.01         29.73        15.97 o                         
  -1   8  21          8.19         18.63        12.98 o                         
   0   8  21          3.18          5.64        11.16 o                         
   1   8  21          7.76         15.38        11.83 o                         
   0   0  22        542.60        553.23        21.61 o                         
   1   0  22          3.71         27.92         5.85 o                         
   2   0  22        581.79        580.95        10.91 o                         
   3   0  22          0.81          9.45         3.82 o                         
   4   0  22        126.73        118.79         6.88 o                         
   5   0  22         10.02         22.51         5.42 o                         
   6   0  22          0.44          2.79        11.74 o                         
  -6   1  22          0.89         25.40         9.75 o                         
  -5   1  22          0.88         -2.03         8.31 o                         
  -4   1  22        145.57        151.38         6.30 o                         
  -3   1  22        148.67        176.65         7.33 o                         
  -2   1  22         93.29        101.50         6.26 o                         
  -1   1  22        322.66        328.94        11.16 o                         
   0   1  22          0.38          0.82         3.34 o                         
   1   1  22        337.41        366.82        10.54 o                         
   2   1  22         91.20         92.40         4.95 o                         
   3   1  22        157.24        181.47         7.73 o                         
   4   1  22        142.79        130.03         6.71 o                         
   5   1  22          2.78          9.65         6.33 o                         
   6   1  22          0.86          7.08        11.31 o                         
  -6   2  22          7.02         11.00        11.78 o                         
  -5   2  22          1.91          8.00         6.78 o                         
  -4   2  22         13.99         15.93         5.40 o                         
  -3   2  22         67.37         85.85         9.16 o                         
  -2   2  22         21.70         32.33         4.63 o                         
  -1   2  22        765.93        739.30        14.93 o                         
   0   2  22         45.87         64.53         5.85 o                         
   1   2  22        816.72        769.68        12.30 o                         
   2   2  22         37.24         51.24         5.11 o                         
   3   2  22         87.38        101.86         6.47 o                         
   4   2  22         13.90         12.18         5.74 o                         
   5   2  22          3.57          0.63         7.48 o                         
   6   2  22          5.62          8.03        10.99 o                         
  -5   3  22          2.17         12.81         7.43 o                         
  -4   3  22         44.35         50.02        11.39 o                         
  -3   3  22         28.06         42.10         7.29 o                         
  -2   3  22        318.70        321.95        13.61 o                         
  -1   3  22         34.33         24.44         3.67 o                         
   0   3  22        109.93        118.05         6.21 o                         
   1   3  22         40.43         29.84         5.12 o                         
   2   3  22        302.43        297.17        13.20 o                         
   3   3  22         22.15         32.05         4.99 o                         
   4   3  22         40.14         43.88         9.57 o                         
   5   3  22          2.08          0.03         7.04 o                         
  -5   4  22          3.62         -3.39         8.88 o                         
  -4   4  22         45.21         46.81        11.86 o                         
  -3   4  22          3.98          4.00         6.46 o                         
  -2   4  22        183.60        168.69        11.45 o                         
  -1   4  22        277.95        283.61        13.41 o                         
   0   4  22        448.81        443.61        13.99 o                         
   1   4  22        272.70        283.89        10.78 o                         
   2   4  22        145.79        133.04        10.25 o                         
   3   4  22          0.86         14.02         7.78 o                         
   4   4  22         31.50         55.42        10.59 o                         
   5   4  22          5.12         -3.56         8.50 o                         
  -5   5  22         12.21          9.57        15.12 o                         
  -4   5  22         17.30         23.52        11.15 o                         
  -3   5  22         84.36         89.46        13.12 o                         
  -2   5  22         81.83         74.41         9.23 o                         
  -1   5  22         10.66          9.96         6.95 o                         
   0   5  22          3.90         12.96         5.90 o                         
   1   5  22         16.95          9.34         5.36 o                         
   2   5  22         92.36        118.31        14.99 o                         
   3   5  22        102.72         78.63        13.73 o                         
   4   5  22         24.93         14.46         9.67 o                         
   5   5  22         11.37          3.83        10.36 o                         
  -4   6  22          0.44         10.89        11.45 o                         
  -3   6  22         43.00         46.25        12.07 o                         
  -2   6  22        105.15        107.56        14.37 o                         
  -1   6  22         16.90         15.13        10.30 o                         
   0   6  22        132.22        132.00        15.05 o                         
   1   6  22         16.35         18.44        11.18 o                         
   2   6  22        104.22        110.61        17.01 o                         
   3   6  22         49.47         29.34        10.77 o                         
   4   6  22          1.27          6.69         9.80 o                         
  -3   7  22         35.06         40.19        13.01 o                         
  -2   7  22         72.56         55.88        18.66 o                         
  -1   7  22         33.44         45.64        12.82 o                         
   0   7  22         11.57         22.98        11.43 o                         
   1   7  22         29.92         20.43        11.42 o                         
   2   7  22         69.08         64.22        29.20 o                         
   3   7  22         31.15         21.47        13.82 o                         
   0   8  22          0.28          4.94        11.74 o                         
   1   0  23       1190.73       1192.47        21.39 o                         
   2   0  23         13.43         21.98         3.94 o                         
   3   0  23        109.11        104.64         6.19 o                         
   4   0  23         98.45         91.94         6.03 o                         
   5   0  23          0.95          3.18         5.08 o                         
   6   0  23         25.76          4.67        11.64 o                         
  -6   1  23         10.06        -12.94        12.94 o                         
  -5   1  23          6.73          3.84         7.62 o                         
  -4   1  23         62.26         83.90         6.18 o                         
  -3   1  23         48.59         59.15         5.45 o                         
  -2   1  23        156.98        173.80         7.90 o                         
  -1   1  23          0.58          0.81         4.21 o                         
   0   1  23         14.12         13.65         3.57 o                         
   1   1  23          1.91          6.65         3.59 o                         
   2   1  23        173.64        177.01         6.36 o                         
   3   1  23         70.96         86.37         6.30 o                         
   4   1  23         63.66         75.10         6.57 o                         
   5   1  23          9.25         20.66         6.53 o                         
   6   1  23          7.48         -1.29        15.34 o                         
  -6   2  23          7.83        -12.45        12.45 o                         
  -5   2  23          1.93         15.03         7.52 o                         
  -4   2  23         16.06          5.68         6.05 o                         
  -3   2  23          1.56          4.85         2.40 o                         
  -2   2  23        268.44        248.30        10.36 o                         
  -1   2  23        175.60        211.11         9.75 o                         
   0   2  23        948.53        948.49        20.80 o                         
   1   2  23        174.46        175.78         9.41 o                         
   2   2  23        269.91        272.08        10.40 o                         
   3   2  23          3.05          8.04         4.29 o                         
   4   2  23         19.43         11.54         6.15 o                         
   5   2  23          2.36          1.19         7.24 o                         
   6   2  23          8.48         22.72        13.86 o                         
  -5   3  23          4.55         -0.15        11.31 o                         
  -4   3  23         13.41         18.08         8.56 o                         
  -3   3  23        167.45        168.61        14.46 o                         
  -2   3  23         55.19         43.93         4.69 o                         
  -1   3  23        244.84        242.73         8.52 o                         
   0   3  23          2.46          2.49         3.68 o                         
   1   3  23        266.49        261.17         9.31 o                         
   2   3  23         47.67         50.03         7.58 o                         
   3   3  23        178.46        199.61        10.66 o                         
   4   3  23         13.02          9.36         6.96 o                         
   5   3  23          7.35         12.21         7.92 o                         
  -5   4  23          7.27         14.14         9.39 o                         
  -4   4  23         14.17         34.51        15.65 o                         
  -3   4  23         14.94         11.38         6.76 o                         
  -2   4  23        139.30        162.87        11.66 o                         
  -1   4  23        272.38        246.46         9.92 o                         
   0   4  23        120.64        125.42         6.97 o                         
   1   4  23        238.91        239.33        10.68 o                         
   2   4  23        112.87        116.10        10.38 o                         
   3   4  23         13.47          6.03         5.37 o                         
   4   4  23         12.94          8.10         8.39 o                         
   5   4  23         11.29         11.25         9.32 o                         
  -4   5  23         15.06         15.65        10.54 o                         
  -3   5  23         35.17         32.20        10.87 o                         
  -2   5  23         14.55          7.87         6.56 o                         
  -1   5  23        127.03        127.23        11.04 o                         
   0   5  23         28.86         20.89         6.45 o                         
   1   5  23        139.64        121.61         9.08 o                         
   2   5  23          7.74         -3.40        10.12 o                         
   3   5  23         27.06         16.16         9.87 o                         
   4   5  23         12.04         -3.58         9.09 o                         
  -4   6  23         14.35          5.68        14.31 o                         
  -3   6  23          5.41         21.10        12.20 o                         
  -2   6  23        120.89        106.44        14.88 o                         
  -1   6  23          6.48         14.94         9.52 o                         
   0   6  23          4.99         -1.78        11.03 o                         
   1   6  23          3.55         -3.45         9.88 o                         
   2   6  23        133.61        131.03        18.42 o                         
   3   6  23          8.86         13.41        10.28 o                         
   4   6  23         12.49          9.49        10.40 o                         
  -2   7  23         20.87         19.84        14.53 o                         
  -1   7  23        122.75        113.38        15.43 o                         
   0   7  23          1.43          8.67        10.35 o                         
   1   7  23        122.66        105.88        16.03 o                         
   2   7  23         23.06         38.71        19.61 o                         
   0   0  24        506.10        487.44        21.23 o                         
   1   0  24          1.97         21.71         6.25 o                         
   2   0  24        771.69        745.65        14.82 o                         
   3   0  24         27.79         29.81         5.01 o                         
   4   0  24        146.39        138.24         7.78 o                         
   5   0  24         30.09         28.30         6.71 o                         
   6   0  24          5.93         13.56        15.34 o                         
  -6   1  24          1.23         17.45        16.72 o                         
  -5   1  24         10.24         20.98         9.75 o                         
  -4   1  24         47.98         60.23         5.79 o                         
  -3   1  24        266.90        291.82        10.62 o                         
  -2   1  24         78.71         78.38         6.66 o                         
  -1   1  24        229.16        248.84        12.24 o                         
   0   1  24        179.21        188.35         8.32 o                         
   1   1  24        211.14        201.47         9.83 o                         
   2   1  24         84.15         73.32         4.92 o                         
   3   1  24        284.84        316.44        10.35 o                         
   4   1  24         51.76         49.02         6.49 o                         
   5   1  24         10.09         26.65         7.67 o                         
   6   1  24          1.64          9.36        16.00 o                         
  -5   2  24         21.43          9.98         7.40 o                         
  -4   2  24          3.82         10.91         8.35 o                         
  -3   2  24        104.64         78.58         7.61 o                         
  -2   2  24         58.74         79.05         6.95 o                         
  -1   2  24        470.74        452.07        13.91 o                         
   0   2  24        364.53        399.36        12.41 o                         
   1   2  24        406.38        405.91        12.51 o                         
   2   2  24         65.31         87.70         6.60 o                         
   3   2  24         77.04         67.59         5.95 o                         
   4   2  24          4.31          9.41         6.85 o                         
   5   2  24         18.83         20.92         7.46 o                         
  -5   3  24          0.99          9.76         8.57 o                         
  -4   3  24         25.85         44.53         9.16 o                         
  -3   3  24         14.81         12.05         5.75 o                         
  -2   3  24         28.24         20.78         3.82 o                         
  -1   3  24        271.53        243.58         8.33 o                         
   0   3  24         34.86         28.96         7.19 o                         
   1   3  24        275.25        253.20         9.19 o                         
   2   3  24         15.55         18.80         5.25 o                         
   3   3  24         13.86          6.55         5.20 o                         
   4   3  24         18.55         16.56         8.31 o                         
   5   3  24          0.69          4.73         7.18 o                         
  -5   4  24         12.61         16.30         9.50 o                         
  -4   4  24         51.48         24.29        10.45 o                         
  -3   4  24         21.77          0.96         9.32 o                         
  -2   4  24         36.76         44.96         8.69 o                         
  -1   4  24        202.40        212.50         9.24 o                         
   0   4  24         24.00         32.30         4.74 o                         
   1   4  24        157.53        172.31         9.09 o                         
   2   4  24         64.10         61.86         6.94 o                         
   3   4  24         15.53         13.29         9.07 o                         
   4   4  24         64.18         54.24        10.90 o                         
   5   4  24         12.64          8.57         8.63 o                         
  -4   5  24         22.01         27.48        10.66 o                         
  -3   5  24         11.21          7.59        10.78 o                         
  -2   5  24         32.05         12.19        10.67 o                         
  -1   5  24        153.09        146.84        11.83 o                         
   0   5  24         28.18         42.47         5.82 o                         
   1   5  24        143.85        135.73        12.38 o                         
   2   5  24         29.37         15.86        10.32 o                         
   3   5  24         10.38         14.68         8.93 o                         
   4   5  24         16.76         11.56         9.29 o                         
  -3   6  24          6.12         -2.08        10.43 o                         
  -2   6  24         11.14          9.44         9.78 o                         
  -1   6  24         22.17         11.87        10.23 o                         
   0   6  24         22.09         32.66        17.59 o                         
   1   6  24         21.38         32.46        11.02 o                         
   2   6  24         14.49         40.64        11.88 o                         
   3   6  24          3.79          9.65         9.58 o                         
  -2   7  24          9.46         21.48        13.53 o                         
  -1   7  24         15.32         27.35        12.37 o                         
   0   7  24          3.22          2.88        10.78 o                         
   1   7  24         17.81          5.77        10.94 o                         
   2   7  24         11.22          5.59        12.28 o                         
   1   0  25        583.20        554.14        19.12 o                         
   2   0  25         33.21         32.59         5.00 o                         
   3   0  25          3.19          7.27         4.19 o                         
   4   0  25         30.02         13.07         5.22 o                         
   5   0  25          1.16          0.02         5.60 o                         
   6   0  25          0.89          9.98        12.53 o                         
  -5   1  25          2.57          8.02         6.83 o                         
  -4   1  25        120.45        130.02         7.56 o                         
  -3   1  25          2.51          4.50         5.08 o                         
  -2   1  25         71.03         63.58         6.45 o                         
  -1   1  25         70.31         64.39         7.49 o                         
   0   1  25        207.15        206.20         8.90 o                         
   1   1  25         39.60         38.54         7.20 o                         
   2   1  25        101.61         98.50         5.27 o                         
   3   1  25          0.74          7.79         4.24 o                         
   4   1  25        111.98        135.80         8.18 o                         
   5   1  25          4.12          0.58         6.14 o                         
  -5   2  25          4.92          4.45         7.25 o                         
  -4   2  25         29.77         20.58         7.35 o                         
  -3   2  25         31.83         20.64         3.87 o                         
  -2   2  25        282.73        276.93        11.51 o                         
  -1   2  25        126.59        139.01         8.68 o                         
   0   2  25        295.32        289.08        10.87 o                         
   1   2  25        109.41        120.93         7.83 o                         
   2   2  25        300.81        295.36        10.71 o                         
   3   2  25         29.40         20.41         4.44 o                         
   4   2  25         33.17         34.04         6.27 o                         
   5   2  25          4.84          0.52         6.24 o                         
  -5   3  25         11.70         11.31         9.34 o                         
  -4   3  25         32.57         32.07         8.74 o                         
  -3   3  25         29.48         38.20         9.78 o                         
  -2   3  25         50.74         31.33         4.84 o                         
  -1   3  25        166.94        167.03         8.17 o                         
   0   3  25        735.73        678.05        20.22 o                         
   1   3  25        142.35        138.07         7.01 o                         
   2   3  25         45.34         23.07         5.56 o                         
   3   3  25         21.09         29.02         7.74 o                         
   4   3  25         26.73         23.34         8.32 o                         
   5   3  25         14.85         10.73         7.22 o                         
  -5   4  25         15.70         12.42         9.44 o                         
  -4   4  25         20.05          5.87         9.76 o                         
  -3   4  25         23.72         24.94         9.18 o                         
  -2   4  25         12.14         26.22         6.62 o                         
  -1   4  25        175.13        190.85         9.74 o                         
   0   4  25         14.60         13.15         4.15 o                         
   1   4  25        172.60        185.19        10.20 o                         
   2   4  25         18.60         37.81         6.45 o                         
   3   4  25         27.61         37.03        11.34 o                         
   4   4  25         18.70         15.81        10.96 o                         
   5   4  25         13.45         10.48        10.15 o                         
  -4   5  25         10.51         11.18        10.02 o                         
  -3   5  25         53.31         40.52        10.57 o                         
  -2   5  25          9.59         -8.12         9.10 o                         
  -1   5  25         38.20         44.72        11.73 o                         
   0   5  25          1.26         -0.94         6.34 o                         
   1   5  25         28.96         39.57         8.55 o                         
   2   5  25         16.54         10.04         8.82 o                         
   3   5  25         61.14         62.14        12.20 o                         
   4   5  25         15.30         17.42         9.83 o                         
  -3   6  25         16.31         28.71        20.49 o                         
  -2   6  25         13.46         10.15        10.51 o                         
  -1   6  25         12.05         10.81        10.52 o                         
   0   6  25          4.08          8.68        11.16 o                         
   1   6  25         17.03          5.91         9.58 o                         
   2   6  25          9.80          6.84         9.81 o                         
   3   6  25         17.20          4.72        10.49 o                         
  -2   7  25          0.76        -12.59        12.59 o                         
  -1   7  25          1.16         12.30        10.67 o                         
   0   7  25          0.43         15.50        12.43 o                         
   1   7  25          1.91          7.76        10.58 o                         
   2   7  25          0.15        -14.77        14.77 o                         
   0   0  26         83.46         81.81        10.49 o                         
   1   0  26          4.39         13.44         6.76 o                         
   2   0  26        241.32        252.43        10.05 o                         
   3   0  26        107.97         92.57         6.97 o                         
   4   0  26         45.94         64.68         6.92 o                         
   5   0  26         26.37         16.66         5.73 o                         
  -5   1  26          7.79         12.18         7.14 o                         
  -4   1  26          6.28          8.18         4.48 o                         
  -3   1  26         97.77         84.94         7.31 o                         
  -2   1  26        107.72        102.45         7.22 o                         
  -1   1  26          9.79         12.74         5.93 o                         
   0   1  26       1047.00       1022.90        19.08 o                         
   1   1  26         16.21         14.54         5.93 o                         
   2   1  26        103.14         86.86         5.15 o                         
   3   1  26        116.32        117.06         7.16 o                         
   4   1  26         11.76         17.97         5.46 o                         
   5   1  26          6.96         24.73         9.62 o                         
  -5   2  26         11.86         36.44         8.84 o                         
  -4   2  26          5.57         -0.05         7.35 o                         
  -3   2  26         56.44         54.37         5.78 o                         
  -2   2  26         12.70         20.64         5.53 o                         
  -1   2  26        188.31        188.99        10.12 o                         
   0   2  26          3.60         16.12         6.53 o                         
   1   2  26        234.76        236.30        10.23 o                         
   2   2  26          8.83          9.87         4.47 o                         
   3   2  26         55.86         56.98         5.95 o                         
   4   2  26          3.85          1.95         6.40 o                         
   5   2  26          8.71         20.96         7.93 o                         
  -5   3  26          4.08         -6.96         8.33 o                         
  -4   3  26         26.89         28.63         9.39 o                         
  -3   3  26         67.23         41.12         9.75 o                         
  -2   3  26         22.21         18.62         4.73 o                         
  -1   3  26         40.78         38.68         6.41 o                         
   0   3  26        314.49        358.78        15.32 o                         
   1   3  26         70.74         86.09         5.61 o                         
   2   3  26         14.06          7.00         7.53 o                         
   3   3  26         86.10         61.73         8.23 o                         
   4   3  26         35.83         51.77         9.60 o                         
   5   3  26          4.08         -8.21         8.21 o                         
  -4   4  26         19.59         13.82        13.62 o                         
  -3   4  26          3.44          0.29         9.09 o                         
  -2   4  26         41.34         34.78        10.72 o                         
  -1   4  26        256.98        290.96        11.14 o                         
   0   4  26         20.52         15.18         5.83 o                         
   1   4  26        260.43        285.44        12.60 o                         
   2   4  26         26.94          5.55         7.12 o                         
   3   4  26          4.67         13.59         8.17 o                         
   4   4  26         17.71         11.45         8.71 o                         
  -4   5  26         15.38         19.92        13.11 o                         
  -3   5  26         27.94         16.80        11.14 o                         
  -2   5  26         17.58         48.62        13.12 o                         
  -1   5  26          3.06         14.87        14.26 o                         
   0   5  26          2.44          6.04         6.16 o                         
   1   5  26          7.16         -4.47         8.44 o                         
   2   5  26         22.87         16.44        10.36 o                         
   3   5  26         24.81         13.11         9.13 o                         
   4   5  26         14.79         34.53        10.85 o                         
  -3   6  26         10.46         16.42        12.39 o                         
  -2   6  26          2.21         12.45        10.75 o                         
  -1   6  26          1.47          4.26        10.10 o                         
   0   6  26          1.77         10.36         9.75 o                         
   1   6  26          1.82        -12.57        12.57 o                         
   2   6  26          1.56         -2.54         8.97 o                         
   3   6  26         11.10         10.36         9.71 o                         
  -1   7  26          4.48          7.17        12.36 o                         
   0   7  26         17.54          5.98        14.26 o                         
   1   7  26          3.49          0.13        15.42 o                         
   1   0  27          6.68          3.45         8.22 o                         
   2   0  27        115.83        123.37         7.52 o                         
   3   0  27         44.55         49.85         5.70 o                         
   4   0  27         11.82         14.63         5.39 o                         
   5   0  27          5.31          9.93         6.06 o                         
  -5   1  27          6.69         20.98         7.81 o                         
  -4   1  27         15.92         21.42         5.81 o                         
  -3   1  27         45.61         32.70         6.32 o                         
  -2   1  27          2.02          5.88         4.62 o                         
  -1   1  27        318.72        333.13        21.20 o                         
   0   1  27        140.42        154.50         7.75 o                         
   1   1  27        317.69        314.15        12.46 o                         
   2   1  27          9.77          9.50         4.07 o                         
   3   1  27         46.16         40.91         5.02 o                         
   4   1  27         17.73         21.24         5.90 o                         
   5   1  27          5.73         18.47        10.30 o                         
  -5   2  27          5.02          4.68         7.69 o                         
  -4   2  27          2.21          9.81         9.71 o                         
  -3   2  27         51.44         30.67         4.60 o                         
  -2   2  27        268.45        271.70        15.00 o                         
  -1   2  27         72.60         73.61         8.39 o                         
   0   2  27        957.84       1021.31        20.37 o                         
   1   2  27         86.74         94.84         7.25 o                         
   2   2  27        270.89        283.36        10.73 o                         
   3   2  27         43.01         34.13         5.56 o                         
   4   2  27          0.84         -4.24         4.99 o                         
   5   2  27          5.43          6.32         7.33 o                         
  -5   3  27          3.53          0.78         8.81 o                         
  -4   3  27          5.92          2.57         8.16 o                         
  -3   3  27         38.68         33.59         9.45 o                         
  -2   3  27         52.64         28.89         8.28 o                         
  -1   3  27         91.17         93.77        13.57 o                         
   0   3  27         70.64         76.08         8.38 o                         
   1   3  27        108.21         86.76         9.41 o                         
   2   3  27         38.51         27.65         6.48 o                         
   3   3  27         36.35         34.44         6.14 o                         
   4   3  27          6.41         -2.15         8.29 o                         
   5   3  27          3.29         12.55         9.40 o                         
  -4   4  27          3.29         -9.37         9.50 o                         
  -3   4  27         36.60         13.93        11.47 o                         
  -2   4  27         36.54         19.39         9.28 o                         
  -1   4  27         20.01         19.78         6.86 o                         
   0   4  27         15.52         10.53         5.69 o                         
   1   4  27          9.07         10.39         4.37 o                         
   2   4  27         28.18          7.59         6.61 o                         
   3   4  27         29.55         12.94         8.24 o                         
   4   4  27          3.64        -10.33        12.08 o                         
  -4   5  27          7.72          4.58        10.95 o                         
  -3   5  27         34.57         29.08        11.19 o                         
  -2   5  27         24.57        -14.20        14.20 o                         
  -1   5  27         13.10          8.77         9.75 o                         
   0   5  27         13.09         19.76         8.03 o                         
   1   5  27         11.67         14.07         7.88 o                         
   2   5  27         27.35         29.48         8.15 o                         
   3   5  27         33.12         22.43         8.88 o                         
   4   5  27          7.46          2.55        11.12 o                         
  -3   6  27         22.67         32.18        13.06 o                         
  -2   6  27         17.67         12.09        10.55 o                         
  -1   6  27         23.12         24.55        14.28 o                         
   0   6  27         16.09         36.64        11.87 o                         
   1   6  27         24.89         24.28        14.06 o                         
   2   6  27         16.55          3.42        10.25 o                         
   3   6  27         20.53         14.78        11.13 o                         
  -1   7  27          1.43         -1.35        11.11 o                         
   0   7  27          1.37          3.31        11.90 o                         
   1   7  27          1.43         12.30        12.29 o                         
   0   0  28        707.00        682.02        27.24 o                         
   1   0  28        198.22        176.44        13.50 o                         
   2   0  28          8.25         13.75         4.19 o                         
   3   0  28         24.56         16.93         7.41 o                         
   4   0  28          9.29          5.41         5.19 o                         
   5   0  28         30.35         15.64         6.36 o                         
  -5   1  28          3.57          2.69         8.87 o                         
  -4   1  28         18.99          8.53         5.93 o                         
  -3   1  28         99.06        110.43         8.33 o                         
  -2   1  28          7.91         18.21         5.01 o                         
  -1   1  28        202.73        215.49        17.54 o                         
   0   1  28         84.75         74.68         5.65 o                         
   1   1  28        196.53        205.25        10.37 o                         
   2   1  28         17.31         17.21         5.66 o                         
   3   1  28        106.45        108.19         6.96 o                         
   4   1  28         13.95          5.62         4.96 o                         
   5   1  28          2.73          5.59         6.83 o                         
  -5   2  28         10.10          9.48         8.84 o                         
  -4   2  28         27.95         13.74         7.90 o                         
  -3   2  28         97.41         99.40         9.52 o                         
  -2   2  28        248.59        257.59        12.44 o                         
  -1   2  28         86.99         90.39         8.57 o                         
   0   2  28        376.60        428.79        13.56 o                         
   1   2  28         64.89         71.29         7.66 o                         
   2   2  28        248.27        230.67         9.70 o                         
   3   2  28         76.67         80.33         7.65 o                         
   4   2  28         25.16          4.84         7.23 o                         
   5   2  28         10.29          9.32         8.52 o                         
  -5   3  28          6.82          4.57         9.13 o                         
  -4   3  28         11.37         18.53         8.17 o                         
  -3   3  28         22.30         35.40        10.40 o                         
  -2   3  28         10.50         14.42         5.26 o                         
  -1   3  28        141.15        127.97        10.69 o                         
   0   3  28          6.16          3.79         5.15 o                         
   1   3  28        155.02        154.35         9.83 o                         
   2   3  28          7.19         11.45         4.79 o                         
   3   3  28         30.69         20.38         7.40 o                         
   4   3  28          7.54          6.90         7.94 o                         
   5   3  28          7.16         11.53        10.34 o                         
  -4   4  28          8.60         22.75        11.37 o                         
  -3   4  28          6.27          6.72         9.63 o                         
  -2   4  28         55.42         47.25        12.48 o                         
  -1   4  28         12.58         18.84        11.46 o                         
   0   4  28          2.65          0.25         4.00 o                         
   1   4  28         11.36         16.95         5.51 o                         
   2   4  28         66.47         54.88        10.94 o                         
   3   4  28          6.72          6.12        11.72 o                         
   4   4  28          8.01          5.23         9.85 o                         
  -3   5  28         12.16         18.99        10.41 o                         
  -2   5  28         27.02         18.31        13.20 o                         
  -1   5  28          2.34         16.73        10.06 o                         
   0   5  28         39.54         12.10         7.74 o                         
   1   5  28          4.19        -10.37        10.37 o                         
   2   5  28         31.13         22.78        10.11 o                         
   3   5  28         10.97         24.38        11.49 o                         
  -2   6  28          2.41          7.67        11.01 o                         
  -1   6  28          4.60         16.45        11.16 o                         
   0   6  28          7.68         16.80        11.01 o                         
   1   6  28          3.10          1.20        11.54 o                         
   2   6  28          2.26         -4.06         8.84 o                         
   0   7  28         25.09         30.97        13.37 o                         
   1   0  29        588.35        593.88        22.75 o                         
   2   0  29          6.11         14.01         3.84 o                         
   3   0  29         24.40         23.97         5.89 o                         
   4   0  29         11.15         10.95         5.32 o                         
   5   0  29          4.41          2.15         8.47 o                         
  -5   1  29          0.80         -7.05         7.05 o                         
  -4   1  29         57.06         65.70         8.51 o                         
  -3   1  29        131.52        121.97         8.96 o                         
  -2   1  29        151.99        148.23         8.86 o                         
  -1   1  29         61.83         60.26         4.68 o                         
   0   1  29         73.38         80.88         9.38 o                         
   1   1  29         61.14         59.21         6.67 o                         
   2   1  29        136.78        125.48         8.77 o                         
   3   1  29        115.52         89.72         6.32 o                         
   4   1  29         52.57         60.08         8.59 o                         
   5   1  29          1.09          4.03         8.07 o                         
  -5   2  29         15.78         20.25         8.69 o                         
  -4   2  29          2.24         -5.60         7.14 o                         
  -3   2  29         29.10         18.63         7.74 o                         
  -2   2  29         12.23         17.86         6.09 o                         
  -1   2  29         30.29         31.85         7.44 o                         
   0   2  29          9.90         11.19         6.48 o                         
   1   2  29         25.96         26.69         6.32 o                         
   2   2  29         25.67         24.65         4.67 o                         
   3   2  29         31.93         25.63         6.11 o                         
   4   2  29          4.44         15.03         7.21 o                         
   5   2  29         14.13         22.37         8.36 o                         
  -4   3  29          2.57          9.15         8.00 o                         
  -3   3  29          4.25          0.83         8.86 o                         
  -2   3  29         46.63         36.05         9.46 o                         
  -1   3  29          9.16          1.15         6.41 o                         
   0   3  29        234.69        211.25        16.83 o                         
   1   3  29         11.95          9.35         5.40 o                         
   2   3  29         42.08         38.45         8.70 o                         
   3   3  29          1.84          1.03         5.72 o                         
   4   3  29          3.77         -5.64         7.61 o                         
  -4   4  29          5.57        -11.35        11.35 o                         
  -3   4  29         30.66         23.57        11.53 o                         
  -2   4  29          0.07         -1.82        11.36 o                         
  -1   4  29         12.41          5.85         9.94 o                         
   0   4  29         36.54         38.78         7.22 o                         
   1   4  29         12.90         23.31         8.81 o                         
   2   4  29          0.21          8.26         7.62 o                         
   3   4  29         30.43         27.86         8.18 o                         
   4   4  29          4.68         32.62        12.77 o                         
  -3   5  29         12.45          2.12        11.33 o                         
  -2   5  29         52.05         58.07        12.53 o                         
  -1   5  29         26.55         26.80        11.07 o                         
   0   5  29         13.85          8.47        10.18 o                         
   1   5  29         25.40         22.00         8.62 o                         
   2   5  29         53.25         33.92        10.67 o                         
   3   5  29          8.49         30.46        11.94 o                         
  -2   6  29          8.62         15.43        11.48 o                         
  -1   6  29          1.61        -13.34        13.34 o                         
   0   6  29          7.60         -5.55        11.29 o                         
   1   6  29          2.77          2.26        12.45 o                         
   2   6  29          9.13         18.26        12.42 o                         
   0   0  30          0.80         13.99        13.68 o                         
   1   0  30        250.84        245.46        15.70 o                         
   2   0  30          0.81          4.43         3.10 o                         
   3   0  30        176.86        164.23         9.75 o                         
   4   0  30          4.99         13.43         6.34 o                         
   5   0  30          0.74          6.27         7.38 o                         
  -5   1  30          9.70         18.91         8.88 o                         
  -4   1  30          2.60         11.47         7.50 o                         
  -3   1  30          6.94          4.86         5.61 o                         
  -2   1  30        232.58        203.55        10.17 o                         
  -1   1  30         76.56         77.43         6.44 o                         
   0   1  30        911.57        912.65        25.31 o                         
   1   1  30         95.80         94.52         7.61 o                         
   2   1  30        263.78        235.04        11.59 o                         
   3   1  30         13.38         13.37         9.16 o                         
   4   1  30          3.46          1.23         6.06 o                         
   5   1  30          7.97          4.15         7.89 o                         
  -4   2  30         10.02          6.06         7.88 o                         
  -3   2  30        118.35        127.07        10.72 o                         
  -2   2  30         39.85         50.85         7.19 o                         
  -1   2  30        254.64        261.52        13.51 o                         
   0   2  30         14.86         12.04         6.32 o                         
   1   2  30        269.85        281.07        12.81 o                         
   2   2  30         51.37         52.31         5.34 o                         
   3   2  30        118.94        109.73         9.76 o                         
   4   2  30         13.54         11.42         9.87 o                         
  -4   3  30         15.10          8.43         8.30 o                         
  -3   3  30         19.50         13.24        16.38 o                         
  -2   3  30         78.40         74.80        12.10 o                         
  -1   3  30          9.78         12.07         6.86 o                         
   0   3  30         54.89         40.21         6.41 o                         
   1   3  30          7.58         11.98         6.79 o                         
   2   3  30         79.98         85.74        12.79 o                         
   3   3  30         15.53         13.74         7.68 o                         
   4   3  30         15.22         20.42        10.52 o                         
  -4   4  30         10.60         20.20        10.99 o                         
  -3   4  30          2.67         12.71        10.07 o                         
  -2   4  30          6.79          2.12        12.35 o                         
  -1   4  30          3.18         11.10         9.60 o                         
   0   4  30          0.97          8.78         8.53 o                         
   1   4  30          2.73         -4.64         8.50 o                         
   2   4  30         11.62         19.03        10.39 o                         
   3   4  30          2.38         12.10        10.11 o                         
   4   4  30         11.38         17.66        10.74 o                         
  -3   5  30          4.91          5.31        11.39 o                         
  -2   5  30         23.16          6.18         9.94 o                         
  -1   5  30          4.27          1.08        10.31 o                         
   0   5  30         44.15         33.46         9.17 o                         
   1   5  30          4.07          7.80        10.39 o                         
   2   5  30         21.80          7.45        12.03 o                         
   3   5  30          3.29         -7.38        10.29 o                         
  -2   6  30          6.63          3.21        11.32 o                         
  -1   6  30          4.44        -13.73        16.77 o                         
   0   6  30         11.44         20.43        11.47 o                         
   1   6  30          3.46         10.85        11.81 o                         
   2   6  30          7.48         28.05        10.37 o                         
   1   0  31         17.21          6.44         8.00 o                         
   2   0  31         74.62         57.46         8.67 o                         
   3   0  31          1.87         -6.52         7.34 o                         
   4   0  31          7.02          4.39         7.20 o                         
   5   0  31          0.82          4.40         7.34 o                         
  -4   1  31         10.95         10.75         7.94 o                         
  -3   1  31         34.88         36.66         6.45 o                         
  -2   1  31         55.72         50.01         6.31 o                         
  -1   1  31        267.31        245.23        11.58 o                         
   0   1  31         93.61        106.02        11.80 o                         
   1   1  31        262.93        261.46        11.34 o                         
   2   1  31         57.14         58.95         9.08 o                         
   3   1  31         33.47         46.36         9.66 o                         
   4   1  31         14.35         16.52         6.20 o                         
  -4   2  31          2.91          8.54         7.96 o                         
  -3   2  31         69.28         69.38         8.95 o                         
  -2   2  31         84.25         96.96        10.54 o                         
  -1   2  31        120.42        131.02        10.70 o                         
   0   2  31          2.55          5.34         4.66 o                         
   1   2  31        113.80        115.31        11.35 o                         
   2   2  31         84.46        103.65        11.18 o                         
   3   2  31         79.12         71.48         7.51 o                         
   4   2  31          1.39         -3.56         9.69 o                         
  -4   3  31          4.42         11.20         8.32 o                         
  -3   3  31         10.94          8.38        11.54 o                         
  -2   3  31         11.22         23.40         9.36 o                         
  -1   3  31         98.18        101.27        10.24 o                         
   0   3  31         43.25         42.60         8.33 o                         
   1   3  31         93.48        104.52        12.78 o                         
   2   3  31         16.85         16.46         9.13 o                         
   3   3  31          9.06          5.69        10.47 o                         
   4   3  31          6.55         -5.20        12.45 o                         
  -3   4  31          4.59         18.37        10.45 o                         
  -2   4  31         40.71         39.93        16.11 o                         
  -1   4  31         13.88         30.50         7.78 o                         
   0   4  31         21.77         34.46         8.77 o                         
   1   4  31         14.48         23.23         9.44 o                         
   2   4  31         39.70         43.65        10.93 o                         
   3   4  31          5.98         -0.54        10.56 o                         
  -3   5  31          7.92         15.26        11.40 o                         
  -2   5  31          4.63         -2.53        10.96 o                         
  -1   5  31         14.63         26.19        11.31 o                         
   0   5  31          0.15         -2.97         9.62 o                         
   1   5  31         12.23          3.71         8.67 o                         
   2   5  31          4.57         -9.99         9.99 o                         
   3   5  31          6.32          4.75        10.64 o                         
  -1   6  31          1.08         -7.89        23.67 o                         
   0   6  31          2.43         41.56        13.92 o                         
   1   6  31          1.09        -11.47        11.47 o                         
   0   0  32        204.39        209.02        21.79 o                         
   1   0  32          1.86         -8.47         8.47 o                         
   2   0  32         14.25         14.93         7.78 o                         
   3   0  32          0.60          0.52         7.34 o                         
   4   0  32          3.86          0.22         7.95 o                         
  -4   1  32         20.49          9.97        12.43 o                         
  -3   1  32          9.36          0.51         8.86 o                         
  -2   1  32         22.54         35.33         7.00 o                         
  -1   1  32         73.05         78.58        11.28 o                         
   0   1  32          4.04         18.47         8.10 o                         
   1   1  32         66.35         64.26        10.34 o                         
   2   1  32         21.71         23.60         7.56 o                         
   3   1  32          5.91          6.53         7.40 o                         
   4   1  32         17.58          0.62        10.35 o                         
  -4   2  32         17.66          4.54        16.41 o                         
  -3   2  32         12.13         30.69         7.49 o                         
  -2   2  32         39.79         21.83         6.09 o                         
  -1   2  32         74.17         74.09        10.43 o                         
   0   2  32         58.03         51.05         9.30 o                         
   1   2  32         84.52         77.33        10.97 o                         
   2   2  32         33.50         16.02         9.03 o                         
   3   2  32         10.98         22.74        10.61 o                         
   4   2  32         15.72         27.54        10.42 o                         
  -4   3  32          0.88          1.55         9.82 o                         
  -3   3  32          2.86          2.92        10.67 o                         
  -2   3  32         26.75          7.54         9.81 o                         
  -1   3  32        202.74        209.74        14.07 o                         
   0   3  32         57.69         68.61        10.96 o                         
   1   3  32        187.50        175.14        15.73 o                         
   2   3  32         30.76         18.55         9.60 o                         
   3   3  32          6.04         12.31        10.54 o                         
   4   3  32          0.96         -9.45        13.14 o                         
  -3   4  32          6.12         14.31        10.67 o                         
  -2   4  32         82.54         93.00        17.86 o                         
  -1   4  32          7.52         13.35        15.80 o                         
   0   4  32         40.27         32.79        13.00 o                         
   1   4  32          6.99         -4.97        10.42 o                         
   2   4  32         75.45         70.47        13.03 o                         
   3   4  32          6.36         22.71        11.56 o                         
  -2   5  32          5.53         26.65        12.67 o                         
  -1   5  32          3.59         38.87        12.97 o                         
   0   5  32          0.84         -7.83        11.91 o                         
   1   5  32          3.74         14.82        11.22 o                         
   2   5  32          3.55         -8.55        10.53 o                         
  -1   6  32          2.26          0.91        16.53 o                         
   0   6  32          5.39         11.85        11.66 o                         
   1   6  32          2.19        -19.66        19.66 o                         
   1   0  33         13.40         13.21         8.29 o                         
   2   0  33          5.87         10.44         7.82 o                         
   3   0  33          0.19          1.33         7.04 o                         
   4   0  33          7.47         14.65         9.54 o                         
  -4   1  33         13.83         -1.36         8.72 o                         
  -3   1  33         10.31          9.25        10.58 o                         
  -2   1  33          8.53          9.17         7.67 o                         
  -1   1  33         51.96         54.85        10.27 o                         
   0   1  33          6.45         13.44         8.31 o                         
   1   1  33         73.49         83.44        11.59 o                         
   2   1  33          7.83          1.51         7.35 o                         
   3   1  33         13.77          9.15         9.21 o                         
   4   1  33         14.65         19.81         9.63 o                         
  -4   2  33          5.38         14.17        10.25 o                         
  -3   2  33         17.81         24.48        10.19 o                         
  -2   2  33         32.52         25.04         7.18 o                         
  -1   2  33          8.41         16.40         7.05 o                         
   0   2  33          0.41          1.97         7.78 o                         
   1   2  33         11.60         19.55         7.81 o                         
   2   2  33         33.12         16.01         8.43 o                         
   3   2  33         24.70         27.17         7.91 o                         
   4   2  33          6.52          7.44        10.00 o                         
  -3   3  33          5.36         -8.95        10.49 o                         
  -2   3  33         74.15         56.64        11.76 o                         
  -1   3  33         22.20         12.55         8.38 o                         
   0   3  33          2.68         -4.76         8.78 o                         
   1   3  33         22.68         24.89        10.26 o                         
   2   3  33         57.00         56.12        12.18 o                         
   3   3  33          5.08         23.48        10.48 o                         
  -3   4  33         13.52         13.86        14.64 o                         
  -2   4  33         57.01         29.63        11.38 o                         
  -1   4  33          3.70          7.83        10.06 o                         
   0   4  33         25.42         15.02         8.01 o                         
   1   4  33          4.01          7.48         8.76 o                         
   2   4  33         59.41         32.27        10.95 o                         
   3   4  33          9.01          0.39        10.49 o                         
  -2   5  33         15.72         28.96        12.21 o                         
  -1   5  33         41.39         49.29        13.74 o                         
   0   5  33         46.98         76.04        14.98 o                         
   1   5  33         42.49         23.09        14.47 o                         
   2   5  33         13.95         19.73        11.40 o                         
   0   0  34          0.41         11.91        11.71 o                         
   1   0  34          4.66         -8.22         8.22 o                         
   2   0  34          0.16         -3.03         7.57 o                         
   3   0  34          8.84          9.41         7.72 o                         
   4   0  34          0.57         -7.89         9.80 o                         
  -4   1  34          1.64          3.19         8.51 o                         
  -3   1  34          0.06         -8.65         9.56 o                         
  -2   1  34          9.70          5.44         7.08 o                         
  -1   1  34         80.45         92.93        12.36 o                         
   0   1  34         22.53         22.32        11.62 o                         
   1   1  34         77.64         53.52        10.37 o                         
   2   1  34         13.43          8.85         7.76 o                         
   3   1  34          0.50         -3.63         7.99 o                         
   4   1  34          2.26         10.96         9.92 o                         
  -4   2  34         10.05          5.29        16.33 o                         
  -3   2  34         12.59         27.18        10.71 o                         
  -2   2  34         22.09         17.50         9.75 o                         
  -1   2  34          3.69          1.63         7.48 o                         
   0   2  34        114.37         92.99        10.96 o                         
   1   2  34          3.14          1.74         8.27 o                         
   2   2  34         17.61          9.15         8.34 o                         
   3   2  34         12.88         12.40         7.60 o                         
   4   2  34         13.08         -0.90         9.94 o                         
  -3   3  34          5.86        -10.41        10.41 o                         
  -2   3  34         10.94          6.46        10.21 o                         
  -1   3  34         10.76          7.52         8.92 o                         
   0   3  34          1.05         -8.72        13.96 o                         
   1   3  34         10.17          8.70         8.89 o                         
   2   3  34          9.81          4.48         9.78 o                         
   3   3  34          3.45          2.80        10.25 o                         
  -3   4  34         15.51          1.46        11.36 o                         
  -2   4  34          3.96         -4.66        10.82 o                         
  -1   4  34          4.56         -7.85        10.61 o                         
   0   4  34          0.02         10.73        14.34 o                         
   1   4  34          3.83         -5.16         9.51 o                         
   2   4  34          4.65         12.65        10.39 o                         
   3   4  34         13.96          8.69        15.05 o                         
  -1   5  34          5.54          1.44        16.75 o                         
   0   5  34         22.01         36.32        12.41 o                         
   1   5  34          5.93          1.70         9.21 o                         
   1   0  35         18.28         29.22         9.46 o                         
   2   0  35         24.49         30.82         8.47 o                         
   3   0  35          0.07          3.85         9.96 o                         
   4   0  35         10.49         15.88        10.11 o                         
  -4   1  35          0.77         -9.25         9.25 o                         
  -3   1  35          1.35         17.05         9.94 o                         
  -2   1  35          3.18          7.16         7.22 o                         
  -1   1  35         68.33         69.37        11.08 o                         
   0   1  35          9.75         -7.63         8.69 o                         
   1   1  35         75.17        107.45        13.12 o                         
   2   1  35          6.55          1.00         7.93 o                         
   3   1  35          1.23          9.20         8.57 o                         
   4   1  35          0.41         -7.07        11.04 o                         
  -3   2  35          9.96          1.20         9.61 o                         
  -2   2  35          2.26          6.45         8.92 o                         
  -1   2  35          9.26         14.17         7.82 o                         
   0   2  35         26.13          5.67         8.08 o                         
   1   2  35         12.33          1.29         8.41 o                         
   2   2  35          4.12          9.41         8.50 o                         
   3   2  35         12.26          9.38         9.05 o                         
  -3   3  35         24.64         -0.92        10.34 o                         
  -2   3  35         31.95         37.13        13.71 o                         
  -1   3  35         26.54         39.65        11.59 o                         
   0   3  35         42.47         50.52        11.34 o                         
   1   3  35         27.27         15.69         9.24 o                         
   2   3  35         35.57         38.12        10.26 o                         
   3   3  35         22.50         24.92        11.21 o                         
  -2   4  35          9.46         14.36        11.20 o                         
  -1   4  35          7.63         -2.54        10.38 o                         
   0   4  35          0.22         -8.57         8.57 o                         
   1   4  35          6.10         -1.95         9.75 o                         
   2   4  35          9.83          0.13        11.54 o                         
  -1   5  35          2.55          0.06        11.04 o                         
   0   5  35          0.09         11.74        13.06 o                         
   1   5  35          3.19         -7.56         9.17 o                         
   0   0  36         46.28         44.93        14.01 o                         
   1   0  36         13.15         19.63        12.66 o                         
   2   0  36         19.00         21.81        13.21 o                         
   3   0  36          7.51          1.80        10.58 o                         
  -3   1  36          0.34          6.19         9.58 o                         
  -2   1  36          9.85         14.51         7.47 o                         
  -1   1  36         68.43         74.86        11.29 o                         
   0   1  36         91.23        105.93        13.02 o                         
   1   1  36         63.96         63.95        11.34 o                         
   2   1  36         10.55         16.42         8.77 o                         
   3   1  36          0.01          8.58         8.10 o                         
  -3   2  36         11.68          2.81         9.14 o                         
  -2   2  36          1.56         -5.06         9.19 o                         
  -1   2  36          0.69         14.91         8.58 o                         
   0   2  36          7.96         -1.15         7.97 o                         
   1   2  36          1.42          9.08         9.27 o                         
   2   2  36          0.46         -5.95         8.68 o                         
   3   2  36         13.24          0.98        11.33 o                         
  -3   3  36          7.94         15.44        10.98 o                         
  -2   3  36          8.98          8.34        11.05 o                         
  -1   3  36         28.31         54.03        13.03 o                         
   0   3  36          2.66          2.36         9.85 o                         
   1   3  36         24.49         10.93         9.60 o                         
   2   3  36         11.04         -0.26        10.12 o                         
   3   3  36          5.42        -10.10        10.79 o                         
  -2   4  36         27.73         25.00        12.13 o                         
  -1   4  36         14.84         13.11        10.14 o                         
   0   4  36          0.16         -7.63        10.57 o                         
   1   4  36         14.24         26.07        10.97 o                         
   2   4  36         26.07         13.48        11.16 o                         
   1   0  37          2.55          6.91         8.85 o                         
   2   0  37         34.22         39.95         9.55 o                         
   3   0  37          9.87         13.52        10.38 o                         
  -3   1  37          0.31         17.11        15.19 o                         
  -2   1  37          9.52         22.67        10.66 o                         
  -1   1  37          3.33         16.82         8.87 o                         
   0   1  37         31.62         30.78        10.74 o                         
   1   1  37          3.61         15.70         9.50 o                         
   2   1  37         12.04         22.19         8.75 o                         
   3   1  37          0.33          0.61         7.65 o                         
  -3   2  37          9.53         -9.84         9.84 o                         
  -2   2  37          4.64          3.46         9.76 o                         
  -1   2  37          0.94          6.10         9.61 o                         
   0   2  37         16.66         -3.23        12.57 o                         
   1   2  37          0.98        -11.24        11.24 o                         
   2   2  37          6.81          9.62        10.79 o                         
   3   2  37          7.43         14.73        10.43 o                         
  -2   3  37         18.27         36.12        12.78 o                         
  -1   3  37          1.40          4.76        12.28 o                         
   0   3  37         28.07         39.64        10.56 o                         
   1   3  37          1.24         18.16         9.65 o                         
   2   3  37         19.84         36.60        12.41 o                         
  -1   4  37          2.82         -6.75        10.69 o                         
   0   4  37          0.49         -9.68        11.98 o                         
   1   4  37          3.46         -0.41        10.35 o                         
   0   0  38         54.23         41.62        14.64 o                         
   1   0  38          0.10          4.78         8.82 o                         
   2   0  38         24.59         17.50        12.32 o                         
   3   0  38          0.46        -14.21        15.47 o                         
  -3   1  38          1.97         19.43         9.64 o                         
  -2   1  38         11.18         22.06        10.68 o                         
  -1   1  38          7.94         15.29        11.83 o                         
   0   1  38         11.34         -1.83        12.01 o                         
   1   1  38          7.74         14.72        11.11 o                         
   2   1  38          8.69         11.48         9.15 o                         
   3   1  38          3.08         14.61        10.16 o                         
  -2   2  38         17.61          4.18         9.26 o                         
  -1   2  38          4.31          7.01         7.80 o                         
   0   2  38          3.59         -5.28         8.35 o                         
   1   2  38          7.44          5.48         9.28 o                         
   2   2  38         15.69         25.40         9.82 o                         
  -2   3  38          4.38         10.55        15.16 o                         
  -1   3  38          1.57         -6.95        11.04 o                         
   0   3  38          0.21          7.72         9.27 o                         
   1   3  38          0.87          3.48        11.30 o                         
   2   3  38          4.39         -6.98        11.30 o                         
   0   4  38          2.37          2.14        11.13 o                         
   1   0  39         27.94         25.57        14.87 o                         
   2   0  39         16.80          5.42         8.77 o                         
  -2   1  39          8.67          5.36        10.80 o                         
  -1   1  39          8.52          8.89         9.63 o                         
   0   1  39         23.46         13.48         9.71 o                         
   1   1  39          6.90         -0.63         9.85 o                         
   2   1  39          9.25          1.11        12.71 o                         
  -2   2  39          2.28         10.28        10.16 o                         
  -1   2  39          2.77         11.56         9.84 o                         
   0   2  39          1.42         -5.88         9.80 o                         
   1   2  39          1.36          8.84         9.49 o                         
   2   2  39          1.00         -2.80         8.37 o                         
  -1   3  39          9.35         20.70        13.39 o                         
   0   3  39          0.71         10.39        11.56 o                         
   1   3  39         10.10         -1.95        10.45 o                         
   0   0  40          9.86         -2.00        14.25 o                         
   1   0  40          1.64         -7.15         9.28 o                         
   2   0  40          0.71         15.86        10.67 o                         
  -2   1  40         13.53         10.60        12.67 o                         
  -1   1  40          6.89          3.78        11.53 o                         
   0   1  40          5.09         20.09        10.79 o                         
   1   1  40          8.98         -2.13         9.86 o                         
   2   1  40         12.29          3.52         9.37 o                         
  -1   2  40          1.97         10.16         9.98 o                         
   0   2  40          0.78          2.62        10.06 o                         
   1   2  40          2.97          8.78         9.25 o                         
   1   0  41         23.20         -8.65        10.63 o                         
  -1   1  41          0.05         -5.58        10.03 o                         
   0   1  41          8.26        -13.42        13.42 o                         
   1   1  41          0.02        -16.24        16.24 o                         
   0   2  41          0.29         15.37        10.10 o                         
                                                                                
