# Supplementary material for: Crystal structures of ten enanti­opure Schiff bases bearing a naphthyl group
Source: Acta Crystallogr E Crystallogr Commun. 2016 Mar 31;72(Pt 4):583–9. doi: 10.1107/S2056989016004692 (PMC4910349; doi:10.1107/S2056989016004692)
Supplement: Supplementary file 8 [file e-72-00583-7sup8.hkl]

data_7                                                                          
_shelx_title ' IMXXII-C_Mo in P2(1)'                                            
_shelx_refln_list_code          4                                               
_shelx_F_calc_maximum       94.43                                               
_exptl_crystal_F_000       328.00                                               
_reflns_d_resolution_high  0.7999                                               
                                                                                
loop_                                                                           
 _space_group_symop_operation_xyz                                               
 'x, y, z'                                                                      
 '-x, y+1/2, -z'                                                                
                                                                                
_cell_length_a     7.8555                                                       
_cell_length_b     7.8724                                                       
_cell_length_c    14.0494                                                       
_cell_angle_alpha  90.000                                                       
_cell_angle_beta   99.859                                                       
_cell_angle_gamma  90.000                                                       
                                                                                
_shelx_F_squared_multiplier     1.000                                           
                                                                                
loop_                                                                           
 _refln_index_h                                                                 
 _refln_index_k                                                                 
 _refln_index_l                                                                 
 _refln_F_squared_calc                                                          
 _refln_F_squared_meas                                                          
 _refln_F_squared_sigma                                                         
 _refln_observed_status                                                         
   1  -9   0          4.17          7.51         4.22 o                         
   2  -9   0          2.15          3.09         2.99 o                         
   3  -9   0          0.16         -0.94         1.81 o                         
   0  -8   0         67.78         72.46         9.26 o                         
   1  -8   0         18.73         21.97         4.27 o                         
   2  -8   0         14.21          9.27         3.18 o                         
   3  -8   0          3.76          3.30         1.86 o                         
   4  -8   0         20.73         14.79         3.18 o                         
   5  -8   0          2.13          5.59         2.60 o                         
   1  -7   0         22.80         22.86         3.89 o                         
   2  -7   0         76.11         83.09         5.79 o                         
   3  -7   0          4.19          2.52         2.08 o                         
   4  -7   0         34.79         38.64         4.40 o                         
   5  -7   0          3.60          1.06         1.86 o                         
   6  -7   0          0.56          1.07         2.82 o                         
   0  -6   0        265.87        288.68        11.40 o                         
   1  -6   0         38.52         38.51         4.54 o                         
   2  -6   0         66.47         69.89         4.07 o                         
   3  -6   0          5.65          6.47         1.40 o                         
   4  -6   0         56.66         58.68         3.72 o                         
   5  -6   0          5.16          3.29         1.45 o                         
   6  -6   0          4.38          4.53         1.89 o                         
   7  -6   0          6.97          7.70         2.02 o                         
   1  -5   0        110.12        107.88         4.29 o                         
   2  -5   0         35.92         35.83         2.46 o                         
   3  -5   0          0.16         -0.72         0.97 o                         
   4  -5   0          7.94          8.53         1.59 o                         
   5  -5   0         12.05         11.59         1.99 o                         
   6  -5   0         15.62         20.93         3.36 o                         
   7  -5   0          0.92          1.23         1.80 o                         
   8  -5   0          1.36          3.95         2.73 o                         
   0  -4   0        537.34        539.97        16.21 o                         
   1  -4   0        180.04        192.79         4.17 o                         
   2  -4   0         12.10         14.14         1.51 o                         
   3  -4   0          9.42         10.56         1.60 o                         
   4  -4   0          6.36          7.23         1.38 o                         
   5  -4   0         19.25         20.65         3.24 o                         
   6  -4   0         34.67         36.66         3.11 o                         
   7  -4   0          5.72          6.75         2.00 o                         
   8  -4   0          3.44          1.08         5.66 o                         
   1  -3   0        380.45        364.67         7.98 o                         
   2  -3   0         63.34         64.45         2.91 o                         
   3  -3   0        130.65        145.66         4.54 o                         
   4  -3   0         72.22         61.71         5.63 o                         
   5  -3   0          4.82          5.19         1.37 o                         
   6  -3   0         74.46         73.23         3.23 o                         
   7  -3   0          3.27          0.76         1.25 o                         
   8  -3   0          2.26          1.26         2.01 o                         
   9  -3   0          0.73          2.42         3.66 o                         
   0  -2   0       8917.66       8232.66        32.04 o                         
   1  -2   0       1250.71       1163.44        12.80 o                         
   2  -2   0         81.49         80.81         2.76 o                         
   3  -2   0        195.18        206.52         5.68 o                         
   4  -2   0         25.54         27.62         2.46 o                         
   5  -2   0         14.81         11.71         1.93 o                         
   6  -2   0         37.69         38.30         3.41 o                         
   7  -2   0         42.89         45.83         5.43 o                         
   8  -2   0          1.05          6.07         2.52 o                         
   9  -2   0          0.45          8.94         4.31 o                         
   1  -1   0       1383.38       1240.55        11.00 o                         
   2  -1   0         33.91         33.48         1.87 o                         
   3  -1   0         59.99         58.84         2.33 o                         
   4  -1   0         14.54         18.15         1.61 o                         
   5  -1   0         39.27         41.91         2.53 o                         
   6  -1   0        257.03        269.57         6.85 o                         
   7  -1   0        124.15        132.25         9.14 o                         
   8  -1   0         10.51         14.65         2.80 o                         
   9  -1   0          0.51         -0.85         3.01 o                         
   2   0   0        846.14        761.97        10.08 o                         
   3   0   0         35.85         32.22         1.85 o                         
   4   0   0         54.25         54.08         3.22 o                         
   5   0   0          2.81          2.95         1.05 o                         
   6   0   0        179.62        195.85         6.27 o                         
   7   0   0        145.68        153.36         6.53 o                         
   8   0   0          0.30          1.37         1.38 o                         
   9   0   0          0.00         -2.06         2.97 o                         
   1   1   0       1383.61       1245.82        13.57 o                         
   2   1   0         33.94         33.84         1.99 o                         
   3   1   0         59.99         58.66         2.56 o                         
   4   1   0         14.54         16.76         1.55 o                         
   5   1   0         39.26         38.87         2.53 o                         
   6   1   0        257.09        263.51         6.96 o                         
   7   1   0        124.16        118.31        10.25 o                         
   8   1   0         10.52         12.59         2.24 o                         
   9   1   0          0.51          0.62         2.48 o                         
   0   2   0       8917.17       8262.89        30.63 o                         
   1   2   0       1250.83       1180.25        15.49 o                         
   2   2   0         81.51         78.45         3.39 o                         
   3   2   0        195.07        198.10         6.11 o                         
   4   2   0         25.57         29.53         2.18 o                         
   5   2   0         14.82         14.16         1.76 o                         
   6   2   0         37.67         32.45         2.45 o                         
   7   2   0         42.87         36.46         3.18 o                         
   8   2   0          1.05          1.07         1.99 o                         
   1   3   0        380.61        368.66         5.34 o                         
   2   3   0         63.30         60.24         2.73 o                         
   3   3   0        130.70        143.86         5.89 o                         
   4   3   0         72.24         78.42         2.85 o                         
   5   3   0          4.82          4.84         1.15 o                         
   6   3   0         74.47         68.64         4.35 o                         
   7   3   0          3.27          2.30         1.10 o                         
   0   4   0        537.56        554.80        10.02 o                         
   1   4   0        180.01        187.99         3.48 o                         
   2   4   0         12.11         10.11         0.93 o                         
   3   4   0          9.43          9.59         1.16 o                         
   4   4   0          6.37          5.62         0.91 o                         
   5   4   0         19.25         16.44         1.94 o                         
   6   4   0         34.66         25.98         2.87 o                         
   1   5   0        110.17        116.06         3.07 o                         
   2   5   0         35.91         35.67         1.55 o                         
   3   5   0          0.16         -0.86         0.86 o                         
   4   5   0          7.95          6.22         1.22 o                         
   5   5   0         12.05          9.41         1.33 o                         
   0   6   0        265.95        290.69        10.54 o                         
   1   6   0         38.52         39.14         2.13 o                         
   2   6   0         66.47         69.21         3.79 o                         
   3   6   0          5.64          5.71         1.42 o                         
   4   6   0         56.69         55.57         3.41 o                         
   5   6   0          5.16          5.16         3.13 o                         
   1   7   0         22.81         22.90         2.33 o                         
   2   7   0         76.08         81.22         3.69 o                         
   3   7   0          4.19          3.51         1.05 o                         
   4   7   0         34.79         33.39         4.84 o                         
   5   7   0          3.60          7.18         3.60 o                         
   0   8   0         67.78         71.13         6.14 o                         
   1   8   0         18.72         18.45         2.66 o                         
   2   8   0         14.20         16.11         3.64 o                         
   3   8   0          3.76          0.83         2.18 o                         
   4   8   0         20.74         21.38         4.43 o                         
   5   8   0          2.13          0.90         3.97 o                         
   1   9   0          4.18          0.63         1.98 o                         
   2   9   0          2.15          2.81         2.73 o                         
   3   9   0          0.16          2.54         4.32 o                         
  -3  -9   1          0.96         -2.31         3.19 o                         
  -2  -9   1          4.00          6.50         3.74 o                         
  -1  -9   1          1.82          2.88         3.14 o                         
   0  -9   1          0.95         -0.49         2.59 o                         
   1  -9   1          3.76          6.24         3.08 o                         
   2  -9   1          1.64          1.48         2.71 o                         
   3  -9   1          1.27          1.02         2.04 o                         
  -5  -8   1          4.93          2.65         1.83 o                         
  -4  -8   1         10.92         11.48         2.89 o                         
  -3  -8   1          0.24          1.46         1.90 o                         
  -2  -8   1          5.58          3.46         3.74 o                         
  -1  -8   1          1.41          5.48         3.41 o                         
   0  -8   1         12.71         10.05         2.98 o                         
   1  -8   1         17.46         15.45         4.45 o                         
   2  -8   1         23.80         32.25         6.28 o                         
   3  -8   1          0.44          2.88         1.78 o                         
   4  -8   1          0.32          0.05         1.95 o                         
   5  -8   1          5.49          5.26         2.23 o                         
  -6  -7   1          5.12          7.73         2.18 o                         
  -5  -7   1         30.83         31.30         3.67 o                         
  -4  -7   1         10.72         11.46         2.44 o                         
  -3  -7   1         18.62         22.69         2.99 o                         
  -2  -7   1         35.11         33.21         6.12 o                         
  -1  -7   1         12.29         11.77         2.93 o                         
   0  -7   1         16.02         14.85         2.50 o                         
   1  -7   1         14.30         14.01         3.72 o                         
   2  -7   1         94.41        114.41        10.44 o                         
   3  -7   1          4.30          3.05         1.75 o                         
   4  -7   1         21.14         22.92         3.52 o                         
   5  -7   1          8.24          9.09         2.39 o                         
   6  -7   1          1.17          2.46         3.14 o                         
  -7  -6   1          2.53          2.02         1.86 o                         
  -6  -6   1         14.55         14.60         2.69 o                         
  -5  -6   1         66.85         59.83         4.50 o                         
  -4  -6   1          7.31          6.47         1.71 o                         
  -3  -6   1         31.59         31.56         2.69 o                         
  -2  -6   1          9.85         10.50         1.68 o                         
  -1  -6   1         39.16         38.34         3.29 o                         
   0  -6   1         75.86         84.23         4.98 o                         
   1  -6   1         22.01         22.39         2.26 o                         
   2  -6   1         29.68         27.74         3.25 o                         
   3  -6   1         13.28         17.74         2.19 o                         
   4  -6   1         48.99         57.01         3.94 o                         
   5  -6   1         27.34         30.01         3.91 o                         
   6  -6   1          4.13          7.01         2.52 o                         
   7  -6   1          6.31          9.24         2.78 o                         
  -8  -5   1          4.17          3.94         2.35 o                         
  -7  -5   1          5.88          8.91         2.08 o                         
  -6  -5   1         25.24         28.18         3.70 o                         
  -5  -5   1         52.65         55.55         3.57 o                         
  -4  -5   1          7.61          7.46         1.55 o                         
  -3  -5   1          0.45         -1.07         1.07 o                         
  -2  -5   1         17.92         18.32         1.88 o                         
  -1  -5   1        163.52        165.76         5.64 o                         
   0  -5   1        136.23        135.82         6.56 o                         
   1  -5   1        102.07        104.85         4.15 o                         
   2  -5   1        154.49        164.24         5.46 o                         
   3  -5   1         12.13         11.90         1.65 o                         
   4  -5   1         40.24         45.18         3.28 o                         
   5  -5   1          1.83          2.97         1.40 o                         
   6  -5   1         16.33         16.03         2.98 o                         
   7  -5   1         16.87         13.72         2.91 o                         
   8  -5   1          0.72          3.87         3.83 o                         
  -8  -4   1          0.71          1.76         2.02 o                         
  -7  -4   1         15.39         14.07         2.51 o                         
  -6  -4   1        111.82        109.45         5.95 o                         
  -5  -4   1        142.15        141.80         5.59 o                         
  -4  -4   1         11.36         12.93         1.69 o                         
  -3  -4   1         15.83         14.97         1.67 o                         
  -2  -4   1        151.32        146.35         4.39 o                         
  -1  -4   1         29.35         25.33         1.87 o                         
   0  -4   1         63.77         62.42         2.76 o                         
   1  -4   1       1248.02       1289.27        13.96 o                         
   2  -4   1        378.85        394.50         7.68 o                         
   3  -4   1         25.80         31.20         2.88 o                         
   4  -4   1         16.28         15.64         1.86 o                         
   5  -4   1         13.65         12.76         1.87 o                         
   6  -4   1          9.71          9.01         1.76 o                         
   7  -4   1          9.57          9.10         2.24 o                         
   8  -4   1         15.37         22.57         4.34 o                         
  -9  -3   1          0.99          0.38         2.33 o                         
  -8  -3   1          1.87         -0.69         2.80 o                         
  -7  -3   1          5.42          4.18         1.59 o                         
  -6  -3   1         46.37         45.20         2.60 o                         
  -5  -3   1         48.63         45.37         2.46 o                         
  -4  -3   1         80.72         82.93         3.69 o                         
  -3  -3   1        242.72        260.91         6.06 o                         
  -2  -3   1          0.09          0.07         0.75 o                         
  -1  -3   1        323.69        322.60         5.45 o                         
   0  -3   1        186.90        190.57         4.02 o                         
   1  -3   1        207.15        207.80         4.62 o                         
   2  -3   1        685.28        695.99         8.94 o                         
   3  -3   1         53.77         50.99         2.74 o                         
   4  -3   1         40.48         43.18         3.22 o                         
   5  -3   1          1.53          1.54         0.98 o                         
   6  -3   1         57.97         58.65         3.16 o                         
   7  -3   1          3.37          3.73         1.18 o                         
   8  -3   1          6.18          4.02         1.57 o                         
   9  -3   1          6.87          5.62         3.73 o                         
  -9  -2   1          1.01         -0.58         3.06 o                         
  -8  -2   1          0.38          0.95         1.94 o                         
  -7  -2   1         14.56         13.41         2.41 o                         
  -6  -2   1        120.43        119.80         7.09 o                         
  -5  -2   1        233.25        248.24         8.10 o                         
  -4  -2   1         70.19         74.09         3.14 o                         
  -3  -2   1        105.01        113.37         2.88 o                         
  -2  -2   1        231.84        209.79         3.44 o                         
  -1  -2   1         35.42         33.45         1.75 o                         
   0  -2   1        804.93        795.88         6.55 o                         
   1  -2   1       4675.66       4430.16        22.24 o                         
   2  -2   1        308.66        292.12         8.56 o                         
   3  -2   1        396.38        432.43         7.95 o                         
   4  -2   1         15.47         15.48         1.96 o                         
   5  -2   1         26.25         26.87         2.68 o                         
   6  -2   1         43.98         46.15         3.67 o                         
   7  -2   1         13.41         13.45         2.89 o                         
   8  -2   1         13.50         15.86         3.19 o                         
   9  -2   1          0.54         -1.59         3.02 o                         
  -9  -1   1          0.65         -3.22         3.22 o                         
  -8  -1   1          1.84         -0.26         1.97 o                         
  -7  -1   1         16.55         14.60         3.55 o                         
  -6  -1   1         29.12         31.10         2.56 o                         
  -5  -1   1         20.77         23.59         2.05 o                         
  -4  -1   1        141.87        151.83         5.22 o                         
  -3  -1   1        112.21        110.50         5.55 o                         
  -2  -1   1        296.80        286.97         5.20 o                         
  -1  -1   1        211.14        190.57         3.26 o                         
   0  -1   1        992.46        929.09         7.56 o                         
   1  -1   1       3873.46       3538.61        19.06 o                         
   2  -1   1        360.81        324.43         6.49 o                         
   3  -1   1         68.62         71.37         2.42 o                         
   4  -1   1        106.08        109.80         3.45 o                         
   5  -1   1         12.46         13.52         1.51 o                         
   6  -1   1        113.95        116.76         6.69 o                         
   7  -1   1         39.26         42.67         5.00 o                         
   8  -1   1          5.03          2.91         1.53 o                         
   9  -1   1          1.97         -3.26         3.26 o                         
  -9   0   1          0.83         -0.39         1.96 o                         
  -8   0   1          0.48          2.52         1.70 o                         
  -7   0   1         15.04         16.01         2.42 o                         
  -6   0   1        235.18        235.51         7.22 o                         
  -5   0   1        104.17        110.76         4.10 o                         
  -4   0   1         99.54        102.03         3.54 o                         
  -3   0   1        165.14        159.55         4.28 o                         
  -2   0   1        338.27        288.57        14.24 o                         
   1   0   1       2540.28       2226.18        16.03 o                         
   2   0   1        244.57        210.00         3.74 o                         
   3   0   1        176.22        166.23         3.70 o                         
   4   0   1         25.83         19.58         1.61 o                         
   5   0   1         46.66         44.12         2.61 o                         
   6   0   1         27.19         24.69         2.28 o                         
   7   0   1        121.37        129.41         5.19 o                         
   8   0   1          0.55          3.61         2.84 o                         
   9   0   1          0.03          1.61         2.84 o                         
  -9   1   1          0.65          3.39         3.05 o                         
  -8   1   1          1.84          1.37         1.55 o                         
  -7   1   1         16.54         16.72         3.31 o                         
  -6   1   1         29.12         32.92         2.78 o                         
  -5   1   1         20.76         23.96         2.20 o                         
  -4   1   1        141.80        152.73         4.90 o                         
  -3   1   1        112.25        112.83         4.37 o                         
  -2   1   1        296.85        272.28         7.33 o                         
  -1   1   1        211.03        190.13         2.75 o                         
   0   1   1        992.66        888.87        11.69 o                         
   1   1   1       3873.28       3400.10        71.71 o                         
   2   1   1        360.77        311.47         4.76 o                         
   3   1   1         68.66         69.05         2.61 o                         
   4   1   1        106.09        108.11         2.89 o                         
   5   1   1         12.46         12.11         1.29 o                         
   6   1   1        113.95        107.51         8.19 o                         
   7   1   1         39.26         36.67         6.90 o                         
   8   1   1          5.03          3.99         2.68 o                         
  -8   2   1          0.38          1.44         1.35 o                         
  -7   2   1         14.57          9.72         1.82 o                         
  -6   2   1        120.43        116.12         4.18 o                         
  -5   2   1        233.25        243.85         5.95 o                         
  -4   2   1         70.15         75.03         3.09 o                         
  -3   2   1        105.01        115.20         3.46 o                         
  -2   2   1        231.95        208.47         6.28 o                         
  -1   2   1         35.46         33.60         1.37 o                         
   0   2   1        804.93        788.55         5.86 o                         
   1   2   1       4675.99       4342.45        40.24 o                         
   2   2   1        308.87        295.65         8.73 o                         
   3   2   1        396.37        418.49        18.46 o                         
   4   2   1         15.46         14.69         1.46 o                         
   5   2   1         26.24         24.87         1.67 o                         
   6   2   1         43.98         36.07         4.95 o                         
   7   2   1         13.41          7.14         2.72 o                         
   8   2   1         13.51         14.77         3.62 o                         
  -8   3   1          1.87          2.42         1.74 o                         
  -7   3   1          5.43          4.78         1.68 o                         
  -6   3   1         46.35         45.08         3.25 o                         
  -5   3   1         48.66         46.44         3.13 o                         
  -4   3   1         80.67         90.29         3.57 o                         
  -3   3   1        242.74        263.60         7.12 o                         
  -2   3   1          0.09          0.04         0.41 o                         
  -1   3   1        323.64        312.31         3.80 o                         
   0   3   1        186.73        198.01         3.36 o                         
   1   3   1        207.01        208.36         4.48 o                         
   2   3   1        685.27        687.38         8.45 o                         
   3   3   1         53.73         52.47         1.84 o                         
   4   3   1         40.46         37.26         2.92 o                         
   5   3   1          1.53          1.65         1.07 o                         
   6   3   1         57.98         45.42         9.13 o                         
   7   3   1          3.36          1.04         0.71 o                         
  -7   4   1         15.39         10.10         2.51 o                         
  -6   4   1        111.80        112.10         5.79 o                         
  -5   4   1        142.13        146.23         5.49 o                         
  -4   4   1         11.37         13.84         2.11 o                         
  -3   4   1         15.84         14.25         1.62 o                         
  -2   4   1        151.27        145.74         3.31 o                         
  -1   4   1         29.34         25.15         1.24 o                         
   0   4   1         63.72         63.88         2.11 o                         
   1   4   1       1248.05       1301.11         9.75 o                         
   2   4   1        378.86        388.51         5.90 o                         
   3   4   1         25.81         25.55         1.92 o                         
   4   4   1         16.28         11.07         1.78 o                         
   5   4   1         13.67         12.37         2.10 o                         
   6   4   1          9.71         11.25         2.30 o                         
  -6   5   1         25.25         17.86         2.76 o                         
  -5   5   1         52.65         49.45         3.41 o                         
  -4   5   1          7.61          7.09         1.45 o                         
  -3   5   1          0.45          0.32         0.79 o                         
  -2   5   1         17.92         17.55         1.10 o                         
  -1   5   1        163.47        171.01         3.60 o                         
   0   5   1        136.30        139.51         3.27 o                         
   1   5   1        102.07        109.53         3.17 o                         
   2   5   1        154.52        173.11         4.07 o                         
   3   5   1         12.11         11.48         2.73 o                         
   4   5   1         40.26         34.35         4.14 o                         
   5   5   1          1.83          1.60         1.64 o                         
  -6   6   1         14.54         12.72         4.54 o                         
  -5   6   1         66.84         65.11         4.60 o                         
  -4   6   1          7.31          8.79         2.00 o                         
  -3   6   1         31.60         30.98         2.51 o                         
  -2   6   1          9.84          9.82         1.16 o                         
  -1   6   1         39.18         40.05         2.50 o                         
   0   6   1         75.85         85.36         4.11 o                         
   1   6   1         22.00         20.04         1.98 o                         
   2   6   1         29.68         26.73         1.58 o                         
   3   6   1         13.27         16.86         1.81 o                         
   4   6   1         48.97         47.44         2.87 o                         
   5   6   1         27.36         26.10         3.43 o                         
  -6   7   1          5.12          2.78         3.74 o                         
  -5   7   1         30.83         25.07         5.79 o                         
  -4   7   1         10.73         11.24         4.23 o                         
  -3   7   1         18.62         13.80         1.83 o                         
  -2   7   1         35.11         35.77         2.71 o                         
  -1   7   1         12.28         11.32         1.78 o                         
   0   7   1         16.04         16.11         2.08 o                         
   1   7   1         14.30         12.99         1.56 o                         
   2   7   1         94.42         97.58         6.64 o                         
   3   7   1          4.30          3.32         1.43 o                         
   4   7   1         21.13         18.53         6.92 o                         
   5   7   1          8.24          9.48         3.75 o                         
  -5   8   1          4.93          1.71         2.53 o                         
  -4   8   1         10.93         19.66         4.88 o                         
  -3   8   1          0.24         -0.56         2.44 o                         
  -2   8   1          5.58          6.52         4.95 o                         
  -1   8   1          1.41          0.54         1.80 o                         
   0   8   1         12.71         12.79         2.51 o                         
   1   8   1         17.47         13.77         2.39 o                         
   2   8   1         23.79         28.69         4.33 o                         
   3   8   1          0.44         -2.26         2.26 o                         
   4   8   1          0.32         -4.58         4.58 o                         
   5   8   1          5.49         10.79         5.99 o                         
  -3   9   1          0.96          0.18         2.49 o                         
  -2   9   1          4.01          6.64         3.83 o                         
  -1   9   1          1.82          2.47         3.42 o                         
   0   9   1          0.95          0.12         1.25 o                         
   1   9   1          3.76         -1.81         2.94 o                         
   2   9   1          1.64         -0.91         2.59 o                         
   3   9   1          1.27          0.65         4.70 o                         
  -3  -9   2          0.10         -1.38         3.14 o                         
  -2  -9   2          1.64          1.04         2.75 o                         
  -1  -9   2          0.46          0.23         2.21 o                         
   0  -9   2          0.35         -0.89         1.95 o                         
   1  -9   2         26.85         25.69         7.32 o                         
   2  -9   2          2.40          1.69         2.61 o                         
   3  -9   2          0.53          4.67         5.19 o                         
  -5  -8   2         15.32         18.08         3.76 o                         
  -4  -8   2          8.07          9.20         2.80 o                         
  -3  -8   2          5.89          4.40         2.45 o                         
  -2  -8   2          1.94         -0.50         2.65 o                         
  -1  -8   2          0.83         -0.67         2.81 o                         
   0  -8   2          3.29         -1.40         1.82 o                         
   1  -8   2          5.65          4.53         2.51 o                         
   2  -8   2          5.37          5.94         2.79 o                         
   3  -8   2          4.12          3.43         2.12 o                         
   4  -8   2          3.30          2.82         2.11 o                         
   5  -8   2          0.70          0.32         1.70 o                         
  -6  -7   2          1.42         -0.02         1.48 o                         
  -5  -7   2          6.24         10.35         2.65 o                         
  -4  -7   2         78.27         86.22         5.55 o                         
  -3  -7   2         12.94         12.03         2.70 o                         
  -2  -7   2         45.14         48.34         5.55 o                         
  -1  -7   2          0.47          1.38         2.13 o                         
   0  -7   2          6.86          4.21         2.97 o                         
   1  -7   2         85.53         85.55         5.43 o                         
   2  -7   2         14.20         13.25         2.64 o                         
   3  -7   2         16.13         14.22         2.78 o                         
   4  -7   2          3.77          1.62         1.79 o                         
   5  -7   2          1.65         -0.19         2.58 o                         
   6  -7   2          0.27          0.06         2.73 o                         
  -7  -6   2          0.13          0.14         2.29 o                         
  -6  -6   2          0.80          0.26         1.92 o                         
  -5  -6   2         27.02         30.10         3.34 o                         
  -4  -6   2        101.45        111.55         5.84 o                         
  -3  -6   2         30.73         28.59         2.64 o                         
  -2  -6   2         12.15         12.76         1.70 o                         
  -1  -6   2         67.15         69.84         4.85 o                         
   0  -6   2          4.14          3.36         1.50 o                         
   1  -6   2         24.92         25.29         2.48 o                         
   2  -6   2        107.59        115.52         8.56 o                         
   3  -6   2         36.57         37.08         2.99 o                         
   4  -6   2         40.04         44.74         3.46 o                         
   5  -6   2         23.08         14.65         3.62 o                         
   6  -6   2          1.46         -1.35         1.93 o                         
   7  -6   2          0.37         -2.05         5.54 o                         
  -8  -5   2          2.78          4.17         2.29 o                         
  -7  -5   2          1.83          2.49         1.42 o                         
  -6  -5   2          3.20          2.99         1.55 o                         
  -5  -5   2         60.10         61.38         4.48 o                         
  -4  -5   2         33.56         34.73         2.73 o                         
  -3  -5   2          7.86         10.28         1.58 o                         
  -2  -5   2         17.81         17.59         1.72 o                         
  -1  -5   2         82.61         90.74         4.28 o                         
   0  -5   2         36.42         38.55         3.08 o                         
   1  -5   2          5.92          5.04         1.24 o                         
   2  -5   2        301.62        324.13        11.48 o                         
   3  -5   2          1.63          1.19         1.49 o                         
   4  -5   2         14.11         13.89         2.13 o                         
   5  -5   2          0.19          0.05         1.22 o                         
   6  -5   2         14.13         14.23         3.37 o                         
   7  -5   2          1.83          6.25         2.49 o                         
   8  -5   2         10.05         14.21         6.12 o                         
  -8  -4   2          0.40          2.62         2.42 o                         
  -7  -4   2          2.41          3.50         1.43 o                         
  -6  -4   2          6.07          5.93         1.12 o                         
  -5  -4   2        123.70        126.16         4.84 o                         
  -4  -4   2         14.46         13.18         1.33 o                         
  -3  -4   2         10.14          8.31         1.33 o                         
  -2  -4   2         18.16         15.30         1.51 o                         
  -1  -4   2        113.32        118.05         4.93 o                         
   0  -4   2        125.86        143.84         4.01 o                         
   1  -4   2        600.87        612.66         9.69 o                         
   2  -4   2         77.48         68.16         3.55 o                         
   3  -4   2         26.33         26.51         2.42 o                         
   4  -4   2         27.62         28.61         2.44 o                         
   5  -4   2          3.64          2.44         1.24 o                         
   6  -4   2          0.52         -1.13         1.24 o                         
   7  -4   2          9.13          6.18         2.74 o                         
   8  -4   2          4.12         -0.56         1.84 o                         
  -9  -3   2          2.20          4.26         2.48 o                         
  -8  -3   2          0.64         -2.16         4.02 o                         
  -7  -3   2          3.26          1.40         1.28 o                         
  -6  -3   2          9.51          7.55         1.33 o                         
  -5  -3   2        153.32        150.10         4.39 o                         
  -4  -3   2         97.07        102.50         3.30 o                         
  -3  -3   2         49.96         52.09         2.23 o                         
  -2  -3   2         11.55         12.65         1.07 o                         
  -1  -3   2        187.52        188.63         4.78 o                         
   0  -3   2        230.39        241.95         4.44 o                         
   1  -3   2        567.44        569.04        15.43 o                         
   2  -3   2        626.93        666.77         9.41 o                         
   3  -3   2         55.52         65.46         3.41 o                         
   4  -3   2          8.88          6.74         1.72 o                         
   5  -3   2          9.31          7.80         1.46 o                         
   6  -3   2          7.42          9.07         2.09 o                         
   7  -3   2         11.58          8.70         1.79 o                         
   8  -3   2         15.46         18.67         6.22 o                         
  -9  -2   2          1.72         -1.65         5.77 o                         
  -8  -2   2          1.66          4.33         2.28 o                         
  -7  -2   2         20.23         16.59         2.01 o                         
  -6  -2   2         13.94         11.84         1.74 o                         
  -5  -2   2        152.18        150.30         4.17 o                         
  -4  -2   2        129.10        135.57         3.60 o                         
  -3  -2   2        234.85        240.67         4.38 o                         
  -2  -2   2          5.57          5.25         0.76 o                         
  -1  -2   2       1665.88       1585.93        12.55 o                         
   0  -2   2        519.04        514.20         7.88 o                         
   1  -2   2       1780.85       1714.14        22.28 o                         
   2  -2   2        125.74        129.24         4.27 o                         
   3  -2   2         97.87         99.52         2.95 o                         
   4  -2   2          3.53          4.92         0.98 o                         
   5  -2   2          2.43          1.20         0.84 o                         
   6  -2   2         41.65         41.84         3.68 o                         
   7  -2   2          6.52          4.49         1.54 o                         
   8  -2   2         16.58         20.62         4.90 o                         
   9  -2   2          0.52          1.04         3.11 o                         
  -9  -1   2          1.19          3.91         2.03 o                         
  -8  -1   2          1.89          0.35         1.80 o                         
  -7  -1   2         17.64         17.61         3.09 o                         
  -6  -1   2         25.53         24.86         3.98 o                         
  -5  -1   2         84.69         88.24         4.61 o                         
  -4  -1   2        190.73        185.47         8.33 o                         
  -3  -1   2        125.48        119.43         6.34 o                         
  -2  -1   2         74.95         73.97         2.31 o                         
  -1  -1   2       1659.55       1561.64        13.99 o                         
   0  -1   2       3281.79       3104.34        28.82 o                         
   1  -1   2       4785.79       4316.07        23.66 o                         
   2  -1   2        560.02        527.88         5.57 o                         
   3  -1   2         20.83         19.47         1.84 o                         
   4  -1   2         34.84         32.21         2.08 o                         
   5  -1   2         14.95         14.00         1.48 o                         
   6  -1   2         52.37         60.10         3.11 o                         
   7  -1   2         81.98         87.99         4.45 o                         
   8  -1   2         20.54         20.99         5.41 o                         
   9  -1   2          1.13         -0.66         2.56 o                         
  -9   0   2          0.51          1.31         2.77 o                         
  -8   0   2          1.28          0.06         1.71 o                         
  -7   0   2        159.64        172.73         8.29 o                         
  -6   0   2         91.28         93.42         4.82 o                         
  -5   0   2          0.05          0.72         0.87 o                         
  -4   0   2        612.67        633.70        10.25 o                         
  -3   0   2          0.23          0.52         0.93 o                         
  -2   0   2        218.69        202.36         7.97 o                         
  -1   0   2         66.92         59.87         3.85 o                         
   0   0   2         55.32         51.81         3.13 o                         
   1   0   2         29.57         26.70         1.59 o                         
   2   0   2        977.98        912.00        10.22 o                         
   3   0   2         36.90         37.97         1.35 o                         
   4   0   2          0.55          0.52         0.57 o                         
   5   0   2          2.81          1.67         0.72 o                         
   6   0   2         53.46         50.87         6.35 o                         
   7   0   2          9.81          8.62         1.41 o                         
   8   0   2         16.26         19.28         4.72 o                         
   9   0   2          0.01          5.24         3.22 o                         
  -9   1   2          1.19          4.49         3.09 o                         
  -8   1   2          1.89          0.88         1.55 o                         
  -7   1   2         17.65         19.91         2.15 o                         
  -6   1   2         25.53         23.66         1.98 o                         
  -5   1   2         84.71         83.43         3.25 o                         
  -4   1   2        190.74        188.76         6.74 o                         
  -3   1   2        125.45        126.05         3.33 o                         
  -2   1   2         74.92         73.64         2.19 o                         
  -1   1   2       1659.45       1569.64        12.65 o                         
   0   1   2       3281.74       3084.97        21.74 o                         
   1   1   2       4785.23       4305.35        25.03 o                         
   2   1   2        560.22        535.07        16.65 o                         
   3   1   2         20.83         18.81         1.47 o                         
   4   1   2         34.83         36.42         2.21 o                         
   5   1   2         14.92          9.28         2.54 o                         
   6   1   2         52.39         56.01         7.81 o                         
   7   1   2         81.99         76.33         7.25 o                         
   8   1   2         20.54         23.02         4.63 o                         
  -9   2   2          1.72          2.62         2.72 o                         
  -8   2   2          1.66          0.86         1.45 o                         
  -7   2   2         20.24         19.82         2.26 o                         
  -6   2   2         13.94         10.51         2.91 o                         
  -5   2   2        152.16        159.14         4.90 o                         
  -4   2   2        129.11        139.46         4.27 o                         
  -3   2   2        234.75        238.48         6.50 o                         
  -2   2   2          5.56          4.52         0.78 o                         
  -1   2   2       1666.05       1589.38        10.19 o                         
   0   2   2        519.27        505.17        10.50 o                         
   1   2   2       1780.67       1691.84        10.41 o                         
   2   2   2        125.68        130.30         4.06 o                         
   3   2   2         97.89         96.59         4.33 o                         
   4   2   2          3.52          4.12         0.86 o                         
   5   2   2          2.43          3.17         1.29 o                         
   6   2   2         41.67         37.42        11.46 o                         
   7   2   2          6.53          5.75         2.05 o                         
  -8   3   2          0.64         -0.61         1.65 o                         
  -7   3   2          3.26          1.74         2.15 o                         
  -6   3   2          9.50          6.73         1.79 o                         
  -5   3   2        153.37        166.10         5.30 o                         
  -4   3   2         97.06        103.85         3.99 o                         
  -3   3   2         49.98         55.68         3.46 o                         
  -2   3   2         11.54         15.43         1.48 o                         
  -1   3   2        187.61        189.02         3.45 o                         
   0   3   2        230.36        236.34         3.45 o                         
   1   3   2        567.33        572.45         5.18 o                         
   2   3   2        626.94        636.76         8.31 o                         
   3   3   2         55.48         60.39         3.53 o                         
   4   3   2          8.89         10.30         1.43 o                         
   5   3   2          9.32          9.21         1.43 o                         
   6   3   2          7.42          3.71         0.51 o                         
  -7   4   2          2.42          0.77         1.47 o                         
  -6   4   2          6.08          3.50         1.54 o                         
  -5   4   2        123.68        123.95         5.46 o                         
  -4   4   2         14.47         11.51         2.12 o                         
  -3   4   2         10.13          8.74         0.99 o                         
  -2   4   2         18.16         18.24         1.05 o                         
  -1   4   2        113.38        112.05         3.01 o                         
   0   4   2        125.92        142.50         2.94 o                         
   1   4   2        600.88        630.52         7.12 o                         
   2   4   2         77.49         69.55         2.25 o                         
   3   4   2         26.38         28.04         2.19 o                         
   4   4   2         27.62         29.73         3.07 o                         
   5   4   2          3.64          3.30         1.79 o                         
  -6   5   2          3.20          2.42         1.55 o                         
  -5   5   2         60.08         58.98         4.84 o                         
  -4   5   2         33.55         28.32         3.25 o                         
  -3   5   2          7.86          7.88         0.87 o                         
  -2   5   2         17.83         19.66         1.39 o                         
  -1   5   2         82.60         90.26         2.54 o                         
   0   5   2         36.43         40.85         1.71 o                         
   1   5   2          5.94          5.57         0.87 o                         
   2   5   2        301.52        321.52         5.55 o                         
   3   5   2          1.64          1.37         0.56 o                         
   4   5   2         14.11         11.46         2.09 o                         
   5   5   2          0.19          2.73         1.99 o                         
  -6   6   2          0.80          0.69         3.18 o                         
  -5   6   2         27.02         28.87         6.02 o                         
  -4   6   2        101.47        104.66         4.24 o                         
  -3   6   2         30.71         29.30         1.75 o                         
  -2   6   2         12.15         11.58         1.88 o                         
  -1   6   2         67.14         67.04         3.26 o                         
   0   6   2          4.14          3.52         0.90 o                         
   1   6   2         24.93         23.79         2.13 o                         
   2   6   2        107.60         91.48         7.04 o                         
   3   6   2         36.59         38.00         2.33 o                         
   4   6   2         40.03         39.72         3.84 o                         
  -6   7   2          1.42          3.01         2.96 o                         
  -5   7   2          6.25          8.90         4.16 o                         
  -4   7   2         78.25         82.47         9.72 o                         
  -3   7   2         12.94         13.71         1.56 o                         
  -2   7   2         45.13         46.38         3.19 o                         
  -1   7   2          0.47         -0.20         1.35 o                         
   0   7   2          6.86          6.18         1.47 o                         
   1   7   2         85.55         92.03         3.99 o                         
   2   7   2         14.19         11.20         1.00 o                         
   3   7   2         16.13         12.10         2.13 o                         
   4   7   2          3.77          3.93         1.93 o                         
   5   7   2          1.65          3.39         4.06 o                         
   6   7   2          0.27          2.92         3.97 o                         
  -5   8   2         15.32         14.46         4.75 o                         
  -4   8   2          8.07         12.46         3.41 o                         
  -3   8   2          5.89          5.97         4.84 o                         
  -2   8   2          1.94          2.32         1.55 o                         
  -1   8   2          0.83         -0.74         3.08 o                         
   0   8   2          3.29          3.09         2.49 o                         
   1   8   2          5.65          5.39         1.48 o                         
   2   8   2          5.37          5.35         2.02 o                         
   3   8   2          4.13          3.27         2.08 o                         
   4   8   2          3.30          2.04         4.53 o                         
   5   8   2          0.70          6.08         4.61 o                         
  -3   9   2          0.10          3.61         3.01 o                         
  -2   9   2          1.64          5.33         2.87 o                         
  -1   9   2          0.46         -3.53         3.53 o                         
   0   9   2          0.35         -0.43         1.68 o                         
   1   9   2         26.84         30.14         3.78 o                         
   2   9   2          2.41          3.25         2.88 o                         
   3   9   2          0.53          3.47         4.22 o                         
  -3  -9   3          9.27          6.33         4.25 o                         
  -2  -9   3          1.91          8.58         4.25 o                         
  -1  -9   3          0.86         -2.97         4.92 o                         
   0  -9   3          5.52          1.02         1.88 o                         
   1  -9   3         14.22          6.85         4.61 o                         
   2  -9   3          2.92          2.78         3.59 o                         
   3  -9   3          2.25         -2.44         2.44 o                         
  -5  -8   3         18.96         19.22         3.74 o                         
  -4  -8   3         16.68         18.61         4.30 o                         
  -3  -8   3         34.67         38.64         5.58 o                         
  -2  -8   3          0.26          1.77         2.06 o                         
  -1  -8   3          1.88          1.25         1.99 o                         
   0  -8   3          1.07          4.69         1.96 o                         
   1  -8   3          9.59          5.14         2.41 o                         
   2  -8   3          7.12          9.06         2.29 o                         
   3  -8   3         35.66         38.99         4.60 o                         
   4  -8   3          0.43         -1.84         1.84 o                         
   5  -8   3          0.34         -0.65         1.99 o                         
  -6  -7   3          0.48         -0.66         2.13 o                         
  -5  -7   3         26.11         30.50         5.56 o                         
  -4  -7   3         11.33         10.47         2.63 o                         
  -3  -7   3         33.56         40.93         5.43 o                         
  -2  -7   3          5.90          5.17         2.13 o                         
  -1  -7   3          0.26         -0.35         1.61 o                         
   0  -7   3         14.91         14.30         3.23 o                         
   1  -7   3         25.12         25.69         2.61 o                         
   2  -7   3         13.66         14.36         2.79 o                         
   3  -7   3         14.51         13.27         2.84 o                         
   4  -7   3         21.28         22.98         3.64 o                         
   5  -7   3          2.96          0.04         1.63 o                         
   6  -7   3          1.35          5.69         2.29 o                         
  -7  -6   3          0.18         -0.43         2.54 o                         
  -6  -6   3          4.81          2.37         3.22 o                         
  -5  -6   3          4.07          4.30         2.20 o                         
  -4  -6   3         33.74         28.57         3.80 o                         
  -3  -6   3        213.47        226.56         9.23 o                         
  -2  -6   3         75.98         76.70         5.35 o                         
  -1  -6   3         29.48         27.92         3.24 o                         
   0  -6   3          9.44         10.72         2.15 o                         
   1  -6   3         36.88         36.02         2.78 o                         
   2  -6   3         15.87         14.18         2.57 o                         
   3  -6   3        180.56        180.14        15.38 o                         
   4  -6   3         28.90         30.57         4.72 o                         
   5  -6   3          7.34          6.75         2.88 o                         
   6  -6   3          1.46          1.38         7.39 o                         
   7  -6   3          1.75          1.04         2.75 o                         
  -8  -5   3          1.37         -2.16         2.16 o                         
  -7  -5   3          1.07         -1.50         2.25 o                         
  -6  -5   3          2.93          3.79         1.52 o                         
  -5  -5   3         44.40         45.45         3.65 o                         
  -4  -5   3        164.83        172.37         5.88 o                         
  -3  -5   3        132.94        136.75         5.09 o                         
  -2  -5   3          5.21          2.79         1.08 o                         
  -1  -5   3         28.54         27.15         2.49 o                         
   0  -5   3         13.44         15.23         1.61 o                         
   1  -5   3         16.18         16.23         1.58 o                         
   2  -5   3        317.54        348.32        12.92 o                         
   3  -5   3        100.99        102.37         5.28 o                         
   4  -5   3         46.68         46.88         3.60 o                         
   5  -5   3          1.69          1.48         1.97 o                         
   6  -5   3          0.18          0.31         1.69 o                         
   7  -5   3          0.42         -2.40         2.40 o                         
  -8  -4   3          1.11          0.95         1.69 o                         
  -7  -4   3          1.31         -0.14         1.07 o                         
  -6  -4   3         12.36         12.87         1.64 o                         
  -5  -4   3         25.89         24.54         1.96 o                         
  -4  -4   3         53.47         55.62         2.79 o                         
  -3  -4   3         23.76         23.19         1.68 o                         
  -2  -4   3         20.65         19.34         1.86 o                         
  -1  -4   3         60.81         63.32         3.75 o                         
   0  -4   3         18.37         19.99         1.61 o                         
   1  -4   3        131.06        134.80         5.57 o                         
   2  -4   3        289.39        287.14        10.65 o                         
   3  -4   3        104.69        114.81         4.55 o                         
   4  -4   3          8.33          8.77         1.95 o                         
   5  -4   3          2.35          1.96         1.75 o                         
   6  -4   3          4.13          8.87         4.26 o                         
   7  -4   3          4.45          6.77         2.59 o                         
   8  -4   3          0.25         -0.67         2.19 o                         
  -9  -3   3          0.62         -0.83         2.45 o                         
  -8  -3   3          1.03          3.97         2.14 o                         
  -7  -3   3          4.78          5.27         1.11 o                         
  -6  -3   3          2.57          2.23         0.93 o                         
  -5  -3   3        132.36        132.47         3.91 o                         
  -4  -3   3         50.55         49.98         2.66 o                         
  -3  -3   3         60.20         58.63         2.59 o                         
  -2  -3   3         55.79         57.59         2.50 o                         
  -1  -3   3        249.06        235.52         5.90 o                         
   0  -3   3        657.16        678.85        11.19 o                         
   1  -3   3        118.69        115.80         3.56 o                         
   2  -3   3       1225.27       1274.69        33.10 o                         
   3  -3   3         19.76         21.47         1.70 o                         
   4  -3   3          8.41          9.03         1.20 o                         
   5  -3   3          9.31          7.98         1.35 o                         
   6  -3   3         10.23          7.55         2.08 o                         
   7  -3   3          2.09         -1.43         2.62 o                         
   8  -3   3         12.41         22.32         6.40 o                         
  -9  -2   3          1.06          2.73         4.14 o                         
  -8  -2   3          8.59          5.26         4.56 o                         
  -7  -2   3         25.60         26.24         3.23 o                         
  -6  -2   3          3.80          1.86         0.90 o                         
  -5  -2   3          5.87          7.01         1.66 o                         
  -4  -2   3        210.93        229.03         4.67 o                         
  -3  -2   3        260.48        274.13         5.13 o                         
  -2  -2   3         50.91         52.38         2.38 o                         
  -1  -2   3       1798.59       1783.27        12.67 o                         
   0  -2   3        717.07        691.87        19.72 o                         
   1  -2   3        116.55        114.05         2.52 o                         
   2  -2   3         19.21         21.77         1.38 o                         
   3  -2   3         69.13         74.48         3.00 o                         
   4  -2   3         41.37         44.12         2.73 o                         
   5  -2   3         57.48         53.51         2.54 o                         
   6  -2   3         26.87         29.88         4.17 o                         
   7  -2   3          8.50         10.95         2.59 o                         
   8  -2   3          2.41          1.73         2.88 o                         
   9  -2   3          5.56          9.76         4.97 o                         
  -9  -1   3          2.43          4.86         2.49 o                         
  -8  -1   3          7.41          4.57         2.21 o                         
  -7  -1   3         65.74         69.35         5.94 o                         
  -6  -1   3         18.76         15.90         3.01 o                         
  -5  -1   3         29.42         34.50         3.08 o                         
  -4  -1   3        630.56        706.08        11.49 o                         
  -3  -1   3        347.26        356.22         7.49 o                         
  -2  -1   3         76.11         67.71         2.66 o                         
  -1  -1   3       3654.16       3401.83        25.64 o                         
   0  -1   3       2156.05       2052.81        12.12 o                         
   1  -1   3        498.32        465.57         6.60 o                         
   2  -1   3        404.58        385.26         7.87 o                         
   3  -1   3       1086.07       1154.51        15.20 o                         
   4  -1   3          9.35          8.14         1.27 o                         
   5  -1   3         29.16         26.42         2.30 o                         
   6  -1   3         47.19         48.56         3.04 o                         
   7  -1   3          4.89          0.08         1.36 o                         
   8  -1   3          2.41          0.97         1.47 o                         
   9  -1   3          2.33         -1.26         2.74 o                         
  -9   0   3          0.39          0.68         2.33 o                         
  -8   0   3          2.10          5.74         2.23 o                         
  -7   0   3         60.57         73.74         5.80 o                         
  -6   0   3          0.53          1.63         1.27 o                         
  -5   0   3          6.44          5.71         1.34 o                         
  -4   0   3        592.78        637.33        10.90 o                         
  -3   0   3          1.86          5.87         1.67 o                         
  -2   0   3          9.74         10.83         1.44 o                         
  -1   0   3       2275.07       2092.90        18.96 o                         
   0   0   3        750.96        682.42         7.09 o                         
   1   0   3        417.35        360.98         9.08 o                         
   2   0   3        223.31        202.97         4.18 o                         
   3   0   3        139.37        148.26         4.42 o                         
   4   0   3         57.37         61.64         4.55 o                         
   5   0   3          7.19          5.89         1.51 o                         
   6   0   3          8.57          8.75         2.48 o                         
   7   0   3          7.36          6.87         1.97 o                         
   8   0   3         10.23          8.93         3.29 o                         
   9   0   3          5.66          3.05         3.01 o                         
  -9   1   3          2.42          0.59         2.48 o                         
  -8   1   3          7.41          9.50         2.62 o                         
  -7   1   3         65.71         58.04         3.24 o                         
  -6   1   3         18.77         17.64         1.75 o                         
  -5   1   3         29.43         30.15         2.97 o                         
  -4   1   3        630.63        693.15        10.02 o                         
  -3   1   3        347.18        350.66         9.20 o                         
  -2   1   3         76.10         72.18         2.16 o                         
  -1   1   3       3654.28       3368.09        19.51 o                         
   0   1   3       2156.12       2043.88        10.18 o                         
   1   1   3        498.18        462.63         7.46 o                         
   2   1   3        404.62        397.43         6.78 o                         
   3   1   3       1086.00       1092.31        30.72 o                         
   4   1   3          9.34          8.70         1.21 o                         
   5   1   3         29.14         23.46         2.96 o                         
   6   1   3         47.17         44.35         3.93 o                         
   7   1   3          4.90          2.51         1.78 o                         
   8   1   3          2.41          0.90         2.00 o                         
  -9   2   3          1.06         -2.59         2.59 o                         
  -8   2   3          8.59          8.46         2.43 o                         
  -7   2   3         25.61         24.62         2.47 o                         
  -6   2   3          3.80          2.76         2.68 o                         
  -5   2   3          5.88          7.11         1.16 o                         
  -4   2   3        210.96        235.66         5.63 o                         
  -3   2   3        260.49        275.55         5.80 o                         
  -2   2   3         50.86         50.20         1.61 o                         
  -1   2   3       1798.93       1778.85        13.03 o                         
   0   2   3        717.12        707.86         6.79 o                         
   1   2   3        116.50        115.45         3.12 o                         
   2   2   3         19.24         22.29         1.44 o                         
   3   2   3         69.12         79.00         4.45 o                         
   4   2   3         41.40         45.72         3.67 o                         
   5   2   3         57.47         55.10         4.26 o                         
   6   2   3         26.88         23.54         6.20 o                         
   7   2   3          8.50          5.63         2.05 o                         
  -8   3   3          1.03         -1.97         1.97 o                         
  -7   3   3          4.79          6.72         1.79 o                         
  -6   3   3          2.57          3.68         2.09 o                         
  -5   3   3        132.34        137.35         5.00 o                         
  -4   3   3         50.58         52.05         3.80 o                         
  -3   3   3         60.15         62.30         2.73 o                         
  -2   3   3         55.80         59.77         2.30 o                         
  -1   3   3        249.07        236.34         4.38 o                         
   0   3   3        657.25        682.29         8.81 o                         
   1   3   3        118.67        115.78         2.30 o                         
   2   3   3       1225.26       1299.52        14.33 o                         
   3   3   3         19.73         24.60         1.99 o                         
   4   3   3          8.40          8.19         1.37 o                         
   5   3   3          9.32          9.46         3.03 o                         
   6   3   3         10.24         11.80         3.36 o                         
  -7   4   3          1.31         -0.10         2.67 o                         
  -6   4   3         12.37          8.22         1.87 o                         
  -5   4   3         25.88         26.25         2.78 o                         
  -4   4   3         53.44         56.97         4.97 o                         
  -3   4   3         23.77         27.20         1.77 o                         
  -2   4   3         20.65         20.19         1.54 o                         
  -1   4   3         60.84         63.59         2.55 o                         
   0   4   3         18.37         18.89         1.21 o                         
   1   4   3        131.10        142.11         2.95 o                         
   2   4   3        289.27        284.26         7.91 o                         
   3   4   3        104.71        116.70         5.18 o                         
   4   4   3          8.34          5.55         1.45 o                         
   5   4   3          2.35          2.40         0.97 o                         
  -7   5   3          1.07          1.73         2.07 o                         
  -6   5   3          2.94          2.16         2.32 o                         
  -5   5   3         44.39         42.07         6.98 o                         
  -4   5   3        164.85        170.36         6.90 o                         
  -3   5   3        132.89        135.01         4.22 o                         
  -2   5   3          5.22          7.08         1.07 o                         
  -1   5   3         28.53         29.56         1.73 o                         
   0   5   3         13.43         13.18         1.10 o                         
   1   5   3         16.20         17.20         1.11 o                         
   2   5   3        317.51        337.00         6.01 o                         
   3   5   3        101.00         96.44         4.66 o                         
   4   5   3         46.70         48.33         5.26 o                         
   5   5   3          1.69         -1.29         1.43 o                         
  -7   6   3          0.18          2.79         3.37 o                         
  -6   6   3          4.81          4.02         2.08 o                         
  -5   6   3          4.07          1.69         2.96 o                         
  -4   6   3         33.72         37.66         4.24 o                         
  -3   6   3        213.49        225.14         6.89 o                         
  -2   6   3         75.93         78.36         4.51 o                         
  -1   6   3         29.48         29.09         2.06 o                         
   0   6   3          9.44          8.12         1.34 o                         
   1   6   3         36.90         37.39         2.09 o                         
   2   6   3         15.86         14.47         1.22 o                         
   3   6   3        180.52        194.42         6.72 o                         
   4   6   3         28.90         32.26         4.27 o                         
   5   6   3          7.33          7.62         4.22 o                         
  -6   7   3          0.48          5.31         3.98 o                         
  -5   7   3         26.11         25.84         6.43 o                         
  -4   7   3         11.33         14.96         5.06 o                         
  -3   7   3         33.58         34.74         3.01 o                         
  -2   7   3          5.90          5.78         2.11 o                         
  -1   7   3          0.26          2.54         1.41 o                         
   0   7   3         14.93         10.61         1.52 o                         
   1   7   3         25.13         28.16         1.99 o                         
   2   7   3         13.66         10.67         1.15 o                         
   3   7   3         14.51         11.91         2.48 o                         
   4   7   3         21.29         21.81         7.53 o                         
   5   7   3          2.96          5.87         5.34 o                         
   6   7   3          1.35         -3.29         4.69 o                         
  -5   8   3         18.97         19.97         5.92 o                         
  -4   8   3         16.68         17.46         4.38 o                         
  -3   8   3         34.67         31.04         4.81 o                         
  -2   8   3          0.26         -0.40         1.27 o                         
  -1   8   3          1.88          0.47         1.56 o                         
   0   8   3          1.07          3.16         1.71 o                         
   1   8   3          9.60          9.56         2.32 o                         
   2   8   3          7.11          5.08         2.33 o                         
   3   8   3         35.65         38.68         5.93 o                         
   4   8   3          0.43         -1.89         4.39 o                         
   5   8   3          0.34          5.51         5.35 o                         
  -3   9   3          9.27         11.64         3.71 o                         
  -2   9   3          1.91          0.13         2.48 o                         
  -1   9   3          0.86         -3.72         5.77 o                         
   0   9   3          5.52          1.35         1.99 o                         
   1   9   3         14.22         15.82         5.11 o                         
   2   9   3          2.92          0.99         2.80 o                         
   3   9   3          2.24          2.33         3.18 o                         
  -3  -9   4         18.94         20.00         7.96 o                         
  -2  -9   4          1.03          6.66         3.56 o                         
  -1  -9   4          2.04          1.00         1.98 o                         
   0  -9   4          0.10          0.44         4.17 o                         
   1  -9   4          8.92         11.03         5.56 o                         
   2  -9   4          6.72         -4.44         4.44 o                         
  -5  -8   4          8.46          0.62         2.43 o                         
  -4  -8   4         15.50         13.70         4.37 o                         
  -3  -8   4         27.11         28.12        10.17 o                         
  -2  -8   4          2.38         -1.50         1.92 o                         
  -1  -8   4          4.45          5.01         2.21 o                         
   0  -8   4          3.96          2.82         1.82 o                         
   1  -8   4         27.25         29.19         4.32 o                         
   2  -8   4         13.10         13.95         3.30 o                         
   3  -8   4         24.84         29.58         4.20 o                         
   4  -8   4          4.36          3.56         2.03 o                         
  -6  -7   4          2.31          3.72         2.15 o                         
  -5  -7   4         12.71         13.21         3.21 o                         
  -4  -7   4         19.34         23.76         3.68 o                         
  -3  -7   4          9.49          7.07         3.00 o                         
  -2  -7   4         13.02         12.28         2.76 o                         
  -1  -7   4          0.15          1.04         1.94 o                         
   0  -7   4          9.81          8.27         2.00 o                         
   1  -7   4          0.18          0.84         1.20 o                         
   2  -7   4         24.47         22.40         3.22 o                         
   3  -7   4         31.54         26.91         3.74 o                         
   4  -7   4         13.66          8.97         2.52 o                         
   5  -7   4          3.12         -2.69         2.69 o                         
   6  -7   4          0.77         -2.67         6.24 o                         
  -7  -6   4          0.21         -0.52         1.98 o                         
  -6  -6   4          0.99         -2.81         2.81 o                         
  -5  -6   4         10.07          3.14         2.20 o                         
  -4  -6   4         16.79         15.70         3.09 o                         
  -3  -6   4         54.56         58.17         4.91 o                         
  -2  -6   4        143.13        160.99         7.56 o                         
  -1  -6   4         12.32          9.41         2.14 o                         
   0  -6   4          2.76          0.98         1.26 o                         
   1  -6   4          8.44          6.64         1.44 o                         
   2  -6   4          9.16          5.33         2.82 o                         
   3  -6   4         16.67         12.62         3.48 o                         
   4  -6   4         22.70         25.26         4.38 o                         
   5  -6   4          0.77          1.07         2.44 o                         
   6  -6   4          0.08          0.77         3.23 o                         
  -8  -5   4          0.48          2.70         3.91 o                         
  -7  -5   4          5.70          3.86         2.21 o                         
  -6  -5   4          0.09         -0.70         1.77 o                         
  -5  -5   4          9.33         10.52         1.60 o                         
  -4  -5   4          2.14          1.62         1.69 o                         
  -3  -5   4         37.63         41.17         3.24 o                         
  -2  -5   4         33.99         39.35         3.09 o                         
  -1  -5   4          5.21          3.06         1.25 o                         
   0  -5   4          2.47          1.83         0.84 o                         
   1  -5   4         15.77         15.25         1.78 o                         
   2  -5   4          1.90          3.32         2.09 o                         
   3  -5   4        210.20        220.07        13.19 o                         
   4  -5   4         28.50         30.35         3.32 o                         
   5  -5   4          3.46          2.77         3.60 o                         
   6  -5   4          0.26         -0.12         1.91 o                         
   7  -5   4          0.44         -1.12         1.63 o                         
  -8  -4   4          0.59         -2.43         2.70 o                         
  -7  -4   4          1.44          0.43         1.81 o                         
  -6  -4   4          8.36          8.22         1.69 o                         
  -5  -4   4         19.12         18.17         2.12 o                         
  -4  -4   4         23.05         21.78         1.99 o                         
  -3  -4   4         78.44         79.90         3.18 o                         
  -2  -4   4        156.15        156.30         4.61 o                         
  -1  -4   4         31.50         33.24         2.50 o                         
   0  -4   4         38.11         39.60         3.31 o                         
   1  -4   4         25.85         23.23         2.03 o                         
   2  -4   4          0.17          1.06         0.72 o                         
   3  -4   4         38.79         38.34         6.19 o                         
   4  -4   4          3.44          2.18         1.20 o                         
   5  -4   4          3.53          2.80         1.37 o                         
   6  -4   4          1.00         -4.53         4.53 o                         
   7  -4   4          1.41          2.52         3.36 o                         
   8  -4   4          0.93          0.95         3.18 o                         
  -9  -3   4          0.12          5.55         2.31 o                         
  -8  -3   4          0.39         -2.54         2.54 o                         
  -7  -3   4         13.41         12.89         2.21 o                         
  -6  -3   4          7.61          5.34         1.49 o                         
  -5  -3   4         33.91         33.08         2.76 o                         
  -4  -3   4         58.19         66.04         3.48 o                         
  -3  -3   4        162.74        162.44         4.51 o                         
  -2  -3   4         19.11         18.38         1.77 o                         
  -1  -3   4        599.50        612.56         8.84 o                         
   0  -3   4        187.69        200.15         6.31 o                         
   1  -3   4         60.09         60.39         2.68 o                         
   2  -3   4         18.14         17.80         1.74 o                         
   3  -3   4         22.46         23.05         1.61 o                         
   4  -3   4         24.00         28.95         2.12 o                         
   5  -3   4         50.53         53.03         3.21 o                         
   6  -3   4          0.97          1.91         1.10 o                         
   7  -3   4          5.58          6.22         3.66 o                         
   8  -3   4          0.20         -3.66         3.66 o                         
  -9  -2   4          5.91          7.53         4.21 o                         
  -8  -2   4         10.95          7.94         2.53 o                         
  -7  -2   4         37.96         41.84         7.64 o                         
  -6  -2   4          1.40          4.37         1.45 o                         
  -5  -2   4          8.85          7.80         1.45 o                         
  -4  -2   4          2.55          3.01         1.11 o                         
  -3  -2   4        353.60        372.11         6.83 o                         
  -2  -2   4        211.14        218.21         5.03 o                         
  -1  -2   4        497.46        500.15         8.40 o                         
   0  -2   4         39.66         42.52         2.71 o                         
   1  -2   4         23.76         21.49         2.08 o                         
   2  -2   4         38.12         34.25         1.25 o                         
   3  -2   4          5.07          5.12         1.00 o                         
   4  -2   4         61.71         57.29         3.42 o                         
   5  -2   4         97.33         97.97         5.12 o                         
   6  -2   4         60.83         62.51         3.35 o                         
   7  -2   4          0.23          0.76         1.23 o                         
   8  -2   4          3.96          6.20         3.97 o                         
  -9  -1   4          0.02         -2.28         2.29 o                         
  -8  -1   4         10.65         13.22         3.19 o                         
  -7  -1   4         30.99         33.24         3.64 o                         
  -6  -1   4          1.00          1.09         1.24 o                         
  -5  -1   4         20.91         22.11         2.01 o                         
  -4  -1   4          5.32          5.51         1.69 o                         
  -3  -1   4       1025.27       1048.89        10.14 o                         
  -2  -1   4         33.89         34.47         2.44 o                         
  -1  -1   4       1129.39       1078.13        10.86 o                         
   0  -1   4        550.83        522.16         6.50 o                         
   1  -1   4        108.20         98.27         2.64 o                         
   2  -1   4         21.14         19.91         1.76 o                         
   3  -1   4        291.47        314.45         6.27 o                         
   4  -1   4         10.35          9.98         1.42 o                         
   5  -1   4          5.55          5.08         1.20 o                         
   6  -1   4         16.98         16.06         1.93 o                         
   7  -1   4          0.70          0.75         1.63 o                         
   8  -1   4          1.53         -1.26         1.26 o                         
  -9   0   4          0.59          2.57         2.07 o                         
  -8   0   4          0.07          0.02         2.00 o                         
  -7   0   4          1.71          1.21         1.98 o                         
  -6   0   4          4.48          5.42         2.15 o                         
  -5   0   4          4.79          5.18         1.53 o                         
  -4   0   4         40.70         50.45         3.38 o                         
  -3   0   4        140.60        144.04         4.42 o                         
  -2   0   4        140.03        133.69         3.75 o                         
  -1   0   4        771.75        693.12        11.12 o                         
   0   0   4        491.58        439.88         6.83 o                         
   1   0   4          5.55          8.31         1.49 o                         
   2   0   4        159.28        162.35         5.62 o                         
   3   0   4         19.38         16.59         2.33 o                         
   4   0   4         57.54         64.93         3.66 o                         
   5   0   4          3.45          3.40         1.60 o                         
   6   0   4          0.00         -0.24         0.95 o                         
   7   0   4          0.33          0.08         1.22 o                         
   8   0   4          1.53          3.58         2.05 o                         
   9   0   4          1.75          2.85         2.62 o                         
  -9   1   4          0.02         -0.65         1.93 o                         
  -8   1   4         10.65          3.97         2.65 o                         
  -7   1   4         30.98         26.07         5.48 o                         
  -6   1   4          0.99          0.53         1.71 o                         
  -5   1   4         20.90         21.31         2.48 o                         
  -4   1   4          5.32          4.92         2.01 o                         
  -3   1   4       1025.30       1077.51        13.05 o                         
  -2   1   4         33.91         34.47         1.75 o                         
  -1   1   4       1129.05       1072.38         9.84 o                         
   0   1   4        550.85        526.35         6.18 o                         
   1   1   4        108.15        101.15         3.78 o                         
   2   1   4         21.18         23.34         2.02 o                         
   3   1   4        291.47        317.42         7.01 o                         
   4   1   4         10.36          9.54         1.18 o                         
   5   1   4          5.55          4.79         1.30 o                         
   6   1   4         16.98         11.00         3.39 o                         
   7   1   4          0.70         -1.27         2.01 o                         
   8   1   4          1.53         -2.27         3.15 o                         
  -9   2   4          5.91          9.14         3.24 o                         
  -8   2   4         10.95          8.52         2.93 o                         
  -7   2   4         37.95         42.15         2.98 o                         
  -6   2   4          1.41          2.10         1.11 o                         
  -5   2   4          8.84          8.65         1.36 o                         
  -4   2   4          2.55          2.70         1.31 o                         
  -3   2   4        353.32        382.24         5.90 o                         
  -2   2   4        211.13        225.46         5.11 o                         
  -1   2   4        497.38        498.05         5.86 o                         
   0   2   4         39.70         41.92         1.63 o                         
   1   2   4         23.70         20.91         1.57 o                         
   2   2   4         38.11         38.37         1.66 o                         
   3   2   4          5.09          5.75         1.30 o                         
   4   2   4         61.68         64.32         4.37 o                         
   5   2   4         97.32        105.26         5.79 o                         
   6   2   4         60.83         66.37         6.08 o                         
  -8   3   4          0.39          2.29         1.79 o                         
  -7   3   4         13.41          9.29         2.05 o                         
  -6   3   4          7.62          5.94         1.56 o                         
  -5   3   4         33.92         32.74         2.93 o                         
  -4   3   4         58.18         63.11         3.47 o                         
  -3   3   4        162.81        168.09         3.73 o                         
  -2   3   4         19.14         16.66         1.60 o                         
  -1   3   4        599.59        601.46         8.07 o                         
   0   3   4        187.70        197.75         4.34 o                         
   1   3   4         60.12         61.02         2.77 o                         
   2   3   4         18.15         17.60         1.39 o                         
   3   3   4         22.47         24.25         2.16 o                         
   4   3   4         24.00         21.68         6.84 o                         
   5   3   4         50.55         58.71         6.53 o                         
   6   3   4          0.97         -2.11         2.11 o                         
  -8   4   4          0.59         -2.39         2.39 o                         
  -7   4   4          1.43          2.03         2.45 o                         
  -6   4   4          8.37         10.28         2.07 o                         
  -5   4   4         19.12         18.74         3.16 o                         
  -4   4   4         23.03         20.16         1.84 o                         
  -3   4   4         78.42         80.67         3.08 o                         
  -2   4   4        156.11        158.53         4.22 o                         
  -1   4   4         31.47         34.88         1.88 o                         
   0   4   4         38.14         41.83         1.65 o                         
   1   4   4         25.86         24.20         1.48 o                         
   2   4   4          0.17         -0.28         0.71 o                         
   3   4   4         38.77         42.24         3.17 o                         
   4   4   4          3.43          1.68         1.04 o                         
   5   4   4          3.53          2.30         0.87 o                         
  -7   5   4          5.69          6.90         3.57 o                         
  -6   5   4          0.09          1.05         2.03 o                         
  -5   5   4          9.33          7.66         1.52 o                         
  -4   5   4          2.14          2.43         1.33 o                         
  -3   5   4         37.64         38.68         2.53 o                         
  -2   5   4         34.02         38.93         2.33 o                         
  -1   5   4          5.20          4.16         0.88 o                         
   0   5   4          2.47          2.32         0.60 o                         
   1   5   4         15.78         15.77         1.24 o                         
   2   5   4          1.91          1.51         0.45 o                         
   3   5   4        210.16        222.12         9.51 o                         
   4   5   4         28.50         32.70         4.27 o                         
  -7   6   4          0.21         -1.74         3.79 o                         
  -6   6   4          0.99          2.81         2.17 o                         
  -5   6   4         10.08         14.13         2.86 o                         
  -4   6   4         16.78         17.58         3.21 o                         
  -3   6   4         54.55         59.13         3.99 o                         
  -2   6   4        143.11        149.89         6.54 o                         
  -1   6   4         12.31         13.80         1.72 o                         
   0   6   4          2.76          2.73         1.07 o                         
   1   6   4          8.45          8.61         1.13 o                         
   2   6   4          9.16          8.18         0.86 o                         
   3   6   4         16.67         16.27         1.76 o                         
   4   6   4         22.69         20.09         3.61 o                         
   5   6   4          0.77          2.19         3.27 o                         
   6   6   4          0.08          7.41         4.40 o                         
  -6   7   4          2.31          6.60         4.20 o                         
  -5   7   4         12.71         16.42         5.80 o                         
  -4   7   4         19.34         10.26         4.74 o                         
  -3   7   4          9.49          9.85         3.30 o                         
  -2   7   4         13.02         14.28         2.41 o                         
  -1   7   4          0.15          1.57         1.33 o                         
   0   7   4          9.81         10.78         1.74 o                         
   1   7   4          0.18          0.40         0.80 o                         
   2   7   4         24.48         25.76         6.38 o                         
   3   7   4         31.54         37.08         5.68 o                         
   4   7   4         13.66         16.78         5.99 o                         
   5   7   4          3.12         -0.03         5.60 o                         
   6   7   4          0.78         -1.94         1.94 o                         
  -5   8   4          8.46          5.89         4.15 o                         
  -4   8   4         15.50         13.37         5.22 o                         
  -3   8   4         27.10         35.88         5.27 o                         
  -2   8   4          2.38          3.17         1.94 o                         
  -1   8   4          4.45          6.67         2.13 o                         
   0   8   4          3.96          3.66         2.64 o                         
   1   8   4         27.25         26.12         4.45 o                         
   2   8   4         13.10         10.45         3.59 o                         
   3   8   4         24.83         33.32         5.76 o                         
   4   8   4          4.35          1.84         4.44 o                         
  -3   9   4         18.94         24.49         4.85 o                         
  -2   9   4          1.03          2.76         2.46 o                         
  -1   9   4          2.04          5.30         2.22 o                         
   0   9   4          0.10          1.40         2.70 o                         
   1   9   4          8.93         17.42         4.26 o                         
   2   9   4          6.72          2.63         2.94 o                         
  -3  -9   5          4.27          4.56         2.86 o                         
  -2  -9   5          4.73          4.23         2.32 o                         
  -1  -9   5          3.60         12.07         3.17 o                         
   0  -9   5          7.26          9.93         5.42 o                         
   1  -9   5          3.93         -1.54         3.48 o                         
   2  -9   5          0.23          3.32         3.32 o                         
  -5  -8   5          4.20          3.49         3.05 o                         
  -4  -8   5          2.15          0.90         2.52 o                         
  -3  -8   5         14.62         19.41         3.54 o                         
  -2  -8   5         16.68         14.71         3.01 o                         
  -1  -8   5         11.94         10.88         2.59 o                         
   0  -8   5          0.38          1.38         2.74 o                         
   1  -8   5         12.55          9.69         2.44 o                         
   2  -8   5          0.27          1.97         3.55 o                         
   3  -8   5          3.56          1.13         2.80 o                         
   4  -8   5          3.20          3.92         2.22 o                         
  -6  -7   5          1.18          1.37         2.55 o                         
  -5  -7   5          1.65         -1.98         1.98 o                         
  -4  -7   5          4.32          8.48         3.21 o                         
  -3  -7   5         23.92         21.60         3.37 o                         
  -2  -7   5         13.31         11.71         2.75 o                         
  -1  -7   5          5.00          4.28         1.88 o                         
   0  -7   5          0.78         -0.12         1.32 o                         
   1  -7   5         10.66         10.09         2.28 o                         
   2  -7   5          3.05         -1.70         1.70 o                         
   3  -7   5          5.28          7.15         2.32 o                         
   4  -7   5         43.89         47.81        10.62 o                         
   5  -7   5          2.39          6.31         3.13 o                         
  -7  -6   5          0.82          1.66         1.97 o                         
  -6  -6   5          0.71         -1.43         2.13 o                         
  -5  -6   5          0.81         -2.15         2.17 o                         
  -4  -6   5         15.30         11.19         2.96 o                         
  -3  -6   5         13.98         13.66         2.73 o                         
  -2  -6   5         18.13         19.38         3.34 o                         
  -1  -6   5         63.27         69.99         4.91 o                         
   0  -6   5          1.62          0.10         0.80 o                         
   1  -6   5          0.86          0.01         0.89 o                         
   2  -6   5         20.53         12.95         1.88 o                         
   3  -6   5         17.00         16.52         3.83 o                         
   4  -6   5          7.84         12.67         3.62 o                         
   5  -6   5          3.97          8.03         3.09 o                         
   6  -6   5          2.39          1.35         2.51 o                         
  -8  -5   5          5.61          6.51         2.68 o                         
  -7  -5   5          3.78          6.01         2.46 o                         
  -6  -5   5          2.77          4.68         3.14 o                         
  -5  -5   5         18.41         22.09         2.50 o                         
  -4  -5   5          4.36          1.85         1.06 o                         
  -3  -5   5        102.33        111.83         4.89 o                         
  -2  -5   5         30.53         33.89         3.42 o                         
  -1  -5   5         39.47         43.86         3.59 o                         
   0  -5   5         30.74         30.31         2.87 o                         
   1  -5   5          7.57          7.80         2.11 o                         
   2  -5   5         14.66         11.42         1.29 o                         
   3  -5   5         32.60         36.68         7.64 o                         
   4  -5   5         33.12         30.62         4.87 o                         
   5  -5   5         22.77         25.72         4.55 o                         
   6  -5   5          1.15          6.38         2.84 o                         
   7  -5   5          0.31         -0.30         3.90 o                         
  -8  -4   5          1.00          3.11         2.17 o                         
  -7  -4   5          2.94          2.07         1.87 o                         
  -6  -4   5          5.23          4.60         1.55 o                         
  -5  -4   5         28.56         29.00         2.75 o                         
  -4  -4   5         98.82         94.70         4.04 o                         
  -3  -4   5         83.81         88.12         3.48 o                         
  -2  -4   5        224.46        235.64         5.87 o                         
  -1  -4   5         13.07         12.18         2.04 o                         
   0  -4   5         10.25         10.76         2.16 o                         
   1  -4   5         31.55         31.79         2.63 o                         
   2  -4   5         15.42         11.63         3.71 o                         
   3  -4   5         70.98         71.14         8.73 o                         
   4  -4   5         43.15         37.97         2.57 o                         
   5  -4   5          0.92          0.82         1.04 o                         
   6  -4   5          2.96          3.89         3.79 o                         
   7  -4   5          0.08          7.50         4.31 o                         
  -9  -3   5          0.18          0.72         1.81 o                         
  -8  -3   5          0.80          0.33         2.00 o                         
  -7  -3   5          3.49         -0.79         1.32 o                         
  -6  -3   5         12.96         13.47         2.11 o                         
  -5  -3   5          4.18          2.31         1.19 o                         
  -4  -3   5         57.89         59.43         2.84 o                         
  -3  -3   5         29.13         28.97         2.08 o                         
  -2  -3   5        220.99        235.90         6.01 o                         
  -1  -3   5        150.66        142.10         4.54 o                         
   0  -3   5        382.81        414.38         8.18 o                         
   1  -3   5          9.13          9.05         1.39 o                         
   2  -3   5         76.83         78.03         3.44 o                         
   3  -3   5         15.42         13.19         1.80 o                         
   4  -3   5         11.87         14.10         1.60 o                         
   5  -3   5          7.72          7.72         1.47 o                         
   6  -3   5         10.33         11.54         2.44 o                         
   7  -3   5          4.78          5.57         3.82 o                         
   8  -3   5          0.15          3.69         3.89 o                         
  -9  -2   5          1.00          1.07         2.68 o                         
  -8  -2   5         29.29         41.42         4.68 o                         
  -7  -2   5         23.32         23.15         2.87 o                         
  -6  -2   5         14.38         15.39         2.22 o                         
  -5  -2   5         12.71         16.09         2.20 o                         
  -4  -2   5          2.65          2.34         0.81 o                         
  -3  -2   5         37.25         38.47         2.43 o                         
  -2  -2   5         92.86         93.48         2.80 o                         
  -1  -2   5        459.64        478.69         8.84 o                         
   0  -2   5         14.31         13.95         1.56 o                         
   1  -2   5         15.51         12.43         1.35 o                         
   2  -2   5         87.64         86.32         3.64 o                         
   3  -2   5         16.26         17.13         1.45 o                         
   4  -2   5         32.42         33.11         1.75 o                         
   5  -2   5         11.49         11.48         1.25 o                         
   6  -2   5         21.70         18.45         2.70 o                         
   7  -2   5          2.32         -0.53         1.34 o                         
   8  -2   5          0.35          3.74         3.47 o                         
  -9  -1   5          0.70         -1.23         2.11 o                         
  -8  -1   5          5.60          8.30         2.44 o                         
  -7  -1   5         24.01         21.68         3.33 o                         
  -6  -1   5          7.78          7.90         1.78 o                         
  -5  -1   5          3.32          3.30         1.06 o                         
  -4  -1   5        251.20        274.26         7.04 o                         
  -3  -1   5         55.88         73.42         4.69 o                         
  -2  -1   5         30.48         27.05         1.90 o                         
  -1  -1   5        806.03        781.21         8.97 o                         
   0  -1   5         15.51         14.79         1.29 o                         
   1  -1   5         65.66         65.16         2.53 o                         
   2  -1   5         26.32         26.79         1.50 o                         
   3  -1   5         53.75         55.57         2.99 o                         
   4  -1   5         14.95         13.73         1.70 o                         
   5  -1   5         19.63         19.44         2.13 o                         
   6  -1   5          4.74          1.41         1.03 o                         
   7  -1   5          0.52          2.12         1.87 o                         
   8  -1   5          4.01          7.65         2.43 o                         
  -9   0   5          4.60          4.71         2.08 o                         
  -8   0   5          8.40         10.94         2.88 o                         
  -7   0   5         35.52         42.99         6.46 o                         
  -6   0   5          1.39          0.76         1.50 o                         
  -5   0   5          1.69          1.38         1.03 o                         
  -4   0   5          8.57         11.91         1.92 o                         
  -3   0   5        106.49        122.81         4.35 o                         
  -2   0   5         72.82         67.26         3.40 o                         
  -1   0   5          0.20          0.25         0.89 o                         
   0   0   5          1.24          0.93         0.83 o                         
   1   0   5         45.41         46.50         2.69 o                         
   2   0   5        879.07        894.75        10.16 o                         
   3   0   5        397.34        461.28        10.91 o                         
   4   0   5        103.88        112.10         4.75 o                         
   5   0   5          0.00         -0.14         0.83 o                         
   6   0   5          1.52          0.64         1.19 o                         
   7   0   5          3.26          5.93         2.10 o                         
   8   0   5          0.69          0.11         1.58 o                         
  -9   1   5          0.70          1.04         1.71 o                         
  -8   1   5          5.61          7.13         2.59 o                         
  -7   1   5         24.01         24.80         3.89 o                         
  -6   1   5          7.79          9.28         2.12 o                         
  -5   1   5          3.32          3.14         1.10 o                         
  -4   1   5        251.26        273.45         7.67 o                         
  -3   1   5         55.85         68.93         5.47 o                         
  -2   1   5         30.50         27.35         2.03 o                         
  -1   1   5        806.05        787.51        12.81 o                         
   0   1   5         15.53         13.75         1.30 o                         
   1   1   5         65.61         66.00         2.91 o                         
   2   1   5         26.32         26.21         2.04 o                         
   3   1   5         53.77         61.63         3.21 o                         
   4   1   5         14.94         14.94         1.71 o                         
   5   1   5         19.63         18.39         1.95 o                         
   6   1   5          4.74          5.94         2.10 o                         
   7   1   5          0.53         -1.01         5.85 o                         
   8   1   5          4.01          8.20         4.15 o                         
  -9   2   5          1.00          4.00         3.38 o                         
  -8   2   5         29.27         29.87         4.96 o                         
  -7   2   5         23.32         18.71         4.72 o                         
  -6   2   5         14.37         16.35         2.91 o                         
  -5   2   5         12.72         15.27         2.25 o                         
  -4   2   5          2.64          1.99         0.73 o                         
  -3   2   5         37.25         39.21         1.94 o                         
  -2   2   5         92.82         96.12         3.34 o                         
  -1   2   5        459.51        473.26         6.16 o                         
   0   2   5         14.31         14.20         1.11 o                         
   1   2   5         15.49         16.00         1.90 o                         
   2   2   5         87.61         82.24         3.55 o                         
   3   2   5         16.27         20.50         2.19 o                         
   4   2   5         32.43         39.26         3.08 o                         
   5   2   5         11.48         11.46         2.32 o                         
   6   2   5         21.70         18.40         3.76 o                         
   7   2   5          2.32          1.27         2.80 o                         
   8   2   5          0.35         -0.72         2.07 o                         
  -9   3   5          0.18          1.66         1.78 o                         
  -8   3   5          0.80         -0.70         2.40 o                         
  -7   3   5          3.50          8.71         3.49 o                         
  -6   3   5         12.97         16.61         2.63 o                         
  -5   3   5          4.18          2.69         1.33 o                         
  -4   3   5         57.90         63.44         2.71 o                         
  -3   3   5         29.15         28.79         2.24 o                         
  -2   3   5        220.93        241.89         5.54 o                         
  -1   3   5        150.63        143.41         3.85 o                         
   0   3   5        382.94        419.05         6.81 o                         
   1   3   5          9.13          7.86         1.23 o                         
   2   3   5         76.82         84.75         3.16 o                         
   3   3   5         15.42         15.63         1.46 o                         
   4   3   5         11.86         16.11         3.50 o                         
   5   3   5          7.73          6.78         2.19 o                         
   6   3   5         10.34         10.66         3.28 o                         
   7   3   5          4.78          3.80         3.37 o                         
   8   3   5          0.15         -3.51         3.51 o                         
  -8   4   5          1.00          5.22         2.98 o                         
  -7   4   5          2.94          2.37         2.15 o                         
  -6   4   5          5.23          2.72         1.58 o                         
  -5   4   5         28.58         27.26         2.89 o                         
  -4   4   5         98.78         99.42         6.20 o                         
  -3   4   5         83.81         87.10         4.05 o                         
  -2   4   5        224.36        242.90         5.52 o                         
  -1   4   5         13.08         13.23         1.28 o                         
   0   4   5         10.26         10.21         1.15 o                         
   1   4   5         31.55         32.44         2.19 o                         
   2   4   5         15.43         16.33         1.56 o                         
   3   4   5         70.98         72.66         3.76 o                         
   4   4   5         43.14         39.68         2.76 o                         
   5   4   5          0.92         -4.00         4.00 o                         
   6   4   5          2.96          4.27         3.68 o                         
   7   4   5          0.08          1.19         3.28 o                         
  -7   5   5          3.78          7.76         3.05 o                         
  -6   5   5          2.78          0.64         1.98 o                         
  -5   5   5         18.42         18.69         5.71 o                         
  -4   5   5          4.37          4.88         1.44 o                         
  -3   5   5        102.30        106.36         4.71 o                         
  -2   5   5         30.52         31.61         2.36 o                         
  -1   5   5         39.50         43.62         2.35 o                         
   0   5   5         30.74         30.22         1.76 o                         
   1   5   5          7.58          7.13         0.94 o                         
   2   5   5         14.66         15.51         1.74 o                         
   3   5   5         32.60         31.61         3.32 o                         
   4   5   5         33.10         32.75         3.82 o                         
   5   5   5         22.77         25.11         7.59 o                         
   6   5   5          1.15         -0.11         4.18 o                         
   7   5   5          0.31         -4.73         4.73 o                         
  -7   6   5          0.82          5.39         4.23 o                         
  -6   6   5          0.71          3.53         2.11 o                         
  -5   6   5          0.81         -0.10         3.45 o                         
  -4   6   5         15.30         15.18         2.79 o                         
  -3   6   5         13.98         10.67         2.64 o                         
  -2   6   5         18.13         22.02         3.60 o                         
  -1   6   5         63.24         62.19         5.25 o                         
   0   6   5          1.62          0.94         0.93 o                         
   1   6   5          0.85          1.98         0.72 o                         
   2   6   5         20.54         15.94         1.22 o                         
   3   6   5         17.01         14.90         2.75 o                         
   4   6   5          7.85          7.05         2.82 o                         
   5   6   5          3.97          0.08         2.15 o                         
   6   6   5          2.39          5.28         5.15 o                         
  -6   7   5          1.18         -2.49         3.98 o                         
  -5   7   5          1.65          3.27         3.52 o                         
  -4   7   5          4.32         13.21         4.98 o                         
  -3   7   5         23.90         22.17         3.59 o                         
  -2   7   5         13.31         13.76         2.55 o                         
  -1   7   5          5.00          6.58         2.57 o                         
   0   7   5          0.78         -1.04         1.04 o                         
   1   7   5         10.66         10.02         1.55 o                         
   2   7   5          3.05          3.80         2.78 o                         
   3   7   5          5.28          3.89         5.13 o                         
   4   7   5         43.88         62.02         7.59 o                         
   5   7   5          2.39          1.71         4.83 o                         
  -5   8   5          4.21          0.38         3.89 o                         
  -4   8   5          2.15          2.95         3.96 o                         
  -3   8   5         14.62         19.98         4.20 o                         
  -2   8   5         16.68         18.53         2.93 o                         
  -1   8   5         11.93         12.70         2.58 o                         
   0   8   5          0.38          0.46         1.34 o                         
   1   8   5         12.55         13.03         6.50 o                         
   2   8   5          0.27         -1.45         4.75 o                         
   3   8   5          3.57          6.13         3.36 o                         
   4   8   5          3.20          3.07         3.20 o                         
  -3   9   5          4.26          0.67         2.65 o                         
  -2   9   5          4.73          5.31         3.95 o                         
  -1   9   5          3.60          4.62         2.64 o                         
   0   9   5          7.27          6.60         3.04 o                         
   1   9   5          3.93          5.43         3.09 o                         
   2   9   5          0.23         -5.00         5.14 o                         
  -2  -9   6         16.42         18.61         3.55 o                         
  -1  -9   6          6.90          4.45         2.02 o                         
   0  -9   6          5.69         10.32         5.09 o                         
   1  -9   6          6.81          4.49         4.36 o                         
  -5  -8   6          3.20         -1.03         2.61 o                         
  -4  -8   6          0.55          3.30         2.40 o                         
  -3  -8   6          2.81          2.55         3.81 o                         
  -2  -8   6          8.05          6.58         2.21 o                         
  -1  -8   6         18.38         17.75         2.99 o                         
   0  -8   6          7.73          7.09         2.13 o                         
   1  -8   6          7.20         11.23         5.27 o                         
   2  -8   6          0.67          1.34         3.10 o                         
   3  -8   6          1.80          2.44         3.58 o                         
  -6  -7   6          3.89          2.77         3.21 o                         
  -5  -7   6          0.18         -2.06         2.62 o                         
  -4  -7   6          0.09         -0.93         2.40 o                         
  -3  -7   6          1.65         -0.87         2.81 o                         
  -2  -7   6          2.30          4.73         1.95 o                         
  -1  -7   6         31.23         23.94         3.31 o                         
   0  -7   6         30.69         30.86         3.53 o                         
   1  -7   6          4.08          4.50         1.33 o                         
   2  -7   6          1.69          0.34         1.64 o                         
   3  -7   6          1.20          3.46         3.34 o                         
   4  -7   6          0.17         -2.67         2.67 o                         
   5  -7   6          3.69          2.96         6.37 o                         
  -7  -6   6          6.43          8.55         2.87 o                         
  -6  -6   6          1.57          2.13         2.92 o                         
  -5  -6   6         10.36          7.18         3.51 o                         
  -4  -6   6          9.15          8.74         2.99 o                         
  -3  -6   6          7.66          7.93         2.26 o                         
  -2  -6   6          6.12          5.56         2.15 o                         
  -1  -6   6         21.73         21.44         3.71 o                         
   0  -6   6         26.70         27.27         2.39 o                         
   1  -6   6          6.45          5.24         1.47 o                         
   2  -6   6          4.13          5.22         2.64 o                         
   3  -6   6          7.03          3.13         3.26 o                         
   4  -6   6          4.62          4.46         2.84 o                         
   5  -6   6          0.01         -1.13         2.76 o                         
   6  -6   6          2.18          8.07         5.23 o                         
  -8  -5   6          0.10         -0.16         2.06 o                         
  -7  -5   6          3.81          2.93         2.89 o                         
  -6  -5   6          4.58          7.15         2.61 o                         
  -5  -5   6          8.05          8.47         1.92 o                         
  -4  -5   6         29.41         31.24         2.95 o                         
  -3  -5   6        110.55        103.41         4.93 o                         
  -2  -5   6         63.06         63.50         5.59 o                         
  -1  -5   6         37.80         35.28         4.33 o                         
   0  -5   6         30.39         27.64         2.83 o                         
   1  -5   6         72.95         69.25         4.00 o                         
   2  -5   6         11.55         10.80         2.61 o                         
   3  -5   6         32.39         30.97         4.85 o                         
   4  -5   6          2.09          1.12         3.05 o                         
   5  -5   6         16.24         13.82         6.19 o                         
   6  -5   6          0.25         -2.73         3.65 o                         
   7  -5   6          1.09         -0.76         5.32 o                         
  -8  -4   6          2.67          3.69         2.35 o                         
  -7  -4   6          3.58          0.51         2.04 o                         
  -6  -4   6          0.30          0.04         1.45 o                         
  -5  -4   6         12.90         13.10         2.36 o                         
  -4  -4   6        118.89        126.30         5.63 o                         
  -3  -4   6         20.82         19.26         2.11 o                         
  -2  -4   6        126.05        137.73         5.51 o                         
  -1  -4   6         25.21         26.47         2.11 o                         
   0  -4   6         12.55         11.48         1.82 o                         
   1  -4   6         22.49         21.32         2.28 o                         
   2  -4   6         49.08         39.83         6.29 o                         
   3  -4   6        105.06        118.89        11.40 o                         
   4  -4   6          5.34          3.62         1.37 o                         
   5  -4   6         18.26         18.64         7.21 o                         
   6  -4   6          6.15          3.50         3.85 o                         
   7  -4   6          0.40          1.98         3.23 o                         
  -9  -3   6          0.07         -1.88         2.23 o                         
  -8  -3   6         31.66         37.30         4.81 o                         
  -7  -3   6          9.46         10.58         2.83 o                         
  -6  -3   6          6.93          4.42         1.69 o                         
  -5  -3   6         13.36         13.03         2.08 o                         
  -4  -3   6         33.37         31.14         2.38 o                         
  -3  -3   6         21.52         22.99         1.97 o                         
  -2  -3   6        743.39        788.39        11.48 o                         
  -1  -3   6        117.09        115.28         4.92 o                         
   0  -3   6        143.19        157.65         5.45 o                         
   1  -3   6          7.59          6.60         1.16 o                         
   2  -3   6         33.21         32.25         1.86 o                         
   3  -3   6         20.72         21.94         4.25 o                         
   4  -3   6         28.37         29.11         2.12 o                         
   5  -3   6         87.00         97.09         4.47 o                         
   6  -3   6          2.99         -0.26         1.34 o                         
   7  -3   6          1.38          2.79         3.46 o                         
   8  -3   6          0.10          0.48         2.85 o                         
  -9  -2   6          2.66          4.92         4.14 o                         
  -8  -2   6         10.87         11.44         2.95 o                         
  -7  -2   6          3.95          6.59         2.38 o                         
  -6  -2   6          2.27          1.95         1.48 o                         
  -5  -2   6          3.47          6.30         1.53 o                         
  -4  -2   6         24.45         21.00         1.80 o                         
  -3  -2   6         21.41         21.77         1.99 o                         
  -2  -2   6        257.69        253.16         5.57 o                         
  -1  -2   6       2042.48       2096.90        19.81 o                         
   0  -2   6        192.55        205.90         7.56 o                         
   1  -2   6         56.12         52.24         2.77 o                         
   2  -2   6         27.60         25.83         1.39 o                         
   3  -2   6         12.64         13.72         0.95 o                         
   4  -2   6         21.70         23.69         1.96 o                         
   5  -2   6         26.70         29.19         1.97 o                         
   6  -2   6         12.71         12.36         2.13 o                         
   7  -2   6          0.59         -0.60         1.75 o                         
   8  -2   6          0.53         -1.01         2.87 o                         
  -9  -1   6          0.47         -1.27         2.63 o                         
  -8  -1   6         24.99         25.98         3.68 o                         
  -7  -1   6         16.86         22.46         4.38 o                         
  -6  -1   6         19.54         21.64         2.60 o                         
  -5  -1   6         22.79         22.97         2.43 o                         
  -4  -1   6         81.25         76.55         3.83 o                         
  -3  -1   6         20.24         19.26         2.03 o                         
  -2  -1   6         75.28         77.59         2.95 o                         
  -1  -1   6        124.45        131.06         3.64 o                         
   0  -1   6        124.58        117.34         3.54 o                         
   1  -1   6         69.09         71.76         2.65 o                         
   2  -1   6         26.85         29.70         1.67 o                         
   3  -1   6          0.65          0.43         0.41 o                         
   4  -1   6          5.23          5.48         1.41 o                         
   5  -1   6         15.78         15.63         2.55 o                         
   6  -1   6         12.91         11.66         2.03 o                         
   7  -1   6          1.19          4.56         3.90 o                         
   8  -1   6          2.62          1.40         2.45 o                         
  -9   0   6          0.84          2.83         2.32 o                         
  -8   0   6          4.72          3.02         2.09 o                         
  -7   0   6          6.16          1.86         1.58 o                         
  -6   0   6          3.69          2.72         2.41 o                         
  -5   0   6         76.49         90.65         4.49 o                         
  -4   0   6        103.30        114.77         4.73 o                         
  -3   0   6          4.25          3.18         0.96 o                         
  -2   0   6         14.42         14.84         1.68 o                         
  -1   0   6        143.81        152.33         5.03 o                         
   0   0   6        452.94        465.84         8.35 o                         
   1   0   6         61.33         60.65         2.78 o                         
   2   0   6        216.73        208.78         5.29 o                         
   3   0   6         86.80         91.66         4.24 o                         
   4   0   6          3.36          3.11         2.00 o                         
   5   0   6          0.01          4.03         1.49 o                         
   6   0   6         12.80         13.27         2.59 o                         
   7   0   6          0.07          5.60         3.24 o                         
   8   0   6          0.44          0.22         3.58 o                         
  -9   1   6          0.48          1.98         1.89 o                         
  -8   1   6         24.99         23.36         3.32 o                         
  -7   1   6         16.85         19.93         2.96 o                         
  -6   1   6         19.53         15.25         2.94 o                         
  -5   1   6         22.79         21.72         2.40 o                         
  -4   1   6         81.30         81.53         3.56 o                         
  -3   1   6         20.23         18.36         1.95 o                         
  -2   1   6         75.22         73.34         3.33 o                         
  -1   1   6        124.41        129.05         4.68 o                         
   0   1   6        124.58        124.97         3.81 o                         
   1   1   6         69.08         67.73         3.17 o                         
   2   1   6         26.87         29.54         2.28 o                         
   3   1   6          0.66          0.63         0.81 o                         
   4   1   6          5.23          3.94         1.08 o                         
   5   1   6         15.79         12.79         1.65 o                         
   6   1   6         12.90         12.81         4.42 o                         
   7   1   6          1.19          6.76         3.80 o                         
   8   1   6          2.62          1.57         2.53 o                         
  -9   2   6          2.66          1.10         1.65 o                         
  -8   2   6         10.87          8.45         3.15 o                         
  -7   2   6          3.96          2.86         1.90 o                         
  -6   2   6          2.26          2.41         1.62 o                         
  -5   2   6          3.47          3.47         1.41 o                         
  -4   2   6         24.47         22.90         1.76 o                         
  -3   2   6         21.41         18.34         1.95 o                         
  -2   2   6        257.68        253.95         6.30 o                         
  -1   2   6       2042.68       2114.36        19.80 o                         
   0   2   6        192.68        205.71         4.65 o                         
   1   2   6         56.09         57.61         3.62 o                         
   2   2   6         27.62         26.93         2.24 o                         
   3   2   6         12.65         17.18         1.90 o                         
   4   2   6         21.71         22.89         2.51 o                         
   5   2   6         26.69         30.72         3.55 o                         
   6   2   6         12.72         21.67         5.73 o                         
   7   2   6          0.59         -1.08         2.73 o                         
   8   2   6          0.53          2.86         3.58 o                         
  -9   3   6          0.07         -2.73         3.17 o                         
  -8   3   6         31.64         30.52         5.17 o                         
  -7   3   6          9.47         10.24         2.53 o                         
  -6   3   6          6.93          7.63         1.83 o                         
  -5   3   6         13.36         13.29         2.10 o                         
  -4   3   6         33.38         31.81         2.77 o                         
  -3   3   6         21.53         22.57         1.76 o                         
  -2   3   6        743.27        798.14         8.90 o                         
  -1   3   6        117.07        118.42         3.22 o                         
   0   3   6        143.17        152.99         3.67 o                         
   1   3   6          7.60          7.83         1.32 o                         
   2   3   6         33.17         32.19         2.09 o                         
   3   3   6         20.73         19.84         2.11 o                         
   4   3   6         28.36         28.15         3.19 o                         
   5   3   6         86.96         88.08         6.50 o                         
   6   3   6          3.00          3.15         3.26 o                         
   7   3   6          1.38          7.20         4.23 o                         
   8   3   6          0.10         -1.04         2.66 o                         
  -8   4   6          2.67         -0.67         2.60 o                         
  -7   4   6          3.58          6.02         1.77 o                         
  -6   4   6          0.30         -1.22         1.22 o                         
  -5   4   6         12.90         11.58         4.81 o                         
  -4   4   6        118.92        127.91         5.75 o                         
  -3   4   6         20.80         19.26         2.18 o                         
  -2   4   6        126.10        137.20         4.38 o                         
  -1   4   6         25.22         24.23         1.76 o                         
   0   4   6         12.54         12.51         1.05 o                         
   1   4   6         22.50         21.66         1.92 o                         
   2   4   6         49.08         54.32         2.82 o                         
   3   4   6        105.04        104.41         3.72 o                         
   4   4   6          5.34          2.98         1.71 o                         
   5   4   6         18.27         24.39         4.83 o                         
   6   4   6          6.15          6.60         3.21 o                         
   7   4   6          0.40         -3.55         3.55 o                         
  -7   5   6          3.81          2.33         2.09 o                         
  -6   5   6          4.58          2.63         2.63 o                         
  -5   5   6          8.06          1.76         4.12 o                         
  -4   5   6         29.42         27.74         3.02 o                         
  -3   5   6        110.54        114.43         5.93 o                         
  -2   5   6         63.05         67.35         4.01 o                         
  -1   5   6         37.76         38.80         2.68 o                         
   0   5   6         30.39         34.71         1.98 o                         
   1   5   6         72.97         77.12         4.05 o                         
   2   5   6         11.56         12.54         1.74 o                         
   3   5   6         32.39         34.30         3.51 o                         
   4   5   6          2.09         -1.27         5.58 o                         
   5   5   6         16.23         19.33         5.82 o                         
   6   5   6          0.25         -0.32         3.69 o                         
   7   5   6          1.09         -3.19         3.19 o                         
  -7   6   6          6.43          9.49         3.20 o                         
  -6   6   6          1.57          1.76         3.24 o                         
  -5   6   6         10.36          7.28         4.08 o                         
  -4   6   6          9.14          9.13         5.30 o                         
  -3   6   6          7.67          1.00         1.73 o                         
  -2   6   6          6.12          4.65         2.35 o                         
  -1   6   6         21.73         23.31         2.14 o                         
   0   6   6         26.70         26.63         2.05 o                         
   1   6   6          6.45          5.61         0.78 o                         
   2   6   6          4.12          3.83         1.09 o                         
   3   6   6          7.03          4.24         2.70 o                         
   4   6   6          4.62          4.37         2.86 o                         
   5   6   6          0.01         -1.61         2.61 o                         
   6   6   6          2.18          5.53         4.40 o                         
  -6   7   6          3.89          2.68         3.99 o                         
  -5   7   6          0.18          0.80         3.77 o                         
  -4   7   6          0.09          3.03         1.97 o                         
  -3   7   6          1.65         -2.28         2.28 o                         
  -2   7   6          2.30         -0.70         1.52 o                         
  -1   7   6         31.21         34.19         3.53 o                         
   0   7   6         30.69         28.43         2.32 o                         
   1   7   6          4.08          9.13         3.22 o                         
   2   7   6          1.69          0.08         2.84 o                         
   3   7   6          1.21         -1.16         7.04 o                         
   4   7   6          0.17         -0.48         2.35 o                         
   5   7   6          3.68          7.22         3.51 o                         
  -5   8   6          3.20         10.67         4.92 o                         
  -4   8   6          0.55         -1.08         3.81 o                         
  -3   8   6          2.81          1.29         4.00 o                         
  -2   8   6          8.05         12.04         2.57 o                         
  -1   8   6         18.37         17.95         2.93 o                         
   0   8   6          7.74         12.20         3.78 o                         
   1   8   6          7.20         10.75         3.78 o                         
   2   8   6          0.67          0.55         2.60 o                         
   3   8   6          1.80          4.69         3.20 o                         
  -2   9   6         16.41         23.55         7.71 o                         
  -1   9   6          6.90          2.96         2.78 o                         
   0   9   6          5.69          5.25         3.26 o                         
   1   9   6          6.81          2.28         6.63 o                         
  -1  -9   7          5.38         11.69         3.90 o                         
   0  -9   7          7.44          3.63         4.34 o                         
  -4  -8   7          1.42         -0.48         2.10 o                         
  -3  -8   7          0.90         -2.61         2.61 o                         
  -2  -8   7          3.63          0.98         1.65 o                         
  -1  -8   7          8.48          9.58         2.44 o                         
   0  -8   7          3.07          2.12         1.48 o                         
   1  -8   7          0.84          3.07         3.52 o                         
   2  -8   7          2.37         -3.64         4.06 o                         
   3  -8   7          1.96         -4.00         4.00 o                         
  -6  -7   7          2.12          1.97         2.97 o                         
  -5  -7   7          0.15          0.16         2.39 o                         
  -4  -7   7          0.03         -0.47         1.55 o                         
  -3  -7   7          3.93          4.38         2.00 o                         
  -2  -7   7         16.82         14.86         2.85 o                         
  -1  -7   7         22.01         22.69         3.26 o                         
   0  -7   7         57.27         53.81         6.71 o                         
   1  -7   7          4.53          3.83         1.06 o                         
   2  -7   7          0.11         -1.45         2.72 o                         
   3  -7   7          0.00          6.06         4.57 o                         
   4  -7   7          0.13          8.47         4.94 o                         
  -7  -6   7          0.97          5.26         2.58 o                         
  -6  -6   7         12.83         17.87         3.63 o                         
  -5  -6   7          1.19          2.28         2.54 o                         
  -4  -6   7          0.98          0.43         1.45 o                         
  -3  -6   7         14.78         12.36         2.64 o                         
  -2  -6   7         18.20         18.39         2.91 o                         
  -1  -6   7          6.17          5.79         1.90 o                         
   0  -6   7          7.53          7.53         1.36 o                         
   1  -6   7         24.81         22.97         2.66 o                         
   2  -6   7          6.77          4.91         1.06 o                         
   3  -6   7          0.23         -3.91         3.91 o                         
   4  -6   7          1.86          0.62         3.07 o                         
   5  -6   7          0.68          0.90         3.04 o                         
  -8  -5   7          0.27          6.40         2.57 o                         
  -7  -5   7          4.60          4.37         2.18 o                         
  -6  -5   7          0.86          0.08         2.05 o                         
  -5  -5   7          2.34          2.02         1.17 o                         
  -4  -5   7         14.76         15.61         2.77 o                         
  -3  -5   7         26.34         32.01         2.94 o                         
  -2  -5   7          6.42          7.96         1.61 o                         
  -1  -5   7         28.63         26.94         2.18 o                         
   0  -5   7         40.74         42.26         3.50 o                         
   1  -5   7         30.00         29.15         3.15 o                         
   2  -5   7          5.09          2.68         1.37 o                         
   5  -5   7          6.89          4.66         4.55 o                         
   6  -5   7          1.52         -1.37         3.25 o                         
  -8  -4   7          1.32          0.85         3.34 o                         
  -7  -4   7          0.47          1.53         2.98 o                         
  -6  -4   7         68.06         68.40         4.67 o                         
  -5  -4   7         15.52         14.76         2.00 o                         
  -4  -4   7        111.38        115.65         5.27 o                         
  -3  -4   7         44.82         45.77         3.27 o                         
  -2  -4   7         62.40         60.29         3.61 o                         
  -1  -4   7          1.43          0.73         0.98 o                         
   0  -4   7         89.46         91.72         5.38 o                         
   1  -4   7         19.88         19.51         2.72 o                         
   2  -4   7         67.32         58.18         8.81 o                         
   3  -4   7         50.74         46.73         5.27 o                         
   4  -4   7         10.20          7.91         2.40 o                         
   5  -4   7         13.18         14.70         2.71 o                         
   6  -4   7          5.42          4.94         3.87 o                         
   7  -4   7          0.34          4.11         3.90 o                         
  -9  -3   7          2.84          2.56         2.79 o                         
  -8  -3   7          8.85         11.03         3.16 o                         
  -7  -3   7          8.97         10.37         2.83 o                         
  -6  -3   7         21.85         23.93         2.90 o                         
  -5  -3   7          4.41          3.55         1.08 o                         
  -4  -3   7         40.87         38.53         2.71 o                         
  -3  -3   7          3.97          2.81         1.00 o                         
  -2  -3   7        187.67        186.62         4.45 o                         
  -1  -3   7        404.03        428.34         9.93 o                         
   0  -3   7          4.94          3.63         1.14 o                         
   1  -3   7          1.56          0.20         0.74 o                         
   2  -3   7        111.31        111.45         3.82 o                         
   3  -3   7         47.20         42.05         4.56 o                         
   4  -3   7          7.02          7.19         1.16 o                         
   5  -3   7         25.71         27.02         3.26 o                         
   6  -3   7          2.57          0.69         1.54 o                         
   7  -3   7          1.11          7.20         4.46 o                         
  -9  -2   7          0.59         -2.25         2.25 o                         
  -8  -2   7         19.44         19.94         3.52 o                         
  -7  -2   7         43.57         44.52         4.78 o                         
  -6  -2   7         35.06         33.63         3.39 o                         
  -5  -2   7          6.56          6.03         1.17 o                         
  -4  -2   7         18.73         19.73         1.88 o                         
  -3  -2   7          9.27          8.16         1.42 o                         
  -2  -2   7        121.59        131.91         4.43 o                         
  -1  -2   7         33.50         32.32         2.81 o                         
   0  -2   7        170.82        190.36         5.35 o                         
   1  -2   7         17.61         17.65         1.19 o                         
   2  -2   7          8.50          8.58         0.97 o                         
   3  -2   7          0.62          0.22         0.41 o                         
   4  -2   7          9.78          8.03         1.21 o                         
   5  -2   7         12.81         14.98         1.64 o                         
   6  -2   7         18.99         17.86         3.32 o                         
   7  -2   7          1.87          3.94         2.25 o                         
  -9  -1   7          0.34          3.10         2.61 o                         
  -8  -1   7          7.07          7.49         2.31 o                         
  -7  -1   7          4.23          3.24         1.91 o                         
  -6  -1   7          4.38          3.84         1.97 o                         
  -5  -1   7          0.91          0.90         1.16 o                         
  -4  -1   7          6.60          5.36         0.98 o                         
  -3  -1   7         12.63         12.64         1.67 o                         
  -2  -1   7         55.24         47.23         2.30 o                         
  -1  -1   7        112.57        119.24         4.15 o                         
   0  -1   7         36.70         37.65         2.28 o                         
   1  -1   7         10.27          8.08         1.31 o                         
   2  -1   7         37.38         39.60         1.98 o                         
   3  -1   7          4.34          4.14         0.79 o                         
   4  -1   7         10.26         10.46         1.60 o                         
   5  -1   7          5.38          4.74         2.30 o                         
   6  -1   7          0.02         -1.59         2.15 o                         
   7  -1   7          0.97          5.02         2.83 o                         
  -9   0   7          0.36          0.87         1.88 o                         
  -8   0   7          0.01          0.81         2.09 o                         
  -7   0   7         30.36         27.30         3.57 o                         
  -6   0   7          7.56          6.52         2.04 o                         
  -5   0   7         38.53         44.95         3.38 o                         
  -4   0   7        227.11        257.87         6.51 o                         
  -3   0   7         14.51         14.56         1.57 o                         
  -2   0   7         57.21         57.12         3.08 o                         
  -1   0   7         97.71        110.05         4.61 o                         
   0   0   7        578.55        615.48        10.29 o                         
   1   0   7          0.92          0.16         0.78 o                         
   2   0   7         54.16         58.50         3.09 o                         
   3   0   7          0.96          0.60         0.85 o                         
   4   0   7          1.49          2.12         0.79 o                         
   5   0   7          4.73          4.80         1.59 o                         
   6   0   7          2.97          3.07         1.57 o                         
   7   0   7          1.54         -1.39         2.78 o                         
   8   0   7          0.01          1.65         2.80 o                         
  -9   1   7          0.34          1.00         3.41 o                         
  -8   1   7          7.07          5.56         2.25 o                         
  -7   1   7          4.24          3.02         1.89 o                         
  -6   1   7          4.39          1.58         1.74 o                         
  -5   1   7          0.91          0.60         1.45 o                         
  -4   1   7          6.60          7.24         1.37 o                         
  -3   1   7         12.66         13.61         1.75 o                         
  -2   1   7         55.22         49.16         2.94 o                         
  -1   1   7        112.55        115.80         4.76 o                         
   0   1   7         36.69         36.62         2.33 o                         
   1   1   7         10.25          9.73         1.48 o                         
   2   1   7         37.38         40.37         2.76 o                         
   3   1   7          4.35          3.57         1.28 o                         
   4   1   7         10.27         10.33         1.42 o                         
   5   1   7          5.38          2.12         0.98 o                         
   6   1   7          0.02          0.82         2.80 o                         
   7   1   7          0.97         -1.66         3.07 o                         
   8   1   7          0.30         -2.02         3.66 o                         
  -9   2   7          0.59         -1.72         1.72 o                         
  -8   2   7         19.44         21.16         3.23 o                         
  -7   2   7         43.57         42.11         7.17 o                         
  -6   2   7         35.06         41.10         3.89 o                         
  -5   2   7          6.57          7.45         1.93 o                         
  -4   2   7         18.75         16.76         1.92 o                         
  -3   2   7          9.28          8.56         1.59 o                         
  -2   2   7        121.66        126.38         4.26 o                         
  -1   2   7         33.47         31.34         2.33 o                         
   0   2   7        170.82        183.32         4.80 o                         
   1   2   7         17.61         17.37         1.92 o                         
   2   2   7          8.50          8.44         1.53 o                         
   3   2   7          0.62          0.74         0.89 o                         
   4   2   7          9.78          9.63         1.87 o                         
   5   2   7         12.82         16.34         2.38 o                         
   6   2   7         18.99         14.44         5.12 o                         
   7   2   7          1.87          0.17         2.22 o                         
  -9   3   7          2.84          1.22         7.11 o                         
  -8   3   7          8.85          9.70         2.78 o                         
  -7   3   7          8.96         11.03         2.36 o                         
  -6   3   7         21.84         27.07         3.12 o                         
  -5   3   7          4.41          4.96         1.43 o                         
  -4   3   7         40.87         42.91         2.92 o                         
  -3   3   7          3.99          2.44         1.14 o                         
  -2   3   7        187.61        190.64         4.57 o                         
  -1   3   7        403.96        420.80         6.84 o                         
   0   3   7          4.94          4.53         0.88 o                         
   1   3   7          1.55          1.53         1.02 o                         
   2   3   7        111.31        112.91         4.86 o                         
   3   3   7         47.19         44.02         3.10 o                         
   4   3   7          7.02          5.51         2.98 o                         
   5   3   7         25.71         21.57         3.83 o                         
   6   3   7          2.57          1.99         2.68 o                         
   7   3   7          1.11          0.99         2.37 o                         
  -8   4   7          1.32         -1.23         2.35 o                         
  -7   4   7          0.47         -0.07         2.08 o                         
  -6   4   7         68.07         74.92         7.11 o                         
  -5   4   7         15.53         14.88         2.65 o                         
  -4   4   7        111.37        125.00         5.95 o                         
  -3   4   7         44.80         44.51         3.18 o                         
  -2   4   7         62.37         62.59         2.94 o                         
  -1   4   7          1.44          1.64         0.74 o                         
   0   4   7         89.48         89.58         3.04 o                         
   1   4   7         19.89         17.06         2.06 o                         
   2   4   7         67.35         67.07         3.30 o                         
   3   4   7         50.73         46.73         3.76 o                         
   4   4   7         10.20         10.22         3.60 o                         
   5   4   7         13.17         16.07         4.05 o                         
   6   4   7          5.42          3.38         2.60 o                         
   7   4   7          0.34          0.31         7.60 o                         
  -8   5   7          0.27         -3.02         3.02 o                         
  -7   5   7          4.60          2.15         4.30 o                         
  -6   5   7          0.85          1.41         4.44 o                         
  -5   5   7          2.34          1.04         2.09 o                         
  -4   5   7         14.76         15.21         2.46 o                         
  -3   5   7         26.35         20.84         2.85 o                         
  -2   5   7          6.43          7.35         1.41 o                         
  -1   5   7         28.62         27.04         2.83 o                         
   0   5   7         40.71         43.56         1.92 o                         
   1   5   7         30.00         25.75         2.59 o                         
   2   5   7          5.09          4.12         1.45 o                         
   3   5   7         27.98         23.50         2.20 o                         
   4   5   7          7.29          6.23         2.93 o                         
   5   5   7          6.89          7.98         3.10 o                         
   6   5   7          1.51          1.98         2.18 o                         
  -7   6   7          0.97          2.56         4.08 o                         
  -6   6   7         12.84         24.38         7.07 o                         
  -5   6   7          1.19         -1.52         3.84 o                         
  -4   6   7          0.98          0.48         2.03 o                         
  -3   6   7         14.78         16.14         3.54 o                         
  -2   6   7         18.21         20.21         3.82 o                         
  -1   6   7          6.17          4.45         1.61 o                         
   0   6   7          7.53          8.62         1.10 o                         
   1   6   7         24.82         26.00         3.94 o                         
   2   6   7          6.77          4.46         1.94 o                         
   3   6   7          0.23         -3.70         6.02 o                         
   4   6   7          1.86          3.12         2.67 o                         
   5   6   7          0.68         -1.15         2.17 o                         
  -6   7   7          2.12          5.70         4.81 o                         
  -5   7   7          0.15         -2.75         4.09 o                         
  -4   7   7          0.03         -0.12         5.79 o                         
  -3   7   7          3.93          2.11         2.10 o                         
  -2   7   7         16.81         14.54         3.51 o                         
  -1   7   7         22.00         26.49         3.20 o                         
   0   7   7         57.25         61.72         4.29 o                         
   1   7   7          4.53          2.98         3.12 o                         
   2   7   7          0.11         -4.80         6.24 o                         
   3   7   7          0.00         -2.94         2.94 o                         
   4   7   7          0.13         -2.98         2.98 o                         
  -4   8   7          1.42          1.73         3.97 o                         
  -3   8   7          0.90          3.27         3.57 o                         
  -2   8   7          3.62          2.21         2.15 o                         
  -1   8   7          8.49          5.70         3.08 o                         
   0   8   7          3.07          3.73         2.63 o                         
   1   8   7          0.84          2.77         2.71 o                         
   2   8   7          2.38          8.52         3.58 o                         
   3   8   7          1.96          3.02         3.20 o                         
  -1   9   7          5.38          0.18         2.20 o                         
   0   9   7          7.43          7.95         3.90 o                         
  -4  -8   8          5.63          2.97         2.06 o                         
  -3  -8   8          0.87          2.48         1.97 o                         
  -2  -8   8          2.28          0.11         1.52 o                         
  -1  -8   8          1.58         -0.01         1.56 o                         
   0  -8   8          8.29          1.95         2.94 o                         
   1  -8   8          1.95          0.32         2.20 o                         
   2  -8   8          3.23         -1.51         3.08 o                         
  -5  -7   8          1.42          0.84         5.33 o                         
  -4  -7   8          2.08          2.95         2.11 o                         
  -3  -7   8          7.80         10.40         2.55 o                         
  -2  -7   8          2.24          5.14         2.05 o                         
  -1  -7   8         16.20         13.13         2.57 o                         
   0  -7   8          7.19          5.83         1.86 o                         
   1  -7   8          3.17         -0.83         2.59 o                         
   2  -7   8          1.88         -0.19         2.51 o                         
   3  -7   8          0.89          2.56         3.46 o                         
   4  -7   8          0.02          3.58         3.67 o                         
  -7  -6   8          4.10          5.77         5.93 o                         
  -6  -6   8          0.40          1.42         2.66 o                         
  -5  -6   8          9.16          4.77         2.00 o                         
  -4  -6   8          0.35          4.01         2.26 o                         
  -3  -6   8          2.72          2.19         1.78 o                         
  -2  -6   8          0.64         -0.77         1.64 o                         
  -1  -6   8          9.94          4.11         1.68 o                         
   0  -6   8         54.30         49.63         4.14 o                         
   1  -6   8         28.24         25.32         2.84 o                         
   2  -6   8          0.73         -0.52         1.63 o                         
   3  -6   8          1.26          3.51         3.64 o                         
   4  -6   8          0.88         -1.78         2.93 o                         
   5  -6   8          1.64          4.03         3.98 o                         
  -7  -5   8          8.50          8.16         3.54 o                         
  -6  -5   8         18.12         22.18         3.93 o                         
  -5  -5   8         32.57         32.07         3.85 o                         
  -4  -5   8          6.94          5.89         1.58 o                         
  -3  -5   8          6.50          4.89         1.69 o                         
  -2  -5   8          6.17          3.89         1.73 o                         
  -1  -5   8          6.04          5.28         1.80 o                         
   0  -5   8         53.11         54.68         4.04 o                         
   1  -5   8          5.91          3.85         1.43 o                         
   2  -5   8         15.54         12.70         1.71 o                         
  -8  -4   8          3.22          5.28         2.60 o                         
  -7  -4   8          0.30          2.06         2.94 o                         
  -6  -4   8         38.72         37.41         4.51 o                         
  -5  -4   8         33.51         35.21         3.26 o                         
  -4  -4   8         43.58         46.61         3.51 o                         
  -3  -4   8          7.49          7.33         1.62 o                         
  -2  -4   8         97.53         86.07         4.87 o                         
  -1  -4   8         14.16         16.45         2.07 o                         
   0  -4   8         61.69         59.43         4.60 o                         
   1  -4   8        217.14        208.47        15.06 o                         
   2  -4   8          3.78          1.98         1.03 o                         
   3  -4   8         35.21         36.51         4.06 o                         
   4  -4   8         12.85         14.96         3.41 o                         
  -8  -3   8          4.84          6.90         2.80 o                         
  -7  -3   8          3.35          3.15         2.23 o                         
  -6  -3   8          1.41          5.98         2.29 o                         
  -5  -3   8         27.25         26.68         2.47 o                         
  -4  -3   8         23.97         20.96         2.30 o                         
  -3  -3   8          5.91          6.61         1.56 o                         
  -2  -3   8        110.89        119.93         4.31 o                         
  -1  -3   8        124.31        140.40         5.37 o                         
   0  -3   8          9.48          9.60         1.48 o                         
   1  -3   8         23.37         20.74         2.20 o                         
   2  -3   8          7.96          7.05         1.33 o                         
   3  -3   8         38.42         31.93         4.14 o                         
   4  -3   8          4.96          4.32         2.35 o                         
   5  -3   8         10.33          9.78         3.09 o                         
  -9  -2   8          1.84          1.83         2.47 o                         
  -8  -2   8         23.62         26.21         4.09 o                         
  -7  -2   8          6.68          2.70         2.19 o                         
  -6  -2   8         60.15         59.19         5.21 o                         
  -5  -2   8         19.01         19.38         2.14 o                         
  -4  -2   8          9.19          9.21         1.56 o                         
  -3  -2   8          3.41          3.25         1.00 o                         
  -2  -2   8         35.99         38.36         2.41 o                         
  -1  -2   8         28.07         32.62         2.34 o                         
   0  -2   8        115.41        121.67         3.67 o                         
   1  -2   8        307.48        309.04        11.67 o                         
   2  -2   8         47.05         48.35         2.39 o                         
   3  -2   8          5.56          5.45         0.81 o                         
   4  -2   8          1.67          1.61         0.80 o                         
   5  -2   8          9.73          9.22         1.97 o                         
   6  -2   8          2.34          3.62         2.89 o                         
  -9  -1   8          0.26          2.51         3.91 o                         
  -8  -1   8          1.51          0.25         1.86 o                         
  -7  -1   8         12.35          9.91         2.54 o                         
  -6  -1   8          4.12          4.72         2.04 o                         
  -5  -1   8         98.90        101.10         6.05 o                         
  -4  -1   8         51.88         43.35         5.38 o                         
  -3  -1   8         14.81         15.64         1.60 o                         
  -2  -1   8         34.69         32.60         1.93 o                         
  -1  -1   8        158.39        167.92         5.21 o                         
   0  -1   8        160.07        166.28         4.94 o                         
   1  -1   8        114.25        127.97         4.64 o                         
   2  -1   8         74.18         83.41         3.04 o                         
   3  -1   8          0.33          0.11         0.65 o                         
   4  -1   8          8.43          8.15         1.68 o                         
   5  -1   8          4.67          5.07         1.33 o                         
   6  -1   8         13.81         17.27         3.14 o                         
   7  -1   8         10.96          5.69         3.53 o                         
  -9   0   8          0.01         -2.14         2.14 o                         
  -8   0   8          0.23          0.19         3.03 o                         
  -7   0   8         14.99         12.55         2.76 o                         
  -6   0   8         16.25         15.06         2.75 o                         
  -5   0   8          3.91          0.83         1.50 o                         
  -4   0   8         66.19         67.03         4.03 o                         
  -3   0   8          0.88          0.39         0.77 o                         
  -2   0   8        153.71        156.24         5.27 o                         
  -1   0   8        270.60        306.98         8.12 o                         
   0   0   8        164.31        163.17         5.74 o                         
   1   0   8          6.35          5.38         1.28 o                         
   2   0   8        138.77        145.48         5.06 o                         
   3   0   8          4.73          5.72         1.45 o                         
   4   0   8          0.27          1.53         0.67 o                         
   5   0   8          1.36          0.77         1.37 o                         
   6   0   8          1.16         -1.07         1.58 o                         
   7   0   8          2.69          8.88         4.04 o                         
  -9   1   8          0.26         -0.51         3.72 o                         
  -8   1   8          1.51          0.13         1.90 o                         
  -7   1   8         12.35          8.59         2.39 o                         
  -6   1   8          4.12          4.62         2.21 o                         
  -5   1   8         98.85        109.76         5.96 o                         
  -4   1   8         51.90         50.51         4.08 o                         
  -3   1   8         14.81         13.35         1.86 o                         
  -2   1   8         34.65         33.37         2.59 o                         
  -1   1   8        158.47        165.36         7.31 o                         
   0   1   8        160.06        171.39         5.21 o                         
   1   1   8        114.28        126.29         5.76 o                         
   2   1   8         74.17         82.41         4.08 o                         
   3   1   8          0.33          0.92         0.90 o                         
   4   1   8          8.43          9.40         2.09 o                         
   5   1   8          4.68          6.09         2.65 o                         
   6   1   8         13.81         15.72         3.55 o                         
   7   1   8         10.96         11.88         5.99 o                         
  -9   2   8          1.84         -0.71         1.64 o                         
  -8   2   8         23.62         24.47         3.68 o                         
  -7   2   8          6.67          6.08         8.61 o                         
  -6   2   8         60.16         58.03         5.02 o                         
  -5   2   8         19.01         15.13         2.52 o                         
  -4   2   8          9.20          7.06         1.29 o                         
  -3   2   8          3.43          4.07         1.49 o                         
  -2   2   8         36.00         36.01         2.46 o                         
  -1   2   8         28.06         31.13         2.46 o                         
   0   2   8        115.41        117.21         4.18 o                         
   1   2   8        307.54        318.36         8.04 o                         
   2   2   8         47.05         49.71         3.33 o                         
   3   2   8          5.56          4.08         1.56 o                         
   4   2   8          1.67          2.34         1.26 o                         
   5   2   8          9.74          9.25         2.91 o                         
   6   2   8          2.34          1.99         4.67 o                         
   7   2   8          0.80         -3.92         3.92 o                         
  -8   3   8          4.84          4.54         3.03 o                         
  -7   3   8          3.35          2.68         1.91 o                         
  -6   3   8          1.40          0.89         2.37 o                         
  -5   3   8         27.25         32.22         3.92 o                         
  -4   3   8         23.95         22.82         2.33 o                         
  -3   3   8          5.91          2.97         1.52 o                         
  -2   3   8        110.91        115.70         4.40 o                         
  -1   3   8        124.28        133.64         4.46 o                         
   0   3   8          9.48          9.06         1.15 o                         
   1   3   8         23.37         24.72         2.85 o                         
   2   3   8          7.95          7.75         1.94 o                         
   3   3   8         38.41         43.52         3.27 o                         
   4   3   8          4.97          3.27         1.56 o                         
   5   3   8         10.32         10.27         3.23 o                         
   6   3   8          3.94          1.54         2.67 o                         
   7   3   8          0.86         -0.25         4.94 o                         
  -8   4   8          3.22          0.79         3.18 o                         
  -7   4   8          0.30         -0.26         5.62 o                         
  -6   4   8         38.72         43.07         5.66 o                         
  -5   4   8         33.51         32.74         3.90 o                         
  -4   4   8         43.61         46.63         4.00 o                         
  -3   4   8          7.49          7.59         1.59 o                         
  -2   4   8         97.54         96.23         5.22 o                         
  -1   4   8         14.16         12.68         2.79 o                         
   0   4   8         61.70         58.15         2.46 o                         
   1   4   8        217.14        229.71        15.48 o                         
   2   4   8          3.78          2.93         1.58 o                         
   3   4   8         35.22         38.88         3.71 o                         
   4   4   8         12.84         17.19         4.09 o                         
   5   4   8         23.58         27.08         5.12 o                         
   6   4   8          1.76          4.23         2.71 o                         
  -7   5   8          8.50         10.56         3.69 o                         
  -6   5   8         18.12         16.19         5.92 o                         
  -5   5   8         32.59         31.83         7.65 o                         
  -4   5   8          6.94          9.48         2.42 o                         
  -3   5   8          6.50          7.13         1.60 o                         
  -2   5   8          6.16          3.21         1.47 o                         
  -1   5   8          6.04          6.43         1.36 o                         
   0   5   8         53.11         49.01         1.85 o                         
   1   5   8          5.91          4.38         1.46 o                         
   2   5   8         15.55         16.72         2.13 o                         
   3   5   8          4.01         -0.58         2.00 o                         
   4   5   8          3.79          8.17         3.17 o                         
   5   5   8          0.77         -2.88         4.64 o                         
   6   5   8          2.79          4.11         2.60 o                         
  -7   6   8          4.10          1.99         2.33 o                         
  -6   6   8          0.39         -0.28         3.86 o                         
  -5   6   8          9.16          9.16         5.23 o                         
  -4   6   8          0.35         -0.09         1.98 o                         
  -3   6   8          2.72          3.58         2.33 o                         
  -2   6   8          0.64          0.69         1.35 o                         
  -1   6   8          9.95          9.28         1.64 o                         
   0   6   8         54.28         50.63         2.77 o                         
   1   6   8         28.23         28.15         3.42 o                         
   2   6   8          0.73          1.84         2.30 o                         
   3   6   8          1.27          4.88         3.36 o                         
   4   6   8          0.88         -3.05         4.06 o                         
   5   6   8          1.64          1.43         4.14 o                         
  -5   7   8          1.42          5.49         5.23 o                         
  -4   7   8          2.07          4.09         2.15 o                         
  -3   7   8          7.80          6.69         3.08 o                         
  -2   7   8          2.24          2.45         2.35 o                         
  -1   7   8         16.21         18.75         2.89 o                         
   0   7   8          7.19          8.54         5.63 o                         
   1   7   8          3.17          0.81         3.10 o                         
   2   7   8          1.88          3.12         3.91 o                         
   3   7   8          0.89          2.59         6.57 o                         
   4   7   8          0.02         -0.17         6.11 o                         
  -4   8   8          5.64         -1.06         3.78 o                         
  -3   8   8          0.87         -1.32         3.58 o                         
  -2   8   8          2.28          6.64         5.25 o                         
  -1   8   8          1.58         -1.47         2.31 o                         
   0   8   8          8.29          6.42         3.43 o                         
   1   8   8          1.95          1.30         4.64 o                         
   2   8   8          3.23          5.20         3.50 o                         
  -3  -8   9          6.17          5.14         2.07 o                         
  -2  -8   9          0.42          3.49         1.90 o                         
  -1  -8   9          1.84          2.65         2.25 o                         
   0  -8   9          4.06          2.53         2.25 o                         
   1  -8   9          3.07          5.74         2.66 o                         
  -5  -7   9          2.31         -1.85         1.94 o                         
  -4  -7   9          4.33          6.30         3.49 o                         
  -3  -7   9          2.72          1.96         3.96 o                         
  -2  -7   9          0.22          0.00         1.51 o                         
  -1  -7   9          1.58          3.26         1.76 o                         
   0  -7   9         12.63          9.07         2.23 o                         
   1  -7   9          9.54          6.84         2.75 o                         
   2  -7   9          5.43          1.02         1.58 o                         
   3  -7   9          0.81          3.81         3.66 o                         
  -6  -6   9         17.01         19.47         4.64 o                         
  -5  -6   9          4.12          2.76         2.20 o                         
  -4  -6   9          6.26          3.98         2.74 o                         
  -3  -6   9          0.91          1.86         1.82 o                         
  -2  -6   9          2.65          5.97         2.04 o                         
  -1  -6   9          9.41         10.05         2.62 o                         
   0  -6   9          8.73          4.13         1.51 o                         
   1  -6   9          4.75          3.95         1.67 o                         
   2  -6   9          2.72         -1.52         4.39 o                         
   3  -6   9          2.40          4.11         3.77 o                         
   4  -6   9          2.06          3.19         3.75 o                         
  -7  -5   9          0.92          3.07         2.04 o                         
  -6  -5   9          4.38          2.45        11.26 o                         
  -5  -5   9         22.00         17.56         5.28 o                         
  -4  -5   9          6.38          6.58         2.32 o                         
  -3  -5   9          9.67          7.94         2.28 o                         
  -2  -5   9         19.00         17.55         2.88 o                         
  -1  -5   9          7.93          7.02         1.94 o                         
   0  -5   9          2.76          1.66         1.16 o                         
   1  -5   9         85.94         83.82        14.41 o                         
   2  -5   9         18.79         14.82         4.84 o                         
   3  -5   9          4.43          3.64         1.94 o                         
  -8  -4   9          4.58          6.35         2.92 o                         
  -7  -4   9          0.45         -0.18         2.99 o                         
  -6  -4   9         14.05         12.35         3.69 o                         
  -5  -4   9         13.71         12.22         2.54 o                         
  -4  -4   9         52.00         42.28         4.07 o                         
  -3  -4   9         76.40         69.09         5.05 o                         
  -2  -4   9         56.79         54.17         2.91 o                         
  -1  -4   9          0.17          1.42         1.78 o                         
   0  -4   9         10.65         10.59         2.25 o                         
   1  -4   9         45.09         43.35         3.76 o                         
   2  -4   9         33.16         29.77         4.48 o                         
   3  -4   9          0.53          0.14         1.58 o                         
   4  -4   9         21.38         19.12         3.93 o                         
  -8  -3   9          8.30          7.91         2.71 o                         
  -7  -3   9          0.97          1.53         2.06 o                         
  -6  -3   9          8.06          9.77         3.18 o                         
  -5  -3   9        174.04        161.78        17.89 o                         
  -4  -3   9        119.68        114.40         6.20 o                         
  -3  -3   9         22.09         19.61         2.66 o                         
  -2  -3   9        101.13        101.08         4.80 o                         
  -1  -3   9         11.17         12.93         2.59 o                         
   0  -3   9          3.28          2.51         1.73 o                         
   1  -3   9        215.01        208.91         6.81 o                         
   2  -3   9        222.47        226.87         6.52 o                         
   3  -3   9         20.86         17.44         1.41 o                         
   4  -3   9          3.66          4.47         2.79 o                         
   5  -3   9          1.23          1.07         2.10 o                         
  -8  -2   9          4.58          7.11         2.49 o                         
  -7  -2   9          0.27         -0.63         2.39 o                         
  -6  -2   9         10.84          9.50         2.66 o                         
  -5  -2   9        226.96        256.63        12.34 o                         
  -4  -2   9          2.52          0.81         1.28 o                         
  -3  -2   9          4.99          4.00         1.17 o                         
  -2  -2   9         31.41         32.55         2.35 o                         
  -1  -2   9         23.15         23.84         1.88 o                         
   0  -2   9          5.49          4.28         0.89 o                         
   1  -2   9         62.96         62.86         2.91 o                         
   2  -2   9        106.68        107.11         3.83 o                         
   3  -2   9          4.20          2.38         0.75 o                         
   4  -2   9          8.71         10.84         1.49 o                         
   5  -2   9          0.50          0.43         1.00 o                         
   6  -2   9          2.84          0.55         1.92 o                         
  -9  -1   9          0.08          4.50         3.50 o                         
  -8  -1   9          4.98         10.20         2.87 o                         
  -7  -1   9          2.35          3.15         2.17 o                         
  -6  -1   9          3.26          4.63         2.20 o                         
  -5  -1   9         48.48         38.21         6.11 o                         
  -4  -1   9         51.59         49.97         5.38 o                         
  -3  -1   9          0.24          0.19         0.99 o                         
  -2  -1   9         13.74         15.11         1.44 o                         
  -1  -1   9         39.86         41.12         2.81 o                         
   0  -1   9         61.67         62.47         2.99 o                         
   1  -1   9         21.78         19.67         1.73 o                         
   2  -1   9        171.76        172.76         6.10 o                         
   3  -1   9         22.35         20.29         1.76 o                         
   4  -1   9          0.27          1.08         0.91 o                         
   5  -1   9          8.91         10.07         2.38 o                         
   6  -1   9          1.06          0.29         3.04 o                         
   7  -1   9          3.84          7.68         3.54 o                         
  -9   0   9          0.74         -0.72         1.61 o                         
  -8   0   9          2.77          0.26         2.81 o                         
  -7   0   9          1.05          4.35         2.24 o                         
  -6   0   9          3.37          4.64         2.17 o                         
  -5   0   9        171.96        165.33         8.01 o                         
  -4   0   9         58.67         53.56         4.27 o                         
  -3   0   9         24.05         22.64         1.96 o                         
  -2   0   9         57.47         53.16         3.32 o                         
  -1   0   9        193.87        205.64         8.97 o                         
   0   0   9          0.47          1.17         0.95 o                         
   1   0   9         19.04         19.52         2.02 o                         
   2   0   9         40.86         40.39         2.98 o                         
   3   0   9          6.17          6.67         1.74 o                         
   4   0   9          0.00          0.83         0.91 o                         
   5   0   9          6.57          6.53         1.81 o                         
   6   0   9          0.20         -0.57         6.64 o                         
   7   0   9          1.63          1.86         3.10 o                         
  -9   1   9          0.08          4.16         3.34 o                         
  -8   1   9          4.98          8.99         2.47 o                         
  -7   1   9          2.35          2.32         1.93 o                         
  -6   1   9          3.26          4.04         1.86 o                         
  -5   1   9         48.48         26.50         9.60 o                         
  -4   1   9         51.59         51.97         4.38 o                         
  -3   1   9          0.24         -0.37         1.25 o                         
  -2   1   9         13.74         14.99         1.83 o                         
  -1   1   9         39.86         44.84         3.01 o                         
   0   1   9         61.64         60.15         3.36 o                         
   1   1   9         21.78         19.24         2.51 o                         
   2   1   9        171.75        176.60         6.22 o                         
   3   1   9         22.36         20.52         2.38 o                         
   4   1   9          0.27          0.39         1.94 o                         
   5   1   9          8.91         10.45         3.13 o                         
   6   1   9          1.06         -1.55         5.06 o                         
   7   1   9          3.84          5.12         2.72 o                         
  -8   2   9          4.58         11.28         2.64 o                         
  -7   2   9          0.27          1.61         1.80 o                         
  -6   2   9         10.84          7.51         3.22 o                         
  -5   2   9        226.94        217.04        20.10 o                         
  -4   2   9          2.51          1.20         2.14 o                         
  -3   2   9          4.98          4.03         1.59 o                         
  -2   2   9         31.41         29.49         2.40 o                         
  -1   2   9         23.13         22.65         2.26 o                         
   0   2   9          5.50          3.75         1.45 o                         
   1   2   9         62.96         63.22         3.87 o                         
   2   2   9        106.64        116.93         6.15 o                         
   3   2   9          4.20          2.44         1.79 o                         
   4   2   9          8.70         10.52         2.09 o                         
   5   2   9          0.50          0.81         4.23 o                         
   6   2   9          2.84          2.73         3.31 o                         
   7   2   9          1.20          0.38         1.95 o                         
  -8   3   9          8.30          7.55         4.40 o                         
  -7   3   9          0.97         -2.67         4.71 o                         
  -6   3   9          8.07         10.57         3.60 o                         
  -5   3   9        174.05        194.63         8.13 o                         
  -4   3   9        119.70        123.11         6.06 o                         
  -3   3   9         22.09         23.26         2.95 o                         
  -2   3   9        101.11        105.59         5.48 o                         
  -1   3   9         11.17          9.53         1.59 o                         
   0   3   9          3.29          4.36         1.00 o                         
   1   3   9        215.02        235.69         8.80 o                         
   2   3   9        222.46        225.14         8.76 o                         
   3   3   9         20.86         23.93         2.64 o                         
   4   3   9          3.67          3.22         1.41 o                         
   5   3   9          1.23          1.37         2.41 o                         
   6   3   9          0.68          0.77         2.60 o                         
  -8   4   9          4.58          8.94         7.72 o                         
  -7   4   9          0.45         -2.09         2.63 o                         
  -6   4   9         14.05         13.99         3.87 o                         
  -5   4   9         13.70         24.68         6.62 o                         
  -4   4   9         52.02         49.28         4.23 o                         
  -3   4   9         76.40         77.03         4.34 o                         
  -2   4   9         56.79         61.82         4.42 o                         
  -1   4   9          0.17         -0.20         0.83 o                         
   0   4   9         10.65         11.06         1.94 o                         
   1   4   9         45.09         45.38         4.21 o                         
   2   4   9         33.17         36.90         3.94 o                         
   3   4   9          0.53          0.94         1.28 o                         
   4   4   9         21.39         27.72         6.36 o                         
   5   4   9          3.29          6.37         3.70 o                         
   6   4   9          2.06          6.24         2.93 o                         
  -7   5   9          0.92          1.65         2.77 o                         
  -6   5   9          4.38          2.01         4.03 o                         
  -5   5   9         22.00         26.26         4.66 o                         
  -4   5   9          6.37          6.71         1.81 o                         
  -3   5   9          9.66          6.15         2.45 o                         
  -2   5   9         19.01         21.39         2.85 o                         
  -1   5   9          7.92          7.89         1.73 o                         
   0   5   9          2.76          3.41         1.88 o                         
   1   5   9         85.94         90.88         5.12 o                         
   2   5   9         18.79         17.20         2.80 o                         
   3   5   9          4.42          5.17         2.79 o                         
   4   5   9          7.81          8.36         3.09 o                         
   5   5   9          0.15          0.63         2.47 o                         
  -6   6   9         17.00         14.30         6.22 o                         
  -5   6   9          4.13          5.61         2.96 o                         
  -4   6   9          6.26          8.37         3.38 o                         
  -3   6   9          0.91         -3.04         3.04 o                         
  -2   6   9          2.66          1.82         2.20 o                         
  -1   6   9          9.42          6.91         2.71 o                         
   0   6   9          8.73          7.22         2.84 o                         
   1   6   9          4.75          5.85         3.52 o                         
   2   6   9          2.73          3.19         3.91 o                         
   3   6   9          2.40          2.73         2.51 o                         
   4   6   9          2.06          1.94         5.28 o                         
  -5   7   9          2.31          4.97         5.28 o                         
  -4   7   9          4.33          1.39         3.69 o                         
  -3   7   9          2.72          5.02         5.33 o                         
  -2   7   9          0.22         -0.12         6.22 o                         
  -1   7   9          1.58          1.07         2.21 o                         
   0   7   9         12.64         16.63         4.30 o                         
   1   7   9          9.54          7.26         3.31 o                         
   2   7   9          5.43         10.92         3.72 o                         
   3   7   9          0.81          7.21         3.42 o                         
  -3   8   9          6.17          6.15         5.03 o                         
  -2   8   9          0.42         -3.15         3.15 o                         
  -1   8   9          1.84          0.82         2.84 o                         
   0   8   9          4.06          2.34         3.21 o                         
   1   8   9          3.07          6.81         4.16 o                         
  -2  -8  10          1.86         -0.98         1.19 o                         
  -1  -8  10          0.04         -2.53         2.53 o                         
   0  -8  10          0.40          1.13         7.77 o                         
  -4  -7  10         23.72         24.97         3.85 o                         
  -3  -7  10          0.80         -0.20         1.86 o                         
  -2  -7  10          2.29         -2.01         2.01 o                         
  -1  -7  10          2.05          1.92         1.63 o                         
   0  -7  10          3.39          5.65         2.89 o                         
   1  -7  10          0.32          0.77         2.85 o                         
   2  -7  10          7.82         13.31         4.49 o                         
   3  -7  10         10.60          5.67         4.49 o                         
  -6  -6  10          5.19          2.61         2.75 o                         
  -5  -6  10          3.91          1.40         1.97 o                         
  -4  -6  10          2.41         -3.79         3.79 o                         
  -3  -6  10          1.34          1.06         2.77 o                         
  -2  -6  10          0.44         -1.44         1.82 o                         
  -1  -6  10          4.22          4.67         1.86 o                         
   0  -6  10         13.04         13.31         2.41 o                         
   1  -6  10          6.89          4.96         2.29 o                         
   2  -6  10          4.39          8.70         2.60 o                         
   3  -6  10          4.32          1.58         3.10 o                         
   4  -6  10          0.56          6.46         4.39 o                         
  -7  -5  10          0.54         -1.11         5.75 o                         
  -6  -5  10          1.55         -1.33         1.36 o                         
  -5  -5  10         13.54          9.05         2.57 o                         
  -4  -5  10         15.76         13.34         2.80 o                         
  -3  -5  10         50.89         51.03         4.78 o                         
  -2  -5  10         18.42         15.28         2.79 o                         
  -1  -5  10          3.80          3.27         1.74 o                         
   0  -5  10          0.75          0.09         1.57 o                         
   1  -5  10         18.88         13.75         2.39 o                         
   2  -5  10         33.76         33.41         5.36 o                         
  -7  -4  10          0.45          2.03         2.69 o                         
  -6  -4  10          6.07          4.73         2.32 o                         
  -5  -4  10          0.46          0.94         1.62 o                         
  -4  -4  10         12.02         11.53         2.58 o                         
  -3  -4  10         79.17         78.91         5.54 o                         
  -2  -4  10         60.37         56.16         3.27 o                         
  -1  -4  10          7.27          4.27         2.03 o                         
   0  -4  10          1.02          2.21         1.48 o                         
   1  -4  10          5.19          5.04         1.69 o                         
   2  -4  10          6.49          6.64         1.41 o                         
   3  -4  10          1.94          0.40         1.64 o                         
   4  -4  10          8.69         16.07         3.94 o                         
  -8  -3  10          5.18          7.33         2.86 o                         
  -7  -3  10          0.15         -0.75         3.46 o                         
  -6  -3  10          1.72          0.45         1.56 o                         
  -5  -3  10         18.03         18.58         2.96 o                         
  -4  -3  10        139.27        154.00        11.46 o                         
  -3  -3  10         53.16         51.00         3.32 o                         
  -2  -3  10         63.41         68.54         4.27 o                         
  -1  -3  10          1.87          2.53         1.84 o                         
   0  -3  10         22.71         19.79         3.19 o                         
   1  -3  10         53.31         59.47         3.95 o                         
   2  -3  10        155.77        155.33         5.84 o                         
   3  -3  10         35.46         38.58         2.67 o                         
   4  -3  10          0.65          0.73         1.93 o                         
   5  -3  10          3.01          1.02         2.02 o                         
  -8  -2  10          1.02          1.91         2.75 o                         
  -7  -2  10          1.04         -1.02         2.39 o                         
  -6  -2  10          8.37          7.51         1.66 o                         
  -5  -2  10         24.71         26.23         3.52 o                         
  -4  -2  10         79.63         61.37         5.28 o                         
  -3  -2  10         63.03         64.67         4.38 o                         
  -2  -2  10         12.67         14.72         2.14 o                         
  -1  -2  10          5.72          6.26         1.46 o                         
   0  -2  10          4.61          4.01         1.03 o                         
   1  -2  10         50.42         50.55         2.83 o                         
   2  -2  10         15.12         12.45         1.58 o                         
   3  -2  10          0.01         -0.96         0.96 o                         
   4  -2  10          0.28         -0.23         2.57 o                         
   5  -2  10          0.43         -3.26         3.26 o                         
   6  -2  10          0.15         -3.73         3.73 o                         
  -8  -1  10          1.87          1.57         3.24 o                         
  -7  -1  10          0.95         -2.32         2.32 o                         
  -6  -1  10          0.54         -2.67         2.67 o                         
  -5  -1  10          0.92          0.39         1.60 o                         
  -4  -1  10        358.02        350.98        11.88 o                         
  -3  -1  10         34.00         31.87         2.86 o                         
  -2  -1  10         58.64         60.33         3.04 o                         
  -1  -1  10         13.12         16.41         1.99 o                         
   0  -1  10          8.08          8.60         1.54 o                         
   1  -1  10         53.74         50.27         3.07 o                         
   2  -1  10         54.56         52.59         3.04 o                         
   3  -1  10        125.06        133.03         6.25 o                         
   4  -1  10          5.86          3.55         1.47 o                         
   5  -1  10          1.50          2.68         5.47 o                         
   6  -1  10          0.89         -2.34         3.18 o                         
  -8   0  10          4.26          7.03         2.65 o                         
  -7   0  10          0.91          2.31         1.99 o                         
  -6   0  10         17.27         16.34         3.89 o                         
  -5   0  10         87.08         94.46         6.36 o                         
  -4   0  10         20.43         18.75         2.88 o                         
  -3   0  10         51.30         50.67         3.24 o                         
  -2   0  10          9.16          7.86         1.57 o                         
  -1   0  10          0.69          0.63         1.03 o                         
   0   0  10          5.45          5.38         1.65 o                         
   1   0  10         12.18         11.48         1.92 o                         
   2   0  10         29.24         26.55         2.90 o                         
   3   0  10          8.87          8.77         2.09 o                         
   4   0  10         25.77         25.48         2.16 o                         
   5   0  10         10.08         10.24         2.76 o                         
   6   0  10          0.06         -0.13         4.34 o                         
  -8   1  10          1.87          2.11         1.95 o                         
  -7   1  10          0.95          1.51         2.24 o                         
  -6   1  10          0.54          2.15         2.76 o                         
  -5   1  10          0.93          1.74         2.43 o                         
  -4   1  10        358.01        370.32        14.30 o                         
  -3   1  10         34.01         34.40         3.06 o                         
  -2   1  10         58.60         63.07         3.87 o                         
  -1   1  10         13.14         15.45         2.24 o                         
   0   1  10          8.08          8.00         1.46 o                         
   1   1  10         53.75         51.71         4.17 o                         
   2   1  10         54.54         57.64         4.37 o                         
   3   1  10        125.04        139.18         8.63 o                         
   4   1  10          5.86          6.42         5.18 o                         
   5   1  10          1.49         -0.17         2.08 o                         
   6   1  10          0.90          0.66         1.71 o                         
  -8   2  10          1.02         -2.16         2.82 o                         
  -7   2  10          1.04          6.45         3.21 o                         
  -6   2  10          8.35          9.51         3.54 o                         
  -5   2  10         24.71         23.94         3.02 o                         
  -4   2  10         79.63         82.66         7.24 o                         
  -3   2  10         63.06         63.93         4.75 o                         
  -2   2  10         12.66         15.15         2.42 o                         
  -1   2  10          5.73          4.76         1.61 o                         
   0   2  10          4.61          5.83         1.30 o                         
   1   2  10         50.40         52.29         4.39 o                         
   2   2  10         15.11         13.14         2.64 o                         
   3   2  10          0.01         -0.39         1.99 o                         
   4   2  10          0.29         -2.28         2.28 o                         
   5   2  10          0.43         -2.74         2.74 o                         
   6   2  10          0.15         -0.82         3.56 o                         
  -8   3  10          5.18          6.49         4.17 o                         
  -7   3  10          0.15         -1.29         2.47 o                         
  -6   3  10          1.72          0.77         2.43 o                         
  -5   3  10         18.04         19.73         6.12 o                         
  -4   3  10        139.27        161.31         9.93 o                         
  -3   3  10         53.17         53.68         4.52 o                         
  -2   3  10         63.43         64.94         5.70 o                         
  -1   3  10          1.87          1.34         1.36 o                         
   0   3  10         22.72         25.88         2.21 o                         
   1   3  10         53.31         59.92         4.87 o                         
   2   3  10        155.80        152.00         7.60 o                         
   3   3  10         35.44         35.74         3.92 o                         
   4   3  10          0.65         -2.49         2.49 o                         
   5   3  10          3.01          2.31         4.01 o                         
   6   3  10          1.66          5.12         2.77 o                         
  -7   4  10          0.45         -3.20         3.20 o                         
  -6   4  10          6.07          1.32         4.63 o                         
  -5   4  10          0.46         -2.12         3.96 o                         
  -4   4  10         12.01         12.78         2.45 o                         
  -3   4  10         79.20         79.10         5.62 o                         
  -2   4  10         60.35         57.95         4.42 o                         
  -1   4  10          7.26          7.02         1.64 o                         
   0   4  10          1.02          1.15         0.51 o                         
   1   4  10          5.19          4.90         2.50 o                         
   2   4  10          6.49          2.96         1.88 o                         
   3   4  10          1.95          1.26         2.32 o                         
   4   4  10          8.68         17.74         4.53 o                         
   5   4  10          0.50          0.22         4.49 o                         
  -7   5  10          0.54          2.69         4.20 o                         
  -6   5  10          1.55          6.50         5.36 o                         
  -5   5  10         13.54         14.41         3.75 o                         
  -4   5  10         15.76         18.67         4.11 o                         
  -3   5  10         50.89         53.42         4.61 o                         
  -2   5  10         18.40         17.87         2.67 o                         
  -1   5  10          3.80          0.67         0.99 o                         
   0   5  10          0.76         -0.81         2.45 o                         
   1   5  10         18.87         17.65         3.88 o                         
   2   5  10         33.75         31.02         6.32 o                         
   3   5  10          1.13          7.50         3.25 o                         
   4   5  10          8.55         12.13         3.40 o                         
   5   5  10          2.61          3.09         3.31 o                         
  -6   6  10          5.20          0.46         3.85 o                         
  -5   6  10          3.91          3.11         2.84 o                         
  -4   6  10          2.41          1.01         2.58 o                         
  -3   6  10          1.34          5.20         2.71 o                         
  -2   6  10          0.44         -2.87         2.87 o                         
  -1   6  10          4.22         -1.39         6.81 o                         
   0   6  10         13.03         10.17         4.28 o                         
   1   6  10          6.90          8.22         3.71 o                         
   2   6  10          4.39          1.80         6.35 o                         
   3   6  10          4.32          5.69         3.34 o                         
   4   6  10          0.56          2.16         7.57 o                         
  -4   7  10         23.72         24.51         7.25 o                         
  -3   7  10          0.80          1.02         3.01 o                         
  -2   7  10          2.29         -2.08         2.80 o                         
  -1   7  10          2.05          1.44         2.77 o                         
   0   7  10          3.39          4.27         3.38 o                         
   1   7  10          0.32          1.54         4.17 o                         
   2   7  10          7.82          4.83         4.32 o                         
   3   7  10         10.60         21.41         5.24 o                         
  -2   8  10          1.86         -3.44         4.49 o                         
  -1   8  10          0.04         -2.94         2.94 o                         
   0   8  10          0.40          1.09         3.58 o                         
  -4  -7  11         10.21         11.43         2.97 o                         
  -3  -7  11          6.21          8.45         2.41 o                         
  -2  -7  11          1.24          3.01         3.29 o                         
  -1  -7  11          0.17         -1.71         2.59 o                         
   0  -7  11          7.87          8.98         4.54 o                         
   1  -7  11          0.04          2.15         4.76 o                         
   2  -7  11          0.51          0.38         2.62 o                         
  -5  -6  11          2.95         -2.08         2.08 o                         
  -4  -6  11          4.24          2.78         2.07 o                         
  -3  -6  11          8.75          2.32         2.54 o                         
  -2  -6  11          3.80          1.74         2.00 o                         
  -1  -6  11          2.56         -1.96         1.96 o                         
   0  -6  11          4.51          5.83         1.88 o                         
   1  -6  11          1.19          0.78         2.11 o                         
   2  -6  11          5.59          9.22         3.03 o                         
   3  -6  11          2.71          3.51         3.84 o                         
  -6  -5  11          0.42         -1.99         3.86 o                         
  -5  -5  11          2.58          1.69         1.52 o                         
  -4  -5  11         14.06         12.83         2.75 o                         
  -3  -5  11          1.96          4.01         1.96 o                         
  -2  -5  11         53.19         53.88         4.89 o                         
  -1  -5  11          3.26          1.95         1.49 o                         
   0  -5  11          0.03         -0.68         1.38 o                         
   1  -5  11          7.78         10.46         2.23 o                         
   2  -5  11          3.29          1.39         1.83 o                         
  -7  -4  11          0.03          0.54         2.50 o                         
  -6  -4  11          3.74         -1.04         5.26 o                         
  -5  -4  11         10.17          7.40         2.33 o                         
  -4  -4  11          5.35          6.14         1.96 o                         
  -3  -4  11         27.30         20.55         3.95 o                         
  -2  -4  11         62.63         61.55         4.22 o                         
  -1  -4  11          7.82          6.56         2.28 o                         
   0  -4  11          0.69          0.62         1.44 o                         
   1  -4  11          1.93          1.42         2.16 o                         
   2  -4  11         27.65         26.27         2.57 o                         
   3  -4  11          1.94          1.72         2.43 o                         
  -7  -3  11          0.67          1.77         3.11 o                         
  -6  -3  11          4.30          1.80         4.40 o                         
  -5  -3  11         28.35         16.11         3.22 o                         
  -4  -3  11          0.52          1.55         1.55 o                         
  -3  -3  11        137.77        130.69         7.92 o                         
  -2  -3  11         43.93         46.45         3.81 o                         
  -1  -3  11          0.38          0.55         1.68 o                         
   0  -3  11          7.12          5.15         1.96 o                         
   1  -3  11          9.63          9.66         1.95 o                         
   2  -3  11         25.15         22.94         2.58 o                         
   3  -3  11         13.72         12.38         2.22 o                         
   4  -3  11         23.02         27.93         6.14 o                         
   5  -3  11          1.83         -2.29         2.64 o                         
  -8  -2  11          3.67          2.52         2.72 o                         
  -7  -2  11          0.08          0.17         3.16 o                         
  -6  -2  11          3.30         -0.82         1.91 o                         
  -5  -2  11         17.50         15.35         2.56 o                         
  -4  -2  11         11.50          3.81         2.68 o                         
  -3  -2  11         60.18         53.72         5.12 o                         
  -2  -2  11          6.22          2.41         1.94 o                         
  -1  -2  11          1.57          0.94         1.14 o                         
   0  -2  11          1.31          1.99         1.08 o                         
   1  -2  11         43.42         42.91         3.11 o                         
   2  -2  11        144.45        157.78         5.31 o                         
   3  -2  11         40.11         39.59         2.33 o                         
   4  -2  11          7.99          7.91         3.88 o                         
   5  -2  11          0.89         -3.30         3.30 o                         
  -8  -1  11          0.47         -2.79         2.79 o                         
  -7  -1  11          0.19          3.90         2.83 o                         
  -6  -1  11         10.91         10.82         3.61 o                         
  -5  -1  11         27.03         20.14         4.83 o                         
  -4  -1  11        196.91        204.44         8.63 o                         
  -3  -1  11         48.80         47.78         3.64 o                         
  -2  -1  11         30.05         27.77         2.82 o                         
  -1  -1  11          1.88          1.51         1.15 o                         
   0  -1  11         27.87         31.12         2.70 o                         
   1  -1  11         11.38          9.48         1.62 o                         
   2  -1  11         53.19         47.27         3.07 o                         
   3  -1  11         73.97         77.65         3.73 o                         
   4  -1  11          1.15          1.08         1.37 o                         
   5  -1  11          2.63         -1.55         2.83 o                         
   6  -1  11          0.03          6.24         3.40 o                         
  -8   0  11          3.10          1.41         2.72 o                         
  -7   0  11          0.55         -1.56         3.02 o                         
  -6   0  11          2.21          3.46         5.17 o                         
  -5   0  11          1.40          3.26         2.34 o                         
  -4   0  11          0.40         -0.29         4.04 o                         
  -3   0  11         37.29         35.60         3.23 o                         
  -2   0  11         37.55         36.51         3.12 o                         
  -1   0  11          6.85          4.82         1.67 o                         
   0   0  11          2.62          2.33         1.33 o                         
   1   0  11          3.40          1.02         4.73 o                         
   2   0  11          2.12          1.90         1.29 o                         
   3   0  11         59.78         66.58         4.67 o                         
   4   0  11         16.29          6.65         5.72 o                         
   5   0  11          2.48          3.81         4.40 o                         
   6   0  11          0.11         -1.73         2.07 o                         
  -8   1  11          0.47         -0.10         2.34 o                         
  -7   1  11          0.19         -1.80         3.22 o                         
  -6   1  11         10.91          9.12         3.35 o                         
  -5   1  11         27.03         31.69         5.00 o                         
  -4   1  11        196.90        214.50        11.35 o                         
  -3   1  11         48.81         47.23         4.37 o                         
  -2   1  11         30.04         31.21         3.40 o                         
  -1   1  11          1.88         -0.40         1.66 o                         
   0   1  11         27.85         29.58         3.11 o                         
   1   1  11         11.38         10.90         3.01 o                         
   2   1  11         53.20         69.31         6.22 o                         
   3   1  11         73.96         86.36         7.13 o                         
   4   1  11          1.15         -1.07         2.08 o                         
   5   1  11          2.63         -1.47         2.00 o                         
   6   1  11          0.03         -3.07         3.79 o                         
  -8   2  11          3.67          3.59        12.26 o                         
  -7   2  11          0.08          0.97         5.33 o                         
  -6   2  11          3.31          3.10         3.55 o                         
  -5   2  11         17.51         20.80         4.14 o                         
  -4   2  11         11.49         11.70         3.51 o                         
  -3   2  11         60.18         61.05         4.86 o                         
  -2   2  11          6.21          3.97         1.93 o                         
  -1   2  11          1.56          1.43         1.32 o                         
   0   2  11          1.31         -0.48         1.22 o                         
   1   2  11         43.43         47.25         5.81 o                         
   2   2  11        144.48        162.46         9.93 o                         
   3   2  11         40.11         52.89         6.04 o                         
   4   2  11          8.00          6.26         2.71 o                         
   5   2  11          0.89         -1.29         2.54 o                         
   6   2  11          0.47         -0.53         3.95 o                         
  -7   3  11          0.67          3.59         4.74 o                         
  -6   3  11          4.30          4.80         4.32 o                         
  -5   3  11         28.36         27.76         6.90 o                         
  -4   3  11          0.52         -0.77         2.90 o                         
  -3   3  11        137.76        140.99         7.26 o                         
  -2   3  11         43.95         49.19         4.25 o                         
  -1   3  11          0.38          0.17         1.29 o                         
   0   3  11          7.11          6.29         1.50 o                         
   1   3  11          9.64          5.80         3.33 o                         
   2   3  11         25.15         25.79         4.90 o                         
   3   3  11         13.71         14.07         3.66 o                         
   4   3  11         23.02         27.78         4.98 o                         
   5   3  11          1.83         -0.49         2.00 o                         
  -7   4  11          0.03         -3.01         3.01 o                         
  -6   4  11          3.74          7.31         2.95 o                         
  -5   4  11         10.17         12.26         3.69 o                         
  -4   4  11          5.36          0.54         1.52 o                         
  -3   4  11         27.30         27.82         3.50 o                         
  -2   4  11         62.65         70.83         5.11 o                         
  -1   4  11          7.81          7.09         1.62 o                         
   0   4  11          0.69          0.72         0.50 o                         
   1   4  11          1.93          1.99         3.26 o                         
   2   4  11         27.64         26.46         6.09 o                         
   3   4  11          1.94          1.97         2.63 o                         
   4   4  11          8.33         10.35         3.35 o                         
   5   4  11          2.10          8.43         3.48 o                         
  -6   5  11          0.42          0.12         3.11 o                         
  -5   5  11          2.58          4.81         5.11 o                         
  -4   5  11         14.07         18.92         4.31 o                         
  -3   5  11          1.96          3.56         2.93 o                         
  -2   5  11         53.19         59.82         6.81 o                         
  -1   5  11          3.26          2.79         2.97 o                         
   0   5  11          0.03          1.13         2.41 o                         
   1   5  11          7.79          7.38         2.89 o                         
   2   5  11          3.29          4.49         2.71 o                         
   3   5  11         13.01         17.92         8.89 o                         
   4   5  11          9.25         15.46         4.46 o                         
  -5   6  11          2.95          6.95         3.59 o                         
  -4   6  11          4.24          6.66         2.59 o                         
  -3   6  11          8.75         12.06         3.73 o                         
  -2   6  11          3.80          6.40         3.17 o                         
  -1   6  11          2.57          1.47         2.80 o                         
   0   6  11          4.51         10.18         4.27 o                         
   1   6  11          1.19          7.34         3.59 o                         
   2   6  11          5.58         13.00         4.08 o                         
   3   6  11          2.71          1.26         3.06 o                         
  -4   7  11         10.22         10.44         3.81 o                         
  -3   7  11          6.20         10.24         4.04 o                         
  -2   7  11          1.24          1.55         2.93 o                         
  -1   7  11          0.17         -4.65         4.65 o                         
   0   7  11          7.87          3.61         9.00 o                         
   1   7  11          0.04          1.83         3.21 o                         
   2   7  11          0.51          2.03         3.43 o                         
  -2  -7  12          3.74          0.89         2.22 o                         
  -1  -7  12          3.85          3.85         3.04 o                         
   0  -7  12          4.24          6.78         3.05 o                         
  -5  -6  12          3.22         -0.10         1.80 o                         
  -4  -6  12         13.68         11.45         5.50 o                         
  -3  -6  12          5.62          2.40         1.96 o                         
  -2  -6  12         22.85         24.40         3.62 o                         
  -1  -6  12          4.92         -0.71         1.80 o                         
   0  -6  12          0.02          3.30         4.19 o                         
   1  -6  12          3.22          6.60         3.20 o                         
   2  -6  12          1.76          1.77         3.38 o                         
  -6  -5  12          0.16         -2.88         2.88 o                         
  -5  -5  12          2.45          5.28         2.13 o                         
  -4  -5  12          1.71          2.04         2.82 o                         
  -3  -5  12         39.74         37.38         6.57 o                         
  -2  -5  12          4.91          4.16         1.91 o                         
  -1  -5  12          9.69          7.24         2.23 o                         
   0  -5  12          0.83          0.14         1.62 o                         
   1  -5  12          1.61          3.92         2.13 o                         
  -7  -4  12          0.39          3.12         3.02 o                         
  -6  -4  12          0.61          6.01         3.27 o                         
  -5  -4  12          1.04         -1.75         1.75 o                         
  -4  -4  12          0.30         -1.45         2.05 o                         
  -3  -4  12         38.41         32.74         3.92 o                         
  -2  -4  12         40.61         39.75         5.19 o                         
  -1  -4  12          2.07          3.16         2.63 o                         
   0  -4  12          1.99          2.38         1.44 o                         
   1  -4  12          6.95          6.72         2.05 o                         
   2  -4  12          1.37          0.73         1.58 o                         
   3  -4  12          3.56         -0.22         2.17 o                         
  -7  -3  12          0.43         -2.32         3.74 o                         
  -6  -3  12          2.70          2.78         4.90 o                         
  -5  -3  12         21.37         20.57         3.16 o                         
  -4  -3  12         30.25         25.77         3.37 o                         
  -3  -3  12         58.61         64.53         4.69 o                         
  -2  -3  12         53.23         54.54         5.00 o                         
  -1  -3  12          2.95          5.99         3.26 o                         
   0  -3  12          2.68          3.74         1.61 o                         
   1  -3  12         14.90         16.81         2.53 o                         
   2  -3  12          3.38          2.52         1.12 o                         
   3  -3  12          0.63          0.03         2.22 o                         
   4  -3  12         16.36         23.32         5.62 o                         
  -7  -2  12          0.25         -1.46         4.51 o                         
  -6  -2  12          6.85          7.70         3.07 o                         
  -5  -2  12         37.80         30.02         3.55 o                         
  -4  -2  12          3.60         -0.50         2.47 o                         
  -3  -2  12         57.63         54.86         4.47 o                         
  -2  -2  12         64.98         61.16         6.19 o                         
  -1  -2  12          3.19          3.40         1.37 o                         
   0  -2  12          0.23          1.22         1.18 o                         
   1  -2  12         14.11         14.21         2.10 o                         
   2  -2  12         15.36         15.17         1.93 o                         
   3  -2  12         11.65          7.54         2.07 o                         
   4  -2  12         28.95         30.59         7.19 o                         
   5  -2  12          7.91          8.14         4.05 o                         
  -8  -1  12         12.87         20.07         5.07 o                         
  -7  -1  12          1.17         -3.01         3.01 o                         
  -6  -1  12          9.46         10.07         3.71 o                         
  -5  -1  12         41.06         41.72         6.16 o                         
  -4  -1  12          3.64          5.52         1.75 o                         
  -3  -1  12         73.98         87.75         4.95 o                         
  -2  -1  12          4.11          3.77         1.56 o                         
  -1  -1  12         12.00          9.89         2.63 o                         
   0  -1  12          8.43          7.22         2.30 o                         
   1  -1  12         25.83         29.58         3.06 o                         
   2  -1  12          2.73          0.43         1.43 o                         
   3  -1  12          4.44          4.77         1.72 o                         
   4  -1  12         17.27         26.59         6.70 o                         
   5  -1  12          3.85          2.22         3.24 o                         
  -8   0  12          0.03          4.82         3.88 o                         
  -7   0  12          0.00         -2.87         3.22 o                         
  -6   0  12          0.91         -0.94         2.62 o                         
  -5   0  12          0.01         -1.54         1.68 o                         
  -4   0  12         18.80         14.88         3.56 o                         
  -3   0  12        123.54        129.13         7.22 o                         
  -2   0  12         49.73         51.43         6.56 o                         
  -1   0  12         30.05         32.73         3.47 o                         
   0   0  12          2.73          4.33         1.58 o                         
   1   0  12          0.00          1.85         1.86 o                         
   2   0  12          0.87         -0.42         3.99 o                         
   3   0  12         55.91         59.71         9.62 o                         
   4   0  12         14.64         12.23         2.95 o                         
   5   0  12          0.00          1.39         2.49 o                         
  -8   1  12         12.87         16.39         4.63 o                         
  -7   1  12          1.18          3.34         3.56 o                         
  -6   1  12          9.46         10.54         3.57 o                         
  -5   1  12         41.06         43.42         5.91 o                         
  -4   1  12          3.64          4.86         2.30 o                         
  -3   1  12         73.98         78.51         7.16 o                         
  -2   1  12          4.11          6.14         2.29 o                         
  -1   1  12         11.99          8.78         1.93 o                         
   0   1  12          8.43          9.53         2.10 o                         
   1   1  12         25.84         30.26         4.35 o                         
   2   1  12          2.73          0.20         1.98 o                         
   3   1  12          4.44          6.71         3.66 o                         
   4   1  12         17.27         16.42         3.62 o                         
   5   1  12          3.85          7.39         2.83 o                         
  -7   2  12          0.25         -0.56         2.57 o                         
  -6   2  12          6.85          7.66         3.48 o                         
  -5   2  12         37.81         37.54         5.63 o                         
  -4   2  12          3.60          1.94         2.48 o                         
  -3   2  12         57.61         64.38         6.74 o                         
  -2   2  12         65.00         65.21         5.00 o                         
  -1   2  12          3.19          0.54         2.51 o                         
   0   2  12          0.23          2.38         1.32 o                         
   1   2  12         14.12         11.53         4.97 o                         
   2   2  12         15.36         15.08         3.71 o                         
   3   2  12         11.64         10.20         3.45 o                         
   4   2  12         28.94         32.38         5.38 o                         
   5   2  12          7.91         12.23         3.57 o                         
  -7   3  12          0.43          3.04         8.07 o                         
  -6   3  12          2.70         -0.29         2.42 o                         
  -5   3  12         21.36         34.37         8.30 o                         
  -4   3  12         30.27         31.48         5.24 o                         
  -3   3  12         58.61         62.30         5.20 o                         
  -2   3  12         53.24         52.62         4.49 o                         
  -1   3  12          2.94          3.60         1.56 o                         
   0   3  12          2.68          4.55         1.68 o                         
   1   3  12         14.89         12.09         3.52 o                         
   2   3  12          3.39         -0.78         5.71 o                         
   3   3  12          0.63         -0.14         3.07 o                         
   4   3  12         16.36         30.70         5.24 o                         
   5   3  12          0.44          0.70         5.05 o                         
  -7   4  12          0.39          3.65         3.27 o                         
  -6   4  12          0.61          6.39         5.46 o                         
  -5   4  12          1.04         -2.56         2.67 o                         
  -4   4  12          0.30         -1.19         2.39 o                         
  -3   4  12         38.40         37.09         5.75 o                         
  -2   4  12         40.60         41.27         5.85 o                         
  -1   4  12          2.07          4.24         2.72 o                         
   0   4  12          1.98         -2.40         4.88 o                         
   1   4  12          6.95         11.06         7.58 o                         
   2   4  12          1.37          2.45         2.93 o                         
   3   4  12          3.56          3.57         2.61 o                         
   4   4  12          6.55          7.15         3.50 o                         
  -6   5  12          0.15         -6.44         6.44 o                         
  -5   5  12          2.45          6.08         3.16 o                         
  -4   5  12          1.71         -1.33         4.74 o                         
  -3   5  12         39.74         41.03         6.16 o                         
  -2   5  12          4.91          3.85         3.38 o                         
  -1   5  12          9.70         11.68         3.83 o                         
   0   5  12          0.83          2.73         2.56 o                         
   1   5  12          1.61          1.16         3.88 o                         
   2   5  12          2.20          4.07         3.12 o                         
   3   5  12          5.52          5.62         3.46 o                         
  -5   6  12          3.23          2.66         6.64 o                         
  -4   6  12         13.68         13.96         4.56 o                         
  -3   6  12          5.61          8.65         3.58 o                         
  -2   6  12         22.84         31.04         5.51 o                         
  -1   6  12          4.92          2.38         5.69 o                         
   0   6  12          0.02          0.77         2.42 o                         
   1   6  12          3.22          7.85         3.76 o                         
   2   6  12          1.76          3.57         4.81 o                         
  -2   7  12          3.74         -3.25         7.53 o                         
  -1   7  12          3.85          3.21         4.78 o                         
   0   7  12          4.24          3.05         4.31 o                         
  -3  -6  13         13.10         13.45         3.07 o                         
  -2  -6  13         18.85         14.02         3.47 o                         
  -1  -6  13         10.88          4.35         2.34 o                         
   0  -6  13          1.62          3.61         2.33 o                         
   1  -6  13          0.30          1.68         3.85 o                         
  -5  -5  13          0.21          1.26         2.19 o                         
  -4  -5  13          5.30          3.40         3.14 o                         
  -3  -5  13         36.23         36.87         5.16 o                         
  -2  -5  13         30.54         22.12         4.32 o                         
  -1  -5  13         16.45         13.91         2.80 o                         
   0  -5  13          1.00          1.21         2.71 o                         
   1  -5  13          3.42          1.25         2.30 o                         
  -6  -4  13          1.06          2.04         3.84 o                         
  -5  -4  13          1.71          4.42         1.95 o                         
  -4  -4  13          0.13          0.79         1.69 o                         
  -3  -4  13         16.59         12.94         4.07 o                         
  -2  -4  13         69.59         65.00         7.62 o                         
  -1  -4  13         16.02         14.24         3.44 o                         
   0  -4  13          2.18          2.19         1.55 o                         
   1  -4  13          1.34          0.72         1.41 o                         
   2  -4  13          3.49          5.43         3.44 o                         
   3  -4  13          2.22         -1.74         2.83 o                         
  -7  -3  13          3.65          5.33         3.32 o                         
  -6  -3  13          0.59         -3.48         5.40 o                         
  -5  -3  13          2.24          1.90         1.91 o                         
  -4  -3  13          1.37          0.02         1.73 o                         
  -3  -3  13          3.68          1.95         3.35 o                         
  -2  -3  13          8.59         10.22         3.09 o                         
  -1  -3  13          0.01          0.74         3.43 o                         
   0  -3  13          1.37         -1.76         1.88 o                         
   1  -3  13         11.03          9.05         2.21 o                         
   2  -3  13          4.09          3.48         1.32 o                         
   3  -3  13          0.89         -0.74         2.53 o                         
   4  -3  13          2.44         -1.72         2.68 o                         
  -7  -2  13          0.70          6.92         3.31 o                         
  -6  -2  13          9.49          3.80         2.95 o                         
  -5  -2  13         36.59         34.37         5.04 o                         
  -4  -2  13         12.58          8.09         2.92 o                         
  -3  -2  13          0.58          0.03         1.06 o                         
  -2  -2  13         41.29         38.11         3.95 o                         
  -1  -2  13          9.45          6.53         1.65 o                         
   0  -2  13          4.17          6.39         1.57 o                         
   1  -2  13          7.23          9.10         1.47 o                         
   2  -2  13         13.95         12.64         2.73 o                         
   3  -2  13          1.55          4.59         3.79 o                         
   4  -2  13          6.22          6.37         3.94 o                         
  -7  -1  13          0.93          5.62         3.28 o                         
  -6  -1  13          1.53         -0.99         3.04 o                         
  -5  -1  13          9.45         12.48         6.06 o                         
  -4  -1  13          7.96          8.94         2.55 o                         
  -3  -1  13          3.30          1.14         1.75 o                         
  -2  -1  13          9.54          8.38         2.00 o                         
  -1  -1  13          2.96          1.77         1.63 o                         
   0  -1  13          1.34          2.39         1.68 o                         
   1  -1  13         29.26         34.72         3.49 o                         
   2  -1  13          8.06          6.40         1.77 o                         
   3  -1  13          5.64          8.90         4.42 o                         
   4  -1  13          2.98         -1.63         3.23 o                         
   5  -1  13          0.39         -3.96         3.96 o                         
  -7   0  13          2.72          3.82         2.82 o                         
  -6   0  13          0.04          2.31         2.97 o                         
  -5   0  13          0.01         -1.98         1.98 o                         
  -4   0  13          4.99          3.17         2.36 o                         
  -3   0  13          4.55          2.19         2.61 o                         
  -2   0  13         37.17         36.74         5.00 o                         
  -1   0  13         28.19         24.78         4.19 o                         
   0   0  13         22.04         19.05         2.82 o                         
   1   0  13         31.06         43.86         5.13 o                         
   2   0  13          0.01         -2.09         2.09 o                         
   3   0  13          6.50          7.03         1.91 o                         
   4   0  13          9.24         11.41         5.08 o                         
   5   0  13          0.25         -1.93         3.28 o                         
  -7   1  13          0.93          2.95         3.45 o                         
  -6   1  13          1.53          4.44         3.01 o                         
  -5   1  13          9.44         11.34         3.69 o                         
  -4   1  13          7.96         10.93         2.76 o                         
  -3   1  13          3.30         -2.24         3.24 o                         
  -2   1  13          9.53         10.83         3.27 o                         
  -1   1  13          2.96          3.39         1.81 o                         
   0   1  13          1.34          0.63         1.53 o                         
   1   1  13         29.27         34.49         4.90 o                         
   2   1  13          8.06          8.21         3.72 o                         
   3   1  13          5.65          3.88         2.31 o                         
   4   1  13          2.97          5.57         4.16 o                         
   5   1  13          0.39         -1.86         2.59 o                         
  -7   2  13          0.70          6.46         3.42 o                         
  -6   2  13          9.49         20.06         4.91 o                         
  -5   2  13         36.60         43.53         9.50 o                         
  -4   2  13         12.58         13.18         3.80 o                         
  -3   2  13          0.58          2.73         2.70 o                         
  -2   2  13         41.29         37.76         4.05 o                         
  -1   2  13          9.44          9.66         2.39 o                         
   0   2  13          4.17          4.27         1.55 o                         
   1   2  13          7.22          8.67         3.10 o                         
   2   2  13         13.96         17.04         3.94 o                         
   3   2  13          1.55         -1.20         2.65 o                         
   4   2  13          6.22          2.58         6.03 o                         
  -7   3  13          3.65         -2.86         2.86 o                         
  -6   3  13          0.59         -1.98         2.83 o                         
  -5   3  13          2.24         10.54         4.69 o                         
  -4   3  13          1.36          1.13         4.34 o                         
  -3   3  13          3.67          2.40         2.53 o                         
  -2   3  13          8.58         11.84         3.64 o                         
  -1   3  13          0.01         -2.43         2.53 o                         
   0   3  13          1.37         -1.42         2.45 o                         
   1   3  13         11.02          9.26         3.57 o                         
   2   3  13          4.09          2.12         2.24 o                         
   3   3  13          0.89          1.54         7.20 o                         
   4   3  13          2.43         -0.89         5.10 o                         
  -6   4  13          1.05         -1.24         2.90 o                         
  -5   4  13          1.71         -1.95         7.42 o                         
  -4   4  13          0.13         -3.20         3.20 o                         
  -3   4  13         16.59         24.68         5.28 o                         
  -2   4  13         69.59         71.61        16.66 o                         
  -1   4  13         16.02         13.52         4.26 o                         
   0   4  13          2.18         -1.20         3.24 o                         
   1   4  13          1.34          2.90         4.05 o                         
   2   4  13          3.49          1.47         3.27 o                         
   3   4  13          2.22          4.30         3.07 o                         
  -5   5  13          0.21          1.74         2.06 o                         
  -4   5  13          5.30          1.08         2.58 o                         
  -3   5  13         36.24         38.59         6.26 o                         
  -2   5  13         30.53         38.02         5.88 o                         
  -1   5  13         16.45         14.85         4.28 o                         
   0   5  13          1.00         -1.33         2.71 o                         
   1   5  13          3.42          6.91         3.79 o                         
   2   5  13          1.13          2.00         2.97 o                         
   3   5  13          5.10         11.87         4.09 o                         
  -3   6  13         13.10         17.58         4.64 o                         
  -2   6  13         18.84         16.25         4.28 o                         
  -1   6  13         10.88         10.77         5.88 o                         
   0   6  13          1.62         -0.01         3.01 o                         
   1   6  13          0.30          5.74         3.18 o                         
  -4  -5  14          3.45          2.54         3.66 o                         
  -3  -5  14          4.59          3.28         3.95 o                         
  -2  -5  14          1.39          6.06         2.91 o                         
  -1  -5  14          9.49         10.10         6.84 o                         
   0  -5  14          0.10         -3.55         3.55 o                         
  -5  -4  14          0.36          7.83         5.51 o                         
  -4  -4  14          0.16          2.28         1.94 o                         
  -3  -4  14          1.79          1.82         1.64 o                         
  -2  -4  14          9.66          8.55         2.95 o                         
  -1  -4  14         11.11         14.13         3.57 o                         
   0  -4  14          1.92          3.32         2.71 o                         
   1  -4  14          4.10          6.43         3.08 o                         
   2  -4  14          1.04          0.13         1.37 o                         
  -6  -3  14          9.25          7.39         5.23 o                         
  -5  -3  14          8.02          3.15         2.32 o                         
  -4  -3  14          0.33          0.24         1.45 o                         
  -3  -3  14          0.82         -1.26         1.98 o                         
  -2  -3  14         14.15         15.63         5.61 o                         
  -1  -3  14          3.96          3.79         2.43 o                         
   0  -3  14          9.52         11.99         2.73 o                         
   1  -3  14          3.84          4.47         1.67 o                         
   2  -3  14          0.70         -1.97         2.32 o                         
   3  -3  14          1.26         -0.67         2.32 o                         
  -6  -2  14          3.46         -0.06         2.49 o                         
  -5  -2  14          5.30          0.21         2.50 o                         
  -4  -2  14          0.15         -0.02         2.00 o                         
  -3  -2  14          0.28          0.36         2.33 o                         
  -2  -2  14          3.67          1.72         2.14 o                         
  -1  -2  14         12.04          8.09         2.32 o                         
   0  -2  14         13.12         12.42         2.09 o                         
   1  -2  14          3.82          1.84         1.81 o                         
   2  -2  14          2.39          1.01         2.91 o                         
   3  -2  14          1.47          4.14         3.51 o                         
   4  -2  14          5.34          7.27         3.68 o                         
  -7  -1  14          0.08          1.39         3.62 o                         
  -6  -1  14          6.51         -4.59         7.12 o                         
  -5  -1  14         18.81         21.61         4.72 o                         
  -4  -1  14          0.10          2.74         2.09 o                         
  -3  -1  14         12.40         10.30         2.70 o                         
  -2  -1  14         11.75          6.88         2.55 o                         
  -1  -1  14          1.55         -1.43         1.83 o                         
   0  -1  14          2.50          0.51         1.59 o                         
   1  -1  14         10.94         15.03         3.35 o                         
   2  -1  14          5.69          5.46         1.82 o                         
   3  -1  14          2.08          1.40         3.15 o                         
   4  -1  14          2.93          7.18         4.10 o                         
  -7   0  14          2.43         -2.07         3.19 o                         
  -6   0  14          5.21         12.09         5.75 o                         
  -5   0  14          1.11          2.38         4.02 o                         
  -4   0  14          4.38          7.18         2.72 o                         
  -3   0  14         14.05         16.66         3.17 o                         
  -2   0  14          1.67          3.36         2.19 o                         
  -1   0  14         18.97         15.75         3.44 o                         
   0   0  14          0.43          2.68         1.95 o                         
   1   0  14         54.02         65.28         6.45 o                         
   2   0  14          1.73          2.08         2.01 o                         
   3   0  14          5.09          4.93         3.93 o                         
   4   0  14          3.15         -3.61         3.61 o                         
  -7   1  14          0.08         -3.49         7.31 o                         
  -6   1  14          6.51          7.49         2.83 o                         
  -5   1  14         18.82         25.30         5.78 o                         
  -4   1  14          0.10          0.48         2.10 o                         
  -3   1  14         12.40         10.47         3.38 o                         
  -2   1  14         11.76         16.01         3.94 o                         
  -1   1  14          1.56          1.43         2.43 o                         
   0   1  14          2.50          3.33         2.28 o                         
   1   1  14         10.94         10.25         5.54 o                         
   2   1  14          5.69          7.36         2.82 o                         
   3   1  14          2.08          2.89         4.11 o                         
   4   1  14          2.93          8.63         5.35 o                         
  -6   2  14          3.46          1.73         3.05 o                         
  -5   2  14          5.30          5.96         3.48 o                         
  -4   2  14          0.15          3.68         2.54 o                         
  -3   2  14          0.27          0.59         2.33 o                         
  -2   2  14          3.66          0.92         2.12 o                         
  -1   2  14         12.03          3.59         2.75 o                         
   0   2  14         13.12         10.14         3.16 o                         
   1   2  14          3.82          3.57         3.34 o                         
   2   2  14          2.39          4.82         2.95 o                         
   3   2  14          1.48         -0.94         3.74 o                         
   4   2  14          5.34          6.16         2.71 o                         
  -6   3  14          9.25         13.79         4.28 o                         
  -5   3  14          8.01         15.59         6.32 o                         
  -4   3  14          0.33          0.66         5.68 o                         
  -3   3  14          0.82         -2.53         4.35 o                         
  -2   3  14         14.15         15.47         4.27 o                         
  -1   3  14          3.96          0.68         3.70 o                         
   0   3  14          9.51         16.31         4.15 o                         
   1   3  14          3.85         -2.50         2.50 o                         
   2   3  14          0.70          1.10         2.35 o                         
   3   3  14          1.26         -0.73         2.84 o                         
  -5   4  14          0.36          0.70         5.04 o                         
  -4   4  14          0.16          1.72         2.73 o                         
  -3   4  14          1.79          4.87         3.13 o                         
  -2   4  14          9.67          6.09         3.41 o                         
  -1   4  14         11.11         13.44         4.11 o                         
   0   4  14          1.92         -0.17         3.01 o                         
   1   4  14          4.10          2.32         2.62 o                         
   2   4  14          1.04          4.04         2.83 o                         
  -4   5  14          3.44          0.47         2.71 o                         
  -3   5  14          4.59          0.99         2.74 o                         
  -2   5  14          1.38          6.76         3.55 o                         
  -1   5  14          9.49         12.34         4.24 o                         
   0   5  14          0.10          2.26         2.41 o                         
   1   5  14          0.58         -3.45         3.45 o                         
  -2  -5  15          0.30          1.82         2.61 o                         
  -1  -5  15          1.73          0.15         1.83 o                         
  -4  -4  15          0.42         -0.28         1.84 o                         
  -3  -4  15          0.05          1.76         2.14 o                         
  -2  -4  15          0.24         -0.59         1.85 o                         
  -1  -4  15          1.99         -0.43         4.84 o                         
   0  -4  15          2.21          1.02         1.82 o                         
  -5  -3  15          0.95         -3.54         3.54 o                         
  -4  -3  15          0.48          1.66         1.55 o                         
  -3  -3  15          1.93         -0.03         2.01 o                         
  -2  -3  15          2.30          3.17         2.53 o                         
  -1  -3  15          0.94          0.36         1.12 o                         
   0  -3  15          4.04          3.16         2.48 o                         
   1  -3  15          2.43          3.71         4.06 o                         
   2  -3  15          0.59         -2.84         3.41 o                         
  -6  -2  15          1.78          3.00         2.59 o                         
  -5  -2  15          0.39          1.30         3.52 o                         
  -4  -2  15          9.06          4.30         3.37 o                         
  -3  -2  15          7.54          9.01         2.95 o                         
  -2  -2  15          2.12          1.52         4.48 o                         
  -1  -2  15          3.01          3.09         1.49 o                         
   0  -2  15          1.22          2.71         2.33 o                         
   1  -2  15          4.09          6.49         2.06 o                         
   2  -2  15          0.80          2.38         3.48 o                         
   3  -2  15          1.15          7.77         4.49 o                         
  -6  -1  15          3.51         -2.07         2.95 o                         
  -5  -1  15          5.60         -0.05         5.40 o                         
  -4  -1  15          0.16         -0.30         2.32 o                         
  -3  -1  15         10.17         11.90         2.74 o                         
  -2  -1  15          1.66          3.64         2.36 o                         
  -1  -1  15          1.77          3.34         2.83 o                         
   0  -1  15         25.94         24.23         4.50 o                         
   1  -1  15          8.37          4.30         2.31 o                         
   2  -1  15          0.39          3.12         3.81 o                         
   3  -1  15          0.97          6.18         4.37 o                         
  -6   0  15         25.24         10.94         3.81 o                         
  -5   0  15          3.82          2.04         2.33 o                         
  -4   0  15          3.77          6.99         2.38 o                         
  -3   0  15          0.02         -1.75         2.62 o                         
  -2   0  15          6.51          8.49         3.13 o                         
  -1   0  15         14.11         13.13         6.81 o                         
   0   0  15          0.22         -0.08         2.98 o                         
   1   0  15          4.90          6.09         2.58 o                         
   2   0  15          2.78          6.55         2.52 o                         
   3   0  15          0.02         -2.27         2.86 o                         
  -6   1  15          3.50          6.59         4.24 o                         
  -5   1  15          5.61          4.54         2.82 o                         
  -4   1  15          0.16          4.81         2.31 o                         
  -3   1  15         10.17         13.12         3.79 o                         
  -2   1  15          1.66          4.97         3.69 o                         
  -1   1  15          1.77         -1.72         2.11 o                         
   0   1  15         25.93         23.07         4.42 o                         
   1   1  15          8.38         10.77         3.39 o                         
   2   1  15          0.39         -2.30         2.30 o                         
   3   1  15          0.97         -1.74         3.92 o                         
  -6   2  15          1.78          4.84         3.37 o                         
  -5   2  15          0.39         -0.73         2.79 o                         
  -4   2  15          9.07         13.08         3.85 o                         
  -3   2  15          7.54          8.66         3.33 o                         
  -2   2  15          2.12          1.44         5.67 o                         
  -1   2  15          3.02          1.85         3.51 o                         
   0   2  15          1.22          1.39         2.89 o                         
   1   2  15          4.09          2.80         6.60 o                         
   2   2  15          0.80          2.71         2.35 o                         
   3   2  15          1.15         -2.37         2.63 o                         
  -5   3  15          0.94          5.25         4.32 o                         
  -4   3  15          0.48         -0.05         2.46 o                         
  -3   3  15          1.92          5.20         2.97 o                         
  -2   3  15          2.30          1.28         2.80 o                         
  -1   3  15          0.94         -2.80         2.80 o                         
   0   3  15          4.03          0.56         3.71 o                         
   1   3  15          2.43          9.45         3.96 o                         
   2   3  15          0.59         -0.19         2.05 o                         
  -4   4  15          0.42          0.59         4.09 o                         
  -3   4  15          0.05         -0.82         2.32 o                         
  -2   4  15          0.24          1.37         3.59 o                         
  -1   4  15          1.99         -0.64         2.58 o                         
   0   4  15          2.20          1.91         2.40 o                         
   1   4  15          3.86          3.93         4.94 o                         
  -2   5  15          0.30          0.52         2.71 o                         
  -1   5  15          1.73          1.45         2.78 o                         
  -2  -4  16          1.53          2.36         4.47 o                         
  -1  -4  16          0.42          2.58         1.76 o                         
  -4  -3  16          1.46          1.53         2.64 o                         
  -3  -3  16          0.50         -2.39         3.50 o                         
  -2  -3  16          0.39         -0.53         2.41 o                         
  -1  -3  16          1.37         -0.43         1.97 o                         
   0  -3  16          2.84          3.32         2.41 o                         
   1  -3  16          0.83          8.64         4.86 o                         
  -5  -2  16          2.27         -2.27         2.73 o                         
  -4  -2  16          0.14         -2.71         4.17 o                         
  -3  -2  16          5.17          6.51         2.67 o                         
  -2  -2  16          3.47         10.06         3.41 o                         
  -1  -2  16          0.75         -2.20         2.20 o                         
   0  -2  16          0.13         -1.19         1.97 o                         
   1  -2  16          6.11          5.88         2.34 o                         
  -5  -1  16          7.36          4.06         2.73 o                         
  -4  -1  16          0.37         -1.38         2.13 o                         
  -3  -1  16          1.02          0.73         1.96 o                         
  -2  -1  16          1.46          2.11         1.51 o                         
  -1  -1  16          0.90          0.00         1.33 o                         
   0  -1  16          1.38          7.16         6.19 o                         
   1  -1  16          8.21          7.93         3.08 o                         
   2  -1  16          0.14         -4.01         4.01 o                         
  -5   0  16         17.12         21.77         3.98 o                         
  -4   0  16          0.01         -2.10         2.10 o                         
  -3   0  16          2.81          0.96         1.66 o                         
  -2   0  16          0.03          2.36         2.67 o                         
  -1   0  16          0.68          2.35         3.89 o                         
   0   0  16         14.31         25.88         5.53 o                         
   1   0  16         12.84          9.15         8.05 o                         
   2   0  16          1.14          1.08         3.18 o                         
  -5   1  16          7.36          6.21         4.74 o                         
  -4   1  16          0.37         -1.69         2.16 o                         
  -3   1  16          1.02          2.98         2.58 o                         
  -2   1  16          1.46          4.06         3.13 o                         
  -1   1  16          0.90          1.86         2.15 o                         
   0   1  16          1.38          3.28         7.19 o                         
   1   1  16          8.21         12.02         3.65 o                         
   2   1  16          0.14          1.25         4.41 o                         
  -5   2  16          2.27         -2.19         3.93 o                         
  -4   2  16          0.14          5.47         3.09 o                         
  -3   2  16          5.17          6.26         3.28 o                         
  -2   2  16          3.47          3.04         5.22 o                         
  -1   2  16          0.75          0.89         2.45 o                         
   0   2  16          0.13          1.91         2.29 o                         
   1   2  16          6.11          1.66         7.39 o                         
  -4   3  16          1.46         -0.53         2.16 o                         
  -3   3  16          0.50          1.32         2.53 o                         
  -2   3  16          0.39          1.57         2.36 o                         
  -1   3  16          1.37         -0.47         2.83 o                         
   0   3  16          2.84          4.25         2.97 o                         
   1   3  16          0.83          2.07        10.52 o                         
  -2   4  16          1.53          7.74         4.37 o                         
  -1   4  16          0.42         -3.05         3.05 o                         
  -3  -2  17          2.48          3.56         7.33 o                         
  -2  -2  17          2.41          1.21         4.21 o                         
  -1  -2  17          0.01         -2.38         2.38 o                         
  -3  -1  17          3.13         -0.08         1.47 o                         
  -2  -1  17          0.38         -0.94         1.64 o                         
  -1  -1  17          0.96         -2.37         2.37 o                         
   0  -1  17          1.15          1.72         2.12 o                         
  -4   0  17          0.02          1.81         2.11 o                         
  -3   0  17          2.28          2.24         1.75 o                         
  -2   0  17          1.53          0.56         1.64 o                         
  -1   0  17          0.24         -1.08         1.61 o                         
   0   0  17         21.00         22.91         4.82 o                         
  -3   1  17          3.13          8.00         3.22 o                         
  -2   1  17          0.38         -0.82         2.00 o                         
  -1   1  17          0.96          1.23         2.14 o                         
   0   1  17          1.15          1.93         7.47 o                         
  -3   2  17          2.48          3.88         3.61 o                         
  -2   2  17          2.41          0.77         3.01 o                         
  -1   2  17          0.01         -5.46         5.84 o                         
                                                                                
