# Supplementary material for: Crystal structures of ten enanti­opure Schiff bases bearing a naphthyl group
Source: Acta Crystallogr E Crystallogr Commun. 2016 Mar 31;72(Pt 4):583–9. doi: 10.1107/S2056989016004692 (PMC4910349; doi:10.1107/S2056989016004692)
Supplement: Supplementary file 9 [file e-72-00583-8sup9.hkl]

data_8                                                                          
_shelx_title ' imxxiid_4_Mo in P2(1)'                                           
_shelx_refln_list_code          4                                               
_shelx_F_calc_maximum      215.62                                               
_exptl_crystal_F_000      1152.00                                               
_reflns_d_resolution_high  0.8400                                               
                                                                                
loop_                                                                           
 _space_group_symop_operation_xyz                                               
 'x, y, z'                                                                      
 '-x, y+1/2, -z'                                                                
                                                                                
_cell_length_a    15.4060                                                       
_cell_length_b     5.9722                                                       
_cell_length_c    36.0020                                                       
_cell_angle_alpha  90.000                                                       
_cell_angle_beta  102.058                                                       
_cell_angle_gamma  90.000                                                       
                                                                                
_shelx_F_squared_multiplier     1.000                                           
                                                                                
loop_                                                                           
 _refln_index_h                                                                 
 _refln_index_k                                                                 
 _refln_index_l                                                                 
 _refln_F_squared_calc                                                          
 _refln_F_squared_meas                                                          
 _refln_F_squared_sigma                                                         
 _refln_observed_status                                                         
   1  -7   0          1.16        -11.66        11.66 o                         
   2  -7   0          4.15         -4.07        13.58 o                         
   3  -7   0          4.79          0.34         2.85 o                         
   0  -6   0          9.17         19.46        13.38 o                         
   1  -6   0          3.77          1.94        13.95 o                         
   2  -6   0          1.60         -0.42        14.45 o                         
   3  -6   0          3.65         -1.36        13.97 o                         
   4  -6   0          4.33         39.05        23.95 o                         
   5  -6   0         11.02          1.08        14.11 o                         
   6  -6   0         13.36         24.69        26.40 o                         
   7  -6   0         12.00         18.47        23.37 o                         
   1  -5   0         14.19         12.65         4.84 o                         
   2  -5   0          3.57          3.60         3.99 o                         
   3  -5   0          3.10         12.85         4.47 o                         
   4  -5   0          2.18          0.65         1.84 o                         
   5  -5   0         25.62         19.91         4.34 o                         
   6  -5   0         35.43         25.71        10.06 o                         
   7  -5   0         15.84         19.06         7.33 o                         
   8  -5   0          3.78          4.70         8.34 o                         
   0  -4   0         28.45         24.14         6.94 o                         
   1  -4   0         29.22         31.55         6.54 o                         
   2  -4   0        103.09        106.64        12.64 o                         
   3  -4   0         15.36         10.06         4.89 o                         
   4  -4   0         14.39         11.96         7.77 o                         
   5  -4   0         99.08         88.30        22.88 o                         
   6  -4   0         64.69         46.93        15.30 o                         
   7  -4   0          7.57          5.85         5.20 o                         
   8  -4   0         18.32         13.19         7.70 o                         
   9  -4   0          8.97          2.50         5.54 o                         
  10  -4   0         26.71         44.09        15.99 o                         
  11  -4   0         11.54         21.09        16.98 o                         
  12  -4   0         10.65         11.67        12.17 o                         
  13  -4   0          2.12         -8.09         8.09 o                         
  14  -4   0          3.06          1.90         9.19 o                         
   1  -3   0        102.15         91.42         9.95 o                         
   2  -3   0        399.11        433.83        42.57 o                         
   3  -3   0        353.95        383.12        32.66 o                         
   4  -3   0        115.00        114.53        18.52 o                         
   5  -3   0         62.58         56.33        10.08 o                         
   6  -3   0         21.64         32.40         8.50 o                         
   7  -3   0         98.54         40.46        25.99 o                         
   8  -3   0         12.32         13.73         7.89 o                         
   9  -3   0          8.76         -0.86         5.57 o                         
  10  -3   0         82.82        117.22        23.32 o                         
  11  -3   0         59.76         63.97        16.73 o                         
  12  -3   0         51.94         42.13        16.25 o                         
  13  -3   0         25.12         22.40        17.57 o                         
  14  -3   0         68.21         64.26        30.15 o                         
  15  -3   0         32.80         50.94        29.33 o                         
  16  -3   0         28.42         32.52        27.75 o                         
   0  -2   0       4169.06       3835.12       175.83 o                         
   1  -2   0        707.75        708.50        26.20 o                         
   2  -2   0        407.74        390.55        27.40 o                         
   3  -2   0        174.43        174.57        42.50 o                         
   4  -2   0         56.51         59.16        11.35 o                         
   5  -2   0        426.81        472.60        81.35 o                         
   6  -2   0        856.09        885.76        56.86 o                         
   7  -2   0         54.99         33.98        15.95 o                         
   8  -2   0        202.06        205.75        32.87 o                         
   9  -2   0        427.95        479.24        52.04 o                         
  10  -2   0        234.33        255.27        54.75 o                         
  11  -2   0         33.41         21.05        20.78 o                         
  12  -2   0         62.84         79.61        34.71 o                         
  13  -2   0         71.84         53.55        30.86 o                         
  14  -2   0         38.95         26.41        23.23 o                         
  15  -2   0         47.48         51.09        36.26 o                         
  16  -2   0          3.45          2.87        15.18 o                         
  17  -2   0         24.59         43.35        37.87 o                         
   1  -1   0       2785.35       2176.04      1147.61 o                         
   2  -1   0       3554.93       3630.57       113.99 o                         
   3  -1   0       1003.94        881.06        28.74 o                         
   4  -1   0      22104.72      21143.12       234.13 o                         
   5  -1   0        459.38        418.35        78.74 o                         
   6  -1   0       1701.75       1846.23        81.65 o                         
   7  -1   0        436.53        368.04        38.79 o                         
   8  -1   0       1755.03       1772.35       147.17 o                         
   9  -1   0         37.13         24.82        14.71 o                         
  10  -1   0         54.10         89.11        26.54 o                         
  11  -1   0         66.98        100.72        39.65 o                         
  12  -1   0        138.28        115.76        46.29 o                         
  13  -1   0         17.80          9.11        15.94 o                         
  14  -1   0          4.38          0.29         6.00 o                         
  15  -1   0         19.53         34.63        28.17 o                         
  16  -1   0          1.87         -1.59         1.59 o                         
  17  -1   0         78.45         79.25        51.08 o                         
   3   0   0         88.84         72.00        16.68 o                         
   4   0   0      42104.89      47005.33       513.84 o                         
   5   0   0         39.66         11.93        16.44 o                         
   6   0   0         26.17         78.55        23.00 o                         
   7   0   0         28.69         12.07        16.29 o                         
   8   0   0        622.63        684.92        60.34 o                         
   9   0   0        185.06        170.20        30.32 o                         
  10   0   0         34.58         13.63        12.18 o                         
  11   0   0         22.01          9.79         8.95 o                         
  12   0   0         21.50         21.95        21.62 o                         
  13   0   0          2.73         -5.24         7.19 o                         
  14   0   0          4.69         -1.15        11.50 o                         
  15   0   0          2.30         -1.41         5.11 o                         
  16   0   0         17.57          2.92        14.94 o                         
  17   0   0          2.63         49.33        37.71 o                         
   1   1   0       2784.61       2493.28        93.59 o                         
   2   1   0       3554.88       3454.92        77.64 o                         
   3   1   0       1004.28        884.01        52.20 o                         
   4   1   0      22103.97      22345.18      1170.24 o                         
   5   1   0        459.27        465.04        29.96 o                         
   6   1   0       1701.71       1903.78        65.78 o                         
   7   1   0        436.63        351.56        30.44 o                         
   8   1   0       1755.15       1896.99       135.82 o                         
   9   1   0         37.16         37.14        24.05 o                         
  10   1   0         54.05         83.36        23.71 o                         
  11   1   0         66.99        100.47        28.50 o                         
  12   1   0        138.23        147.01        49.74 o                         
  13   1   0         17.80         10.77         5.69 o                         
  14   1   0          4.38         13.98         8.76 o                         
  15   1   0         19.54         20.78        11.39 o                         
  16   1   0          1.87         10.72        14.27 o                         
  17   1   0         78.44         65.40        49.33 o                         
   0   2   0       4168.03       4058.57       168.87 o                         
   1   2   0        708.26        707.03        27.97 o                         
   2   2   0        407.64        386.44        23.07 o                         
   3   2   0        174.51        193.26        24.46 o                         
   4   2   0         56.52         49.27        15.84 o                         
   5   2   0        426.87        488.33        78.76 o                         
   6   2   0        856.08        879.52        49.08 o                         
   7   2   0         55.02         34.38        11.12 o                         
   8   2   0        202.13        214.53        26.63 o                         
   9   2   0        427.99        482.19        40.05 o                         
  10   2   0        234.31        254.75        31.21 o                         
  11   2   0         33.41         40.32        12.91 o                         
  12   2   0         62.84         91.85        19.82 o                         
  13   2   0         71.86         68.02        17.05 o                         
  14   2   0         38.96         38.41        15.86 o                         
  15   2   0         47.46         51.20        23.19 o                         
  16   2   0          3.45         14.66        17.93 o                         
  17   2   0         24.59         30.23        19.59 o                         
   1   3   0        102.23         15.42        47.71 o                         
   2   3   0        399.28        465.78        28.24 o                         
   3   3   0        353.86        358.22        27.14 o                         
   4   3   0        114.97         97.45        16.20 o                         
   5   3   0         62.58         60.72        12.96 o                         
   6   3   0         21.65         30.62        11.82 o                         
   7   3   0         98.52         79.70        22.76 o                         
   8   3   0         12.31         25.46        13.40 o                         
   9   3   0          8.76         -3.08        10.44 o                         
  10   3   0         82.85        113.14        30.86 o                         
  11   3   0         59.74         57.10        22.25 o                         
  12   3   0         51.94         55.82        24.04 o                         
  13   3   0         25.13         38.96        21.21 o                         
  14   3   0         68.22         79.79        31.65 o                         
  15   3   0         32.79         42.24        25.00 o                         
  16   3   0         28.42         27.55        21.34 o                         
   1   4   0         29.20         20.34         7.95 o                         
   2   4   0        103.13         21.06        44.95 o                         
   3   4   0         15.36         12.77         5.86 o                         
   4   4   0         14.38         14.98         7.88 o                         
   5   4   0         99.02        116.57        18.81 o                         
   6   4   0         64.67         74.67        15.89 o                         
   7   4   0          7.58          6.95         2.21 o                         
   8   4   0         18.31         19.81         9.09 o                         
   9   4   0          8.96          4.07         6.73 o                         
  10   4   0         26.69         46.36        21.01 o                         
  11   4   0         11.54         17.59        10.61 o                         
  12   4   0         10.64         18.01        15.38 o                         
  13   4   0          2.12         -6.45        14.78 o                         
  14   4   0          3.06         15.71        13.67 o                         
   3   5   0          3.10          6.22        12.26 o                         
   4   5   0          2.18          3.99         4.00 o                         
   5   5   0         25.62         37.16         9.83 o                         
   6   5   0         35.45         36.98        10.54 o                         
   7   5   0         15.85         20.21         9.22 o                         
   8   5   0          3.78         10.40         8.55 o                         
   9   5   0         10.01          9.32         5.76 o                         
  10   5   0         12.12          6.73         6.22 o                         
  11   5   0         11.19         11.50        12.35 o                         
  12   5   0          2.29         -1.02         7.72 o                         
   7   6   0         12.00         11.21        18.21 o                         
   8   6   0         12.62          5.08         9.65 o                         
   9   6   0          6.44          2.02        10.01 o                         
  -3  -7   1          1.55         -5.40        10.08 o                         
  -2  -7   1          1.42         -5.21         8.06 o                         
  -1  -7   1          1.43         -4.00        13.72 o                         
   0  -7   1          0.48         -2.98         8.29 o                         
   1  -7   1          2.36         -2.24         5.52 o                         
   2  -7   1          0.56         -2.52         9.79 o                         
   3  -7   1          6.98          6.83         7.11 o                         
  -7  -6   1          5.74        -13.96        21.68 o                         
  -6  -6   1          4.86         11.21        19.21 o                         
  -5  -6   1          8.23         10.91        19.16 o                         
  -4  -6   1          0.38          7.15        11.70 o                         
  -3  -6   1          4.76         56.99        36.51 o                         
  -2  -6   1          2.97         36.90        29.41 o                         
  -1  -6   1          8.02          8.14         9.65 o                         
   0  -6   1          0.64        -15.25        15.25 o                         
   1  -6   1          2.13         12.82         5.06 o                         
   2  -6   1          2.31         -0.63         2.76 o                         
   3  -6   1         13.53         16.88        13.06 o                         
   4  -6   1          0.86        -24.93        28.08 o                         
   5  -6   1         14.13          3.84        10.08 o                         
   6  -6   1         23.81          8.01        12.74 o                         
  -9  -5   1         13.02         28.66        14.91 o                         
  -8  -5   1          2.40         10.07         4.52 o                         
  -7  -5   1          8.54          1.22         4.94 o                         
  -6  -5   1         11.90         16.84         5.31 o                         
  -5  -5   1          0.72         -0.48         1.63 o                         
  -4  -5   1          4.60          7.92         3.34 o                         
  -3  -5   1          2.49          3.90         2.86 o                         
  -2  -5   1          2.32          3.29         4.23 o                         
  -1  -5   1          5.65          3.93         3.57 o                         
   0  -5   1          8.22          3.33         3.59 o                         
   1  -5   1         20.95         15.15         4.42 o                         
   2  -5   1          1.56          1.76         3.20 o                         
   3  -5   1         12.27         20.05         8.93 o                         
   4  -5   1          4.32          7.35         5.58 o                         
   5  -5   1         16.44         12.84         7.77 o                         
   6  -5   1          7.85          4.26         6.85 o                         
   7  -5   1         15.71         35.20        31.38 o                         
   8  -5   1          7.51         12.19         6.49 o                         
 -14  -4   1          0.50          6.56         4.37 o                         
 -13  -4   1         10.36          0.38         4.53 o                         
 -12  -4   1         18.09          9.36         5.18 o                         
 -11  -4   1          6.59         16.40        15.82 o                         
 -10  -4   1         13.55          4.24         5.87 o                         
  -9  -4   1          7.76         12.65         5.38 o                         
  -8  -4   1         61.24         53.20        12.62 o                         
  -7  -4   1          6.00          9.54         4.70 o                         
  -6  -4   1         64.37         11.33        23.26 o                         
  -5  -4   1         48.23         42.34         9.15 o                         
  -4  -4   1         72.03         73.50        13.80 o                         
  -3  -4   1         35.61         40.33         7.73 o                         
  -2  -4   1         16.75         18.05         5.57 o                         
  -1  -4   1          7.27         13.88         3.96 o                         
   0  -4   1        117.01        110.37        10.07 o                         
   1  -4   1         21.26         44.10         7.20 o                         
   2  -4   1         71.33         88.75        10.02 o                         
   3  -4   1         48.15         46.36         7.42 o                         
   4  -4   1         86.69         59.17        13.79 o                         
   5  -4   1         29.66         23.70         6.53 o                         
   6  -4   1         22.99         17.62         6.97 o                         
   7  -4   1         44.24         49.77        12.70 o                         
   8  -4   1         29.42          7.11         9.05 o                         
   9  -4   1          2.52          2.17         3.51 o                         
  10  -4   1         34.91         48.68        15.49 o                         
  11  -4   1         15.75         32.70        18.59 o                         
  12  -4   1          9.75         19.01        16.86 o                         
  13  -4   1          9.58         10.75        11.38 o                         
 -16  -3   1         15.41         -8.77        15.77 o                         
 -15  -3   1         31.32         38.85        27.25 o                         
 -14  -3   1         14.29         22.70        24.76 o                         
 -13  -3   1          5.29         10.39        15.58 o                         
 -12  -3   1         98.07        118.19        23.52 o                         
 -11  -3   1         25.14         35.25        13.25 o                         
 -10  -3   1         11.64         -1.82         6.69 o                         
  -9  -3   1         15.77         13.29         8.00 o                         
  -8  -3   1          1.45          6.14         2.65 o                         
  -7  -3   1         27.25         14.94         6.27 o                         
  -6  -3   1         72.77         38.29        21.71 o                         
  -5  -3   1        160.69        166.12        18.04 o                         
  -4  -3   1        164.10        120.68        37.85 o                         
  -3  -3   1        126.27        114.25        24.35 o                         
  -2  -3   1       1019.59       1045.54        37.63 o                         
  -1  -3   1        191.04        229.68        16.81 o                         
   0  -3   1         23.03         25.15         3.86 o                         
   1  -3   1        407.32        426.59        18.46 o                         
   2  -3   1        904.08       1009.99        35.90 o                         
   3  -3   1        805.68        858.54        50.40 o                         
   4  -3   1         47.85         40.70         8.58 o                         
   5  -3   1        153.05        176.35        17.67 o                         
   6  -3   1         22.79         24.27         7.69 o                         
   7  -3   1         46.73         36.25         7.02 o                         
   8  -3   1         21.20         31.80         9.62 o                         
   9  -3   1         13.29         19.56        10.24 o                         
  10  -3   1         13.51         13.33        13.12 o                         
  11  -3   1         62.02         43.68        24.44 o                         
  12  -3   1         15.17         30.50        13.38 o                         
  13  -3   1         41.62         51.13        28.74 o                         
  14  -3   1         12.64         22.30        19.51 o                         
  15  -3   1         38.00         72.06        37.19 o                         
  16  -3   1         13.19         22.52        30.60 o                         
 -17  -2   1          8.91         15.21        21.75 o                         
 -16  -2   1         32.54         52.98        37.94 o                         
 -15  -2   1         23.44         61.84        35.86 o                         
 -14  -2   1         59.09         82.28        39.48 o                         
 -13  -2   1          9.24          9.18        11.46 o                         
 -12  -2   1        161.43        212.79        57.65 o                         
 -11  -2   1         37.71         58.65        30.38 o                         
 -10  -2   1        390.81        228.71       157.11 o                         
  -9  -2   1        157.62        144.67        47.10 o                         
  -8  -2   1         76.47         50.23        14.62 o                         
  -7  -2   1        495.13        445.30       105.60 o                         
  -6  -2   1       2111.77       2053.27        61.65 o                         
  -5  -2   1        954.94       1022.78        76.29 o                         
  -4  -2   1         96.48         95.29        12.94 o                         
  -3  -2   1        700.38        815.85        44.05 o                         
  -2  -2   1       1133.19       1102.02       119.51 o                         
  -1  -2   1       1059.67       1068.61        38.26 o                         
   0  -2   1        326.59        302.04        13.04 o                         
   1  -2   1       3009.45       2759.34        99.77 o                         
   2  -2   1       2363.85       2102.84       189.05 o                         
   3  -2   1        182.38        108.39        37.90 o                         
   4  -2   1        150.30        151.88        15.76 o                         
   5  -2   1       2755.94       2948.45        66.18 o                         
   6  -2   1        691.53        744.71        52.37 o                         
   7  -2   1         50.22         34.95        11.25 o                         
   8  -2   1        124.90        128.98        25.37 o                         
   9  -2   1        226.80        276.93        42.38 o                         
  10  -2   1        214.43        259.99        58.39 o                         
  11  -2   1        150.69        178.49        49.56 o                         
  12  -2   1        138.25        162.91        47.74 o                         
  13  -2   1         53.68         61.21        31.21 o                         
  14  -2   1         60.95         74.29        37.54 o                         
  15  -2   1         47.02         73.20        41.98 o                         
  16  -2   1          8.95         16.36        20.20 o                         
  17  -2   1          3.06        -15.38        17.95 o                         
 -17  -1   1         26.67         20.81        31.08 o                         
 -16  -1   1          3.60         31.73        30.10 o                         
 -15  -1   1         11.08         17.85        13.73 o                         
 -14  -1   1         18.13         22.84        20.37 o                         
 -13  -1   1         51.60         39.37        24.15 o                         
 -12  -1   1        235.75        263.07        64.31 o                         
 -11  -1   1          8.26         29.14        19.84 o                         
 -10  -1   1        101.05        101.86        25.37 o                         
  -9  -1   1         45.69         62.97        18.80 o                         
  -8  -1   1       2699.63       2901.29       120.11 o                         
  -7  -1   1        136.60         92.97        27.65 o                         
  -6  -1   1       2400.24       2536.93        97.62 o                         
  -5  -1   1        833.73        944.66        53.74 o                         
  -4  -1   1        372.71        278.86        32.14 o                         
  -3  -1   1       1092.55       1208.59        84.37 o                         
  -2  -1   1      46493.86      54187.73      1650.55 o                         
  -1  -1   1       7699.20       9853.58      1910.23 o                         
   0  -1   1       2641.49       2122.77        46.77 o                         
   1  -1   1       1605.13       1947.88        70.99 o                         
   2  -1   1      24111.84      24304.68       408.33 o                         
   3  -1   1       1846.94       1738.46        65.67 o                         
   4  -1   1       3929.99       4142.31       155.09 o                         
   5  -1   1         92.95         89.79        17.81 o                         
   6  -1   1        408.11        456.62        40.73 o                         
   7  -1   1        800.59        824.26        59.55 o                         
   8  -1   1        818.23        879.60        68.11 o                         
   9  -1   1         91.13         95.92        24.23 o                         
  10  -1   1         20.17         20.59        14.19 o                         
  11  -1   1        206.11        214.77        55.61 o                         
  12  -1   1         39.39         34.68        23.23 o                         
  13  -1   1         15.91         13.14        21.81 o                         
  14  -1   1         13.85          5.29        12.62 o                         
  15  -1   1          2.53         23.08        21.38 o                         
  16  -1   1          4.81         -8.17        15.38 o                         
  17  -1   1         82.60         66.93        46.93 o                         
 -18   0   1          6.78         26.77        31.32 o                         
 -17   0   1          0.80         15.81        24.59 o                         
 -16   0   1         28.27         32.63        18.90 o                         
 -15   0   1          1.22          2.86         5.16 o                         
 -14   0   1          9.31         11.09        17.64 o                         
 -13   0   1          8.63          9.61         9.51 o                         
 -12   0   1         72.64         87.21        38.12 o                         
 -11   0   1         88.66         85.47        25.97 o                         
 -10   0   1          3.39          2.70        12.58 o                         
  -9   0   1         15.33         17.40        12.17 o                         
  -8   0   1        307.79        304.61        54.96 o                         
  -7   0   1         10.74         16.86        11.01 o                         
  -6   0   1          1.88         15.35         9.55 o                         
  -5   0   1        173.97        228.71        36.77 o                         
  -4   0   1       4047.46       3804.50       138.73 o                         
  -3   0   1        400.92        242.19        37.37 o                         
   3   0   1       3002.67       2506.50        93.84 o                         
   4   0   1      22123.52      22356.98       338.95 o                         
   5   0   1        406.43        350.28        47.34 o                         
   6   0   1       1017.12       1170.22        96.12 o                         
   7   0   1         20.43          8.04         7.41 o                         
   8   0   1          5.86         15.59        11.31 o                         
   9   0   1          4.18          4.85         2.29 o                         
  10   0   1         19.34          0.92        14.06 o                         
  11   0   1          2.14         13.71         7.80 o                         
  12   0   1         15.92          8.79        13.12 o                         
  13   0   1         18.06         17.47        16.22 o                         
  14   0   1          0.09         -9.59        15.12 o                         
  15   0   1          1.62          1.85        10.38 o                         
  16   0   1         22.93         47.20        33.08 o                         
  17   0   1          7.77         15.02        20.13 o                         
 -17   1   1         26.67         75.07        50.24 o                         
 -16   1   1          3.60          2.73         6.63 o                         
 -15   1   1         11.07         22.31         8.77 o                         
 -14   1   1         18.14         25.13        11.68 o                         
 -13   1   1         51.62         57.96        14.23 o                         
 -12   1   1        235.78        207.70        27.40 o                         
 -11   1   1          8.26         11.49         5.84 o                         
 -10   1   1        101.10        111.74        41.53 o                         
  -9   1   1         45.71         39.39        14.14 o                         
  -8   1   1       2699.32       2294.89       104.16 o                         
  -7   1   1        136.64        127.87        26.70 o                         
  -6   1   1       2399.62       2555.13       100.30 o                         
  -5   1   1        833.31        920.67        39.35 o                         
  -4   1   1        373.13        274.62        84.62 o                         
  -3   1   1       1092.60       1094.14        93.31 o                         
  -2   1   1      46492.10      51549.98       496.12 o                         
  -1   1   1       7699.91       8455.59       377.55 o                         
   0   1   1       2641.62       2227.26        83.00 o                         
   1   1   1       1604.95       1867.87        83.07 o                         
   2   1   1      24112.19      23649.54       288.70 o                         
   3   1   1       1847.50       1735.76        53.45 o                         
   4   1   1       3929.47       4151.72       129.52 o                         
   5   1   1         92.92        104.54        12.90 o                         
   6   1   1        408.15        387.48        39.61 o                         
   7   1   1        800.80        855.14        80.96 o                         
   8   1   1        818.15        781.28        87.79 o                         
   9   1   1         91.09         81.87        29.67 o                         
  10   1   1         20.18         22.46        13.81 o                         
  11   1   1        206.17        212.08        39.80 o                         
  12   1   1         39.39         62.69        32.49 o                         
  13   1   1         15.91         16.68        17.38 o                         
  14   1   1         13.84         29.34        20.88 o                         
  15   1   1          2.53          2.28         6.68 o                         
  16   1   1          4.81         16.26        13.95 o                         
  17   1   1         82.59        158.92        70.93 o                         
 -17   2   1          8.91         35.72        19.17 o                         
 -16   2   1         32.55         44.40        21.31 o                         
 -15   2   1         23.44         48.80        22.43 o                         
 -14   2   1         59.08         59.24        12.67 o                         
 -13   2   1          9.24         15.96         4.90 o                         
 -12   2   1        161.43        183.79        20.25 o                         
 -11   2   1         37.74         39.86        12.31 o                         
 -10   2   1        390.86        381.16        36.48 o                         
  -9   2   1        157.65        188.89        25.18 o                         
  -8   2   1         76.46         73.49        16.02 o                         
  -7   2   1        495.31        474.38        37.36 o                         
  -6   2   1       2111.68       2061.28        97.30 o                         
  -5   2   1        954.87        944.40        61.90 o                         
  -4   2   1         96.52         91.18        17.64 o                         
  -3   2   1        700.55        699.29        47.10 o                         
  -2   2   1       1133.07       1199.31        45.22 o                         
  -1   2   1       1059.83       1082.54        42.40 o                         
   0   2   1        326.46        331.17        24.45 o                         
   1   2   1       3009.83       2733.25       141.48 o                         
   2   2   1       2363.62       2134.38        58.08 o                         
   3   2   1        182.28        167.33        18.00 o                         
   4   2   1        150.20        140.54        23.21 o                         
   5   2   1       2756.29       2811.72        85.17 o                         
   6   2   1        691.48        753.89        46.59 o                         
   7   2   1         50.20         35.18        10.54 o                         
   8   2   1        124.87        127.77        20.86 o                         
   9   2   1        226.79        249.26        30.49 o                         
  10   2   1        214.45        226.83        30.77 o                         
  11   2   1        150.62        161.70        24.92 o                         
  12   2   1        138.26        138.47        23.97 o                         
  13   2   1         53.67         64.93        17.24 o                         
  14   2   1         60.95         62.29        17.67 o                         
  15   2   1         47.02        100.58        32.26 o                         
  16   2   1          8.94         17.52        13.77 o                         
  17   2   1          3.06          4.07        11.61 o                         
 -16   3   1         15.42          6.57        11.56 o                         
 -15   3   1         31.32         34.94        21.50 o                         
 -14   3   1         14.29         17.05        15.06 o                         
 -13   3   1          5.30         30.32        17.15 o                         
 -12   3   1         98.07        131.42        36.41 o                         
 -11   3   1         25.14         15.80        12.93 o                         
 -10   3   1         11.63         16.87        14.76 o                         
  -9   3   1         15.77         15.45        10.01 o                         
  -8   3   1          1.44         -0.81         8.62 o                         
  -7   3   1         27.24         24.17        13.07 o                         
  -6   3   1         72.73         64.96        20.77 o                         
  -5   3   1        160.61        152.59        29.44 o                         
  -4   3   1        164.03        165.82        20.08 o                         
  -3   3   1        126.22        150.74        16.83 o                         
  -2   3   1       1019.51       1027.38        40.30 o                         
  -1   3   1        191.15        105.94        68.60 o                         
   0   3   1         23.07          7.17        15.64 o                         
   1   3   1        407.07        413.92        42.86 o                         
   2   3   1        903.93       1022.32        44.06 o                         
   3   3   1        805.52        793.84        41.60 o                         
   4   3   1         47.84         46.92        11.51 o                         
   5   3   1        153.18        166.21        22.51 o                         
   6   3   1         22.79         15.49        12.48 o                         
   7   3   1         46.73         43.93        15.37 o                         
   8   3   1         21.19         17.65         8.86 o                         
   9   3   1         13.30         21.78        11.82 o                         
  10   3   1         13.50         16.52        12.46 o                         
  11   3   1         62.00         35.26        20.22 o                         
  12   3   1         15.16         17.50        14.12 o                         
  13   3   1         41.61         84.48        30.51 o                         
  14   3   1         12.65         31.08        22.52 o                         
  15   3   1         38.00         74.69        30.44 o                         
  16   3   1         13.18         33.14        22.73 o                         
 -14   4   1          0.50          5.31        14.68 o                         
 -13   4   1         10.36          9.50        13.79 o                         
 -12   4   1         18.10         16.98        13.09 o                         
 -11   4   1          6.59          9.69        10.94 o                         
 -10   4   1         13.55          6.86        12.38 o                         
  -9   4   1          7.76          9.75         4.70 o                         
  -8   4   1         61.27         61.35        17.36 o                         
  -7   4   1          5.99          5.75         6.58 o                         
  -6   4   1         64.37         60.05        15.03 o                         
  -5   4   1         48.23         38.17        10.24 o                         
  -4   4   1         72.06         83.60        14.28 o                         
  -3   4   1         35.57         41.91         8.64 o                         
  -2   4   1         16.74         11.78        13.96 o                         
   0   4   1        117.05          8.87        73.38 o                         
   1   4   1         21.27          3.31        10.79 o                         
   2   4   1         71.35         19.18        34.86 o                         
   3   4   1         48.14         55.93        11.53 o                         
   4   4   1         86.74         90.56        16.19 o                         
   5   4   1         29.65         31.31        10.22 o                         
   6   4   1         22.97         23.17         9.71 o                         
   7   4   1         44.23         33.70         9.86 o                         
   8   4   1         29.41         15.40         8.61 o                         
   9   4   1          2.52         -1.54         2.71 o                         
  10   4   1         34.91         43.56        23.25 o                         
  11   4   1         15.76         29.67        15.64 o                         
  12   4   1          9.75         34.59        22.37 o                         
  13   4   1          9.58         17.58        19.54 o                         
  14   4   1         10.16         21.90        19.39 o                         
 -12   5   1          2.02          8.04         3.53 o                         
 -11   5   1         10.25          6.61        12.15 o                         
 -10   5   1          3.05          7.71         8.33 o                         
  -9   5   1         13.02         11.62         5.52 o                         
  -8   5   1          2.40          0.96         2.85 o                         
  -7   5   1          8.54          9.08         4.08 o                         
  -6   5   1         11.90         13.19         5.87 o                         
  -5   5   1          0.72          4.20         7.28 o                         
  -4   5   1          4.60          1.70         5.80 o                         
   2   5   1          1.56         -3.06        20.21 o                         
   3   5   1         12.27         -0.57        11.75 o                         
   4   5   1          4.32         14.15        10.30 o                         
   5   5   1         16.45         15.35         5.02 o                         
   6   5   1          7.86         18.71         8.22 o                         
   7   5   1         15.70         23.39         7.54 o                         
   8   5   1          7.51         10.99        10.78 o                         
   9   5   1          6.45         24.85        12.12 o                         
  10   5   1          9.62          0.62         3.97 o                         
  11   5   1          5.35         -0.24         4.38 o                         
  12   5   1          4.39          2.99         5.70 o                         
  -9   6   1          0.76        -18.12        19.66 o                         
  -8   6   1          0.86        -12.62        14.26 o                         
  -7   6   1          5.74         14.04        16.43 o                         
   6   6   1         23.82         37.65        37.17 o                         
   7   6   1         16.24          3.97        17.55 o                         
   8   6   1          1.28          0.37         2.36 o                         
   9   6   1          2.45          6.19        14.44 o                         
  -3  -7   2          0.42         -7.22        13.33 o                         
  -2  -7   2          3.24         -0.98         7.83 o                         
  -1  -7   2          1.18          4.94        10.12 o                         
   0  -7   2          2.89         -5.55         6.87 o                         
   1  -7   2          0.10         -0.02        11.10 o                         
   2  -7   2         11.92          0.82        12.14 o                         
  -7  -6   2          3.85         10.08        12.12 o                         
  -6  -6   2          4.71         19.48        24.63 o                         
  -5  -6   2          8.46         29.23        23.45 o                         
  -4  -6   2          3.03          4.64        20.90 o                         
  -3  -6   2          1.00         13.55        27.77 o                         
  -2  -6   2          6.41          0.76        15.43 o                         
  -1  -6   2          7.96          2.02         9.85 o                         
   0  -6   2          1.52         10.47        18.23 o                         
   1  -6   2          4.57         -1.47        15.18 o                         
   2  -6   2          4.30         -3.62        11.71 o                         
   3  -6   2         20.61         11.91         7.36 o                         
   4  -6   2         14.82         21.14         2.05 o                         
   5  -6   2         17.80         12.43        11.51 o                         
   6  -6   2         18.61         35.39        28.78 o                         
  -9  -5   2          6.19          8.53         8.14 o                         
  -8  -5   2          5.48         -3.63         3.63 o                         
  -7  -5   2         24.05         29.01        12.73 o                         
  -6  -5   2         11.67          5.08         4.01 o                         
  -5  -5   2          1.13          2.99         3.51 o                         
  -4  -5   2          7.70         12.40         4.98 o                         
  -3  -5   2         17.29         24.87         7.31 o                         
  -2  -5   2          4.15         11.68         6.30 o                         
  -1  -5   2          8.37          6.56         3.02 o                         
   0  -5   2          2.88          8.16         2.88 o                         
   1  -5   2         34.23         37.49         9.43 o                         
   2  -5   2          1.65          4.25         4.26 o                         
   3  -5   2          8.90          5.73         4.30 o                         
   4  -5   2         18.35         17.09         6.23 o                         
   5  -5   2         35.57         34.21        14.50 o                         
   6  -5   2         47.10         29.98        20.97 o                         
   7  -5   2         36.69          0.10        16.88 o                         
   8  -5   2          4.90          8.62        25.91 o                         
 -14  -4   2         12.75         33.82        25.34 o                         
 -13  -4   2          6.02         15.37        14.73 o                         
 -12  -4   2          9.76         12.04        15.93 o                         
 -11  -4   2          3.79          9.33        12.11 o                         
 -10  -4   2          0.42         -0.82         6.40 o                         
  -9  -4   2         16.47         18.31         9.27 o                         
  -8  -4   2         73.92         78.15        14.10 o                         
  -7  -4   2         39.73         42.70         9.44 o                         
  -6  -4   2         88.31         75.16        23.57 o                         
  -5  -4   2         41.50         33.38        10.45 o                         
  -4  -4   2         13.28          8.91         5.06 o                         
  -3  -4   2         53.50         67.02         9.80 o                         
  -2  -4   2         14.56         14.27         4.76 o                         
  -1  -4   2         26.12         28.52         5.13 o                         
   0  -4   2         30.84         37.53         7.52 o                         
   1  -4   2         71.94         77.53         8.40 o                         
   2  -4   2         31.47         43.93         6.65 o                         
   3  -4   2         37.25         15.73        14.46 o                         
   4  -4   2         98.52         71.96        37.21 o                         
   5  -4   2         25.13         28.26         4.45 o                         
   6  -4   2         17.82         30.68         7.24 o                         
   7  -4   2         41.87         32.82        12.47 o                         
   8  -4   2         78.37         59.62        18.96 o                         
   9  -4   2          2.04         -1.50         5.46 o                         
  10  -4   2         31.54         45.94        15.72 o                         
  11  -4   2         51.72         61.45        23.94 o                         
  12  -4   2         30.33         24.73        20.07 o                         
  13  -4   2          2.30         21.70        18.04 o                         
 -16  -3   2         24.75         18.62        23.43 o                         
 -15  -3   2         18.70         24.15        25.96 o                         
 -14  -3   2         27.22         31.13        23.51 o                         
 -13  -3   2         12.98         10.77        15.99 o                         
 -12  -3   2         12.94         22.43        14.08 o                         
 -11  -3   2          9.12         10.11         8.22 o                         
 -10  -3   2        100.17        123.92        22.78 o                         
  -9  -3   2         21.91         23.03        10.78 o                         
  -8  -3   2         11.43         10.04         5.92 o                         
  -7  -3   2         55.75         41.92         8.58 o                         
  -6  -3   2         37.79         33.04         7.08 o                         
  -5  -3   2          5.70          9.90         5.40 o                         
  -4  -3   2         46.35         30.55        12.61 o                         
  -3  -3   2        523.23        437.91        87.79 o                         
  -2  -3   2        614.84        690.63        38.01 o                         
  -1  -3   2        246.37        236.63        17.33 o                         
   0  -3   2         51.72         56.91         5.62 o                         
   1  -3   2        268.60        298.06        15.25 o                         
   2  -3   2        444.26        482.46        37.02 o                         
   3  -3   2        218.66        217.61        25.56 o                         
   4  -3   2        117.72        119.94        12.70 o                         
   5  -3   2        107.58         82.04        24.48 o                         
   6  -3   2        121.96        154.77        15.54 o                         
   7  -3   2         15.77         16.02         8.87 o                         
   8  -3   2         22.21         20.10        10.45 o                         
   9  -3   2         38.31         27.79        12.99 o                         
  10  -3   2         89.92         96.39        30.37 o                         
  11  -3   2         69.06         78.99        27.14 o                         
  12  -3   2         71.00         74.87        30.47 o                         
  13  -3   2         31.26         47.61        30.36 o                         
  14  -3   2          8.83         -5.17         5.71 o                         
  15  -3   2         15.98         40.77        29.40 o                         
  16  -3   2          7.32         10.86        23.79 o                         
 -17  -2   2          8.41         13.87        21.52 o                         
 -16  -2   2         10.20         -9.81        15.62 o                         
 -15  -2   2         17.95         16.09        17.02 o                         
 -14  -2   2         57.51         88.55        43.60 o                         
 -13  -2   2         32.13         39.03        22.61 o                         
 -12  -2   2         41.80         43.44        28.48 o                         
 -11  -2   2        146.15        155.71        44.60 o                         
 -10  -2   2        342.25        207.88       142.39 o                         
  -9  -2   2         42.80         26.71        17.11 o                         
  -8  -2   2        313.10        223.91        56.55 o                         
  -7  -2   2        430.82        474.90        33.24 o                         
  -6  -2   2        697.60        728.82        45.69 o                         
  -5  -2   2        493.71        521.05        24.00 o                         
  -4  -2   2        435.26        438.50        27.69 o                         
  -3  -2   2        435.97        423.62        26.35 o                         
  -2  -2   2        207.80        245.96        28.71 o                         
  -1  -2   2        717.45        705.36        30.74 o                         
   0  -2   2       1763.91       1689.53        43.98 o                         
   1  -2   2        592.71        609.09        34.22 o                         
   2  -2   2        508.39        482.04        37.76 o                         
   3  -2   2        191.58        141.56        28.70 o                         
   4  -2   2        290.19        302.74        25.28 o                         
   5  -2   2        451.17        464.73        47.20 o                         
   6  -2   2        619.08        697.77        49.89 o                         
   7  -2   2        358.41        354.36        38.92 o                         
   8  -2   2         28.64         32.93        13.78 o                         
   9  -2   2        217.66        249.85        38.28 o                         
  10  -2   2        144.42        179.33        43.99 o                         
  11  -2   2         82.54        101.29        37.00 o                         
  12  -2   2         27.00         22.14        17.21 o                         
  13  -2   2         61.08         57.25        30.56 o                         
  14  -2   2         56.77         82.78        36.25 o                         
  15  -2   2        118.82        175.79        59.86 o                         
  16  -2   2          8.20         26.64        28.73 o                         
  17  -2   2         15.02         15.38        28.00 o                         
 -17  -1   2         24.71         37.68        31.68 o                         
 -16  -1   2          1.61         -3.95         9.03 o                         
 -15  -1   2         12.09         28.18        10.43 o                         
 -14  -1   2          7.25         -3.37         8.15 o                         
 -13  -1   2         27.12         70.62        33.67 o                         
 -12  -1   2        108.08        172.35        59.28 o                         
 -11  -1   2         24.15         32.80        22.30 o                         
 -10  -1   2         24.81         23.63        10.25 o                         
  -9  -1   2         32.64         19.47        11.09 o                         
  -8  -1   2       2714.85       2898.40       251.91 o                         
  -7  -1   2       1179.89       1400.51        78.40 o                         
  -6  -1   2       1218.06       1309.85        69.39 o                         
  -5  -1   2        761.04        737.74        48.06 o                         
  -4  -1   2      35810.19      36262.50      1152.04 o                         
  -3  -1   2       6264.03       6214.95       154.63 o                         
  -2  -1   2       2530.36       2198.01        98.72 o                         
  -1  -1   2       8822.30       9598.80       977.83 o                         
   0  -1   2       2855.84       2514.20        69.24 o                         
   1  -1   2       3240.95       3226.63        66.58 o                         
   2  -1   2      10012.97       9504.57       110.03 o                         
   3  -1   2       6125.77       5475.59        99.12 o                         
   4  -1   2        624.66        654.24       118.65 o                         
   5  -1   2        653.25        706.15        58.62 o                         
   6  -1   2        345.62        337.27        36.49 o                         
   7  -1   2        932.63        967.72        65.64 o                         
   8  -1   2        346.38        423.58        47.27 o                         
   9  -1   2         67.09         82.62        21.78 o                         
  10  -1   2          8.15          0.66         8.42 o                         
  11  -1   2        210.94        268.15        59.17 o                         
  12  -1   2         13.58          7.83        15.58 o                         
  13  -1   2         24.26         32.67        24.49 o                         
  14  -1   2          6.93          5.12         6.01 o                         
  15  -1   2          3.37         12.79        17.51 o                         
  16  -1   2          1.83         17.10        21.51 o                         
  17  -1   2         81.23        104.27        52.35 o                         
 -18   0   2          2.78         26.21        40.35 o                         
 -17   0   2          2.50         10.50         8.48 o                         
 -16   0   2         47.14         97.71        47.17 o                         
 -15   0   2          2.19         12.64        10.65 o                         
 -14   0   2         27.97         52.57        17.99 o                         
 -13   0   2          5.02         10.83        19.31 o                         
 -12   0   2        273.95        374.97        79.29 o                         
 -11   0   2         34.17         40.77        18.53 o                         
 -10   0   2         65.88         65.61        21.66 o                         
  -9   0   2          2.62          3.06         1.81 o                         
  -8   0   2         48.34         13.19        26.27 o                         
  -7   0   2          2.67          0.17         4.53 o                         
  -6   0   2        134.68         79.89        30.77 o                         
  -5   0   2        340.74        444.08        52.24 o                         
  -4   0   2      41592.01      43528.68       498.78 o                         
  -3   0   2       1041.08        973.80        60.42 o                         
   2   0   2         84.38         86.45        14.57 o                         
   3   0   2       1064.28       1100.26        66.54 o                         
   4   0   2       2646.24       2615.00       113.37 o                         
   5   0   2         29.95         24.32        12.05 o                         
   6   0   2        367.25        328.71        48.78 o                         
   7   0   2         52.83         79.36        19.27 o                         
   8   0   2         71.58         28.46        19.50 o                         
   9   0   2         34.04         23.00         8.47 o                         
  10   0   2        289.35        206.92        37.01 o                         
  11   0   2         10.59         16.98        12.71 o                         
  12   0   2         92.86        143.09        48.46 o                         
  13   0   2         77.35         77.82        39.39 o                         
  14   0   2         87.95        179.83        70.06 o                         
  15   0   2          8.45         16.16         8.23 o                         
  16   0   2          7.61         15.71        28.46 o                         
  17   0   2          9.74         25.92        33.99 o                         
 -17   1   2         24.71         52.24        41.38 o                         
 -16   1   2          1.61          1.68         8.94 o                         
 -15   1   2         12.09         17.93         9.15 o                         
 -14   1   2          7.25          5.90         6.37 o                         
 -13   1   2         27.13         55.61        14.14 o                         
 -12   1   2        108.08        120.11        21.16 o                         
 -11   1   2         24.15         24.46         7.46 o                         
 -10   1   2         24.80         33.05         9.50 o                         
  -9   1   2         32.68         23.44         9.93 o                         
  -8   1   2       2715.41       2596.20       240.86 o                         
  -7   1   2       1179.92       1291.44        60.93 o                         
  -6   1   2       1218.06       1197.75        42.25 o                         
  -5   1   2        761.39        773.26        47.95 o                         
  -4   1   2      35809.30      37766.66       406.38 o                         
  -3   1   2       6263.69       6389.32       167.52 o                         
  -2   1   2       2530.86       2368.59        63.25 o                         
  -1   1   2       8823.34       8994.95       590.61 o                         
   1   1   2       3241.03       3095.68       101.22 o                         
   2   1   2      10012.47       9065.09       137.82 o                         
   3   1   2       6125.94       5335.79       151.50 o                         
   4   1   2        624.57        566.93        56.31 o                         
   5   1   2        652.97        678.29        30.07 o                         
   6   1   2        345.51        299.30        46.70 o                         
   7   1   2        932.71        926.32        86.49 o                         
   8   1   2        346.30        440.61        64.22 o                         
   9   1   2         67.02         57.01        24.42 o                         
  10   1   2          8.17          7.24         8.35 o                         
  11   1   2        210.95        241.65        42.83 o                         
  12   1   2         13.57         16.98        18.31 o                         
  13   1   2         24.26         35.31        29.10 o                         
  14   1   2          6.93         38.09        31.18 o                         
  15   1   2          3.37          7.92         7.66 o                         
  16   1   2          1.83          2.57        12.79 o                         
  17   1   2         81.23        100.55        61.57 o                         
 -17   2   2          8.40         25.73        17.26 o                         
 -16   2   2         10.20         28.08        19.94 o                         
 -15   2   2         17.96         19.04        13.04 o                         
 -14   2   2         57.52         67.00        13.15 o                         
 -13   2   2         32.14         32.28         8.51 o                         
 -12   2   2         41.81         48.90        11.14 o                         
 -11   2   2        146.22        151.91        18.18 o                         
 -10   2   2        342.21        364.35        35.28 o                         
  -9   2   2         42.77         44.72        13.24 o                         
  -8   2   2        313.06        258.90        27.52 o                         
  -7   2   2        430.74        453.55        47.09 o                         
  -6   2   2        697.67        728.31        58.21 o                         
  -5   2   2        493.47        485.21        42.96 o                         
  -4   2   2        435.23        445.85        41.05 o                         
  -3   2   2        435.43        427.11        37.54 o                         
  -2   2   2        207.85        177.88        30.07 o                         
  -1   2   2        717.10        658.21        48.46 o                         
   0   2   2       1763.84       1720.97        47.37 o                         
   1   2   2        592.56        601.40        29.96 o                         
   2   2   2        508.35        478.79        29.09 o                         
   3   2   2        191.66        178.19        20.03 o                         
   4   2   2        290.06        309.41        27.27 o                         
   5   2   2        451.07        523.58        44.43 o                         
   6   2   2        618.99        669.08        67.85 o                         
   7   2   2        358.35        326.16        48.37 o                         
   8   2   2         28.66         30.78        12.86 o                         
   9   2   2        217.71        231.65        34.81 o                         
  10   2   2        144.45        165.98        31.12 o                         
  11   2   2         82.51         89.54        19.04 o                         
  12   2   2         26.99         21.82        11.47 o                         
  13   2   2         61.07         59.42        16.52 o                         
  14   2   2         56.76         85.52        21.21 o                         
  15   2   2        118.80        202.08        47.41 o                         
  16   2   2          8.20         -3.04        11.08 o                         
  17   2   2         15.02         23.94        15.99 o                         
 -16   3   2         24.75         43.66        23.98 o                         
 -15   3   2         18.70         34.81        20.74 o                         
 -14   3   2         27.22         28.99        21.48 o                         
 -13   3   2         12.98          8.74         5.71 o                         
 -12   3   2         12.94         20.23        19.02 o                         
 -11   3   2          9.11         13.28        12.95 o                         
 -10   3   2        100.17        130.83        33.23 o                         
  -9   3   2         21.93          5.13         8.76 o                         
  -8   3   2         11.42         11.03         8.38 o                         
  -7   3   2         55.74         42.66        15.55 o                         
  -6   3   2         37.83         42.05        15.97 o                         
  -5   3   2          5.69          6.86         5.67 o                         
  -4   3   2         46.37         52.24        10.93 o                         
  -3   3   2        523.27        494.69        28.35 o                         
  -2   3   2        614.76        663.15        27.79 o                         
  -1   3   2        246.39        131.48        77.62 o                         
   0   3   2         51.80         15.99        29.97 o                         
   1   3   2        268.58        336.42        32.10 o                         
   2   3   2        444.30        493.29        33.02 o                         
   3   3   2        218.70        285.77        26.64 o                         
   4   3   2        117.81        110.00        17.02 o                         
   5   3   2        107.55        127.16        21.43 o                         
   6   3   2        122.00        152.96        29.81 o                         
   7   3   2         15.75         22.92         9.15 o                         
   8   3   2         22.21         20.85        10.69 o                         
   9   3   2         38.34         40.44        13.84 o                         
  10   3   2         89.88         86.49        20.22 o                         
  11   3   2         69.03         99.38        22.35 o                         
  12   3   2         71.01         61.13        17.36 o                         
  13   3   2         31.26         21.65         9.34 o                         
  14   3   2          8.83          5.47        12.01 o                         
  15   3   2         15.99         37.36        23.37 o                         
  16   3   2          7.32         18.51        15.65 o                         
 -14   4   2         12.75         19.17        15.96 o                         
 -13   4   2          6.02          2.31         1.54 o                         
 -12   4   2          9.76         25.04        18.97 o                         
 -11   4   2          3.79          3.41         4.38 o                         
 -10   4   2          0.42          0.69         5.64 o                         
  -9   4   2         16.46         15.81        11.19 o                         
  -8   4   2         73.91         69.48        24.00 o                         
  -7   4   2         39.73         38.96        12.76 o                         
  -6   4   2         88.29         97.05        17.83 o                         
  -5   4   2         41.50         42.02        10.30 o                         
  -4   4   2         13.27          9.75         4.69 o                         
  -3   4   2         53.55         16.56        26.76 o                         
  -2   4   2         14.56         28.94        14.94 o                         
  -1   4   2         26.09          3.76         6.41 o                         
   0   4   2         30.84          4.70        17.64 o                         
   1   4   2         71.90         14.77        32.64 o                         
   2   4   2         31.49         53.93        14.66 o                         
   3   4   2         37.23         39.79        10.59 o                         
   4   4   2         98.53        102.03        17.17 o                         
   5   4   2         25.12         30.63         9.88 o                         
   6   4   2         17.86         16.89         8.05 o                         
   7   4   2         41.87         22.39         9.83 o                         
   8   4   2         78.38         88.78        20.69 o                         
   9   4   2          2.05         -2.11         2.11 o                         
  10   4   2         31.53         21.56        10.48 o                         
  11   4   2         51.73         50.14        23.11 o                         
  12   4   2         30.32         50.65        25.84 o                         
  13   4   2          2.30         14.17        12.42 o                         
  14   4   2          0.65         10.71        20.41 o                         
 -12   5   2          2.92         -1.92        10.79 o                         
 -11   5   2         13.18         11.26         9.50 o                         
 -10   5   2         18.62         19.58         7.51 o                         
  -9   5   2          6.19          8.00         4.20 o                         
  -8   5   2          5.48         17.40        10.43 o                         
  -7   5   2         24.05         24.37         9.47 o                         
  -6   5   2         11.68          8.54         6.32 o                         
  -5   5   2          1.13          6.52         4.25 o                         
  -4   5   2          7.69          8.27         5.09 o                         
   1   5   2         34.25         16.51        14.44 o                         
   2   5   2          1.65         -2.49        10.80 o                         
   3   5   2          8.91          7.54         7.09 o                         
   4   5   2         18.36         17.20         3.79 o                         
   5   5   2         35.59         44.33        11.64 o                         
   6   5   2         47.10         41.01        12.78 o                         
   7   5   2         36.70         46.09        14.47 o                         
   8   5   2          4.89          0.94         5.75 o                         
   9   5   2         12.95         19.45        10.67 o                         
  10   5   2          3.75          3.22         7.30 o                         
  11   5   2         22.75         23.05        12.71 o                         
  12   5   2          7.95         13.71         9.15 o                         
  -9   6   2          6.30          9.75        16.50 o                         
  -8   6   2          1.04          2.17         6.42 o                         
  -7   6   2          3.85         -6.66         9.81 o                         
   4   6   2         14.82         30.71        31.83 o                         
   5   6   2         17.80          8.48         4.60 o                         
   6   6   2         18.61         37.21        39.06 o                         
   7   6   2         27.88         34.01        36.73 o                         
   8   6   2         26.50         33.85        18.39 o                         
   9   6   2          0.70          0.13        18.78 o                         
  -3  -7   3          2.04          8.48        16.43 o                         
  -2  -7   3          0.50         10.90        10.33 o                         
  -1  -7   3          0.62         16.90        13.35 o                         
   0  -7   3          0.03         -1.70         9.04 o                         
   1  -7   3          2.58         30.01        26.24 o                         
   2  -7   3          0.75         10.11        20.10 o                         
  -8  -6   3          0.64        -21.61        21.61 o                         
  -7  -6   3          1.29        -23.66        23.66 o                         
  -6  -6   3          2.96          6.38        18.65 o                         
  -5  -6   3          5.71         15.67        14.52 o                         
  -4  -6   3          1.48          3.19         3.35 o                         
  -3  -6   3          2.29         38.43        31.21 o                         
  -2  -6   3          6.07         19.32        14.41 o                         
  -1  -6   3         23.68          2.32        16.69 o                         
   0  -6   3          1.09         -2.67         4.83 o                         
   1  -6   3         22.54         33.47        11.48 o                         
   2  -6   3         27.45         25.40        14.09 o                         
   3  -6   3         16.90         11.18        13.19 o                         
   4  -6   3          5.57        -12.40        20.28 o                         
   5  -6   3         11.88         -8.52        17.12 o                         
   6  -6   3         35.26          4.94        16.33 o                         
 -10  -5   3          9.33         16.29        13.54 o                         
  -9  -5   3          4.60         13.04        10.36 o                         
  -8  -5   3          5.32          5.03         6.19 o                         
  -7  -5   3          9.23          9.84         9.61 o                         
  -6  -5   3         10.35         10.12         4.48 o                         
  -5  -5   3          7.47         14.97         6.09 o                         
  -4  -5   3          4.48          6.50         4.63 o                         
  -3  -5   3          0.61          5.66         5.22 o                         
  -2  -5   3          3.90         18.87         7.83 o                         
  -1  -5   3         12.86         21.59         6.17 o                         
   0  -5   3          9.05          9.23         6.00 o                         
   1  -5   3         27.78         23.61         6.15 o                         
   2  -5   3          7.39          5.17         5.64 o                         
   3  -5   3         30.98         39.07        10.52 o                         
   4  -5   3         16.27          9.28         4.35 o                         
   5  -5   3         41.68         20.14        16.09 o                         
   6  -5   3          7.70         17.67        16.08 o                         
   7  -5   3          4.33         -6.07         8.95 o                         
   8  -5   3         35.87          4.27        32.06 o                         
 -15  -4   3          0.96         29.11        24.77 o                         
 -14  -4   3          2.73         17.47        23.35 o                         
 -13  -4   3          5.28          1.36        10.51 o                         
 -12  -4   3          5.13         17.36        15.21 o                         
 -11  -4   3          1.96         -2.83         8.30 o                         
 -10  -4   3          5.35         18.59         8.33 o                         
  -9  -4   3         28.38         30.25        11.03 o                         
  -8  -4   3         52.25         68.96        13.63 o                         
  -7  -4   3         33.91         36.67         8.99 o                         
  -6  -4   3         30.65         44.56        17.85 o                         
  -5  -4   3         55.43         35.71        17.50 o                         
  -4  -4   3         42.43         49.19        12.81 o                         
  -3  -4   3          3.71          7.96         5.29 o                         
  -2  -4   3         34.89         46.99         9.09 o                         
  -1  -4   3          9.64         14.68         4.42 o                         
   0  -4   3        190.58        210.71        16.59 o                         
   1  -4   3         17.79         22.28         3.63 o                         
   2  -4   3         30.97         27.87         7.21 o                         
   3  -4   3        123.58         69.08        54.94 o                         
   4  -4   3         33.86         26.63         8.58 o                         
   5  -4   3         44.94         45.52        14.99 o                         
   6  -4   3         31.28         26.35         9.64 o                         
   7  -4   3         43.04         51.27        17.25 o                         
   8  -4   3         32.72         48.20        13.33 o                         
   9  -4   3         17.88         12.42         7.78 o                         
  10  -4   3         32.59         43.96        14.81 o                         
  11  -4   3         49.00         75.80        27.48 o                         
  12  -4   3          6.05         18.58        12.11 o                         
  13  -4   3          8.56         24.73        17.67 o                         
 -16  -3   3         28.25         48.55        34.91 o                         
 -15  -3   3         16.14         14.93        15.69 o                         
 -14  -3   3          8.80          3.67        11.56 o                         
 -13  -3   3          8.31          2.32        12.63 o                         
 -12  -3   3         28.20         22.51        10.08 o                         
 -11  -3   3         15.03         25.16         9.04 o                         
 -10  -3   3         80.65         91.81        18.70 o                         
  -9  -3   3         65.59         51.17        23.29 o                         
  -8  -3   3         77.72         81.90        15.55 o                         
  -7  -3   3        136.46         96.81        28.28 o                         
  -6  -3   3        120.77        106.39        25.21 o                         
  -5  -3   3          2.22          0.10         3.55 o                         
  -4  -3   3        106.02         58.46        44.61 o                         
  -3  -3   3        157.08        160.21        39.39 o                         
  -2  -3   3       1705.53       1681.94        68.17 o                         
  -1  -3   3        792.61        879.00        35.65 o                         
   0  -3   3         11.91         11.49         4.54 o                         
   1  -3   3        939.44        824.06        51.22 o                         
   2  -3   3        735.95        803.96        48.65 o                         
   3  -3   3        286.59        146.81        92.55 o                         
   4  -3   3          4.04          3.01         3.55 o                         
   5  -3   3        109.07         62.34        48.43 o                         
   6  -3   3        137.06        176.74        46.71 o                         
   7  -3   3         28.53         17.00         8.22 o                         
   8  -3   3         14.67         16.52        11.87 o                         
   9  -3   3        142.13        154.68        36.46 o                         
  10  -3   3         48.73         46.39        24.84 o                         
  11  -3   3         25.67         19.18        15.50 o                         
  12  -3   3         22.56         20.00        16.31 o                         
  13  -3   3         52.58         51.50        27.79 o                         
  14  -3   3         14.46         24.16        21.81 o                         
  15  -3   3         23.96         36.30        29.08 o                         
 -17  -2   3          2.57         12.53        16.17 o                         
 -16  -2   3         16.10         10.89        11.96 o                         
 -15  -2   3          2.04        -13.77        18.48 o                         
 -14  -2   3         41.28         32.27        32.74 o                         
 -13  -2   3          4.03          0.68         2.32 o                         
 -12  -2   3         53.55         46.24        11.07 o                         
 -11  -2   3         60.10         59.79        13.68 o                         
 -10  -2   3        509.34        503.68        38.85 o                         
  -9  -2   3        125.22        122.63        19.85 o                         
  -8  -2   3         67.15         52.67        16.09 o                         
  -7  -2   3        134.64        111.39        18.01 o                         
  -6  -2   3       4974.19       5345.82       133.49 o                         
  -5  -2   3        117.20        115.48        13.37 o                         
  -4  -2   3        180.29        198.01        16.74 o                         
  -3  -2   3       1209.27       1042.15       176.79 o                         
  -2  -2   3       1165.92       1059.08        43.29 o                         
  -1  -2   3       2961.33       2584.45       242.97 o                         
   0  -2   3        635.76        716.73        25.49 o                         
   1  -2   3       1344.73       1190.27        51.40 o                         
   2  -2   3        760.77        637.48        60.11 o                         
   3  -2   3        221.57        209.38        22.01 o                         
   4  -2   3         20.08         22.53         5.89 o                         
   5  -2   3         40.09         62.77        16.71 o                         
   6  -2   3        254.96        310.52        33.49 o                         
   7  -2   3         29.68         23.07        15.24 o                         
   8  -2   3         34.70         35.82        13.86 o                         
   9  -2   3         73.04         89.05        22.28 o                         
  10  -2   3         29.93         34.77        19.99 o                         
  11  -2   3         30.99         27.97        17.82 o                         
  12  -2   3         17.76          5.14         7.87 o                         
  13  -2   3         41.09         63.84        34.69 o                         
  14  -2   3          7.50         40.34        27.41 o                         
  15  -2   3         89.01        102.59        48.27 o                         
  16  -2   3          4.86          7.98        19.19 o                         
 -17  -1   3          9.09         19.11        23.42 o                         
 -16  -1   3         10.77         32.77        30.63 o                         
 -15  -1   3         10.74         36.75        26.58 o                         
 -14  -1   3         28.07         25.85         9.59 o                         
 -13  -1   3          1.29         -6.29         6.58 o                         
 -12  -1   3        227.47        250.98        61.34 o                         
 -11  -1   3         42.81         71.61        34.97 o                         
 -10  -1   3         18.10          7.48         8.38 o                         
  -9  -1   3         44.69         57.74        19.76 o                         
  -8  -1   3       1861.85       2118.31       104.69 o                         
  -7  -1   3        315.98        314.51        41.64 o                         
  -6  -1   3       2937.25       2868.93       158.43 o                         
  -5  -1   3       1050.39       1125.67       115.94 o                         
  -4  -1   3       1656.81       1608.84        88.90 o                         
  -3  -1   3        572.93        570.60        20.96 o                         
  -2  -1   3      27504.26      32165.02      4238.56 o                         
  -1  -1   3       5009.46       4672.72        78.54 o                         
   0  -1   3       1674.38       1554.29        62.02 o                         
   1  -1   3      10372.24       9199.07       126.08 o                         
   2  -1   3       2560.18       2410.19        54.82 o                         
   3  -1   3       1005.34        999.94        42.98 o                         
   4  -1   3       1127.50       1019.18        51.57 o                         
   5  -1   3        349.74        377.72        35.57 o                         
   6  -1   3       1158.29       1230.27        66.83 o                         
   7  -1   3        513.92        456.08        49.19 o                         
   8  -1   3        208.97        194.70        32.97 o                         
   9  -1   3         41.28         52.87        17.45 o                         
  10  -1   3         38.04         51.75        19.11 o                         
  11  -1   3         42.85         65.65        28.37 o                         
  12  -1   3         24.36         44.83        27.10 o                         
  13  -1   3         52.00         79.50        35.66 o                         
  14  -1   3          2.36         19.46        19.74 o                         
  15  -1   3         17.90         35.53        31.39 o                         
  16  -1   3          5.88         12.17        18.42 o                         
  17  -1   3         43.84         46.30        39.83 o                         
 -18   0   3          8.64         27.22        31.66 o                         
 -17   0   3          0.57         -6.59        14.63 o                         
 -16   0   3        117.07        146.08        60.55 o                         
 -15   0   3          5.55          4.22         8.14 o                         
 -14   0   3         57.77         53.61        22.30 o                         
 -13   0   3          0.13          5.41         9.02 o                         
 -12   0   3        615.60        805.38        60.91 o                         
 -11   0   3         14.29          5.04         6.80 o                         
 -10   0   3        163.56        187.90        37.01 o                         
  -9   0   3          6.83         15.41         8.60 o                         
  -8   0   3        115.37        216.97        47.07 o                         
  -7   0   3         23.22         13.77        11.18 o                         
  -6   0   3        218.60        244.90        46.96 o                         
  -5   0   3        105.66         43.24        23.36 o                         
  -4   0   3       1881.86       1574.13        96.41 o                         
  -3   0   3         17.35         26.14        17.66 o                         
   2   0   3      15448.81      14599.14       217.22 o                         
   3   0   3        187.11        196.75        28.72 o                         
   4   0   3       1533.63       1555.39        91.45 o                         
   5   0   3         61.84         56.14        18.82 o                         
   6   0   3       1303.38       1445.37        75.05 o                         
   7   0   3         83.49         95.50        24.01 o                         
   8   0   3         55.92         69.25        17.86 o                         
   9   0   3         28.09         28.25        15.30 o                         
  10   0   3        128.66        117.73        27.96 o                         
  11   0   3          1.84         -1.59         1.71 o                         
  12   0   3         39.94         61.22        32.58 o                         
  13   0   3        305.60        340.81        76.48 o                         
  14   0   3         34.26         62.62        36.28 o                         
  15   0   3         20.40         -5.53        16.94 o                         
  16   0   3         20.42         38.82        39.46 o                         
  17   0   3          6.45         15.64        22.39 o                         
 -17   1   3          9.10          1.92         7.98 o                         
 -16   1   3         10.76         14.67        13.96 o                         
 -15   1   3         10.74          2.45         4.73 o                         
 -14   1   3         28.06         25.91        11.37 o                         
 -13   1   3          1.29          0.92         5.55 o                         
 -12   1   3        227.46        258.11        29.89 o                         
 -11   1   3         42.82         65.96        14.62 o                         
 -10   1   3         18.11         13.66         7.23 o                         
  -9   1   3         44.66         46.08        13.30 o                         
  -8   1   3       1862.12       1864.46        58.00 o                         
  -7   1   3        316.03        287.14        31.98 o                         
  -6   1   3       2937.59       2807.42        63.69 o                         
  -5   1   3       1050.31       1015.24        41.24 o                         
  -4   1   3       1655.94       2012.63       391.82 o                         
  -3   1   3        573.00        525.96        48.74 o                         
  -2   1   3      27505.73      28239.76      1296.90 o                         
  -1   1   3       5008.54       4963.14        99.58 o                         
   0   1   3       1674.18       1579.75        73.25 o                         
   1   1   3      10372.80       9524.85       186.45 o                         
   2   1   3       2560.37       2422.65        51.38 o                         
   3   1   3       1005.45        991.31        52.27 o                         
   4   1   3       1126.91       1009.58        64.03 o                         
   5   1   3        349.49        358.99        43.49 o                         
   6   1   3       1158.41       1129.10        85.96 o                         
   7   1   3        513.79        498.42        67.44 o                         
   8   1   3        208.98        261.80        49.85 o                         
   9   1   3         41.28         54.12        24.32 o                         
  10   1   3         38.02         45.42        16.77 o                         
  11   1   3         42.87         69.04        23.83 o                         
  12   1   3         24.35         11.81        14.52 o                         
  13   1   3         51.98         81.62        37.96 o                         
  14   1   3          2.36          4.45        22.30 o                         
  15   1   3         17.90         16.33        10.83 o                         
  16   1   3          5.88         23.68        21.70 o                         
  17   1   3         43.84         67.52        26.66 o                         
 -17   2   3          2.57         -4.02        15.49 o                         
 -16   2   3         16.10          3.84        13.59 o                         
 -15   2   3          2.04         -3.18        15.12 o                         
 -14   2   3         41.28         25.65         7.45 o                         
 -13   2   3          4.03         12.21         4.99 o                         
 -12   2   3         53.55         65.71        12.85 o                         
 -11   2   3         60.07         64.89        12.57 o                         
 -10   2   3        509.34        539.48        41.49 o                         
  -9   2   3        125.16        138.68        31.40 o                         
  -8   2   3         67.17         60.72        17.51 o                         
  -7   2   3        134.66        152.83        36.29 o                         
  -6   2   3       4974.09       5288.02       156.48 o                         
  -5   2   3        117.27        117.00        22.10 o                         
  -4   2   3        180.27        159.07        24.36 o                         
  -3   2   3       1208.83       1132.79        72.53 o                         
  -2   2   3       1166.10       1041.60        43.58 o                         
  -1   2   3       2962.08       2474.17       236.28 o                         
   0   2   3        635.72        683.72        25.46 o                         
   1   2   3       1344.17       1271.27        54.96 o                         
   2   2   3        760.75        650.32        35.26 o                         
   3   2   3        221.60        246.62        23.13 o                         
   4   2   3         20.04         25.32         9.45 o                         
   5   2   3         40.10         68.34        16.93 o                         
   6   2   3        254.96        278.75        44.69 o                         
   7   2   3         29.70         22.38        14.70 o                         
   8   2   3         34.71         38.04        14.64 o                         
   9   2   3         72.97         83.08        19.78 o                         
  10   2   3         29.91         26.26        12.53 o                         
  11   2   3         30.99         33.10        14.47 o                         
  12   2   3         17.77         17.47        15.12 o                         
  13   2   3         41.11         45.03        15.61 o                         
  14   2   3          7.49         27.45        14.02 o                         
  15   2   3         89.02        108.29        33.99 o                         
  16   2   3          4.86         25.36        18.42 o                         
 -16   3   3         28.26         20.12        17.99 o                         
 -15   3   3         16.13         13.84        16.58 o                         
 -14   3   3          8.80         12.60        10.74 o                         
 -13   3   3          8.32         17.21        14.04 o                         
 -12   3   3         28.21         36.61        20.30 o                         
 -11   3   3         15.03         18.30        14.04 o                         
 -10   3   3         80.65         75.38        24.69 o                         
  -9   3   3         65.60         73.72        23.03 o                         
  -8   3   3         77.74         59.10        21.07 o                         
  -7   3   3        136.41        143.73        31.98 o                         
  -6   3   3        120.77        123.66        27.28 o                         
  -5   3   3          2.23         -2.49         5.04 o                         
  -4   3   3        106.07        142.46        17.36 o                         
  -3   3   3        157.03        139.94        36.33 o                         
  -2   3   3       1705.67       1795.85       102.52 o                         
  -1   3   3        792.42        870.56        47.95 o                         
   0   3   3         11.90          8.04         2.15 o                         
   1   3   3        939.66        977.47        67.79 o                         
   2   3   3        735.98        766.62        41.30 o                         
   3   3   3        286.64        311.16        28.31 o                         
   4   3   3          4.03          1.38         1.11 o                         
   5   3   3        109.13        139.76        22.18 o                         
   6   3   3        137.13        171.30        25.50 o                         
   7   3   3         28.53         20.35         7.79 o                         
   8   3   3         14.67         13.65         6.08 o                         
   9   3   3        142.13        133.09        24.91 o                         
  10   3   3         48.73         28.93        11.95 o                         
  11   3   3         25.67         18.49         9.91 o                         
  12   3   3         22.56         45.54        15.48 o                         
  13   3   3         52.56         40.21        25.48 o                         
  14   3   3         14.46         16.70        10.12 o                         
  15   3   3         23.95         24.29        25.98 o                         
 -15   4   3          0.95         10.19        14.59 o                         
 -14   4   3          2.73          8.49        13.08 o                         
 -13   4   3          5.28         11.63        14.99 o                         
 -12   4   3          5.13         -4.42         7.71 o                         
 -11   4   3          1.96         14.59        15.62 o                         
 -10   4   3          5.35          1.82         9.06 o                         
  -9   4   3         28.36          9.92         6.69 o                         
  -8   4   3         52.25         68.67        24.82 o                         
  -7   4   3         33.90         25.28        11.93 o                         
  -6   4   3         30.67         56.62        13.73 o                         
  -5   4   3         55.40         66.54        12.73 o                         
  -4   4   3         42.41         48.41         9.43 o                         
  -3   4   3          3.72          6.19        10.52 o                         
  -2   4   3         34.85         13.13        22.85 o                         
  -1   4   3          9.64          7.99         2.04 o                         
   0   4   3        190.56         96.29        95.44 o                         
   1   4   3         17.79         -0.70        21.05 o                         
   2   4   3         30.97         45.14        13.30 o                         
   3   4   3        123.56        177.98        27.99 o                         
   4   4   3         33.86         37.21        10.23 o                         
   5   4   3         44.92         29.13         8.62 o                         
   6   4   3         31.27         36.97        12.08 o                         
   7   4   3         43.05         45.08        14.55 o                         
   8   4   3         32.72         39.24        15.19 o                         
   9   4   3         17.88         12.20        10.45 o                         
  10   4   3         32.60          8.36        12.41 o                         
  11   4   3         48.99         58.86        18.02 o                         
  12   4   3          6.05         23.76        13.25 o                         
  13   4   3          8.56         26.13        17.65 o                         
  14   4   3          3.51          0.76         5.40 o                         
 -12   5   3          2.56          1.58        17.34 o                         
 -11   5   3          9.95         18.33        13.93 o                         
 -10   5   3          9.33          6.48         6.42 o                         
  -9   5   3          4.61          3.81         5.95 o                         
  -8   5   3          5.32         15.05         8.28 o                         
  -7   5   3          9.24         11.86         6.59 o                         
  -6   5   3         10.36         14.64         7.13 o                         
  -5   5   3          7.48         21.37        17.74 o                         
  -4   5   3          4.48          8.62         3.84 o                         
   0   5   3          9.06         14.91        14.28 o                         
   1   5   3         27.76          3.85        18.33 o                         
   2   5   3          7.39         -4.41         6.66 o                         
   3   5   3         30.98         11.44        26.62 o                         
   4   5   3         16.28         40.56        14.77 o                         
   5   5   3         41.69         45.99        15.24 o                         
   6   5   3          7.69         14.11         8.44 o                         
   7   5   3          4.33         16.49         9.10 o                         
   8   5   3         35.86         34.60        12.23 o                         
   9   5   3          4.40          0.31         7.43 o                         
  10   5   3         32.87         41.67        18.47 o                         
  11   5   3          2.16          5.45         9.67 o                         
  12   5   3          4.42          0.03         7.09 o                         
  -9   6   3          2.26          8.47        11.18 o                         
  -8   6   3          0.64         14.37        15.26 o                         
  -7   6   3          1.29         -4.60         7.40 o                         
  -6   6   3          2.97          0.63        12.11 o                         
   3   6   3         16.90         50.57        34.56 o                         
   4   6   3          5.57          2.82        20.65 o                         
   5   6   3         11.89         13.38        20.66 o                         
   6   6   3         35.26         47.14        38.90 o                         
   7   6   3         22.84         37.02        41.48 o                         
   8   6   3          1.64         23.90        33.80 o                         
   9   6   3          7.90          2.98         6.08 o                         
  -3  -7   4          1.23          5.26        13.64 o                         
  -2  -7   4          5.01         22.04        29.52 o                         
  -1  -7   4          6.53         -3.10         6.04 o                         
   0  -7   4          8.64         25.75        16.63 o                         
   1  -7   4          0.24         -4.98        11.07 o                         
   2  -7   4         12.01         28.28        29.72 o                         
  -8  -6   4          0.71        -24.51        24.51 o                         
  -7  -6   4          4.18        -16.89        17.90 o                         
  -6  -6   4         14.16         24.53        24.67 o                         
  -5  -6   4          1.04          3.12        12.22 o                         
  -4  -6   4          3.18         19.72        23.04 o                         
  -3  -6   4          5.58          4.02        14.96 o                         
  -2  -6   4         13.38         55.86        26.59 o                         
  -1  -6   4         10.91          3.13         4.09 o                         
   0  -6   4          0.12        -10.58        23.11 o                         
   1  -6   4         26.80         49.76        18.44 o                         
   2  -6   4          6.84          7.46        19.70 o                         
   3  -6   4         35.38         28.51        26.08 o                         
   4  -6   4         29.10         34.34        21.72 o                         
   5  -6   4          6.24        -31.63        31.63 o                         
 -10  -5   4         39.34         44.09        20.28 o                         
  -9  -5   4          3.02          6.97         8.83 o                         
  -8  -5   4          2.70          9.35         7.99 o                         
  -7  -5   4          7.59          5.63         4.69 o                         
  -6  -5   4          6.77          7.29         7.76 o                         
  -5  -5   4          3.44          6.68         4.89 o                         
  -4  -5   4          4.23          1.53         4.66 o                         
  -3  -5   4         30.11         25.77         7.01 o                         
  -2  -5   4          1.69          3.05         6.30 o                         
  -1  -5   4         18.22         27.42         6.58 o                         
   0  -5   4         44.91         53.23         8.87 o                         
   1  -5   4         66.60         77.60        20.74 o                         
   2  -5   4         15.54         20.77         5.49 o                         
   3  -5   4        118.15        103.84        30.03 o                         
   4  -5   4         76.93         77.25        17.38 o                         
   5  -5   4         11.13          5.85        13.53 o                         
   6  -5   4         45.04          4.07        21.36 o                         
   8  -5   4          6.44        -52.90        52.90 o                         
 -15  -4   4          1.62          3.48        11.33 o                         
 -14  -4   4         17.21         18.71        14.77 o                         
 -13  -4   4          3.77         10.63        18.87 o                         
 -12  -4   4          2.48         16.61        14.18 o                         
 -11  -4   4          4.74         11.05        10.07 o                         
 -10  -4   4          9.94          8.37         1.77 o                         
  -9  -4   4         15.94         20.79        16.29 o                         
  -8  -4   4         38.86         27.18         9.73 o                         
  -7  -4   4        105.16         83.72        22.08 o                         
  -6  -4   4         28.41         19.89        10.98 o                         
  -5  -4   4         14.82         16.74         8.08 o                         
  -4  -4   4         46.93         50.17        12.12 o                         
  -3  -4   4         36.43         35.24         9.56 o                         
  -2  -4   4         26.00         40.27         8.76 o                         
  -1  -4   4         65.45         93.56        11.47 o                         
   0  -4   4        128.54        191.79        15.68 o                         
   1  -4   4         42.29         44.40         6.15 o                         
   2  -4   4         62.65         56.68        10.80 o                         
   3  -4   4         66.60         54.51        22.55 o                         
   4  -4   4        120.85         63.85        41.28 o                         
   5  -4   4         30.92         48.00        13.25 o                         
   6  -4   4          8.27          7.09         5.51 o                         
   7  -4   4        311.80        406.46        30.95 o                         
   8  -4   4        136.65         46.78        66.17 o                         
   9  -4   4         11.21         13.62         6.25 o                         
  10  -4   4         16.61         34.25        12.95 o                         
  11  -4   4         53.66         78.98        27.03 o                         
  12  -4   4          4.64          6.29        12.46 o                         
 -16  -3   4          9.13          8.63        20.44 o                         
 -15  -3   4          1.44          2.62         9.46 o                         
 -14  -3   4         19.08         39.78        25.48 o                         
 -13  -3   4         15.12         16.18        18.21 o                         
 -12  -3   4         48.70         39.58        23.16 o                         
 -11  -3   4         41.85         54.85        14.76 o                         
 -10  -3   4         40.56         50.59        14.10 o                         
  -9  -3   4         16.26         13.15        14.85 o                         
  -8  -3   4         19.71         16.97         7.09 o                         
  -7  -3   4        142.27        127.16        24.05 o                         
  -6  -3   4         39.37         44.73         9.69 o                         
  -5  -3   4        153.73        124.54        53.14 o                         
  -4  -3   4        200.02        121.97        54.12 o                         
  -3  -3   4        248.73        293.65        32.33 o                         
  -2  -3   4        385.64        407.80        34.65 o                         
  -1  -3   4        200.56        257.54        19.97 o                         
   0  -3   4        454.26        441.76        24.02 o                         
   1  -3   4        236.30        216.15        57.14 o                         
   2  -3   4        733.20        816.50        60.16 o                         
   3  -3   4        388.68        427.63        36.98 o                         
   4  -3   4         43.60         37.57        11.91 o                         
   5  -3   4         58.90         41.93        16.41 o                         
   6  -3   4         25.19         33.55        11.78 o                         
   7  -3   4          1.09          9.21         6.88 o                         
   8  -3   4         95.51         84.40        23.59 o                         
   9  -3   4        101.91         93.83        29.64 o                         
  10  -3   4         13.24          4.70        11.59 o                         
  11  -3   4         87.83        103.75        33.04 o                         
  12  -3   4         36.83         62.88        29.45 o                         
  13  -3   4         40.26         48.27        27.58 o                         
  14  -3   4          5.13          2.23        13.30 o                         
  15  -3   4          4.86         -9.36         9.36 o                         
 -17  -2   4          0.32          0.03        10.46 o                         
 -16  -2   4          1.76          3.63        11.11 o                         
 -15  -2   4          3.35         22.74        22.49 o                         
 -14  -2   4         37.52         47.51        31.64 o                         
 -13  -2   4         54.29         41.88        24.04 o                         
 -12  -2   4         84.01         77.76        11.65 o                         
 -11  -2   4         72.16         77.69        13.54 o                         
 -10  -2   4        267.34        201.24        65.76 o                         
  -9  -2   4        256.49        218.87        54.50 o                         
  -8  -2   4        361.03        307.44        33.21 o                         
  -7  -2   4        587.92        573.50        34.23 o                         
  -6  -2   4       1172.36       1275.00        78.67 o                         
  -5  -2   4        444.99        515.75        36.53 o                         
  -4  -2   4        432.05        449.30        22.12 o                         
  -3  -2   4        453.91        475.78        89.73 o                         
  -2  -2   4        360.17        386.54        30.66 o                         
  -1  -2   4       1301.92       1408.81       162.25 o                         
   0  -2   4       5228.79       5155.28       103.33 o                         
   1  -2   4        268.72        245.99        24.55 o                         
   2  -2   4        336.79        325.18        42.87 o                         
   3  -2   4       1597.70       1442.01        64.24 o                         
   4  -2   4        265.54        263.56        22.91 o                         
   5  -2   4        485.52        461.84        36.38 o                         
   6  -2   4         75.95         74.67        16.16 o                         
   7  -2   4        245.72        218.56        32.58 o                         
   8  -2   4          7.05          9.26         7.62 o                         
   9  -2   4         11.04         24.30        16.61 o                         
  10  -2   4         17.02          9.08         9.15 o                         
  11  -2   4         41.60         45.31        23.08 o                         
  12  -2   4         28.72         44.51        26.64 o                         
  13  -2   4         60.11         56.96        34.04 o                         
  14  -2   4          8.89         11.46        16.85 o                         
  15  -2   4         74.50         90.52        43.85 o                         
  16  -2   4         10.93         11.03        25.21 o                         
 -18  -1   4          5.94          6.91        12.93 o                         
 -17  -1   4          9.36          5.26        26.52 o                         
 -16  -1   4          2.54          7.11        27.04 o                         
 -15  -1   4         14.83         12.13         8.56 o                         
 -14  -1   4         16.19         12.15         8.05 o                         
 -13  -1   4          7.58         14.66        13.18 o                         
 -12  -1   4        228.95        198.19        21.70 o                         
 -11  -1   4         16.41          5.87        10.84 o                         
 -10  -1   4         20.68         17.04        13.21 o                         
  -9  -1   4        182.20        178.23        38.57 o                         
  -8  -1   4       5575.20       5650.95       172.49 o                         
  -7  -1   4       1338.29       1554.17        83.76 o                         
  -6  -1   4        574.99        655.65        52.51 o                         
  -5  -1   4        830.86        736.84        44.99 o                         
  -4  -1   4      19808.00      20551.10       158.48 o                         
  -3  -1   4       2590.73       2817.23        81.99 o                         
  -2  -1   4       3919.92       5746.48      1979.41 o                         
  -1  -1   4      10648.20      10229.93       194.40 o                         
   0  -1   4       5023.91       4659.84       120.67 o                         
   1  -1   4       6840.23       6706.04       112.04 o                         
   2  -1   4       1025.82       1129.61        39.61 o                         
   3  -1   4        804.37        677.53        35.89 o                         
   4  -1   4        162.90        142.92        18.46 o                         
   5  -1   4        252.34        279.66        34.84 o                         
   6  -1   4        770.91        891.94        58.97 o                         
   7  -1   4         31.91         39.38        13.33 o                         
   8  -1   4         12.63          9.52         9.59 o                         
   9  -1   4         76.04         57.87        19.07 o                         
  10  -1   4         12.28          7.22        11.13 o                         
  11  -1   4         26.11         19.48        19.87 o                         
  12  -1   4         70.56         72.10        37.64 o                         
  13  -1   4         90.63        112.93        47.72 o                         
  14  -1   4          5.19         17.54        12.31 o                         
  15  -1   4         10.05         16.37        17.58 o                         
  16  -1   4          1.91          4.13        12.54 o                         
  17  -1   4         13.93         15.45        19.85 o                         
 -18   0   4          0.01          9.91        20.87 o                         
 -17   0   4          6.29         14.68        22.60 o                         
 -16   0   4         56.20         56.04        42.26 o                         
 -15   0   4         22.70         24.15        13.17 o                         
 -14   0   4          1.65          1.70         9.38 o                         
 -13   0   4          5.66         11.35         9.13 o                         
 -12   0   4        313.61        368.28        39.33 o                         
 -11   0   4         57.60         53.92        14.44 o                         
 -10   0   4          1.77          9.02         7.51 o                         
  -9   0   4         63.88         52.55        11.00 o                         
  -8   0   4        565.95        612.31        40.61 o                         
  -7   0   4         68.04         73.53        12.54 o                         
  -6   0   4        656.22        694.09        40.58 o                         
  -5   0   4         21.43         10.28         5.95 o                         
  -3   0   4        369.69        414.37       101.48 o                         
   1   0   4         28.89         24.36         8.72 o                         
   2   0   4      12164.94      11858.66       193.97 o                         
   3   0   4       2125.65       1962.83        88.04 o                         
   4   0   4          3.96          2.53         6.00 o                         
   5   0   4        534.97        541.54        61.62 o                         
   6   0   4        362.06        347.52        37.10 o                         
   7   0   4         20.96         26.20        11.12 o                         
   8   0   4        397.16        467.87        50.54 o                         
   9   0   4        213.49        222.82        37.12 o                         
  10   0   4         26.28         27.07        13.96 o                         
  11   0   4          3.26         -2.02         5.99 o                         
  12   0   4         29.39         45.35        27.29 o                         
  13   0   4        159.33        193.38        58.30 o                         
  14   0   4         25.24         34.29        25.77 o                         
  15   0   4         23.97         30.64        27.61 o                         
  16   0   4         11.04         15.45        24.15 o                         
  17   0   4          5.95          0.11         8.13 o                         
 -18   1   4          5.94         18.19        26.78 o                         
 -17   1   4          9.36         19.21        29.23 o                         
 -16   1   4          2.54          5.00         7.99 o                         
 -15   1   4         14.84         30.29        11.91 o                         
 -14   1   4         16.20         13.72         5.63 o                         
 -13   1   4          7.58         12.70         5.44 o                         
 -12   1   4        229.01        220.56        21.71 o                         
 -11   1   4         16.41          6.47         3.70 o                         
 -10   1   4         20.66         10.40         5.71 o                         
  -9   1   4        182.24        185.94        19.59 o                         
  -8   1   4       5574.85       5270.30       124.29 o                         
  -7   1   4       1338.44       1417.30        46.05 o                         
  -6   1   4        575.09        647.24        31.55 o                         
  -5   1   4        830.73        788.04        47.03 o                         
  -4   1   4      19808.07      20899.46       231.30 o                         
  -3   1   4       2590.98       2612.25        62.65 o                         
  -1   1   4      10649.80      10259.84       152.15 o                         
   0   1   4       5024.44       4650.66       129.99 o                         
   1   1   4       6838.14       6808.27       167.11 o                         
   2   1   4       1025.54       1128.66        38.36 o                         
   3   1   4        804.66        678.76        42.17 o                         
   4   1   4        162.84        142.14        23.22 o                         
   5   1   4        252.34        241.12        39.21 o                         
   6   1   4        771.18        823.66        73.24 o                         
   7   1   4         31.94         43.87        17.93 o                         
   8   1   4         12.63          5.24         5.58 o                         
   9   1   4         76.02         65.78        19.85 o                         
  10   1   4         12.29          8.53        12.01 o                         
  11   1   4         26.12         34.54        18.62 o                         
  12   1   4         70.53         78.20        37.02 o                         
  13   1   4         90.60        141.41        54.40 o                         
  14   1   4          5.19         10.29        20.27 o                         
  15   1   4         10.05         39.97        33.85 o                         
  16   1   4          1.91        -20.31        21.60 o                         
  17   1   4         13.93          7.59        14.83 o                         
 -17   2   4          0.32         -3.57        11.29 o                         
 -16   2   4          1.76          3.45         2.87 o                         
 -15   2   4          3.35         16.74         7.75 o                         
 -14   2   4         37.51         36.07        12.60 o                         
 -13   2   4         54.28         52.98        15.39 o                         
 -12   2   4         84.01        102.67        20.23 o                         
 -11   2   4         72.18         93.66        19.58 o                         
 -10   2   4        267.32        308.37        33.49 o                         
  -9   2   4        256.49        310.00        43.78 o                         
  -8   2   4        360.94        343.77        43.80 o                         
  -7   2   4        587.92        580.74        54.50 o                         
  -6   2   4       1172.40       1337.43        80.20 o                         
  -5   2   4        445.20        536.11        50.97 o                         
  -4   2   4        431.95        448.82        45.93 o                         
  -3   2   4        453.66        496.36        68.57 o                         
  -2   2   4        360.09        363.40        28.51 o                         
  -1   2   4       1302.39       1251.50        65.37 o                         
   0   2   4       5229.47       4924.25       109.17 o                         
   1   2   4        268.47        270.32        26.83 o                         
   2   2   4        336.77        337.66        25.80 o                         
   3   2   4       1598.30       1592.27        58.28 o                         
   4   2   4        265.55        259.91        25.73 o                         
   5   2   4        485.53        457.59        57.26 o                         
   6   2   4         75.89         83.93        26.54 o                         
   7   2   4        245.65        240.50        44.71 o                         
   8   2   4          7.05         20.37        11.39 o                         
   9   2   4         11.08         12.94         6.46 o                         
  10   2   4         17.01         11.14         7.99 o                         
  11   2   4         41.57         46.60        17.78 o                         
  12   2   4         28.73         45.97        17.35 o                         
  13   2   4         60.10         68.35        23.11 o                         
  14   2   4          8.88         19.83        11.50 o                         
  15   2   4         74.51         84.32        31.94 o                         
  16   2   4         10.93         13.10        15.21 o                         
 -16   3   4          9.13         11.83        16.00 o                         
 -15   3   4          1.44          2.79         9.66 o                         
 -14   3   4         19.08         33.23        23.03 o                         
 -13   3   4         15.12          8.04        12.50 o                         
 -12   3   4         48.71         42.92        22.53 o                         
 -11   3   4         41.82         48.09        19.67 o                         
 -10   3   4         40.55         49.91        20.16 o                         
  -9   3   4         16.26         13.71        11.12 o                         
  -8   3   4         19.72         15.96         9.37 o                         
  -7   3   4        142.25        164.68        31.71 o                         
  -6   3   4         39.38         46.79        16.15 o                         
  -5   3   4        153.63        180.28        30.80 o                         
  -4   3   4        199.94        165.76        27.01 o                         
  -3   3   4        248.79        288.87        18.01 o                         
  -2   3   4        385.76        403.32        36.09 o                         
  -1   3   4        200.54        242.71        24.79 o                         
   0   3   4        454.15        306.52       160.17 o                         
   1   3   4        236.23        309.54        31.95 o                         
   2   3   4        733.29        838.18        55.07 o                         
   3   3   4        388.41        444.43        34.52 o                         
   4   3   4         43.63         50.30        13.52 o                         
   5   3   4         58.95         58.00        13.69 o                         
   6   3   4         25.16         27.10         8.86 o                         
   7   3   4          1.09          0.71         2.49 o                         
   8   3   4         95.51        103.43        21.44 o                         
   9   3   4        101.92        102.04        22.63 o                         
  10   3   4         13.23         24.21        12.55 o                         
  11   3   4         87.83         77.03        19.63 o                         
  12   3   4         36.82         36.82        13.38 o                         
  13   3   4         40.26         58.94        26.97 o                         
  14   3   4          5.13         12.58         8.31 o                         
  15   3   4          4.86         -2.02        13.88 o                         
 -15   4   4          1.62          7.29        12.96 o                         
 -14   4   4         17.21         15.71        11.62 o                         
 -13   4   4          3.77         -3.33        10.79 o                         
 -12   4   4          2.48          9.73        17.06 o                         
 -11   4   4          4.74         -2.48        11.29 o                         
 -10   4   4          9.93          8.68         6.45 o                         
  -9   4   4         15.95         -1.14        11.18 o                         
  -8   4   4         38.87         39.73        19.56 o                         
  -7   4   4        105.19        119.30        20.70 o                         
  -6   4   4         28.40         24.45         7.68 o                         
  -5   4   4         14.81         20.41         7.70 o                         
  -4   4   4         46.97         46.86        20.38 o                         
  -3   4   4         36.43         28.20        15.20 o                         
  -2   4   4         25.98         14.06        11.26 o                         
  -1   4   4         65.43         19.12        44.63 o                         
   0   4   4        128.55         43.32       102.50 o                         
   1   4   4         42.30         16.77        25.51 o                         
   2   4   4         62.69         66.35        15.56 o                         
   3   4   4         66.64         95.08        20.99 o                         
   4   4   4        120.90        131.00        20.40 o                         
   5   4   4         30.95         57.69        14.59 o                         
   6   4   4          8.28         16.14        11.12 o                         
   7   4   4        311.77        340.98        39.23 o                         
   8   4   4        136.68        163.83        29.04 o                         
   9   4   4         11.20         18.80        10.63 o                         
  10   4   4         16.62          8.16        10.78 o                         
  11   4   4         53.67         52.62        19.46 o                         
  12   4   4          4.64          7.34         6.38 o                         
  13   4   4          6.34          8.36        17.23 o                         
  14   4   4          4.43         -8.40        13.14 o                         
 -12   5   4          3.26         16.68        24.51 o                         
 -11   5   4         17.24         12.95        13.39 o                         
 -10   5   4         39.35         31.23        14.82 o                         
  -9   5   4          3.02          2.63         4.83 o                         
  -8   5   4          2.70         11.76         9.48 o                         
  -7   5   4          7.58          0.21         2.94 o                         
  -6   5   4          6.76          6.96         7.22 o                         
  -5   5   4          3.44          3.05         5.85 o                         
  -4   5   4          4.23         -6.84        11.83 o                         
  -1   5   4         18.21         -7.57        12.20 o                         
   0   5   4         44.90         48.59        22.64 o                         
   1   5   4         66.62         41.09        45.62 o                         
   2   5   4         15.53          2.33        20.72 o                         
   3   5   4        118.13        100.76        38.22 o                         
   4   5   4         76.95        100.40        25.11 o                         
   5   5   4         11.13         14.33        10.87 o                         
   6   5   4         45.03         46.65        13.03 o                         
   7   5   4          1.16         -2.20         5.99 o                         
   8   5   4          6.44          1.47         6.63 o                         
   9   5   4         10.17         15.98        12.29 o                         
  10   5   4          4.20         -9.83         9.83 o                         
  11   5   4         19.56         19.14         4.24 o                         
  12   5   4          9.53         13.76         9.63 o                         
  -9   6   4          4.13          7.89        11.20 o                         
  -8   6   4          0.71          7.22        20.76 o                         
  -7   6   4          4.18          2.63        16.82 o                         
  -6   6   4         14.16          6.19        10.84 o                         
   2   6   4          6.84         31.05        32.69 o                         
   3   6   4         35.39         40.73        36.25 o                         
   4   6   4         29.11         34.88        30.74 o                         
   5   6   4          6.24         59.48        46.62 o                         
   6   6   4         12.06         42.38        42.36 o                         
   7   6   4         37.25         85.05        49.89 o                         
   8   6   4         18.45         54.13        36.15 o                         
   9   6   4          2.99          5.99        21.86 o                         
  -2  -7   5          1.48         16.15        16.73 o                         
  -1  -7   5          1.33          9.27        13.83 o                         
   0  -7   5          2.19         12.01        29.34 o                         
   1  -7   5          1.73         41.85        38.12 o                         
  -8  -6   5          1.27        -21.10        21.10 o                         
  -7  -6   5          5.36         10.04        19.97 o                         
  -6  -6   5          1.08         -6.02        11.41 o                         
  -5  -6   5         19.49         47.86        30.29 o                         
  -4  -6   5          2.91          1.50         6.56 o                         
  -3  -6   5         19.03         26.58        14.82 o                         
  -2  -6   5          8.87          4.72         7.24 o                         
  -1  -6   5         47.67         76.49        40.81 o                         
   0  -6   5          6.49          5.42         7.38 o                         
   1  -6   5         63.24         79.69        25.61 o                         
   2  -6   5         42.32         67.78        26.47 o                         
   3  -6   5         16.77         14.22        25.54 o                         
   4  -6   5         24.76         37.17        19.73 o                         
   5  -6   5          6.24        -43.03        43.03 o                         
 -10  -5   5         18.20         13.10        13.93 o                         
  -9  -5   5          7.89         11.98        11.08 o                         
  -8  -5   5          6.62          0.17         4.53 o                         
  -7  -5   5          4.77         12.63         7.87 o                         
  -6  -5   5          9.18          2.71         6.46 o                         
  -5  -5   5          8.64          8.32         3.08 o                         
  -4  -5   5          4.72          6.81         4.30 o                         
  -3  -5   5          5.53          2.67         5.44 o                         
  -2  -5   5          3.32          6.72         4.89 o                         
  -1  -5   5         27.18         39.56         8.50 o                         
   0  -5   5         16.43         22.34         5.47 o                         
   1  -5   5         48.10         52.81        17.19 o                         
   2  -5   5         10.27         16.11        12.38 o                         
   3  -5   5         30.59         28.48        10.05 o                         
   4  -5   5          8.91         15.65         9.55 o                         
   5  -5   5         63.77         25.67        24.41 o                         
   6  -5   5          3.66         11.94        21.99 o                         
 -15  -4   5          3.72          8.51        15.74 o                         
 -14  -4   5          2.90         16.65        17.66 o                         
 -13  -4   5         14.83         36.75        26.68 o                         
 -12  -4   5          2.86         -1.25         3.00 o                         
 -11  -4   5         15.72         42.25        24.48 o                         
 -10  -4   5          0.24          4.17        10.75 o                         
  -9  -4   5         27.70         32.02        12.97 o                         
  -8  -4   5         18.37          5.76         8.16 o                         
  -7  -4   5          7.62          7.65         4.43 o                         
  -6  -4   5         20.36         13.92         7.70 o                         
  -5  -4   5         12.68         17.47         9.21 o                         
  -4  -4   5        157.38        145.72        37.63 o                         
  -3  -4   5         99.54         83.09        14.59 o                         
  -2  -4   5         25.03         31.03         7.64 o                         
  -1  -4   5         26.75         28.58         6.55 o                         
   0  -4   5         16.65         11.38         5.83 o                         
   1  -4   5         53.98         65.75        12.18 o                         
   2  -4   5         19.95         11.99         6.87 o                         
   3  -4   5         28.76         19.62         7.64 o                         
   4  -4   5         67.04         89.26        18.87 o                         
   5  -4   5         90.90         48.54        34.22 o                         
   6  -4   5        251.77        168.30       178.01 o                         
   7  -4   5        133.26        107.77        26.41 o                         
   8  -4   5         28.88         32.56        10.92 o                         
   9  -4   5         22.90         29.84        10.83 o                         
  10  -4   5         17.54         17.81         9.49 o                         
  11  -4   5         16.29         34.10        18.11 o                         
  12  -4   5          6.87         -2.19         2.19 o                         
 -16  -3   5         29.40         24.84        27.77 o                         
 -15  -3   5          8.02          0.09         5.57 o                         
 -14  -3   5         16.89         21.97        22.53 o                         
 -13  -3   5         38.69         30.57        21.95 o                         
 -12  -3   5         67.68         62.79        33.16 o                         
 -11  -3   5         31.71         21.07        22.62 o                         
 -10  -3   5         60.23         62.78        28.11 o                         
  -9  -3   5          5.17          7.17        11.60 o                         
  -8  -3   5         16.96         16.43         9.53 o                         
  -7  -3   5        107.35        109.12        16.91 o                         
  -6  -3   5         63.90         47.99        31.61 o                         
  -5  -3   5         55.65         63.11        14.98 o                         
  -4  -3   5        195.89        142.85        95.89 o                         
  -3  -3   5        834.22        913.94        55.84 o                         
  -2  -3   5        415.34        497.21        56.30 o                         
  -1  -3   5       1162.95       1243.92        89.38 o                         
   0  -3   5        177.69        177.38        23.26 o                         
   1  -3   5        325.89        313.85        28.08 o                         
   2  -3   5        437.86        531.19        49.68 o                         
   3  -3   5         55.30         23.29        21.49 o                         
   4  -3   5         97.45         86.66        31.47 o                         
   5  -3   5         76.85         69.83        11.05 o                         
   6  -3   5        119.00        114.81        19.70 o                         
   7  -3   5         27.92         16.92         8.19 o                         
   8  -3   5         18.42         15.90        13.49 o                         
   9  -3   5        123.93        116.90        31.51 o                         
  10  -3   5        205.67        207.60        45.90 o                         
  11  -3   5         30.41         49.49        22.24 o                         
  12  -3   5          4.14         11.01        14.45 o                         
  13  -3   5         15.49         18.19        17.32 o                         
  14  -3   5         24.33         33.74        23.11 o                         
  15  -3   5         13.45         24.04        23.78 o                         
 -17  -2   5          0.38         -4.86        10.31 o                         
 -16  -2   5         12.68          5.49         7.97 o                         
 -15  -2   5          4.10         14.70        20.91 o                         
 -14  -2   5         66.89         87.61        39.26 o                         
 -13  -2   5         33.31         44.09        27.33 o                         
 -12  -2   5         76.82         82.68        38.27 o                         
 -11  -2   5        210.83        210.57        54.46 o                         
 -10  -2   5        703.97        835.23        99.06 o                         
  -9  -2   5        678.77        774.58        68.24 o                         
  -8  -2   5         34.29         31.61         8.20 o                         
  -7  -2   5        182.95        247.96        38.17 o                         
  -6  -2   5       3366.74       3439.67        88.40 o                         
  -5  -2   5       2787.27       3095.37        78.18 o                         
  -4  -2   5        185.28        233.07        21.95 o                         
  -3  -2   5       1051.10       1037.24        59.79 o                         
  -2  -2   5        563.78        476.41        33.80 o                         
  -1  -2   5        246.92        176.06        29.61 o                         
   0  -2   5         29.41         22.60         9.41 o                         
   1  -2   5        284.98        274.12        36.25 o                         
   2  -2   5        746.71        650.53        64.66 o                         
   3  -2   5         49.46         46.11         7.80 o                         
   4  -2   5        482.09        484.20        31.06 o                         
   5  -2   5        473.74        510.23        40.21 o                         
   6  -2   5        155.18        152.11        24.06 o                         
   7  -2   5         23.33         30.18        11.14 o                         
   8  -2   5         16.02         30.25        12.51 o                         
   9  -2   5         37.48         23.74        18.03 o                         
  10  -2   5         13.31         32.83        18.67 o                         
  11  -2   5        171.23        145.13        43.75 o                         
  12  -2   5         14.61         23.79        23.28 o                         
  13  -2   5         61.87         65.41        32.44 o                         
  14  -2   5          4.70         11.51        15.86 o                         
  15  -2   5         42.43         33.92        28.47 o                         
  16  -2   5         10.99         18.22        24.38 o                         
 -18  -1   5         12.15         18.61        26.08 o                         
 -17  -1   5          1.97         17.61        24.75 o                         
 -16  -1   5          2.44         -5.01         7.89 o                         
 -15  -1   5          3.11        -22.70        28.74 o                         
 -14  -1   5         13.13         28.25        20.39 o                         
 -13  -1   5         31.37         47.77        32.07 o                         
 -12  -1   5         23.10         -1.57        13.89 o                         
 -11  -1   5         21.81         18.01        14.08 o                         
 -10  -1   5         68.78         37.24        34.29 o                         
  -9  -1   5        569.92        598.75        59.19 o                         
  -8  -1   5       1126.73       1255.61        81.40 o                         
  -7  -1   5        472.40        581.14        47.68 o                         
  -6  -1   5       2261.15       2503.92       105.89 o                         
  -5  -1   5       2108.79       2157.22       202.80 o                         
  -4  -1   5       1991.30       1739.72        52.44 o                         
  -3  -1   5       3198.28       3392.92       143.67 o                         
  -2  -1   5       1399.69        640.25       657.77 o                         
  -1  -1   5       2651.01       2668.17        96.07 o                         
   0  -1   5        795.98        711.36        30.27 o                         
   1  -1   5       1144.66       1153.03        48.43 o                         
   2  -1   5       1105.16       1215.00        53.50 o                         
   3  -1   5        702.04        664.11        46.14 o                         
   4  -1   5        141.56        115.53        17.91 o                         
   5  -1   5        231.36        246.74        29.97 o                         
   6  -1   5        316.07        310.17        37.20 o                         
   7  -1   5        226.78        264.92        35.63 o                         
   8  -1   5          8.31          7.60         4.92 o                         
   9  -1   5         28.55         14.67        12.83 o                         
  10  -1   5         40.21         49.17        27.84 o                         
  11  -1   5        188.43        241.52        55.82 o                         
  12  -1   5         62.08         50.45        28.05 o                         
  13  -1   5        150.98        161.33        51.43 o                         
  14  -1   5          8.15          3.51        15.51 o                         
  15  -1   5          8.65          6.97        18.81 o                         
  16  -1   5         10.99         16.73        22.63 o                         
  17  -1   5          6.50        -21.96        22.05 o                         
 -18   0   5          3.92         21.18        25.62 o                         
 -17   0   5          8.21          4.64        10.44 o                         
 -16   0   5         63.77         76.66        43.29 o                         
 -15   0   5         24.23         45.31        35.01 o                         
 -14   0   5          5.56          5.63         5.18 o                         
 -13   0   5         39.38         57.11        15.91 o                         
 -12   0   5         72.98        114.02        21.25 o                         
 -11   0   5          7.30          3.72         3.83 o                         
 -10   0   5         47.33         36.05        10.67 o                         
  -9   0   5         12.17         11.63         8.70 o                         
  -8   0   5         21.10         31.54         9.68 o                         
  -7   0   5         19.81         11.62         6.01 o                         
  -6   0   5          8.84         -0.71        11.72 o                         
  -4   0   5      20048.81      17274.10      3039.25 o                         
  -3   0   5       1918.82        813.13       101.09 o                         
  -2   0   5      15863.06      10992.12      3567.06 o                         
  -1   0   5        188.34        138.34        20.93 o                         
   1   0   5        376.42        318.83        28.56 o                         
   2   0   5        184.33        235.41        27.33 o                         
   3   0   5       1172.24       1026.21        65.69 o                         
   4   0   5       2386.55       2249.13       109.77 o                         
   5   0   5        389.84        413.75        39.69 o                         
   6   0   5        274.12        208.27        30.04 o                         
   7   0   5         21.18         44.92        15.21 o                         
   8   0   5         20.81         13.90        10.09 o                         
   9   0   5        336.76        357.65        45.47 o                         
  10   0   5         82.68         42.82        18.30 o                         
  11   0   5         10.41         12.98        18.87 o                         
  12   0   5         16.23         18.32        18.11 o                         
  13   0   5         36.18         36.95        24.13 o                         
  14   0   5         15.65         29.20        20.77 o                         
  15   0   5         17.28          9.73        13.22 o                         
  16   0   5          1.73         26.03        30.35 o                         
  17   0   5         10.19          0.49         4.86 o                         
 -18   1   5         12.15         13.03        24.66 o                         
 -17   1   5          1.97          7.57        26.98 o                         
 -16   1   5          2.44          6.02         6.01 o                         
 -15   1   5          3.12         -2.41         6.42 o                         
 -14   1   5         13.12         10.00         5.51 o                         
 -13   1   5         31.36         36.94         8.61 o                         
 -12   1   5         23.08         20.33         6.78 o                         
 -11   1   5         21.80         26.86         6.37 o                         
 -10   1   5         68.81         67.06        11.23 o                         
  -9   1   5        569.90        560.83        31.83 o                         
  -8   1   5       1126.64       1098.24        70.10 o                         
  -7   1   5        472.40        478.45        28.55 o                         
  -6   1   5       2261.60       2374.81        85.60 o                         
  -5   1   5       2109.65       2111.52        93.98 o                         
  -4   1   5       1991.39       1491.32      1078.31 o                         
  -3   1   5       3198.00       2411.93      1339.24 o                         
  -2   1   5       1399.59       1287.04        54.04 o                         
  -1   1   5       2651.63       2752.25        80.88 o                         
   0   1   5        796.03        715.18        52.78 o                         
   1   1   5       1144.71       1115.16        37.04 o                         
   2   1   5       1104.81       1106.53        47.15 o                         
   3   1   5        701.75        695.62        45.67 o                         
   4   1   5        141.50        109.65        22.35 o                         
   5   1   5        231.44        225.76        36.90 o                         
   6   1   5        316.06        357.82        47.53 o                         
   7   1   5        226.86        266.48        45.43 o                         
   8   1   5          8.33          8.22        10.94 o                         
   9   1   5         28.54         24.86        13.54 o                         
  10   1   5         40.17         43.80        17.55 o                         
  11   1   5        188.51        216.30        40.06 o                         
  12   1   5         62.08         55.29        30.62 o                         
  13   1   5        150.96        165.81        59.91 o                         
  14   1   5          8.15         25.68        27.73 o                         
  15   1   5          8.65         11.92        15.43 o                         
  16   1   5         10.99         26.40        31.44 o                         
  17   1   5          6.50          1.78        12.76 o                         
 -17   2   5          0.38         20.39        26.46 o                         
 -16   2   5         12.68         10.62        19.01 o                         
 -15   2   5          4.10          5.60         7.12 o                         
 -14   2   5         66.90         87.82        19.97 o                         
 -13   2   5         33.28         35.89        13.13 o                         
 -12   2   5         76.81         89.16        20.39 o                         
 -11   2   5        210.86        208.12        29.83 o                         
 -10   2   5        704.01        828.95        53.95 o                         
  -9   2   5        678.79        757.79        68.92 o                         
  -8   2   5         34.29         27.27        13.61 o                         
  -7   2   5        182.93        280.72        47.87 o                         
  -6   2   5       3366.90       3653.18       132.22 o                         
  -5   2   5       2787.15       3095.20       114.33 o                         
  -4   2   5        185.22        195.05        36.52 o                         
  -3   2   5       1051.45       1103.80        54.51 o                         
  -2   2   5        563.80        445.57        67.36 o                         
  -1   2   5        246.91        195.48        16.13 o                         
   0   2   5         29.45         20.86        10.52 o                         
   1   2   5        285.04        259.08        35.83 o                         
   2   2   5        746.68        696.65        38.11 o                         
   3   2   5         49.48         48.81        10.25 o                         
   4   2   5        481.86        450.34        33.55 o                         
   5   2   5        474.06        500.29        37.18 o                         
   6   2   5        155.19        144.94        22.46 o                         
   7   2   5         23.34         38.90        12.98 o                         
   8   2   5         16.03         29.86         9.96 o                         
   9   2   5         37.49         34.53        10.97 o                         
  10   2   5         13.32          8.91         5.47 o                         
  11   2   5        171.18        170.98        27.34 o                         
  12   2   5         14.60         11.22        10.39 o                         
  13   2   5         61.88         78.05        23.24 o                         
  14   2   5          4.70         -2.19         7.19 o                         
  15   2   5         42.43         45.50        22.71 o                         
  16   2   5         10.99         29.58        22.53 o                         
 -16   3   5         29.40         50.09        27.25 o                         
 -15   3   5          8.02          1.75        11.38 o                         
 -14   3   5         16.88         27.85        22.04 o                         
 -13   3   5         38.69         37.74        20.31 o                         
 -12   3   5         67.69         91.94        31.02 o                         
 -11   3   5         31.71         49.29        21.65 o                         
 -10   3   5         60.22         61.99        21.85 o                         
  -9   3   5          5.16         11.14         7.91 o                         
  -8   3   5         16.96          6.96         5.54 o                         
  -7   3   5        107.35        120.86        25.74 o                         
  -6   3   5         63.97         99.12        26.49 o                         
  -5   3   5         55.73         71.51        18.64 o                         
  -3   3   5        834.05        851.20        79.20 o                         
  -2   3   5        415.45        439.65        46.88 o                         
  -1   3   5       1162.77       1169.09        53.53 o                         
   0   3   5        177.68        184.60        26.34 o                         
   1   3   5        326.11        359.71        36.35 o                         
   2   3   5        437.96        530.58        45.16 o                         
   3   3   5         55.27         59.28        14.01 o                         
   4   3   5         97.47         87.76        17.19 o                         
   5   3   5         76.77         74.91        13.97 o                         
   6   3   5        119.05        132.19        19.48 o                         
   7   3   5         27.92         20.60         4.41 o                         
   8   3   5         18.44         23.63        10.46 o                         
   9   3   5        123.93        141.81        26.55 o                         
  10   3   5        205.72        224.99        33.47 o                         
  11   3   5         30.42         40.81        15.38 o                         
  12   3   5          4.14         11.26        19.74 o                         
  13   3   5         15.49         19.41        16.20 o                         
  14   3   5         24.33         14.22        14.63 o                         
  15   3   5         13.45         11.86        12.22 o                         
 -15   4   5          3.72         22.84        30.06 o                         
 -14   4   5          2.90          5.20         6.50 o                         
 -13   4   5         14.82         24.68        18.56 o                         
 -12   4   5          2.86          5.08        11.73 o                         
 -11   4   5         15.73          7.51         3.58 o                         
 -10   4   5          0.24          2.84         9.54 o                         
  -9   4   5         27.68         26.93        15.14 o                         
  -8   4   5         18.36         25.31        14.78 o                         
  -7   4   5          7.62         -0.01         8.29 o                         
  -6   4   5         20.37         21.08         9.45 o                         
  -5   4   5         12.68          6.23         6.05 o                         
  -4   4   5        157.32        173.76        37.39 o                         
  -3   4   5         99.53         29.21        38.72 o                         
  -2   4   5         25.04         13.11         7.86 o                         
  -1   4   5         26.77         45.48        28.34 o                         
   0   4   5         16.64          7.18         8.21 o                         
   1   4   5         53.96         37.17        17.88 o                         
   2   4   5         19.95         18.08         7.32 o                         
   3   4   5         28.75         40.56        15.43 o                         
   4   4   5         67.05         91.98        19.06 o                         
   5   4   5         90.90        100.79        20.64 o                         
   6   4   5        251.72        282.92        34.96 o                         
   7   4   5        133.30        159.27        28.72 o                         
   8   4   5         28.90         38.55        16.69 o                         
   9   4   5         22.88         32.63        12.67 o                         
  10   4   5         17.54         14.29        11.14 o                         
  11   4   5         16.28         10.05         7.39 o                         
  12   4   5          6.87         14.39        12.33 o                         
  13   4   5         10.58         12.08        10.75 o                         
  14   4   5          2.00        -11.79        13.29 o                         
 -13   5   5          1.79          7.70        12.91 o                         
 -12   5   5          5.91          1.04        20.02 o                         
 -11   5   5         12.66         39.19        30.89 o                         
 -10   5   5         18.21         20.96        13.41 o                         
  -9   5   5          7.88         13.11         8.74 o                         
  -8   5   5          6.62          9.11         8.09 o                         
  -7   5   5          4.77          8.77         6.47 o                         
  -6   5   5          9.17          7.71        10.32 o                         
  -5   5   5          8.64          9.17         9.44 o                         
  -4   5   5          4.72         -0.67         9.40 o                         
  -3   5   5          5.52          4.89         5.28 o                         
  -1   5   5         27.21          5.36        23.35 o                         
   0   5   5         16.43         19.54        11.99 o                         
   1   5   5         48.12         34.95        23.58 o                         
   2   5   5         10.27         19.78        14.42 o                         
   3   5   5         30.59         40.58        14.84 o                         
   4   5   5          8.90         20.95        15.49 o                         
   5   5   5         63.76        102.49        24.37 o                         
   6   5   5          3.66          8.95         9.74 o                         
   7   5   5         19.95         21.19        10.33 o                         
   8   5   5          9.86          6.34         3.49 o                         
   9   5   5         17.98         20.48        11.47 o                         
  10   5   5         22.06         31.03        14.01 o                         
  11   5   5          2.74          7.19         9.24 o                         
  12   5   5          6.67         10.82        11.76 o                         
  -9   6   5          1.57          0.10         8.51 o                         
  -8   6   5          1.27          2.30        10.76 o                         
  -7   6   5          5.36         19.14        16.96 o                         
  -6   6   5          1.08         12.84        19.86 o                         
   1   6   5         63.23         62.75        34.29 o                         
   2   6   5         42.32         54.60        44.18 o                         
   3   6   5         16.76         20.48        23.22 o                         
   4   6   5         24.76         88.26        50.33 o                         
   5   6   5          6.24         38.13        36.42 o                         
   6   6   5         37.63         51.50        39.33 o                         
   7   6   5          6.14         14.91        30.68 o                         
   8   6   5          4.39          3.69        36.09 o                         
  -2  -7   6          5.52         18.50        18.11 o                         
  -1  -7   6          9.60         21.44        18.95 o                         
   0  -7   6          7.57         34.92        33.76 o                         
   1  -7   6          0.87          6.61        19.00 o                         
  -9  -6   6          1.76          5.20        14.78 o                         
  -8  -6   6          7.13         10.39        18.08 o                         
  -7  -6   6          7.35         22.95        24.41 o                         
  -6  -6   6         18.52          4.49        12.61 o                         
  -5  -6   6          7.26          9.60        13.76 o                         
  -4  -6   6         17.86         24.12        15.59 o                         
  -3  -6   6          2.30         12.00        24.84 o                         
  -2  -6   6         32.42         47.34        34.46 o                         
  -1  -6   6         31.78         52.62        32.02 o                         
   0  -6   6          0.61         -0.54         6.36 o                         
   1  -6   6         13.69         31.19        19.84 o                         
   2  -6   6          8.16         27.01        32.24 o                         
   3  -6   6         72.79        122.65        54.14 o                         
   4  -6   6         35.46         46.50        29.85 o                         
   5  -6   6          0.28        -46.27        46.27 o                         
 -11  -5   6         14.90          7.80         9.71 o                         
 -10  -5   6         36.98         32.90        20.01 o                         
  -9  -5   6          1.35         16.45        12.93 o                         
  -8  -5   6          2.75         -1.16         3.97 o                         
  -7  -5   6         38.06         41.08        15.29 o                         
  -6  -5   6         22.06         16.23         7.22 o                         
  -5  -5   6         17.78         26.25         8.65 o                         
  -4  -5   6         14.00          8.21         5.54 o                         
  -3  -5   6        103.23        119.39        16.79 o                         
  -2  -5   6          9.99          5.17         8.45 o                         
  -1  -5   6         75.96         64.45        14.20 o                         
   0  -5   6        210.66        200.78        25.53 o                         
   1  -5   6         89.28        112.44        26.36 o                         
   2  -5   6         45.40         36.52        15.12 o                         
   3  -5   6        127.20         87.23        54.32 o                         
   4  -5   6        143.08         33.92        70.57 o                         
   5  -5   6         76.41         14.36        17.60 o                         
   6  -5   6         21.92         15.01        27.89 o                         
   7  -5   6          7.42         12.12        32.23 o                         
 -15  -4   6          2.96         27.00        23.54 o                         
 -14  -4   6          7.35         10.81        15.88 o                         
 -13  -4   6         23.47         41.40        24.33 o                         
 -12  -4   6          7.28         24.95        16.83 o                         
 -11  -4   6         12.20          1.45         9.52 o                         
 -10  -4   6          2.31         -8.86        12.63 o                         
  -9  -4   6          6.77         22.57        15.79 o                         
  -8  -4   6         21.75         26.90        12.00 o                         
  -7  -4   6         30.25         18.56         7.31 o                         
  -6  -4   6        105.75        105.35        26.95 o                         
  -5  -4   6         44.59         41.84        13.13 o                         
  -4  -4   6         57.06         38.61        13.51 o                         
  -3  -4   6         67.30         92.22        18.93 o                         
  -2  -4   6         99.81         96.57        12.59 o                         
  -1  -4   6        100.54        103.96        15.43 o                         
   0  -4   6        118.90        151.61        19.29 o                         
   1  -4   6         44.81         61.36        12.57 o                         
   2  -4   6         61.85         32.90        21.78 o                         
   3  -4   6        215.21        140.75        54.37 o                         
   4  -4   6         56.50         53.57        24.31 o                         
   5  -4   6        184.49        122.05        73.61 o                         
   6  -4   6         67.68         57.32        45.40 o                         
   7  -4   6        322.48        182.68       185.93 o                         
   8  -4   6        182.37        199.74        23.51 o                         
   9  -4   6         22.57         19.92         7.57 o                         
  10  -4   6         10.01         17.50        12.30 o                         
  11  -4   6         41.19         55.63        19.95 o                         
  12  -4   6          9.09         30.23        17.36 o                         
 -16  -3   6         11.64         33.40        30.48 o                         
 -15  -3   6         15.37         32.25        27.93 o                         
 -14  -3   6         19.76          5.26        12.54 o                         
 -13  -3   6          9.17         21.84        29.72 o                         
 -12  -3   6         99.67        120.86        42.26 o                         
 -11  -3   6         93.00         97.29        35.20 o                         
 -10  -3   6          6.63          3.70         6.88 o                         
  -9  -3   6         25.99         10.98        20.33 o                         
  -8  -3   6         22.59         40.35        13.49 o                         
  -7  -3   6         95.71         59.84        22.57 o                         
  -6  -3   6        139.09        109.05        51.68 o                         
  -5  -3   6         44.16         50.16        10.69 o                         
  -4  -3   6         17.64         22.06        12.70 o                         
  -3  -3   6        205.71        243.10        29.56 o                         
  -2  -3   6        840.25        937.12        55.70 o                         
  -1  -3   6        267.86        288.39        29.41 o                         
   0  -3   6        353.83        361.86        35.00 o                         
   1  -3   6         78.25         17.35        31.73 o                         
   2  -3   6        167.39         76.58        99.52 o                         
   3  -3   6        184.72        187.68        29.83 o                         
   4  -3   6        291.12        315.68        57.73 o                         
   5  -3   6        143.48        138.66        15.91 o                         
   6  -3   6         49.20         49.09        11.47 o                         
   7  -3   6         41.17         50.89        12.99 o                         
   8  -3   6        177.92        190.54        36.46 o                         
   9  -3   6        229.59        244.98        44.87 o                         
  10  -3   6         11.95         32.55        20.22 o                         
  11  -3   6         19.37         32.28        21.27 o                         
  12  -3   6          9.07         11.32        13.59 o                         
  13  -3   6         55.27         80.87        33.81 o                         
  14  -3   6         25.46         46.03        27.17 o                         
  15  -3   6          3.35         27.44        27.36 o                         
 -17  -2   6          1.37          0.03         6.70 o                         
 -16  -2   6          2.87         -3.56        19.87 o                         
 -15  -2   6          8.79         13.44        18.33 o                         
 -14  -2   6         17.78          7.44        12.20 o                         
 -13  -2   6         18.66         32.75        25.34 o                         
 -12  -2   6        146.02        164.99        50.37 o                         
 -11  -2   6        673.80        857.70       105.43 o                         
 -10  -2   6        375.22        406.76        74.46 o                         
  -9  -2   6        327.39        411.73       106.57 o                         
  -8  -2   6        275.54        213.09        54.25 o                         
  -7  -2   6        972.83        936.92       122.27 o                         
  -6  -2   6        692.86        645.90        39.33 o                         
  -5  -2   6        601.44        799.08        39.05 o                         
  -4  -2   6         47.33         52.21        10.06 o                         
  -3  -2   6       1324.93       1413.12        68.88 o                         
  -2  -2   6         46.31         25.75        15.89 o                         
  -1  -2   6        458.84        492.71        51.39 o                         
   0  -2   6         26.12         25.43         4.69 o                         
   1  -2   6        406.19        373.08        34.09 o                         
   2  -2   6        245.84        235.58        39.78 o                         
   3  -2   6        369.67        375.43        54.18 o                         
   4  -2   6         41.90         32.92        15.61 o                         
   5  -2   6        552.98        601.13        41.13 o                         
   6  -2   6         35.65         38.59        11.94 o                         
   7  -2   6         11.90         11.67         6.54 o                         
   8  -2   6          6.22          4.82         6.53 o                         
   9  -2   6         24.45         28.85        16.17 o                         
  10  -2   6         63.14         57.23        28.69 o                         
  11  -2   6        124.39        125.63        41.15 o                         
  12  -2   6         22.92         44.87        31.63 o                         
  13  -2   6         82.15        108.21        43.10 o                         
  14  -2   6         26.64         15.31        19.87 o                         
  15  -2   6         28.40         14.01        20.22 o                         
  16  -2   6          7.62        -21.90        21.90 o                         
 -18  -1   6          5.92         20.14        30.40 o                         
 -17  -1   6          3.94          4.36         9.98 o                         
 -16  -1   6         10.78         11.10        14.77 o                         
 -15  -1   6          2.68         -5.74        21.08 o                         
 -14  -1   6         17.16         10.80        14.17 o                         
 -13  -1   6         14.76         24.17        26.38 o                         
 -12  -1   6         45.72         57.96        32.79 o                         
 -11  -1   6         23.68         14.26         9.82 o                         
 -10  -1   6         73.71         49.27        22.04 o                         
  -9  -1   6         75.71         33.70        36.82 o                         
  -8  -1   6       3215.39       3596.49       245.24 o                         
  -7  -1   6        916.73       1141.51        96.39 o                         
  -6  -1   6       1724.70       2012.54       111.19 o                         
  -5  -1   6        512.44        551.30        32.82 o                         
  -4  -1   6       3862.04       3638.27       101.52 o                         
  -3  -1   6       1171.67       1331.82       133.99 o                         
  -2  -1   6       5534.37       5593.24       179.62 o                         
  -1  -1   6        695.76        625.42        93.99 o                         
   0  -1   6       4722.91       4337.07        83.17 o                         
   1  -1   6       4260.12       3909.06        96.87 o                         
   2  -1   6        604.60        602.84        30.23 o                         
   3  -1   6        286.26        295.70        25.77 o                         
   4  -1   6        407.00        405.19        33.89 o                         
   5  -1   6        125.87        123.03        21.40 o                         
   6  -1   6        128.60        151.93        25.27 o                         
   7  -1   6        141.73        169.97        29.61 o                         
   8  -1   6        154.12        148.00        27.92 o                         
   9  -1   6          3.17         11.16        11.27 o                         
  10  -1   6        109.48         87.95        33.45 o                         
  11  -1   6         56.37         42.33        26.85 o                         
  12  -1   6         77.06         63.30        34.74 o                         
  13  -1   6        115.92        136.57        47.15 o                         
  14  -1   6         27.53         47.02        32.15 o                         
  15  -1   6          2.98          4.00        13.26 o                         
  16  -1   6          5.78         17.45        22.11 o                         
  17  -1   6          4.52         11.62        23.74 o                         
 -18   0   6          0.73          3.50        31.53 o                         
 -17   0   6          3.53          3.97         7.56 o                         
 -16   0   6         58.02         80.89        38.23 o                         
 -15   0   6          6.65        -25.63        27.17 o                         
 -14   0   6          8.10          6.66         4.30 o                         
 -13   0   6          5.17         20.35         8.51 o                         
 -12   0   6        187.76        190.41        25.59 o                         
 -11   0   6         39.83         15.53        17.99 o                         
 -10   0   6          3.97         -1.92         3.16 o                         
  -9   0   6         20.32         15.70        11.46 o                         
  -8   0   6        364.04        308.20       260.80 o                         
  -7   0   6         21.18          2.43         8.25 o                         
  -6   0   6        122.06         21.06        16.14 o                         
  -5   0   6        133.55        134.04        51.27 o                         
  -2   0   6      10752.84      11189.37       294.40 o                         
  -1   0   6        333.16        375.25        34.85 o                         
   0   0   6      10541.45       9456.22       144.35 o                         
   1   0   6        607.45        605.97        48.22 o                         
   2   0   6      12437.67      12419.68       222.74 o                         
   3   0   6        290.11        285.46        37.00 o                         
   4   0   6       1202.33        935.36        74.42 o                         
   5   0   6        107.31         97.86        19.04 o                         
   6   0   6        686.24        611.83        77.76 o                         
   7   0   6        190.30        239.98        32.37 o                         
   8   0   6         77.68        102.17        23.93 o                         
   9   0   6        494.48        586.84        59.07 o                         
  10   0   6         36.25         20.14        16.21 o                         
  11   0   6         67.57         59.11        28.90 o                         
  12   0   6         95.43        104.37        45.65 o                         
  13   0   6         30.42         40.40        27.79 o                         
  14   0   6          1.25         -5.78         5.78 o                         
  15   0   6          3.09         14.27        11.87 o                         
  16   0   6          1.21         10.70        23.02 o                         
  17   0   6          0.74         -3.66         9.23 o                         
 -18   1   6          5.92         -8.98        15.34 o                         
 -17   1   6          3.94         12.84        12.18 o                         
 -16   1   6         10.78          2.28         8.98 o                         
 -15   1   6          2.68         -1.61         3.68 o                         
 -14   1   6         17.15         27.99         6.56 o                         
 -13   1   6         14.75         24.67         6.64 o                         
 -12   1   6         45.73         40.16         8.60 o                         
 -11   1   6         23.69         27.42         7.01 o                         
 -10   1   6         73.74         66.96        10.96 o                         
  -9   1   6         75.65         74.32        10.90 o                         
  -8   1   6       3215.03       3309.46       112.38 o                         
  -7   1   6        916.60       1081.33        60.20 o                         
  -6   1   6       1724.62       1826.09        76.85 o                         
  -5   1   6        512.69        525.88        61.76 o                         
  -4   1   6       3862.55       3345.99       246.73 o                         
  -3   1   6       1171.54        887.87       640.15 o                         
  -2   1   6       5534.46       4864.02       135.09 o                         
  -1   1   6        695.79        674.66        59.78 o                         
   0   1   6       4724.24       4532.17       207.40 o                         
   1   1   6       4259.67       3814.50       132.54 o                         
   2   1   6        604.88        619.24        36.90 o                         
   3   1   6        286.32        306.42        32.40 o                         
   4   1   6        407.17        410.85        43.93 o                         
   5   1   6        125.86        107.06        26.89 o                         
   6   1   6        128.67        112.31        28.86 o                         
   7   1   6        141.71        154.14        35.01 o                         
   8   1   6        154.09        143.37        36.44 o                         
   9   1   6          3.18         -2.80         5.97 o                         
  10   1   6        109.43        111.21        26.62 o                         
  11   1   6         56.38         76.70        24.03 o                         
  12   1   6         77.02        110.41        43.92 o                         
  13   1   6        115.90        115.67        50.43 o                         
  14   1   6         27.53         39.76        28.07 o                         
  15   1   6          2.98          9.01         4.99 o                         
  16   1   6          5.78         32.78        39.82 o                         
  17   1   6          4.52         14.20        27.75 o                         
 -17   2   6          1.37         15.53        23.46 o                         
 -16   2   6          2.86          8.43         6.05 o                         
 -15   2   6          8.79          4.45         5.70 o                         
 -14   2   6         17.78         20.42        10.30 o                         
 -13   2   6         18.67         16.59        10.28 o                         
 -12   2   6        146.00        182.76        27.81 o                         
 -11   2   6        673.80        835.64        56.89 o                         
 -10   2   6        375.22        427.03        40.46 o                         
  -9   2   6        327.40        492.76        55.10 o                         
  -8   2   6        275.56        260.34        38.28 o                         
  -7   2   6        973.00       1120.36        74.95 o                         
  -6   2   6        692.76        716.38        57.16 o                         
  -4   2   6         47.35         54.72        11.36 o                         
  -3   2   6       1324.65       1201.04        55.16 o                         
  -2   2   6         46.31         30.48        14.32 o                         
  -1   2   6        458.58        554.51        31.37 o                         
   0   2   6         26.12         27.19         6.24 o                         
   1   2   6        406.28        380.90        33.52 o                         
   2   2   6        245.84        219.92        21.69 o                         
   3   2   6        369.74        357.09        28.05 o                         
   4   2   6         41.91         38.04         8.40 o                         
   5   2   6        552.97        567.90        34.72 o                         
   6   2   6         35.66         36.78        11.76 o                         
   7   2   6         11.88         -0.58         8.18 o                         
   8   2   6          6.22          2.33         4.06 o                         
   9   2   6         24.47         30.28        12.00 o                         
  10   2   6         63.13         62.38        15.57 o                         
  11   2   6        124.42        113.45        22.54 o                         
  12   2   6         22.92         32.67        11.53 o                         
  13   2   6         82.16         78.33        45.83 o                         
  14   2   6         26.63         17.58        21.12 o                         
  15   2   6         28.40         43.50        35.99 o                         
  16   2   6          7.62         17.74        15.41 o                         
 -16   3   6         11.64         11.04        32.73 o                         
 -15   3   6         15.37         45.27        35.56 o                         
 -14   3   6         19.76         12.44        11.39 o                         
 -13   3   6          9.17         17.73        15.43 o                         
 -12   3   6         99.67        103.72        31.31 o                         
 -11   3   6         93.02        103.76        29.07 o                         
 -10   3   6          6.64         -1.78         8.82 o                         
  -9   3   6         26.00         38.64        17.81 o                         
  -8   3   6         22.59         13.54         9.90 o                         
  -7   3   6         95.72         14.28        44.38 o                         
  -6   3   6        139.03         67.07       104.50 o                         
  -5   3   6         44.17          6.63        28.12 o                         
  -4   3   6         17.64         20.82         9.21 o                         
  -3   3   6        205.73        258.41        29.68 o                         
  -2   3   6        840.12        879.46        50.46 o                         
  -1   3   6        267.87        228.84        82.50 o                         
   0   3   6        353.70        354.91        26.86 o                         
   1   3   6         78.21         89.52        19.09 o                         
   2   3   6        167.45        189.51        28.07 o                         
   3   3   6        184.63        182.48        24.35 o                         
   4   3   6        291.13        316.60        29.41 o                         
   5   3   6        143.59        137.27        21.63 o                         
   6   3   6         49.22         55.22        14.78 o                         
   7   3   6         41.18         50.74        14.12 o                         
   8   3   6        177.89        180.28        27.54 o                         
   9   3   6        229.53        232.96        39.71 o                         
  10   3   6         11.93         39.28        19.57 o                         
  11   3   6         19.38         41.51        22.36 o                         
  12   3   6          9.06         13.74        15.81 o                         
  13   3   6         55.28         64.48        27.85 o                         
  14   3   6         25.46         43.67        24.85 o                         
  15   3   6          3.35         48.22        26.20 o                         
 -15   4   6          2.96         14.93        18.37 o                         
 -14   4   6          7.35         10.46        22.38 o                         
 -13   4   6         23.46         22.95        24.83 o                         
 -12   4   6          7.28         12.72        15.05 o                         
 -11   4   6         12.19         24.39        18.61 o                         
 -10   4   6          2.31         -0.30         9.98 o                         
  -9   4   6          6.78         -4.35         5.90 o                         
  -8   4   6         21.75          9.97        22.23 o                         
  -7   4   6         30.27         -0.22        14.42 o                         
  -6   4   6        105.78         47.30        44.92 o                         
  -5   4   6         44.56         31.68        20.44 o                         
  -4   4   6         57.06         22.77        24.16 o                         
  -3   4   6         67.28         48.14        33.66 o                         
  -2   4   6         99.78         59.43        31.07 o                         
  -1   4   6        100.58        118.28        43.48 o                         
   0   4   6        118.88         32.26        77.44 o                         
   1   4   6         44.84         82.08        19.44 o                         
   2   4   6         61.83         82.49        20.15 o                         
   3   4   6        215.20        200.67        32.54 o                         
   4   4   6         56.48         91.72        21.76 o                         
   5   4   6        184.46        194.71        29.36 o                         
   6   4   6         67.70        101.69        24.41 o                         
   7   4   6        322.47        352.61        42.87 o                         
   8   4   6        182.39        205.02        34.41 o                         
   9   4   6         22.58         25.76        13.21 o                         
  10   4   6         10.02         16.87        10.89 o                         
  11   4   6         41.18         38.43        15.93 o                         
  12   4   6          9.09          6.62         5.32 o                         
  13   4   6          4.14          9.46         7.51 o                         
  14   4   6         13.54          9.26        11.63 o                         
 -13   5   6          1.42         10.06        14.54 o                         
 -12   5   6          1.24          3.77         9.70 o                         
 -11   5   6         14.90         18.64        27.64 o                         
 -10   5   6         36.99         31.66        14.81 o                         
  -9   5   6          1.35         21.24        10.13 o                         
  -8   5   6          2.76          5.40         5.33 o                         
  -7   5   6         38.07         37.71         9.26 o                         
  -6   5   6         22.04         31.21        21.47 o                         
  -5   5   6         17.77         17.68        15.86 o                         
  -4   5   6         13.99          5.78         8.79 o                         
  -3   5   6        103.24        121.73        30.07 o                         
  -2   5   6          9.98          5.28         9.40 o                         
  -1   5   6         75.92         98.77        40.93 o                         
   0   5   6        210.70        202.48        57.67 o                         
   1   5   6         89.24          7.95        59.24 o                         
   2   5   6         45.41         12.14        30.03 o                         
   3   5   6        127.22        193.38        33.68 o                         
   4   5   6        143.09        185.20        34.26 o                         
   5   5   6         76.42        102.91        27.55 o                         
   6   5   6         21.92         23.34         9.26 o                         
   7   5   6          7.42         10.68         9.04 o                         
   8   5   6          0.30         -2.78         4.95 o                         
   9   5   6          8.46          8.76         7.68 o                         
  10   5   6          1.19          5.34         7.08 o                         
  11   5   6          5.19         -0.89         8.18 o                         
  -9   6   6          1.76          9.13        16.87 o                         
  -8   6   6          7.13         19.87        21.98 o                         
  -7   6   6          7.35         15.16        17.44 o                         
  -6   6   6         18.52         13.40        14.10 o                         
  -5   6   6          7.25         18.91        15.08 o                         
   0   6   6          0.60         66.89        34.21 o                         
   1   6   6         13.69         18.32        26.49 o                         
   2   6   6          8.17         63.04        43.00 o                         
   3   6   6         72.79         89.70        43.99 o                         
   4   6   6         35.47         63.69        55.08 o                         
   5   6   6          0.28         -0.90         9.21 o                         
   6   6   6          3.84          5.27        13.53 o                         
   7   6   6         26.18         63.47        44.06 o                         
   8   6   6         14.04         62.80        49.00 o                         
  -1  -7   7          1.16          9.99        24.55 o                         
   0  -7   7          3.37         23.54        34.53 o                         
  -9  -6   7          3.51         -0.02         8.56 o                         
  -8  -6   7          2.65          0.93        10.81 o                         
  -7  -6   7         21.36         12.20        16.36 o                         
  -6  -6   7         10.01         19.41        16.27 o                         
  -5  -6   7         33.67         45.50        21.16 o                         
  -4  -6   7          1.25         21.31        16.30 o                         
  -3  -6   7         41.09         51.23        34.55 o                         
  -2  -6   7         20.05         44.19        35.75 o                         
  -1  -6   7         44.75         99.50        44.05 o                         
   0  -6   7         18.39         26.85        16.13 o                         
   1  -6   7         26.98         34.26        17.91 o                         
   2  -6   7         50.65         61.41        36.01 o                         
   3  -6   7         25.64         52.40        39.13 o                         
   4  -6   7         37.94         59.00        37.09 o                         
 -11  -5   7          8.74         27.70        22.54 o                         
 -10  -5   7          4.70         -6.25         6.25 o                         
  -9  -5   7          9.57         18.27        11.04 o                         
  -8  -5   7          0.60         -6.22         6.22 o                         
  -7  -5   7         37.36         33.82        12.68 o                         
  -6  -5   7          5.92         11.13         6.96 o                         
  -5  -5   7         10.18          0.54         4.49 o                         
  -4  -5   7         58.77         55.48        12.79 o                         
  -3  -5   7         88.09         93.28        18.21 o                         
  -2  -5   7         12.78         10.90         3.57 o                         
  -1  -5   7         13.69         13.69         6.21 o                         
   0  -5   7         28.32         23.20         9.17 o                         
   1  -5   7        134.43        176.82        34.12 o                         
   2  -5   7        160.98        201.44        37.63 o                         
   3  -5   7         94.81         52.60        37.83 o                         
   4  -5   7          5.41          6.02         9.15 o                         
   5  -5   7         63.72          2.62        15.90 o                         
   6  -5   7          9.87         -3.34        26.28 o                         
 -15  -4   7          6.63          3.55        13.16 o                         
 -14  -4   7          7.63         11.34        20.75 o                         
 -13  -4   7          8.09         12.52        16.79 o                         
 -12  -4   7         17.66         30.16        21.01 o                         
 -11  -4   7          6.40         10.81         8.67 o                         
 -10  -4   7          6.01         27.87        23.55 o                         
  -9  -4   7         19.79         36.50        17.65 o                         
  -8  -4   7         74.47         64.79        26.60 o                         
  -7  -4   7         21.52         25.05        11.33 o                         
  -6  -4   7         75.97         75.74        16.86 o                         
  -5  -4   7         26.37         26.76        10.90 o                         
  -4  -4   7         36.06         33.24        10.72 o                         
  -3  -4   7        178.17        219.04        26.18 o                         
  -2  -4   7         36.96         35.59        10.08 o                         
  -1  -4   7        134.36        172.44        20.66 o                         
   0  -4   7          1.18          2.34         3.49 o                         
   1  -4   7         36.88         34.90        10.05 o                         
   2  -4   7         51.80         13.02        22.24 o                         
   3  -4   7        156.01        192.56        29.40 o                         
   4  -4   7        118.14         74.28        67.30 o                         
   5  -4   7         49.68         41.98        18.82 o                         
   7  -4   7         88.20         12.67        35.14 o                         
   8  -4   7         49.05         36.72        31.01 o                         
   9  -4   7         31.91         44.60        14.58 o                         
  10  -4   7         13.84         18.19        11.33 o                         
  11  -4   7          4.49          8.37         9.20 o                         
 -16  -3   7         37.15         28.71        27.84 o                         
 -15  -3   7         10.25          3.50        18.21 o                         
 -14  -3   7         17.27         12.34        19.02 o                         
 -13  -3   7         53.85         45.30        25.90 o                         
 -12  -3   7         87.62         70.46        33.95 o                         
 -11  -3   7         44.30         74.31        30.85 o                         
 -10  -3   7         36.17         38.75        21.10 o                         
  -9  -3   7         10.66         33.02        19.17 o                         
  -8  -3   7          2.51          7.20         3.47 o                         
  -7  -3   7         71.71         56.42        25.78 o                         
  -6  -3   7        146.81        160.48        27.10 o                         
  -5  -3   7        258.94        257.24        27.50 o                         
  -4  -3   7         31.53         36.44        19.11 o                         
  -3  -3   7        125.05        131.09        22.30 o                         
  -2  -3   7        766.96        788.60        75.38 o                         
  -1  -3   7         25.69         28.08        11.25 o                         
   0  -3   7         38.92         63.75        14.60 o                         
   1  -3   7        260.72        283.14        23.16 o                         
   2  -3   7         84.15         77.52        21.86 o                         
   3  -3   7        112.94        112.78        31.12 o                         
   4  -3   7         70.79         96.58        34.70 o                         
   5  -3   7        401.03        438.86        70.70 o                         
   6  -3   7        246.82        249.54        27.59 o                         
   7  -3   7         10.60          7.78         1.18 o                         
   8  -3   7         44.40         47.41        17.54 o                         
   9  -3   7        148.54        194.72        37.49 o                         
  10  -3   7        113.84        141.35        34.64 o                         
  11  -3   7        103.85        143.28        37.56 o                         
  12  -3   7         34.50         51.55        24.99 o                         
  13  -3   7         18.89         31.39        20.01 o                         
  14  -3   7         17.04         20.01        22.31 o                         
  15  -3   7          3.56         10.06        13.31 o                         
 -17  -2   7          0.36        -22.94        23.24 o                         
 -16  -2   7          4.58        -25.45        25.45 o                         
 -15  -2   7          4.32          0.51         4.29 o                         
 -14  -2   7         19.75         24.26        18.55 o                         
 -13  -2   7        124.54        166.41        51.52 o                         
 -12  -2   7         78.19        108.43        42.65 o                         
 -11  -2   7         79.10         67.97        33.96 o                         
 -10  -2   7        903.74       1015.21       115.31 o                         
  -9  -2   7        227.01        188.89        70.45 o                         
  -8  -2   7        108.15         69.07        32.13 o                         
  -7  -2   7        267.46        320.58        38.32 o                         
  -6  -2   7       1464.74       1757.95        56.64 o                         
  -5  -2   7       1219.95       1479.96        64.58 o                         
  -4  -2   7         18.60         21.11         6.62 o                         
  -3  -2   7        708.59        851.49        66.31 o                         
  -2  -2   7        195.34        156.64        39.45 o                         
  -1  -2   7        283.30        206.17        34.52 o                         
   0  -2   7        273.88        284.96        20.47 o                         
   1  -2   7        494.13        502.00        40.21 o                         
   2  -2   7         92.73         86.93        17.25 o                         
   3  -2   7        351.79        419.41        56.53 o                         
   4  -2   7         86.72        100.56        15.45 o                         
   5  -2   7       1082.66       1292.94        62.76 o                         
   6  -2   7         93.36        114.20        20.26 o                         
   7  -2   7         81.47         70.75        17.78 o                         
   8  -2   7         28.28         17.49        11.36 o                         
   9  -2   7         48.40         43.10        18.86 o                         
  10  -2   7         16.58         18.97        17.17 o                         
  11  -2   7        112.87        130.93        41.32 o                         
  12  -2   7         63.46         99.61        40.94 o                         
  13  -2   7         21.19         19.95        20.43 o                         
  14  -2   7          3.34         -4.30        12.20 o                         
  15  -2   7         16.26         -5.14        13.81 o                         
  16  -2   7         30.32         37.81        24.74 o                         
 -18  -1   7          8.18         26.85        28.82 o                         
 -17  -1   7          3.95         -2.83        20.31 o                         
 -16  -1   7          2.34        -22.57        32.37 o                         
 -15  -1   7          9.42          0.94         6.76 o                         
 -14  -1   7         27.32         23.44        22.87 o                         
 -13  -1   7         33.55         30.91        26.46 o                         
 -12  -1   7         16.37         41.34        28.78 o                         
 -11  -1   7        111.70        156.74        46.63 o                         
 -10  -1   7         31.79         23.60        22.43 o                         
  -9  -1   7        119.53        131.78        58.18 o                         
  -8  -1   7       2481.54       2621.13       161.56 o                         
  -7  -1   7         77.58        108.32        72.29 o                         
  -6  -1   7        910.76       1106.27        79.67 o                         
  -5  -1   7        869.67        917.56        30.85 o                         
  -4  -1   7       1281.27       1236.35        42.26 o                         
  -3  -1   7        103.50        105.85        21.37 o                         
  -2  -1   7       1671.48       1270.17       168.94 o                         
  -1  -1   7       2795.36       2702.26       137.46 o                         
   0  -1   7         60.13         48.65        12.65 o                         
   1  -1   7       1784.00       1562.54        46.34 o                         
   2  -1   7        734.93        736.07        99.08 o                         
   3  -1   7        145.67        160.98        20.28 o                         
   4  -1   7        478.35        506.77        37.73 o                         
   5  -1   7       1432.12       1581.27        72.90 o                         
   6  -1   7        740.79        781.58        56.50 o                         
   7  -1   7        222.60        196.90        32.20 o                         
   8  -1   7         20.38         24.03        14.79 o                         
   9  -1   7         10.56         13.93        11.03 o                         
  10  -1   7         48.41         54.12        25.37 o                         
  11  -1   7         53.59         37.60        24.80 o                         
  12  -1   7          9.61         21.79        20.80 o                         
  13  -1   7         66.18         48.57        31.98 o                         
  14  -1   7         11.23         10.84        17.46 o                         
  15  -1   7          2.08          5.79        18.71 o                         
  16  -1   7          2.00        -19.83        20.03 o                         
 -18   0   7          0.06         18.47        14.94 o                         
 -17   0   7          3.65        -23.53        23.68 o                         
 -16   0   7          8.92          7.06        11.49 o                         
 -15   0   7          8.83         21.53        19.77 o                         
 -14   0   7          9.41         -3.67        12.57 o                         
 -13   0   7          2.81         11.56        15.11 o                         
 -12   0   7         58.50         70.04        43.75 o                         
 -11   0   7          8.19          3.57         8.69 o                         
 -10   0   7        299.77        185.91       149.74 o                         
  -8   0   7         78.84          3.36        15.27 o                         
  -7   0   7         62.50        -16.13        16.13 o                         
  -5   0   7          3.74          3.00         5.37 o                         
  -4   0   7       1518.26        578.28        96.27 o                         
  -3   0   7        259.71        321.96       116.20 o                         
  -2   0   7        303.32        252.50        30.50 o                         
  -1   0   7        233.99        202.83        24.18 o                         
   0   0   7        134.34        204.31        26.66 o                         
   1   0   7        177.27        215.70        30.29 o                         
   2   0   7       1034.27        762.74        60.97 o                         
   3   0   7         85.06        110.87        22.97 o                         
   4   0   7       1073.23        989.31        78.92 o                         
   5   0   7          7.03         10.81         5.12 o                         
   6   0   7        765.21        770.24        62.11 o                         
   7   0   7         21.16         18.41        10.29 o                         
   8   0   7        104.43         91.73        22.28 o                         
   9   0   7        622.09        608.93        61.89 o                         
  10   0   7         80.82         97.77        25.90 o                         
  11   0   7          6.14         -2.32         3.97 o                         
  12   0   7         18.42          4.89        12.99 o                         
  13   0   7         20.08         24.53        21.32 o                         
  14   0   7          1.72          8.34        11.57 o                         
  15   0   7          1.77          2.90         6.95 o                         
  16   0   7          1.35          5.95         5.11 o                         
  17   0   7          7.11         14.75        26.52 o                         
 -18   1   7          8.18         20.26        27.31 o                         
 -17   1   7          3.95          1.67        14.69 o                         
 -16   1   7          2.34         16.03        14.33 o                         
 -15   1   7          9.42         16.69        12.82 o                         
 -14   1   7         27.32         21.60         6.49 o                         
 -13   1   7         33.55         28.99         7.01 o                         
 -12   1   7         16.37         11.90         6.62 o                         
 -11   1   7        111.66        129.92        18.06 o                         
 -10   1   7         31.80         32.84        10.09 o                         
  -9   1   7        119.59        123.88        51.23 o                         
  -8   1   7       2481.58       1874.88      1334.96 o                         
  -7   1   7         77.58         56.13        70.70 o                         
  -6   1   7        910.79        433.23       542.18 o                         
  -5   1   7        869.57        971.01        83.67 o                         
  -4   1   7       1282.09        652.63       663.19 o                         
  -3   1   7        103.44         71.59        16.29 o                         
  -2   1   7       1671.78       1641.68        53.74 o                         
  -1   1   7       2794.96       2759.48        67.33 o                         
   0   1   7         60.13         46.66         9.42 o                         
   2   1   7        735.09        638.77        41.04 o                         
   3   1   7        145.62        147.69        23.70 o                         
   4   1   7        478.51        446.99        45.77 o                         
   5   1   7       1432.26       1372.38       116.47 o                         
   6   1   7        740.82        762.59        71.25 o                         
   7   1   7        222.57        187.64        38.05 o                         
   8   1   7         20.39         10.79        16.46 o                         
   9   1   7         10.57          1.42         4.96 o                         
  10   1   7         48.44         38.57        16.44 o                         
  11   1   7         53.61         57.12        19.93 o                         
  12   1   7          9.61         22.82        18.94 o                         
  13   1   7         66.19         65.78        37.53 o                         
  14   1   7         11.22         20.86        30.23 o                         
  15   1   7          2.08          4.64         6.48 o                         
  16   1   7          2.00         34.94        32.95 o                         
 -17   2   7          0.36          7.05        12.39 o                         
 -16   2   7          4.58         -1.50        14.23 o                         
 -15   2   7          4.32         30.61        15.34 o                         
 -14   2   7         19.76         10.65         8.46 o                         
 -13   2   7        124.56        166.12        27.09 o                         
 -12   2   7         78.18        110.04        22.64 o                         
 -11   2   7         79.10         65.39        17.42 o                         
 -10   2   7        903.73       1061.13        63.47 o                         
  -9   2   7        227.17        165.74        56.01 o                         
  -8   2   7        108.16         60.32        29.08 o                         
  -7   2   7        267.30        173.78       155.17 o                         
  -6   2   7       1464.70        707.73       857.23 o                         
  -5   2   7       1219.82       1332.95        60.96 o                         
  -4   2   7         18.58         13.48         5.14 o                         
  -3   2   7        708.38        709.63       116.57 o                         
  -2   2   7        195.46        211.50        34.31 o                         
  -1   2   7        283.08        224.96        20.61 o                         
   0   2   7        273.87        294.85        18.12 o                         
   1   2   7        493.89        465.23        38.66 o                         
   2   2   7         92.73         81.77        16.67 o                         
   3   2   7        351.80        376.38        21.00 o                         
   4   2   7         86.78         97.17        12.95 o                         
   5   2   7       1082.71       1178.34        51.72 o                         
   6   2   7         93.36        119.97        21.35 o                         
   7   2   7         81.44         61.81        15.90 o                         
   8   2   7         28.30         26.34         8.97 o                         
   9   2   7         48.37         54.21        14.07 o                         
  10   2   7         16.57         17.26         8.03 o                         
  11   2   7        112.82        105.57        21.83 o                         
  12   2   7         63.49         79.65        19.13 o                         
  13   2   7         21.19         31.32        29.61 o                         
  14   2   7          3.35         16.62        25.13 o                         
  15   2   7         16.26         19.98        24.58 o                         
  16   2   7         30.33         50.32        45.24 o                         
 -16   3   7         37.14         33.59        33.73 o                         
 -15   3   7         10.25         27.00        29.75 o                         
 -14   3   7         17.27         21.43        19.02 o                         
 -13   3   7         53.86         79.50        38.36 o                         
 -12   3   7         87.60         37.33        28.75 o                         
 -11   3   7         44.31         38.51        19.62 o                         
 -10   3   7         36.17         34.06        15.88 o                         
  -9   3   7         10.64         11.21        18.52 o                         
  -8   3   7          2.51          3.56        10.70 o                         
  -7   3   7         71.69         17.01        69.94 o                         
  -6   3   7        146.82         24.13        84.01 o                         
  -5   3   7        258.89        139.96       126.94 o                         
  -4   3   7         31.56         17.65        14.75 o                         
  -3   3   7        125.09        118.61        20.05 o                         
  -2   3   7        766.79        778.09        47.33 o                         
  -1   3   7         25.67         14.31         8.95 o                         
   0   3   7         38.90         52.33         7.97 o                         
   1   3   7        260.65        322.35        37.43 o                         
   2   3   7         84.14         90.52        19.80 o                         
   3   3   7        112.93        118.70        31.03 o                         
   4   3   7         70.80         73.29        17.46 o                         
   5   3   7        401.07        404.74        37.78 o                         
   6   3   7        246.73        222.91        29.92 o                         
   7   3   7         10.61         12.48         0.94 o                         
   8   3   7         44.42         37.48        12.31 o                         
   9   3   7        148.55        183.58        36.40 o                         
  10   3   7        113.88        148.77        50.61 o                         
  11   3   7        103.83        106.15        45.94 o                         
  12   3   7         34.50         81.22        44.04 o                         
  13   3   7         18.89         17.91        16.75 o                         
  14   3   7         17.04         35.35        23.99 o                         
  15   3   7          3.56         14.25        16.22 o                         
 -15   4   7          6.64          0.03        15.87 o                         
 -14   4   7          7.63         23.05        25.39 o                         
 -13   4   7          8.09          7.65        13.91 o                         
 -12   4   7         17.66         15.50        21.22 o                         
 -11   4   7          6.41         -0.99         8.59 o                         
 -10   4   7          6.02          7.26         9.66 o                         
  -9   4   7         19.80         20.39         9.40 o                         
  -8   4   7         74.45         32.62        51.22 o                         
  -7   4   7         21.51         17.84        11.49 o                         
  -6   4   7         76.00         42.59        32.56 o                         
  -5   4   7         26.37         18.99         6.94 o                         
  -4   4   7         36.06         21.03        11.35 o                         
  -3   4   7        178.17        138.53        60.53 o                         
  -2   4   7         36.97         14.81        14.57 o                         
  -1   4   7        134.29         90.64        61.66 o                         
   0   4   7          1.18         -0.90         6.04 o                         
   1   4   7         36.86         43.45        14.50 o                         
   2   4   7         51.74         49.42        16.24 o                         
   3   4   7        156.06        197.79        32.85 o                         
   4   4   7        118.12        141.40        28.98 o                         
   5   4   7         49.69         55.08        16.83 o                         
   6   4   7        351.16        373.59        42.22 o                         
   7   4   7         88.20        121.54        25.72 o                         
   8   4   7         49.03         87.75        24.06 o                         
   9   4   7         31.90         36.60        14.24 o                         
  10   4   7         13.83         -0.01         9.81 o                         
  11   4   7          4.49         -4.05         6.64 o                         
  12   4   7         19.77         34.32        17.57 o                         
  13   4   7         14.14         11.83         6.71 o                         
 -13   5   7          2.45         10.62        16.69 o                         
 -12   5   7          7.74         18.05        27.68 o                         
 -11   5   7          8.74         16.34        23.77 o                         
 -10   5   7          4.70          6.77        19.88 o                         
  -9   5   7          9.57         -1.01         9.40 o                         
  -8   5   7          0.60         -0.92         4.90 o                         
  -7   5   7         37.36         27.14         7.24 o                         
  -6   5   7          5.93          2.83        10.12 o                         
  -5   5   7         10.19         17.37        18.65 o                         
  -4   5   7         58.76         57.70        22.24 o                         
  -3   5   7         88.09         49.36        45.82 o                         
  -2   5   7         12.77          4.62         7.67 o                         
  -1   5   7         13.69         22.76         7.72 o                         
   0   5   7         28.32         44.16        32.18 o                         
   1   5   7        134.45         73.86       100.20 o                         
   2   5   7        160.94         52.85        96.37 o                         
   3   5   7         94.82        126.33        27.73 o                         
   4   5   7          5.40         24.70        15.60 o                         
   5   5   7         63.69         87.05        23.03 o                         
   6   5   7          9.87         10.83         9.38 o                         
   7   5   7          3.64          9.32        12.11 o                         
   8   5   7          0.82          0.21         1.83 o                         
   9   5   7          9.43          6.43        12.44 o                         
  10   5   7          4.68         13.53         9.92 o                         
  11   5   7          1.85          3.07         8.25 o                         
  -9   6   7          3.51          2.74        14.35 o                         
  -8   6   7          2.65         19.74        22.00 o                         
  -7   6   7         21.36         29.59        19.20 o                         
  -6   6   7         10.01         24.56        18.39 o                         
  -5   6   7         33.67         48.15        24.18 o                         
  -1   6   7         44.73          5.00        18.99 o                         
   0   6   7         18.39         39.72        18.58 o                         
   1   6   7         26.98         38.58        28.24 o                         
   2   6   7         50.64         76.20        43.90 o                         
   3   6   7         25.63         41.80        43.25 o                         
   4   6   7         37.93         93.34        54.86 o                         
   5   6   7          7.51         12.95        21.53 o                         
   6   6   7         12.33         10.57        20.15 o                         
   7   6   7          5.42         20.07        33.50 o                         
   8   6   7          6.47         40.14        34.20 o                         
  -9  -6   8          4.05        -13.79        13.79 o                         
  -8  -6   8         15.69         16.56        10.93 o                         
  -7  -6   8         11.37         14.04        12.91 o                         
  -6  -6   8         30.79         47.93        24.19 o                         
  -5  -6   8         11.70         21.15        15.54 o                         
  -4  -6   8         23.25         22.38        14.91 o                         
  -3  -6   8          3.20         21.34        26.03 o                         
  -2  -6   8         30.50         52.31        36.77 o                         
  -1  -6   8         53.73         52.29        29.20 o                         
   0  -6   8         18.61        -10.95        33.14 o                         
   1  -6   8          8.04         16.36        19.80 o                         
   2  -6   8         10.52         26.89        27.26 o                         
   3  -6   8         73.09        105.19        51.14 o                         
   4  -6   8         19.95         22.61        20.42 o                         
 -11  -5   8          4.31         12.17        16.22 o                         
 -10  -5   8         28.28         45.66        25.58 o                         
  -9  -5   8          9.10         14.79        10.40 o                         
  -8  -5   8          2.67         -5.48         8.56 o                         
  -7  -5   8         20.15          9.48         8.60 o                         
  -6  -5   8         27.94         24.35        12.42 o                         
  -5  -5   8         64.23         72.27        18.81 o                         
  -4  -5   8        100.34        109.70        20.83 o                         
  -3  -5   8         90.74         87.60        18.46 o                         
  -2  -5   8         17.52          7.05         2.79 o                         
  -1  -5   8        164.15        193.11        26.84 o                         
   0  -5   8        362.07        430.94        40.01 o                         
   1  -5   8         71.54        101.43        26.81 o                         
   2  -5   8         75.89        116.88        28.89 o                         
   3  -5   8        157.91        129.15        37.73 o                         
   4  -5   8        238.51         27.83       132.53 o                         
   5  -5   8         16.79          3.56         2.80 o                         
   7  -5   8         32.89          2.10        30.16 o                         
 -15  -4   8          9.00          0.82         4.27 o                         
 -14  -4   8         19.40         45.56        29.37 o                         
 -13  -4   8         11.38          9.08         5.04 o                         
 -12  -4   8          2.99         23.93        19.81 o                         
 -11  -4   8          9.27         34.10        21.81 o                         
 -10  -4   8          2.69          1.13        19.79 o                         
  -9  -4   8          2.16          3.44         8.45 o                         
  -8  -4   8         25.84          8.92         9.86 o                         
  -7  -4   8         51.25         22.24        18.91 o                         
  -6  -4   8         21.95         13.27         7.70 o                         
  -5  -4   8        169.05        137.29        54.28 o                         
  -4  -4   8         68.84         82.57        20.65 o                         
  -3  -4   8         39.04         42.98        15.64 o                         
  -2  -4   8         33.72         34.64        10.24 o                         
  -1  -4   8         32.42         43.92        12.39 o                         
   0  -4   8         51.55         59.25        12.16 o                         
   1  -4   8         68.20         71.14        14.38 o                         
   2  -4   8         54.23         46.32        25.92 o                         
   3  -4   8        129.96         70.23        55.86 o                         
   4  -4   8        384.05        381.58        51.86 o                         
   5  -4   8         56.15          5.86        24.23 o                         
   6  -4   8         29.35         11.73        22.68 o                         
   7  -4   8        168.61         15.51        26.26 o                         
   8  -4   8         69.57         12.84        33.77 o                         
   9  -4   8         56.66         77.59        18.67 o                         
  10  -4   8         16.44         23.21        11.20 o                         
  11  -4   8         16.66         18.67         9.66 o                         
 -16  -3   8         22.52         31.31        33.79 o                         
 -15  -3   8         63.11         72.33        38.79 o                         
 -14  -3   8         54.89         49.78        29.82 o                         
 -13  -3   8          5.09         -1.51         4.40 o                         
 -12  -3   8         62.55         68.98        27.97 o                         
 -11  -3   8         50.31         47.70        24.36 o                         
 -10  -3   8        129.56        156.30        45.59 o                         
  -9  -3   8         40.17         74.49        18.61 o                         
  -8  -3   8         53.34         52.00        18.64 o                         
  -7  -3   8         56.92         24.35        16.85 o                         
  -6  -3   8        136.37        123.61        22.86 o                         
  -5  -3   8        233.74        264.76        27.34 o                         
  -4  -3   8        145.79        157.34        34.62 o                         
  -3  -3   8        134.14        117.35        24.64 o                         
  -2  -3   8        343.97        393.70        55.37 o                         
  -1  -3   8        440.67        404.61        52.32 o                         
   0  -3   8        215.64        270.83        32.54 o                         
   1  -3   8        161.11        160.20        16.61 o                         
   2  -3   8         82.19         97.91        20.52 o                         
   3  -3   8        150.28        128.52        35.07 o                         
   4  -3   8        271.72        293.97        56.89 o                         
   5  -3   8        112.00        113.67        37.93 o                         
   6  -3   8         69.64         75.74        14.76 o                         
   7  -3   8         50.78         50.55        15.47 o                         
   8  -3   8         99.94         98.06        24.43 o                         
   9  -3   8        177.66        209.17        39.96 o                         
  10  -3   8        123.64        179.63        40.79 o                         
  11  -3   8          3.01          9.10         8.00 o                         
  12  -3   8          8.62          8.00        12.99 o                         
  13  -3   8         36.32         38.55        20.78 o                         
  14  -3   8         23.57         23.91        22.42 o                         
  15  -3   8          2.86          2.89        11.06 o                         
 -17  -2   8          0.50        -11.63        16.08 o                         
 -16  -2   8          2.63          1.44         5.04 o                         
 -15  -2   8          8.69          4.90         7.33 o                         
 -14  -2   8         47.32         68.47        32.21 o                         
 -13  -2   8         14.11         24.00        21.51 o                         
 -12  -2   8        114.86         87.47        38.11 o                         
 -11  -2   8        171.09        174.10        50.17 o                         
 -10  -2   8        590.29        655.04        94.37 o                         
  -9  -2   8        227.25        239.42        78.37 o                         
  -8  -2   8        428.38        553.39        84.65 o                         
  -7  -2   8         82.40        103.59        14.23 o                         
  -6  -2   8        658.98        728.91        40.56 o                         
  -5  -2   8        210.31        230.65        29.09 o                         
  -4  -2   8        122.66        129.64        15.68 o                         
  -3  -2   8         13.16         11.01         7.70 o                         
  -2  -2   8         49.37         54.33        22.24 o                         
  -1  -2   8        608.59        621.73        49.18 o                         
   0  -2   8         58.81         57.77        10.32 o                         
   1  -2   8         75.32         88.09        12.67 o                         
   2  -2   8        102.30         98.48        18.37 o                         
   3  -2   8        101.15        108.42        28.05 o                         
   4  -2   8        172.34        180.03        22.19 o                         
   5  -2   8        749.76        752.86        49.06 o                         
   6  -2   8         12.43         10.77         4.05 o                         
   7  -2   8         25.00         14.63         6.97 o                         
   8  -2   8         91.54         71.45        26.68 o                         
   9  -2   8         65.79         62.37        25.17 o                         
  10  -2   8         68.32         63.87        27.19 o                         
  11  -2   8        118.71        124.55        40.96 o                         
  12  -2   8          9.83         16.94        19.74 o                         
  13  -2   8         33.55         46.62        29.77 o                         
  14  -2   8         24.20         35.90        24.62 o                         
  15  -2   8         17.11         16.75        15.50 o                         
  16  -2   8         11.76         29.88        29.91 o                         
 -18  -1   8          1.12          7.03        22.14 o                         
 -17  -1   8          1.53         -3.22        17.09 o                         
 -16  -1   8          1.43          8.00        12.52 o                         
 -15  -1   8          6.63         -3.94         7.69 o                         
 -14  -1   8          7.68         25.42        27.51 o                         
 -13  -1   8         12.87          5.62        12.80 o                         
 -12  -1   8         85.61        116.20        44.30 o                         
 -11  -1   8         47.80         56.55        29.70 o                         
 -10  -1   8         10.67         20.01        17.74 o                         
  -9  -1   8         51.61         33.67        27.63 o                         
  -8  -1   8       2906.35       2460.63       859.35 o                         
  -6  -1   8        575.17        554.90        54.61 o                         
  -5  -1   8        550.30        562.49        32.33 o                         
  -4  -1   8         22.63         18.44         6.10 o                         
  -3  -1   8        242.76        246.91        27.26 o                         
  -2  -1   8        299.94        190.68        50.16 o                         
  -1  -1   8       1143.52       1038.03        68.13 o                         
   0  -1   8       2618.97       2387.90        69.99 o                         
   1  -1   8        362.88        295.86        19.19 o                         
   2  -1   8        345.50        346.46        27.42 o                         
   3  -1   8        118.49        104.27        18.85 o                         
   4  -1   8       1246.49       1216.06        60.98 o                         
   5  -1   8        779.07        816.00        54.50 o                         
   6  -1   8         53.30         39.13        11.68 o                         
   7  -1   8        397.87        394.75        44.25 o                         
   8  -1   8        124.04        124.50        26.27 o                         
   9  -1   8         34.81         27.13        13.99 o                         
  10  -1   8         10.68          6.31         7.34 o                         
  11  -1   8          9.60         -3.15         8.01 o                         
  12  -1   8         26.00         26.84        19.95 o                         
  13  -1   8         12.86          2.16        11.96 o                         
  14  -1   8         38.43         60.08        34.01 o                         
  15  -1   8          2.21         14.47        23.59 o                         
  16  -1   8          1.33          0.05        10.32 o                         
 -18   0   8          0.15          2.86         6.56 o                         
 -17   0   8          3.47        -19.15        21.55 o                         
 -16   0   8         11.14         -0.51         6.77 o                         
 -15   0   8          7.85         10.23        12.00 o                         
 -14   0   8         18.62         26.45        15.58 o                         
 -13   0   8         21.76         28.41        23.74 o                         
 -12   0   8        457.78        514.03        94.24 o                         
 -11   0   8         52.39         35.70        15.14 o                         
 -10   0   8        257.88        122.95       121.07 o                         
  -9   0   8         22.12         32.90        25.22 o                         
  -8   0   8        440.44         30.65        49.37 o                         
  -6   0   8         60.93         44.55        31.36 o                         
  -4   0   8         17.67         14.74         3.73 o                         
  -3   0   8        223.97        171.76        24.80 o                         
  -2   0   8       8592.77       9479.19       159.93 o                         
  -1   0   8        132.29        140.83        18.60 o                         
   0   0   8      18133.84      16780.97       223.45 o                         
   1   0   8       3052.57       2788.15       119.74 o                         
   2   0   8       1561.05       1722.27        89.52 o                         
   3   0   8         15.30         14.51         3.66 o                         
   4   0   8         13.90         16.60         7.80 o                         
   5   0   8        136.49        176.06        25.10 o                         
   6   0   8         82.49         95.80        20.32 o                         
   7   0   8        304.79        293.02        37.59 o                         
   8   0   8         17.36         24.19        13.57 o                         
   9   0   8        955.76       1013.61        76.44 o                         
  10   0   8         22.90         21.31        16.04 o                         
  11   0   8          7.40          3.92         6.40 o                         
  12   0   8         12.41         15.40        12.69 o                         
  13   0   8         11.03         21.64        19.28 o                         
  14   0   8          2.84         12.78        20.99 o                         
  15   0   8         16.94         31.09        25.92 o                         
  16   0   8          1.31        -14.48        18.17 o                         
 -18   1   8          1.12          5.64         4.76 o                         
 -17   1   8          1.53          8.21         6.59 o                         
 -16   1   8          1.43         -3.00         3.00 o                         
 -15   1   8          6.62         -0.69         5.10 o                         
 -14   1   8          7.68          6.23         5.26 o                         
 -13   1   8         12.87         11.20         7.91 o                         
 -12   1   8         85.59        104.01        29.09 o                         
 -11   1   8         47.83         44.25        15.07 o                         
 -10   1   8         10.68          9.17         7.06 o                         
  -9   1   8         51.61         54.80        22.79 o                         
  -8   1   8       2906.15       1817.93      1414.40 o                         
  -7   1   8        655.38        348.00       528.82 o                         
  -6   1   8        575.30        634.54        74.41 o                         
  -5   1   8        550.43        499.60        86.38 o                         
  -4   1   8         22.64         28.60        17.09 o                         
  -3   1   8        242.69        225.14        29.63 o                         
  -2   1   8        300.09        259.85        24.27 o                         
  -1   1   8       1143.81       1112.27        45.75 o                         
   0   1   8       2618.31       2398.33       157.29 o                         
   2   1   8        345.39        336.23        31.97 o                         
   3   1   8        118.51        112.27        22.05 o                         
   4   1   8       1246.53       1149.95        42.46 o                         
   5   1   8        779.25        739.21        35.62 o                         
   6   1   8         53.39         41.95        16.84 o                         
   7   1   8        398.09        418.96        57.71 o                         
   8   1   8        124.02        127.93        25.48 o                         
   9   1   8         34.85         11.96        11.91 o                         
  10   1   8         10.68          1.44        11.46 o                         
  11   1   8          9.60         11.65        12.71 o                         
  12   1   8         26.00         34.56        27.83 o                         
  13   1   8         12.87         34.62        28.96 o                         
  14   1   8         38.42         59.06        38.76 o                         
  15   1   8          2.21         22.66        27.94 o                         
  16   1   8          1.32         16.81        20.44 o                         
 -17   2   8          0.50         -1.56        21.79 o                         
 -16   2   8          2.63          0.55         6.65 o                         
 -15   2   8          8.69          7.54        11.72 o                         
 -14   2   8         47.31         41.05        17.50 o                         
 -13   2   8         14.11         27.83        15.02 o                         
 -12   2   8        114.85        105.13        27.35 o                         
 -11   2   8        171.12        155.15        42.65 o                         
 -10   2   8        590.26        684.24        65.17 o                         
  -9   2   8        227.30        182.98        73.91 o                         
  -8   2   8        428.40        134.50       240.80 o                         
  -7   2   8         82.42         33.91        45.19 o                         
  -6   2   8        658.95        441.67       329.93 o                         
  -5   2   8        210.42        111.79        57.91 o                         
  -4   2   8        122.65         45.87        35.95 o                         
  -3   2   8         13.14          9.10         5.32 o                         
  -2   2   8         49.33         61.36         8.37 o                         
  -1   2   8        608.49        602.21        39.64 o                         
   0   2   8         58.90         59.97         9.34 o                         
   1   2   8         75.21         81.04        16.98 o                         
   2   2   8        102.31         77.19        11.68 o                         
   3   2   8        101.34        105.85        12.35 o                         
   4   2   8        172.31        183.83        18.16 o                         
   5   2   8        749.91        699.97        40.40 o                         
   6   2   8         12.47         14.75         5.51 o                         
   7   2   8         24.99         13.19         7.39 o                         
   8   2   8         91.61         94.42        22.37 o                         
   9   2   8         65.78         53.86        18.84 o                         
  10   2   8         68.30         65.88        20.96 o                         
  11   2   8        118.75        140.24        32.50 o                         
  12   2   8          9.82         27.73        18.50 o                         
  13   2   8         33.57         40.06        27.83 o                         
  14   2   8         24.21         27.10        28.62 o                         
  15   2   8         17.10         27.14        35.49 o                         
  16   2   8         11.76          6.28        21.75 o                         
 -16   3   8         22.53         70.73        43.89 o                         
 -15   3   8         63.10        111.54        50.51 o                         
 -14   3   8         54.88         52.65        36.66 o                         
 -13   3   8          5.09         10.36        17.48 o                         
 -12   3   8         62.55         86.58        42.89 o                         
 -11   3   8         50.34         72.42        37.60 o                         
 -10   3   8        129.57        135.65        45.88 o                         
  -9   3   8         40.14          6.82        38.63 o                         
  -8   3   8         53.35         27.58        30.24 o                         
  -7   3   8         56.91         71.05        26.77 o                         
  -6   3   8        136.38         42.08        67.47 o                         
  -5   3   8        233.69        182.62        88.62 o                         
  -4   3   8        145.83        123.67        39.17 o                         
  -3   3   8        134.14        139.64        21.09 o                         
  -2   3   8        344.07        401.16        33.40 o                         
  -1   3   8        440.57        376.51        72.44 o                         
   0   3   8        215.75        241.52        16.62 o                         
   1   3   8        161.09        191.43        39.44 o                         
   2   3   8         82.23         92.53        26.25 o                         
   3   3   8        150.27        133.35        25.52 o                         
   4   3   8        271.74        275.11        32.87 o                         
   5   3   8        111.98        112.47        20.74 o                         
   6   3   8         69.66         63.83        18.66 o                         
   7   3   8         50.79         41.13        11.38 o                         
   8   3   8         99.96         84.06        20.04 o                         
   9   3   8        177.64        169.57        38.74 o                         
  10   3   8        123.58        150.86        57.76 o                         
  11   3   8          3.01         25.03        25.60 o                         
  12   3   8          8.62         20.01        23.48 o                         
  13   3   8         36.32         43.70        35.47 o                         
  14   3   8         23.57         42.16        26.22 o                         
  15   3   8          2.86         -7.55         9.93 o                         
 -15   4   8          9.00          2.05        20.41 o                         
 -14   4   8         19.40         14.20        20.49 o                         
 -13   4   8         11.38         27.88        24.51 o                         
 -12   4   8          2.99         11.39        21.53 o                         
 -11   4   8          9.27         14.19        13.57 o                         
 -10   4   8          2.69         -1.21         8.48 o                         
  -9   4   8          2.17          8.90         4.75 o                         
  -8   4   8         25.85         18.86        17.53 o                         
  -7   4   8         51.24         39.32        20.53 o                         
  -6   4   8         21.93          2.69         5.98 o                         
  -5   4   8        169.06         44.24        87.59 o                         
  -4   4   8         68.81         51.87        23.30 o                         
  -3   4   8         39.04         26.71        10.81 o                         
  -2   4   8         33.70         28.88        14.99 o                         
  -1   4   8         32.44         21.64        15.71 o                         
   0   4   8         51.54         13.18        20.33 o                         
   1   4   8         68.22         69.46        17.93 o                         
   2   4   8         54.22         79.81        22.73 o                         
   3   4   8        129.94        179.46        31.76 o                         
   4   4   8        384.00        351.48        46.00 o                         
   5   4   8         56.13         57.43        21.10 o                         
   6   4   8         29.36         41.50        15.10 o                         
   7   4   8        168.61        162.55        29.88 o                         
   8   4   8         69.56         67.98        20.61 o                         
   9   4   8         56.68         69.35        19.81 o                         
  10   4   8         16.44          9.80         6.25 o                         
  11   4   8         16.66         16.77        12.77 o                         
  12   4   8          9.82         11.59        10.07 o                         
  13   4   8          3.67          3.32        10.61 o                         
 -13   5   8          0.48         16.62        24.69 o                         
 -12   5   8          0.68         21.40        24.65 o                         
 -11   5   8          4.31         16.86        22.70 o                         
 -10   5   8         28.28         18.86        19.48 o                         
  -9   5   8          9.10         12.60        10.91 o                         
  -8   5   8          2.67          7.40         4.76 o                         
  -7   5   8         20.15         16.61        14.43 o                         
  -6   5   8         27.94         43.02        22.79 o                         
  -5   5   8         64.23         76.17        28.04 o                         
  -4   5   8        100.31        136.57        33.36 o                         
  -3   5   8         90.72         97.90        21.05 o                         
  -2   5   8         17.51         20.46        20.88 o                         
  -1   5   8        164.15        212.86        58.67 o                         
   0   5   8        362.05        114.18       241.27 o                         
   1   5   8         71.52         30.59        51.72 o                         
   2   5   8         75.88         80.35        36.76 o                         
   3   5   8        157.93        181.93        33.44 o                         
   4   5   8        238.51        255.19        41.64 o                         
   5   5   8         16.80         31.07        17.13 o                         
   6   5   8          4.31         -7.52         8.65 o                         
   7   5   8         32.88         49.10        19.88 o                         
   8   5   8          5.19         16.82         8.40 o                         
   9   5   8          3.17         -1.59         5.98 o                         
  10   5   8          6.37         -3.77         8.28 o                         
  11   5   8          1.67          1.91         4.83 o                         
  -9   6   8          4.04         14.19        19.45 o                         
  -8   6   8         15.69         35.99        26.07 o                         
  -7   6   8         11.37         -1.00         9.49 o                         
  -6   6   8         30.77         45.31        26.62 o                         
  -5   6   8         11.69          8.90        13.37 o                         
  -1   6   8         53.74         21.50        24.98 o                         
   0   6   8         18.61         24.81        27.27 o                         
   1   6   8          8.05         22.99        29.72 o                         
   2   6   8         10.51         -8.44        18.02 o                         
   3   6   8         73.08        108.80        51.44 o                         
   4   6   8         19.94         72.64        43.92 o                         
   5   6   8          3.46         14.42        17.07 o                         
   6   6   8          1.29         36.61        30.61 o                         
   7   6   8          6.40         31.22        35.58 o                         
   8   6   8          5.58         -3.32         9.63 o                         
  -9  -6   9          4.39          0.13        10.64 o                         
  -8  -6   9          5.16          0.75         6.13 o                         
  -7  -6   9         18.69         29.92        18.05 o                         
  -6  -6   9          8.29         27.52        17.54 o                         
  -5  -6   9         30.25         39.01        18.29 o                         
  -4  -6   9          3.29         15.30        12.81 o                         
  -3  -6   9         32.13         70.68        42.84 o                         
  -2  -6   9         30.68         55.87        35.74 o                         
  -1  -6   9         16.32         11.75        14.39 o                         
   0  -6   9         52.02         78.01        43.58 o                         
   1  -6   9         23.88         70.01        45.79 o                         
   2  -6   9         37.58         80.76        47.17 o                         
   3  -6   9         24.53         45.05        38.49 o                         
 -12  -5   9          7.16         22.31        23.61 o                         
 -11  -5   9          3.68          1.89        13.01 o                         
 -10  -5   9          9.59         20.43        15.86 o                         
  -9  -5   9         10.98          4.88         7.69 o                         
  -8  -5   9         10.19          3.54        18.81 o                         
  -7  -5   9         36.84         28.14        10.78 o                         
  -6  -5   9         23.44          4.42         7.18 o                         
  -5  -5   9          3.46          1.11         8.63 o                         
  -4  -5   9         55.01         69.33        16.63 o                         
  -3  -5   9         83.10        101.02        19.95 o                         
  -2  -5   9         52.20         62.25        14.41 o                         
  -1  -5   9         37.91         56.84        15.32 o                         
   0  -5   9         64.17         95.22        20.34 o                         
   1  -5   9        176.82        244.57        51.16 o                         
   2  -5   9        194.00        241.95        42.91 o                         
   3  -5   9         32.05         24.96        21.36 o                         
   4  -5   9         12.92          6.55        12.09 o                         
   5  -5   9         39.35          0.89        19.45 o                         
   7  -5   9          7.82          0.77        17.07 o                         
 -15  -4   9          4.11         11.60        26.60 o                         
 -14  -4   9         14.72        -13.03        13.03 o                         
 -13  -4   9          1.08         14.03        22.36 o                         
 -12  -4   9         10.96         18.22        15.26 o                         
 -11  -4   9         10.41         14.87        20.28 o                         
 -10  -4   9          2.08          8.33        10.34 o                         
  -9  -4   9         26.53         14.38        14.77 o                         
  -8  -4   9        170.07        186.01        28.04 o                         
  -7  -4   9         31.20         30.42         9.72 o                         
  -6  -4   9         62.30         72.02        24.11 o                         
  -5  -4   9         45.84         41.13        25.97 o                         
  -4  -4   9        146.89        124.44        38.37 o                         
  -3  -4   9         60.16         46.06        18.51 o                         
  -2  -4   9        182.83        163.17        23.18 o                         
  -1  -4   9         48.99         54.11        13.54 o                         
   0  -4   9        134.29        146.06        22.95 o                         
   1  -4   9         98.94        104.76        19.51 o                         
   2  -4   9        482.25        388.63        50.65 o                         
   3  -4   9         25.66         15.84        12.09 o                         
   4  -4   9         86.13         46.95        43.70 o                         
  10  -4   9          3.88          3.10         1.81 o                         
 -16  -3   9         47.00         62.38        39.49 o                         
 -15  -3   9          7.49         15.78        22.44 o                         
 -14  -3   9         35.89         37.06        26.21 o                         
 -13  -3   9         51.09         36.82        27.53 o                         
 -12  -3   9         75.09         66.99        34.67 o                         
 -11  -3   9         33.13         41.31        27.23 o                         
 -10  -3   9         93.37         64.35        27.47 o                         
  -9  -3   9         70.00         74.90        30.82 o                         
  -8  -3   9         12.84         25.39         9.90 o                         
  -7  -3   9         38.27         36.05         8.41 o                         
  -6  -3   9         22.27         32.46        10.48 o                         
  -5  -3   9         60.01         25.81        13.92 o                         
  -4  -3   9         51.00         50.69        21.40 o                         
  -3  -3   9        132.69        158.51        30.19 o                         
  -2  -3   9        107.37        118.89        30.05 o                         
  -1  -3   9         88.03         77.97        25.86 o                         
   0  -3   9          0.99         -0.17         1.68 o                         
   1  -3   9         33.18         58.78        10.09 o                         
   2  -3   9         94.64        126.44        24.80 o                         
   3  -3   9         89.55        110.51        33.51 o                         
   4  -3   9        131.38        134.32        41.20 o                         
   5  -3   9        448.59        250.88       139.18 o                         
   6  -3   9        498.31        533.72        85.96 o                         
   7  -3   9        219.07        208.68        31.70 o                         
   8  -3   9         73.92         73.92        21.06 o                         
   9  -3   9        200.01        185.75        37.40 o                         
  10  -3   9         83.03         89.75        28.05 o                         
  11  -3   9         58.33        101.45        32.75 o                         
  12  -3   9         17.18         44.41        27.41 o                         
  13  -3   9         12.54         17.59        18.02 o                         
  14  -3   9          5.77         15.45        13.55 o                         
  15  -3   9          2.81         16.07        19.33 o                         
 -17  -2   9          1.50         -6.88        12.22 o                         
 -16  -2   9          1.95         -4.87        17.99 o                         
 -15  -2   9          2.48         12.14         4.42 o                         
 -14  -2   9         28.36          6.69        11.25 o                         
 -13  -2   9         49.43         74.48        35.04 o                         
 -12  -2   9        129.34        136.06        42.78 o                         
 -11  -2   9         20.02         12.74        26.46 o                         
 -10  -2   9        657.49        767.88        97.38 o                         
  -9  -2   9        354.64        287.27       149.61 o                         
  -7  -2   9         81.49         43.84        21.33 o                         
  -6  -2   9        166.72        101.34        22.63 o                         
  -5  -2   9        213.94        247.99        24.98 o                         
  -4  -2   9         65.53         57.45        13.60 o                         
  -3  -2   9        423.07        451.04       115.11 o                         
  -2  -2   9        127.60         14.02        31.63 o                         
  -1  -2   9        244.00        264.57        21.44 o                         
   0  -2   9        268.25        231.41        22.35 o                         
   1  -2   9        224.59        238.84        21.62 o                         
   2  -2   9       1259.75       1221.71        70.12 o                         
   3  -2   9         25.59         17.12         4.97 o                         
   4  -2   9        163.23        152.68        16.50 o                         
   5  -2   9        161.17        139.13        21.16 o                         
   6  -2   9         35.94         45.40        13.23 o                         
   7  -2   9          6.11          7.84         5.96 o                         
   8  -2   9         82.93         82.85        27.56 o                         
   9  -2   9         43.67         44.25        24.09 o                         
  10  -2   9         10.36          9.79         0.76 o                         
  11  -2   9        171.81        151.25        44.62 o                         
  12  -2   9        113.21        127.04        42.98 o                         
  13  -2   9          8.64         32.12        26.26 o                         
  14  -2   9          0.96          5.03        17.67 o                         
  15  -2   9         10.24          9.53        18.00 o                         
 -18  -1   9          3.40         11.59        23.11 o                         
 -17  -1   9          3.82         11.25        18.04 o                         
 -16  -1   9          0.33        -24.68        28.41 o                         
 -15  -1   9          2.85         12.29        13.00 o                         
 -14  -1   9         23.29         50.16        34.32 o                         
 -13  -1   9          3.83         -9.57        12.24 o                         
 -12  -1   9        185.88        167.84        52.75 o                         
 -11  -1   9         30.11         12.37        13.53 o                         
 -10  -1   9        119.76         78.50        69.55 o                         
  -9  -1   9        149.78        101.46        47.19 o                         
  -8  -1   9       1146.15       1321.70       124.34 o                         
  -7  -1   9        864.61        962.06        78.66 o                         
  -6  -1   9        472.92        462.78        89.19 o                         
  -5  -1   9        791.51        850.31        90.95 o                         
  -4  -1   9        336.92        187.65        69.89 o                         
  -3  -1   9        422.28         67.22        53.23 o                         
  -2  -1   9        254.78        239.13        31.82 o                         
  -1  -1   9         92.12        100.98        47.23 o                         
   0  -1   9        102.13         85.58        11.48 o                         
   1  -1   9        899.07        794.75        37.33 o                         
   2  -1   9        377.89        388.39        23.52 o                         
   3  -1   9         16.01         29.80        13.41 o                         
   4  -1   9        952.17        944.15        54.46 o                         
   5  -1   9        212.69        224.75        46.13 o                         
   6  -1   9        119.29        104.79        20.07 o                         
   7  -1   9        738.27        788.16        63.32 o                         
   8  -1   9         47.44         53.14        16.26 o                         
   9  -1   9        141.35        103.85        25.21 o                         
  10  -1   9         18.91         14.42        15.90 o                         
  11  -1   9         33.46         41.15        24.19 o                         
  12  -1   9          5.94          6.48        16.24 o                         
  13  -1   9          9.06         10.01        14.21 o                         
  14  -1   9         17.54         20.43        22.41 o                         
  15  -1   9          3.24          6.79        20.87 o                         
  16  -1   9          5.38          1.54        12.64 o                         
 -18   0   9          0.19         -9.64        12.62 o                         
 -17   0   9          0.82        -12.63        19.34 o                         
 -16   0   9          1.82          4.94        20.77 o                         
 -15   0   9          6.36         15.54        17.93 o                         
 -14   0   9         12.02        -19.37        22.00 o                         
 -13   0   9          1.01         -2.97         8.66 o                         
 -12   0   9        300.50        382.02        82.86 o                         
 -11   0   9         21.74         13.06        15.05 o                         
 -10   0   9         22.31         12.86        13.57 o                         
  -9   0   9         34.02         48.74        51.99 o                         
  -8   0   9         19.32          4.25        10.93 o                         
  -7   0   9        329.38         68.21        54.40 o                         
  -6   0   9       3022.95       3450.94        97.01 o                         
  -5   0   9         91.89        106.49        22.99 o                         
  -4   0   9        750.48        873.35        76.22 o                         
  -3   0   9        714.98        654.57        47.53 o                         
  -2   0   9        664.31        717.05        46.56 o                         
  -1   0   9       1421.78       1193.59        62.22 o                         
   0   0   9         46.35        129.06        36.98 o                         
   1   0   9        318.08        336.58        31.19 o                         
   2   0   9         76.13        125.05        27.74 o                         
   3   0   9         31.16          8.02         7.85 o                         
   4   0   9       2288.41       2409.09        91.70 o                         
   5   0   9        505.78        499.59        44.86 o                         
   6   0   9        579.31        610.38        52.70 o                         
   7   0   9         18.99         55.31        18.11 o                         
   8   0   9        190.97        291.52        41.20 o                         
   9   0   9        306.36        365.64        49.71 o                         
  10   0   9         64.71         77.50        25.38 o                         
  11   0   9         22.72          9.95        17.08 o                         
  12   0   9         18.91         20.67        17.73 o                         
  13   0   9          0.38          4.11        13.34 o                         
  14   0   9         10.60         -8.89        16.34 o                         
  15   0   9         20.26         25.16        24.50 o                         
  16   0   9          9.65          3.33        11.40 o                         
 -18   1   9          3.40        -14.34        22.65 o                         
 -17   1   9          3.83         -3.02         7.54 o                         
 -16   1   9          0.33         -2.70         3.89 o                         
 -15   1   9          2.85         -3.28         4.39 o                         
 -14   1   9         23.31         36.11        17.61 o                         
 -13   1   9          3.83          1.94         2.57 o                         
 -12   1   9        185.90        159.80        36.31 o                         
 -11   1   9         30.09         36.91        15.07 o                         
 -10   1   9        119.79         67.24        53.17 o                         
  -9   1   9        149.76         42.84        50.05 o                         
  -8   1   9       1146.18        884.06       579.82 o                         
  -7   1   9        864.70        404.59       490.52 o                         
  -6   1   9        472.77        577.49        75.83 o                         
  -5   1   9        791.66        642.79       459.98 o                         
  -4   1   9        336.91        276.02        77.34 o                         
  -3   1   9        422.46        454.30        29.64 o                         
  -2   1   9        254.81        276.32        49.89 o                         
  -1   1   9         92.14        115.92        15.41 o                         
   0   1   9        102.18        101.32        22.90 o                         
   2   1   9        377.78        395.86        36.63 o                         
   3   1   9         16.07         16.68         3.74 o                         
   4   1   9        952.02        855.21        39.26 o                         
   5   1   9        212.73        241.46        23.26 o                         
   6   1   9        119.23        100.07        14.12 o                         
   7   1   9        738.19        752.83        80.40 o                         
   8   1   9         47.48         55.08        18.88 o                         
   9   1   9        141.37        104.12        24.78 o                         
  10   1   9         18.92         37.02        16.46 o                         
  11   1   9         33.48         37.22        16.44 o                         
  12   1   9          5.94          5.82        17.31 o                         
  13   1   9          9.07         16.06        20.53 o                         
  14   1   9         17.54         40.56        35.46 o                         
  15   1   9          3.23         30.60        39.67 o                         
  16   1   9          5.38         16.62        28.45 o                         
 -17   2   9          1.50         28.04        28.95 o                         
 -16   2   9          1.95         16.26        14.72 o                         
 -15   2   9          2.48          5.42        12.83 o                         
 -14   2   9         28.36         53.51        21.80 o                         
 -13   2   9         49.47         64.79        23.66 o                         
 -12   2   9        129.34        157.94        34.26 o                         
 -11   2   9         20.02         23.49        16.90 o                         
 -10   2   9        657.43        813.08        69.01 o                         
  -9   2   9        354.57        402.61        47.51 o                         
  -8   2   9        142.57         82.82        73.43 o                         
  -7   2   9         81.55         28.63        50.01 o                         
  -6   2   9        166.76         77.02        51.72 o                         
  -5   2   9        213.90        151.29        63.08 o                         
  -4   2   9         65.54         68.81        13.54 o                         
  -3   2   9        423.09        468.00       105.89 o                         
  -2   2   9        127.59        105.88        21.46 o                         
  -1   2   9        244.08        263.31        16.75 o                         
   0   2   9        268.21        266.97        31.08 o                         
   1   2   9        224.63        240.48        28.65 o                         
   2   2   9       1259.66       1148.49        42.60 o                         
   3   2   9         25.60         33.64         7.30 o                         
   4   2   9        163.30        166.05        17.64 o                         
   5   2   9        161.36        136.52        18.43 o                         
   6   2   9         35.95         31.53         9.63 o                         
   7   2   9          6.11          4.52         3.26 o                         
   8   2   9         82.90         72.48        19.60 o                         
   9   2   9         43.67         46.95        16.53 o                         
  10   2   9         10.35         19.07        12.31 o                         
  11   2   9        171.84        158.79        33.63 o                         
  12   2   9        113.24        127.66        32.40 o                         
  13   2   9          8.65         15.31        22.81 o                         
  14   2   9          0.96         40.68        30.26 o                         
  15   2   9         10.25          4.03        15.20 o                         
 -16   3   9         46.99         64.66        45.32 o                         
 -15   3   9          7.49          5.02        24.78 o                         
 -14   3   9         35.91         29.08        26.19 o                         
 -13   3   9         51.09         53.45        35.36 o                         
 -12   3   9         75.08         37.70        42.39 o                         
 -11   3   9         33.12         21.62        31.10 o                         
 -10   3   9         93.41         28.77        43.92 o                         
  -9   3   9         69.97         32.98        38.18 o                         
  -8   3   9         12.84         18.69         9.22 o                         
  -7   3   9         38.26         17.69        28.37 o                         
  -6   3   9         22.25         -2.98         6.27 o                         
  -5   3   9         60.01         42.96        25.25 o                         
  -4   3   9         50.95         29.49        17.35 o                         
  -3   3   9        132.68        157.47        22.44 o                         
  -2   3   9        107.46        101.28        41.90 o                         
  -1   3   9         88.05         84.21        12.39 o                         
   0   3   9          0.98          0.64         1.20 o                         
   1   3   9         33.20         67.79        24.53 o                         
   2   3   9         94.60        114.09        23.05 o                         
   3   3   9         89.54        120.10        24.75 o                         
   4   3   9        131.38        146.68        28.48 o                         
   5   3   9        448.50        468.97        42.21 o                         
   6   3   9        498.36        472.46        44.57 o                         
   7   3   9        219.08        207.23        29.56 o                         
   8   3   9         73.96         75.66        24.00 o                         
   9   3   9        200.00        197.23        41.13 o                         
  10   3   9         83.05        105.38        31.13 o                         
  11   3   9         58.33         54.46        24.61 o                         
  12   3   9         17.19         30.41        28.80 o                         
  13   3   9         12.54         28.74        30.19 o                         
  14   3   9          5.77         29.60        30.47 o                         
  15   3   9          2.81          5.20        14.19 o                         
 -15   4   9          4.12          9.46        14.98 o                         
 -14   4   9         14.72         10.57        26.53 o                         
 -13   4   9          1.08          5.83        12.33 o                         
 -12   4   9         10.97         37.68        27.89 o                         
 -11   4   9         10.41          5.93         8.18 o                         
 -10   4   9          2.08          6.64        10.15 o                         
  -9   4   9         26.55         16.83        15.86 o                         
  -8   4   9        170.07        181.60        48.93 o                         
  -7   4   9         31.20          6.75        19.49 o                         
  -6   4   9         62.27         19.68        46.52 o                         
  -5   4   9         45.83         37.08        20.34 o                         
  -4   4   9        146.95        101.81        46.32 o                         
  -3   4   9         60.17         56.62        14.35 o                         
  -2   4   9        182.91        165.07        23.46 o                         
  -1   4   9         48.98         37.25        17.62 o                         
   0   4   9        134.21         60.26        67.27 o                         
   1   4   9         98.96        113.92        25.02 o                         
   2   4   9        482.20        436.63        50.79 o                         
   3   4   9         25.68         32.45        19.84 o                         
   4   4   9         86.13        115.12        28.02 o                         
   5   4   9        165.76        201.05        38.90 o                         
   6   4   9        119.87        103.55        23.84 o                         
   7   4   9         13.62         15.36        11.69 o                         
   8   4   9         61.78         81.59        21.71 o                         
   9   4   9         19.78         19.38        12.26 o                         
  10   4   9          3.88         -0.50         5.75 o                         
  11   4   9          5.39         -3.19         3.19 o                         
  12   4   9          7.13         17.01        13.45 o                         
  13   4   9          9.60         24.59        17.25 o                         
 -12   5   9          7.16         -0.02        19.97 o                         
 -11   5   9          3.68          0.17        13.17 o                         
 -10   5   9          9.60         27.24        24.09 o                         
  -9   5   9         10.98         19.33        23.58 o                         
  -8   5   9         10.18         13.70        14.84 o                         
  -7   5   9         36.83         31.11        22.93 o                         
  -6   5   9         23.44         19.29        19.54 o                         
  -5   5   9          3.46         18.44        14.34 o                         
  -4   5   9         55.01         21.56        53.38 o                         
  -3   5   9         83.12         50.69        41.79 o                         
  -2   5   9         52.21         29.43        54.61 o                         
  -1   5   9         37.93         19.93        50.18 o                         
   0   5   9         64.17         31.51        51.47 o                         
   1   5   9        176.81         72.37       133.76 o                         
   2   5   9        193.98        261.13        42.29 o                         
   3   5   9         32.06         45.17        18.87 o                         
   4   5   9         12.91         21.59        14.11 o                         
   5   5   9         39.34         39.04        15.85 o                         
   6   5   9          7.46          0.22         6.43 o                         
   7   5   9          7.82         15.40        12.88 o                         
   8   5   9          5.32          6.53        14.58 o                         
   9   5   9          0.85          2.38         9.99 o                         
  10   5   9         11.04          6.81        10.63 o                         
  11   5   9          0.28          7.56        11.14 o                         
  -9   6   9          4.39          4.43         7.82 o                         
  -8   6   9          5.17         -9.16        12.71 o                         
  -7   6   9         18.69         32.08        22.91 o                         
  -6   6   9          8.30         16.14        18.67 o                         
  -5   6   9         30.25         32.83        20.02 o                         
  -2   6   9         30.67         27.47        28.41 o                         
  -1   6   9         16.31         10.70        14.86 o                         
   0   6   9         52.01         33.22        35.87 o                         
   1   6   9         23.88         12.68        29.05 o                         
   2   6   9         37.59         16.64        11.74 o                         
   3   6   9         24.53          5.35        20.23 o                         
   4   6   9         17.28         17.20        20.25 o                         
   5   6   9          6.71         -2.51        17.27 o                         
   6   6   9          1.94          3.39        12.14 o                         
   7   6   9          5.05         44.09        38.15 o                         
   8   6   9         12.85         18.90        27.52 o                         
  -9  -6  10          5.41         20.81        18.00 o                         
  -8  -6  10         10.27         18.90        14.03 o                         
  -7  -6  10          8.57         15.77        14.18 o                         
  -6  -6  10         27.56         46.93        22.37 o                         
  -5  -6  10         11.24         37.40        18.08 o                         
  -4  -6  10         19.20         27.15        25.33 o                         
  -3  -6  10         13.70         46.52        37.07 o                         
  -2  -6  10          2.59         19.67        28.06 o                         
  -1  -6  10         48.27         57.36        40.13 o                         
   0  -6  10         21.00         33.29        27.54 o                         
   1  -6  10          7.58         33.28        30.47 o                         
   2  -6  10          3.59          6.71        25.56 o                         
   3  -6  10         13.38         34.85        31.87 o                         
 -12  -5  10          3.48         12.98        12.91 o                         
 -11  -5  10          8.51         21.49        20.26 o                         
 -10  -5  10         27.50         43.93        16.87 o                         
  -9  -5  10         25.85         52.92        27.42 o                         
  -8  -5  10          1.05          2.46        12.41 o                         
  -7  -5  10         22.03         14.92         8.55 o                         
  -6  -5  10         18.62         41.37        14.84 o                         
  -5  -5  10         36.66         60.87        22.56 o                         
  -4  -5  10        108.43        129.01        22.98 o                         
  -3  -5  10         86.39         95.29        19.12 o                         
  -2  -5  10         54.09         57.75        14.58 o                         
  -1  -5  10        249.54        309.13        36.26 o                         
   0  -5  10        285.97        322.79        36.42 o                         
   1  -5  10         40.55         44.58        13.50 o                         
   2  -5  10         45.75         94.07        47.38 o                         
   3  -5  10        155.52         34.39        75.20 o                         
   4  -5  10         36.90         -0.96        15.48 o                         
   5  -5  10         12.28        -19.94        19.94 o                         
   6  -5  10         12.01         -7.06        16.84 o                         
 -15  -4  10         10.67         29.00        28.34 o                         
 -14  -4  10         15.80         46.90        31.03 o                         
 -13  -4  10          3.50          3.06        16.43 o                         
 -12  -4  10         20.78         23.68        20.77 o                         
 -11  -4  10          8.92          8.86        18.10 o                         
 -10  -4  10          3.90         13.09        12.96 o                         
  -9  -4  10         10.96          9.33        17.70 o                         
  -8  -4  10         75.22         93.17        24.95 o                         
  -7  -4  10         93.49        119.99        22.73 o                         
  -6  -4  10          4.86          9.11        15.37 o                         
  -5  -4  10         59.91         43.21        21.21 o                         
  -4  -4  10        156.47        183.02        40.03 o                         
  -3  -4  10        115.22        136.11        27.75 o                         
  -2  -4  10        112.93        114.87        20.33 o                         
  -1  -4  10        106.95        151.37        22.86 o                         
   0  -4  10        357.47        369.73        38.04 o                         
   1  -4  10         83.64         26.82        26.79 o                         
   2  -4  10         80.55         42.61        24.34 o                         
   3  -4  10        140.70         47.89        76.32 o                         
   4  -4  10        169.29        167.13        47.40 o                         
 -16  -3  10         24.21         34.85        30.84 o                         
 -15  -3  10         35.73         10.61        13.94 o                         
 -14  -3  10         26.04         50.12        27.20 o                         
 -13  -3  10          3.28         17.99        23.08 o                         
 -12  -3  10         78.93         95.05        43.01 o                         
 -11  -3  10         22.59         15.91        14.99 o                         
 -10  -3  10         55.90         73.66        34.96 o                         
  -9  -3  10          9.93         23.92        21.79 o                         
  -8  -3  10         10.97         11.75         6.87 o                         
  -7  -3  10         73.79         72.22        14.74 o                         
  -6  -3  10         25.90         26.82         7.38 o                         
  -5  -3  10         17.33          8.86         8.78 o                         
  -4  -3  10        210.55        194.77        33.05 o                         
  -3  -3  10        239.01        234.54        35.52 o                         
  -2  -3  10        109.08        142.32        34.92 o                         
  -1  -3  10        164.39        143.73        35.68 o                         
   0  -3  10        138.72        108.60        12.52 o                         
   1  -3  10        145.87        159.10        18.28 o                         
   2  -3  10        207.11        237.47        24.92 o                         
   3  -3  10        449.69        503.36        72.63 o                         
   4  -3  10        149.88        159.77        43.49 o                         
   5  -3  10         34.14         45.70        14.81 o                         
   7  -3  10         14.78         19.85        12.20 o                         
   8  -3  10         29.30         26.21        16.02 o                         
   9  -3  10        180.88        208.65        39.47 o                         
  10  -3  10        202.28        230.41        46.33 o                         
  11  -3  10          5.82         12.03        16.07 o                         
  12  -3  10          8.28         13.33        13.94 o                         
  13  -3  10          7.14         24.55        19.83 o                         
  14  -3  10          4.75          6.26        17.46 o                         
 -17  -2  10          2.32         10.88        12.55 o                         
 -16  -2  10          1.82        -12.96        16.08 o                         
 -15  -2  10         10.41         11.09        11.01 o                         
 -14  -2  10         33.95         56.78        39.40 o                         
 -13  -2  10          1.08         -8.36        12.92 o                         
 -12  -2  10         85.11        141.23        47.44 o                         
 -11  -2  10         87.44        116.92        40.89 o                         
 -10  -2  10        347.41        395.59        73.23 o                         
  -9  -2  10        314.39        472.72        79.26 o                         
  -8  -2  10         74.23        125.67        36.43 o                         
  -7  -2  10        149.25        121.56        26.64 o                         
  -6  -2  10        162.96        208.51        22.98 o                         
  -5  -2  10         59.68         51.38        15.11 o                         
  -4  -2  10        223.85        224.53        22.79 o                         
  -3  -2  10        792.10        761.24        86.77 o                         
  -2  -2  10         98.05         88.20        19.07 o                         
  -1  -2  10        459.61        492.60        32.25 o                         
   0  -2  10        469.57        475.97        33.91 o                         
   1  -2  10        157.97        163.04        19.07 o                         
   2  -2  10        492.10        515.48        36.97 o                         
   3  -2  10        184.19        215.06        24.69 o                         
   4  -2  10        179.48        183.65        19.68 o                         
   5  -2  10        201.76        234.29        29.90 o                         
   6  -2  10         31.83         38.52        11.73 o                         
   7  -2  10        212.23        182.71        29.67 o                         
   8  -2  10         85.82        108.35        29.67 o                         
   9  -2  10        108.16        117.63        35.86 o                         
  10  -2  10        165.60        191.09        46.95 o                         
  11  -2  10         26.75         24.23        18.24 o                         
  12  -2  10          6.40          8.71        15.14 o                         
  13  -2  10         16.94          8.18        13.42 o                         
  14  -2  10         17.06         29.22        21.01 o                         
  15  -2  10         13.57          6.79        17.30 o                         
 -18  -1  10          2.28        -12.87        18.32 o                         
 -17  -1  10          0.63        -16.00        19.04 o                         
 -16  -1  10          7.93        -17.37        18.98 o                         
 -15  -1  10         10.32         -7.56        18.56 o                         
 -14  -1  10         34.89         43.88        27.41 o                         
 -13  -1  10          7.11         14.32        20.31 o                         
 -12  -1  10        304.50        389.25        78.16 o                         
 -11  -1  10          8.06          9.81        13.89 o                         
 -10  -1  10         35.16         30.76        20.81 o                         
  -9  -1  10         41.19         48.37        22.43 o                         
  -8  -1  10        699.18        768.56        69.59 o                         
  -7  -1  10       1116.71       1390.01        58.97 o                         
  -6  -1  10        196.02        127.25        19.85 o                         
  -5  -1  10        558.79        519.10        70.28 o                         
  -4  -1  10         58.11         34.27        25.99 o                         
  -3  -1  10        224.64         85.15        25.63 o                         
  -2  -1  10        137.65        104.82        20.11 o                         
  -1  -1  10        611.64        553.81       101.10 o                         
   0  -1  10        783.57        814.68        37.60 o                         
   1  -1  10       1173.10       1007.32        43.76 o                         
   2  -1  10         91.94         98.36        12.04 o                         
   3  -1  10        107.95        104.40        29.39 o                         
   4  -1  10        370.03        391.32        36.49 o                         
   5  -1  10        903.59       1017.90        62.03 o                         
   6  -1  10         14.19         15.56         7.61 o                         
   7  -1  10        109.73        163.26        30.24 o                         
   8  -1  10         41.63         44.39        17.32 o                         
   9  -1  10         12.21         -0.49         3.91 o                         
  10  -1  10         34.21         37.95        23.85 o                         
  11  -1  10        100.50        141.42        46.03 o                         
  12  -1  10         14.56         10.11        22.60 o                         
  13  -1  10          6.96         10.15        12.66 o                         
  14  -1  10         21.72         24.35        25.11 o                         
  15  -1  10         12.97          9.28        20.84 o                         
  16  -1  10          0.58        -18.42        20.14 o                         
 -18   0  10          0.13          1.67        11.47 o                         
 -17   0  10          0.92          0.55        10.61 o                         
 -16   0  10         28.10         21.38        16.90 o                         
 -15   0  10         21.07         52.33        35.88 o                         
 -14   0  10         12.25          4.55         8.99 o                         
 -13   0  10          1.00        -15.84        15.84 o                         
 -12   0  10        405.41        374.98        80.16 o                         
 -11   0  10         18.60         10.06        19.14 o                         
 -10   0  10          9.96         10.25         8.60 o                         
  -9   0  10         27.25          4.20        11.00 o                         
  -8   0  10        301.96         11.14        38.00 o                         
  -7   0  10        358.01        384.91        32.14 o                         
  -6   0  10        672.64        543.70        67.36 o                         
  -5   0  10       1250.88       1155.87        98.68 o                         
  -4   0  10       1084.64        823.90        76.46 o                         
  -3   0  10         14.92         14.54         7.78 o                         
  -2   0  10       1874.40       1939.69       101.62 o                         
  -1   0  10       1492.97       1359.89        91.46 o                         
   0   0  10        626.06        570.28        40.57 o                         
   1   0  10         13.92         23.89         7.59 o                         
   2   0  10         64.70         50.76        17.26 o                         
   3   0  10         11.36         13.37         8.71 o                         
   4   0  10         10.84         14.59         8.75 o                         
   5   0  10        735.72        692.99        54.62 o                         
   6   0  10         76.51         95.12        22.64 o                         
   7   0  10         78.55         74.32        18.97 o                         
   8   0  10         11.90          8.85         8.90 o                         
   9   0  10        555.55        571.31        61.98 o                         
  10   0  10        115.20        137.90        45.53 o                         
  11   0  10         13.70         14.92        15.13 o                         
  12   0  10          5.27         -5.61        14.02 o                         
  13   0  10         29.05         12.57        17.47 o                         
  14   0  10          5.07        -10.41        16.54 o                         
  15   0  10          8.46         29.15        24.27 o                         
  16   0  10          7.94         19.71        20.93 o                         
 -18   1  10          2.28         31.61        36.52 o                         
 -17   1  10          0.63         -9.63         9.85 o                         
 -16   1  10          7.93         -4.44        10.92 o                         
 -15   1  10         10.31         17.54         8.05 o                         
 -14   1  10         34.90         55.04        21.58 o                         
 -13   1  10          7.12         15.71        12.21 o                         
 -12   1  10        304.49        321.77        50.10 o                         
 -11   1  10          8.06          4.61         9.49 o                         
 -10   1  10         35.19         19.03        23.73 o                         
  -9   1  10         41.22         82.66        32.06 o                         
  -8   1  10        699.37        410.28       366.56 o                         
  -7   1  10       1116.71       1466.58       122.63 o                         
  -6   1  10        195.92         95.98        97.04 o                         
  -5   1  10        559.05        568.15        49.64 o                         
  -4   1  10         58.11         95.88        21.60 o                         
  -3   1  10        224.58        295.79        23.93 o                         
  -2   1  10        137.70        136.76        18.48 o                         
  -1   1  10        611.22        616.82        37.68 o                         
   0   1  10        783.20        828.91        62.82 o                         
   2   1  10         91.97         83.00        17.84 o                         
   3   1  10        108.01        101.74        13.60 o                         
   4   1  10        369.92        384.31        41.45 o                         
   5   1  10        903.63       1030.38        72.47 o                         
   6   1  10         14.16         18.32         7.09 o                         
   7   1  10        109.79        132.83        37.38 o                         
   8   1  10         41.63         45.15        17.27 o                         
   9   1  10         12.21         20.63        12.57 o                         
  10   1  10         34.21         28.54        15.92 o                         
  11   1  10        100.50        132.23        49.46 o                         
  12   1  10         14.56         35.70        28.12 o                         
  13   1  10          6.95          7.55        19.92 o                         
  14   1  10         21.72         29.33        24.85 o                         
  15   1  10         12.98         -0.26        11.08 o                         
  16   1  10          0.58          1.54        11.70 o                         
 -17   2  10          2.32        -14.71        19.35 o                         
 -16   2  10          1.82          1.96         3.57 o                         
 -15   2  10         10.40          6.50         9.65 o                         
 -14   2  10         33.96         42.14        18.70 o                         
 -13   2  10          1.08          1.70        15.03 o                         
 -12   2  10         85.12        136.84        35.00 o                         
 -11   2  10         87.38         58.65        32.11 o                         
 -10   2  10        347.45        435.99        51.61 o                         
  -9   2  10        314.38        452.24        50.38 o                         
  -8   2  10         74.21          9.42        61.38 o                         
  -7   2  10        149.27         34.24        77.51 o                         
  -6   2  10        163.06        106.89        61.49 o                         
  -5   2  10         59.66         16.71        13.41 o                         
  -4   2  10        223.83        124.48        89.12 o                         
  -3   2  10        792.46        796.08        42.13 o                         
  -2   2  10         98.00         96.31        12.64 o                         
  -1   2  10        459.65        491.02        29.73 o                         
   0   2  10        469.58        470.18        43.08 o                         
   1   2  10        157.85        189.15        26.81 o                         
   2   2  10        492.10        542.17        28.87 o                         
   3   2  10        184.16        221.80        20.32 o                         
   4   2  10        179.44        195.02        20.08 o                         
   5   2  10        201.76        230.77        24.07 o                         
   6   2  10         31.84         34.21        11.54 o                         
   7   2  10        212.13        163.42        24.99 o                         
   8   2  10         85.82         81.74        21.24 o                         
   9   2  10        108.21        130.17        28.49 o                         
  10   2  10        165.58        168.26        34.40 o                         
  11   2  10         26.74         14.82        15.29 o                         
  12   2  10          6.40         18.75        19.66 o                         
  13   2  10         16.95         19.07        26.06 o                         
  14   2  10         17.07         21.69        21.98 o                         
  15   2  10         13.57         28.24        33.24 o                         
 -16   3  10         24.21         13.71        30.63 o                         
 -15   3  10         35.74         50.84        34.39 o                         
 -14   3  10         26.03         31.03        27.66 o                         
 -13   3  10          3.28         20.85        20.54 o                         
 -12   3  10         78.93         62.78        34.75 o                         
 -11   3  10         22.59          0.32        14.63 o                         
 -10   3  10         55.88         72.41        34.65 o                         
  -9   3  10          9.93         -6.18         8.81 o                         
  -8   3  10         10.98         16.30        18.08 o                         
  -7   3  10         73.79         36.77        43.78 o                         
  -6   3  10         25.90         10.79        12.56 o                         
  -5   3  10         17.36         11.95         5.39 o                         
  -4   3  10        210.56        178.22        36.08 o                         
  -3   3  10        239.08        255.95        28.93 o                         
  -2   3  10        109.01        112.19        47.21 o                         
  -1   3  10        164.52        181.00        21.05 o                         
   0   3  10        138.69        110.90        22.21 o                         
   1   3  10        145.85        151.21        35.97 o                         
   2   3  10        207.25        226.10        32.38 o                         
   3   3  10        449.72        511.53        51.72 o                         
   4   3  10        150.00        147.77        27.82 o                         
   5   3  10         34.15         63.85        17.93 o                         
   6   3  10        201.20        225.65        31.12 o                         
   7   3  10         14.78         14.08        10.31 o                         
   8   3  10         29.30         20.62        18.36 o                         
   9   3  10        180.90        204.42        43.36 o                         
  10   3  10        202.33        163.45        42.75 o                         
  11   3  10          5.82         -7.32         9.07 o                         
  12   3  10          8.28         18.91        19.20 o                         
  13   3  10          7.14         -9.12        11.01 o                         
  14   3  10          4.75         20.94        37.19 o                         
 -15   4  10         10.67         12.64        18.84 o                         
 -14   4  10         15.80         27.80        29.79 o                         
 -13   4  10          3.50          3.86         4.30 o                         
 -12   4  10         20.79         31.99        26.48 o                         
 -11   4  10          8.91          2.06        19.97 o                         
 -10   4  10          3.90          0.54         7.62 o                         
  -9   4  10         10.96          9.90        11.82 o                         
  -8   4  10         75.22         77.79        32.87 o                         
  -7   4  10         93.52         23.99        50.03 o                         
  -6   4  10          4.86          7.47         5.91 o                         
  -5   4  10         59.92         22.24        20.30 o                         
  -4   4  10        156.45         84.02        81.00 o                         
  -3   4  10        115.18        120.85        22.31 o                         
  -2   4  10        113.02         68.96        43.37 o                         
  -1   4  10        106.94         99.74        47.98 o                         
   0   4  10        357.52        366.84        48.75 o                         
   1   4  10         83.62        108.85        26.64 o                         
   2   4  10         80.51        102.56        27.91 o                         
   3   4  10        140.74        170.38        33.26 o                         
   4   4  10        169.32        169.42        33.70 o                         
   5   4  10         89.39        118.30        31.51 o                         
   6   4  10         56.62         90.87        28.35 o                         
   7   4  10         68.97         58.23        17.79 o                         
   8   4  10         63.55         69.51        21.59 o                         
   9   4  10         43.08         34.73        15.13 o                         
  10   4  10          2.10          3.25         6.11 o                         
  11   4  10          3.53          0.19        10.59 o                         
  12   4  10          4.15          7.75        12.39 o                         
  13   4  10          6.18        -11.41        13.67 o                         
 -12   5  10          3.48          0.02         5.44 o                         
 -11   5  10          8.51          9.79        20.12 o                         
 -10   5  10         27.49         62.98        36.12 o                         
  -9   5  10         25.86         73.45        37.06 o                         
  -8   5  10          1.05          2.26        13.64 o                         
  -7   5  10         22.03         30.92        21.79 o                         
  -6   5  10         18.63         34.64        19.63 o                         
  -5   5  10         36.66         68.59        22.32 o                         
  -4   5  10        108.42        138.71        26.37 o                         
  -3   5  10         86.37         97.47        21.02 o                         
  -2   5  10         54.07         26.84        49.80 o                         
  -1   5  10        249.58        123.42       168.57 o                         
   0   5  10        285.94         77.38       182.08 o                         
   1   5  10         40.56         11.87        21.28 o                         
   2   5  10         45.76         57.96        20.09 o                         
   3   5  10        155.50        173.73        35.37 o                         
   4   5  10         36.90         46.35        19.34 o                         
   5   5  10         12.27         20.03        12.13 o                         
   6   5  10         12.01         10.60         8.75 o                         
   7   5  10         11.33         20.76        14.38 o                         
   8   5  10          4.44         17.10        14.17 o                         
   9   5  10         24.02         35.98        18.65 o                         
  10   5  10          7.97          5.70         9.88 o                         
  11   5  10          2.24         35.34        16.49 o                         
  -9   6  10          5.41         -4.87         6.22 o                         
  -8   6  10         10.27          2.90         2.74 o                         
  -7   6  10          8.57         26.41        20.84 o                         
  -6   6  10         27.56         46.93        24.94 o                         
  -5   6  10         11.24         19.38        17.73 o                         
  -3   6  10         13.70        -12.02        12.12 o                         
  -2   6  10          2.59          1.08        12.07 o                         
  -1   6  10         48.27         37.11        28.83 o                         
   0   6  10         21.00         46.34        37.28 o                         
   1   6  10          7.58         -5.92        24.41 o                         
   2   6  10          3.58         15.26        15.93 o                         
   3   6  10         13.38         11.60        15.07 o                         
   4   6  10          5.52         20.70        31.54 o                         
   5   6  10          7.55         32.49        30.83 o                         
   6   6  10          4.27         -0.16        11.05 o                         
   7   6  10          0.94        -30.86        30.86 o                         
  -9  -6  11          2.08          8.51        12.02 o                         
  -8  -6  11          0.84          4.89         6.66 o                         
  -7  -6  11          9.35          1.02         8.71 o                         
  -6  -6  11         21.18         39.17        19.21 o                         
  -5  -6  11          1.81          8.21        10.69 o                         
  -4  -6  11         29.60         50.61        35.88 o                         
  -3  -6  11         21.76         59.25        40.00 o                         
  -2  -6  11         36.36         75.75        37.67 o                         
  -1  -6  11          1.41         12.04        16.49 o                         
   0  -6  11         42.31         51.62        34.45 o                         
   1  -6  11         14.41         53.12        39.55 o                         
   2  -6  11         10.35         36.51        27.66 o                         
 -12  -5  11          7.58          5.54        10.72 o                         
 -11  -5  11          4.11          9.39         9.08 o                         
 -10  -5  11         19.71         17.25        13.02 o                         
  -9  -5  11          6.30         22.37        13.63 o                         
  -8  -5  11         14.20         26.05        14.04 o                         
  -7  -5  11          3.82         -3.38         4.16 o                         
  -6  -5  11         12.82          3.77         7.49 o                         
  -5  -5  11         18.03         14.36        12.55 o                         
  -4  -5  11         16.49         27.82        10.75 o                         
  -3  -5  11         63.30         64.40        15.72 o                         
  -2  -5  11        169.54        185.81        27.89 o                         
  -1  -5  11         66.49         78.54        17.15 o                         
   0  -5  11         38.86         45.85        16.31 o                         
   1  -5  11         46.32         65.14        17.45 o                         
   2  -5  11         26.35         71.65        38.64 o                         
   3  -5  11         18.11          9.73         5.88 o                         
   4  -5  11         31.04         35.24        17.24 o                         
   5  -5  11          5.65         -7.65        15.95 o                         
 -15  -4  11          4.59          7.31        15.55 o                         
 -14  -4  11         10.18         28.36        23.67 o                         
 -13  -4  11          8.03          0.02         5.24 o                         
 -12  -4  11         18.47         36.39        26.53 o                         
 -11  -4  11         20.81          6.43         8.35 o                         
 -10  -4  11          6.62         42.74        22.52 o                         
  -9  -4  11          3.63          8.00        18.02 o                         
  -8  -4  11        111.42        165.01        27.39 o                         
  -7  -4  11        150.51        204.79        26.54 o                         
  -6  -4  11        118.70        129.14        23.98 o                         
  -5  -4  11         23.94         31.34        18.75 o                         
  -4  -4  11         29.89         29.69        15.07 o                         
  -3  -4  11        205.53        235.11        44.01 o                         
  -2  -4  11        217.28        253.18        29.95 o                         
  -1  -4  11         51.41         62.31        15.85 o                         
   0  -4  11         29.22         28.62        11.73 o                         
   1  -4  11        325.79        157.91        71.98 o                         
   2  -4  11        220.34        148.62        84.66 o                         
   3  -4  11        102.13        111.20        22.01 o                         
 -16  -3  11         67.30        100.52        47.64 o                         
 -15  -3  11         11.03         -0.66        14.57 o                         
 -14  -3  11         22.14         32.82        23.24 o                         
 -13  -3  11         37.44         31.13        27.96 o                         
 -12  -3  11        100.36        108.04        43.19 o                         
 -11  -3  11        113.49        160.14        50.35 o                         
 -10  -3  11         21.58         27.96        24.97 o                         
  -9  -3  11         16.44         20.84        10.06 o                         
  -8  -3  11          8.31          9.54         6.96 o                         
  -7  -3  11          2.72          3.64         1.22 o                         
  -6  -3  11         43.26         64.79        15.88 o                         
  -5  -3  11        137.49        169.81        23.66 o                         
  -4  -3  11        157.75        181.76        31.10 o                         
  -3  -3  11         49.44         34.10        13.86 o                         
  -2  -3  11        426.34        423.75        45.41 o                         
  -1  -3  11        232.47         49.21       124.58 o                         
   0  -3  11        131.85        150.41        15.98 o                         
   1  -3  11        361.62        311.48        26.40 o                         
   2  -3  11         46.56         48.79        11.36 o                         
   3  -3  11         57.61         90.64        32.83 o                         
   4  -3  11         98.07         90.24        17.14 o                         
   5  -3  11        339.19        293.55        24.18 o                         
   8  -3  11         95.99        118.16        28.19 o                         
   9  -3  11         68.11         83.72        28.22 o                         
  10  -3  11         57.17         64.46        25.90 o                         
  11  -3  11         20.10         49.22        25.95 o                         
  12  -3  11          6.15         -7.71         8.29 o                         
  13  -3  11          5.93          8.26         7.24 o                         
  14  -3  11          1.33         -1.35         1.35 o                         
 -17  -2  11          3.15        -13.88        17.42 o                         
 -16  -2  11          3.35          6.76        14.09 o                         
 -15  -2  11         16.41         12.84        16.51 o                         
 -14  -2  11         80.53        131.91        51.49 o                         
 -13  -2  11         12.58          9.51        12.99 o                         
 -12  -2  11         81.17        108.12        47.60 o                         
 -11  -2  11        124.31        130.82        43.73 o                         
 -10  -2  11        271.23        336.72        70.80 o                         
  -8  -2  11         36.07         38.16        18.86 o                         
  -7  -2  11         33.54         29.01         8.01 o                         
  -6  -2  11        253.16        325.91        48.59 o                         
  -5  -2  11        105.98        132.11        20.87 o                         
  -4  -2  11        133.01         96.31        40.24 o                         
  -3  -2  11         38.19         46.16        13.72 o                         
  -2  -2  11       1542.27       1511.17        80.11 o                         
  -1  -2  11        220.04        200.27        22.47 o                         
   0  -2  11        311.40        299.59        28.50 o                         
   1  -2  11       1344.14       1358.38        57.08 o                         
   2  -2  11       1128.21       1190.68        47.96 o                         
   3  -2  11        941.43       1048.62        56.67 o                         
   4  -2  11        123.22        128.34        17.42 o                         
   5  -2  11        186.95        189.39        45.96 o                         
   6  -2  11        206.50        242.80        32.72 o                         
   7  -2  11        156.22        180.34        28.85 o                         
   8  -2  11         79.54         70.71        24.34 o                         
   9  -2  11         59.76         75.29        29.18 o                         
  10  -2  11         50.04         44.92        24.74 o                         
  11  -2  11         27.60         20.81        18.89 o                         
  12  -2  11         26.31         29.07        22.81 o                         
  13  -2  11         19.12         18.13        18.76 o                         
  14  -2  11          3.97         19.38        22.07 o                         
  15  -2  11          2.28         21.50        23.94 o                         
 -18  -1  11          6.66          1.56        13.23 o                         
 -17  -1  11          1.52         -1.99        18.44 o                         
 -16  -1  11          4.13         -0.15         6.62 o                         
 -15  -1  11          7.03         15.06        16.98 o                         
 -14  -1  11         42.17         30.31        25.56 o                         
 -13  -1  11         18.83         32.04        27.47 o                         
 -12  -1  11        271.30        398.22        81.03 o                         
 -11  -1  11         44.89         89.28        38.81 o                         
 -10  -1  11        114.87        127.24        43.55 o                         
  -9  -1  11          8.57         16.79        10.74 o                         
  -8  -1  11        233.63        306.43        28.76 o                         
  -7  -1  11         29.37         25.32        14.63 o                         
  -6  -1  11        355.33        321.63        61.81 o                         
  -5  -1  11        268.09        260.43        78.85 o                         
  -4  -1  11        167.33         44.03        28.76 o                         
  -3  -1  11        299.20         78.47        29.12 o                         
  -2  -1  11        387.84        442.07       160.26 o                         
  -1  -1  11        283.66        309.69        23.84 o                         
   0  -1  11        140.02        127.08        17.26 o                         
   1  -1  11       1018.68       1010.31        46.33 o                         
   2  -1  11        656.53        667.69        33.19 o                         
   3  -1  11       1000.48       1004.22        88.19 o                         
   4  -1  11         51.07         59.96        18.93 o                         
   5  -1  11        371.41        371.52        40.59 o                         
   6  -1  11        580.74        707.23        56.93 o                         
   7  -1  11        348.56        354.89        43.36 o                         
   8  -1  11         73.41         93.87        23.00 o                         
   9  -1  11        125.13        158.14        42.51 o                         
  10  -1  11         10.94         19.39        18.18 o                         
  11  -1  11         18.45         27.79        22.13 o                         
  12  -1  11         58.72         92.90        38.18 o                         
  13  -1  11          3.36          9.50        11.14 o                         
  14  -1  11         39.76         43.99        26.64 o                         
  15  -1  11          7.91          2.51         7.17 o                         
  16  -1  11          9.33         20.68        25.40 o                         
 -18   0  11          0.17         -0.42        13.39 o                         
 -17   0  11          3.38          4.06         6.20 o                         
 -16   0  11         60.49         63.23        25.07 o                         
 -15   0  11         10.19          7.42        12.75 o                         
 -14   0  11         24.28         52.31        34.90 o                         
 -13   0  11          6.11          5.62         3.46 o                         
 -12   0  11        333.68        415.14        84.36 o                         
 -11   0  11         23.91         -8.48        17.36 o                         
 -10   0  11         17.51          0.62        15.78 o                         
  -7   0  11         17.17         14.39         5.01 o                         
  -6   0  11        523.47        129.52        97.75 o                         
  -5   0  11         23.36         14.31         4.81 o                         
  -4   0  11       1693.56       2026.12       243.27 o                         
  -3   0  11         99.91         91.15        18.83 o                         
  -2   0  11        156.06        179.14        25.67 o                         
  -1   0  11         10.17          5.15         3.39 o                         
   0   0  11         25.85         18.26         9.71 o                         
   1   0  11         21.39         34.03        10.56 o                         
   2   0  11         13.75          9.81         5.52 o                         
   3   0  11        389.29        405.74        51.76 o                         
   4   0  11         16.64         15.01         5.44 o                         
   5   0  11        516.56        522.12        48.89 o                         
   6   0  11        638.80        681.61        56.43 o                         
   7   0  11        232.73        236.46        37.09 o                         
   8   0  11          4.33          1.22         2.40 o                         
   9   0  11          3.25         11.22        12.06 o                         
  10   0  11        147.16        221.07        58.15 o                         
  11   0  11          6.63          6.62        10.51 o                         
  12   0  11          9.15          3.75        10.11 o                         
  13   0  11         23.65         18.43        17.20 o                         
  14   0  11          4.32         15.49        15.17 o                         
  15   0  11         12.28          8.82        22.03 o                         
  16   0  11         18.57         16.70        29.85 o                         
 -18   1  11          6.66         15.93        17.30 o                         
 -17   1  11          1.53         12.49        16.18 o                         
 -16   1  11          4.13         -1.32         8.62 o                         
 -15   1  11          7.03         -4.62        11.63 o                         
 -14   1  11         42.18         25.01        16.04 o                         
 -13   1  11         18.83         23.58        16.78 o                         
 -12   1  11        271.25        349.28        51.59 o                         
 -11   1  11         44.87         65.98        21.65 o                         
 -10   1  11        114.81         90.69        30.45 o                         
  -9   1  11          8.58          6.74        22.85 o                         
  -8   1  11        233.68        341.57        63.23 o                         
  -7   1  11         29.38         46.30        24.22 o                         
  -6   1  11        355.33        390.05        65.00 o                         
  -5   1  11        268.17        222.44       138.80 o                         
  -4   1  11        167.34        191.47        30.22 o                         
  -3   1  11        299.37        358.56        26.63 o                         
  -2   1  11        387.92        480.86        34.58 o                         
  -1   1  11        283.45        317.89        29.04 o                         
   0   1  11        140.01        139.45        27.93 o                         
   2   1  11        656.33        697.55        56.45 o                         
   3   1  11       1000.61        948.81        45.56 o                         
   4   1  11         51.05         62.51        12.32 o                         
   5   1  11        371.75        397.52        43.24 o                         
   6   1  11        580.91        643.45        41.29 o                         
   7   1  11        348.49        328.63        27.24 o                         
   8   1  11         73.43         92.94        23.95 o                         
   9   1  11        125.15        148.04        31.73 o                         
  10   1  11         10.94          6.71         6.97 o                         
  11   1  11         18.45         48.75        30.01 o                         
  12   1  11         58.71         81.39        40.20 o                         
  13   1  11          3.36          3.52        16.40 o                         
  14   1  11         39.76         73.74        43.17 o                         
  15   1  11          7.90         46.87        38.27 o                         
  16   1  11          9.33         -0.03        11.80 o                         
 -17   2  11          3.15        -10.12        13.54 o                         
 -16   2  11          3.35         -2.68        19.44 o                         
 -15   2  11         16.41         35.63        19.45 o                         
 -14   2  11         80.52        105.33        29.67 o                         
 -13   2  11         12.58          6.90         8.76 o                         
 -12   2  11         81.17        128.37        31.50 o                         
 -11   2  11        124.32        156.95        33.68 o                         
 -10   2  11        271.21        137.19       124.90 o                         
  -9   2  11        162.87         91.48        65.02 o                         
  -8   2  11         36.04         12.07        28.56 o                         
  -7   2  11         33.52          9.44        14.06 o                         
  -6   2  11        253.15        193.93        94.80 o                         
  -5   2  11        105.94         89.00        24.53 o                         
  -4   2  11        133.11        132.24        49.27 o                         
  -3   2  11         38.20         54.46        14.77 o                         
  -2   2  11       1542.03       1579.01        55.28 o                         
  -1   2  11        219.89        191.16        20.33 o                         
   0   2  11        311.42        306.91        35.41 o                         
   1   2  11       1344.57       1432.50        77.43 o                         
   2   2  11       1128.16       1271.98        53.19 o                         
   3   2  11        941.49        978.10        43.97 o                         
   4   2  11        123.38        133.27        16.65 o                         
   5   2  11        186.99        169.94        21.16 o                         
   6   2  11        206.54        222.43        30.66 o                         
   7   2  11        156.31        139.98        22.77 o                         
   8   2  11         79.54         66.34        16.15 o                         
   9   2  11         59.77         69.16        22.77 o                         
  10   2  11         50.04         42.43        19.27 o                         
  11   2  11         27.61         30.61        16.54 o                         
  12   2  11         26.30         59.20        35.08 o                         
  13   2  11         19.13         -1.61         9.62 o                         
  14   2  11          3.97         11.78        19.54 o                         
  15   2  11          2.28         25.97        34.67 o                         
 -16   3  11         67.31         56.44        43.21 o                         
 -15   3  11         11.04         -1.42        12.80 o                         
 -14   3  11         22.15         28.97        26.83 o                         
 -13   3  11         37.44         37.51        27.87 o                         
 -12   3  11        100.35         34.86        68.81 o                         
 -11   3  11        113.52         80.44        61.22 o                         
 -10   3  11         21.58          6.11        26.45 o                         
  -9   3  11         16.44         20.03        21.06 o                         
  -8   3  11          8.31         14.73        11.28 o                         
  -7   3  11          2.72         -1.55         3.62 o                         
  -6   3  11         43.24         19.45        18.14 o                         
  -5   3  11        137.48        125.50        40.67 o                         
  -4   3  11        157.65        187.31        17.77 o                         
  -3   3  11         49.45         34.51        11.50 o                         
  -2   3  11        426.39        423.13        35.09 o                         
  -1   3  11        232.42        250.26        25.96 o                         
   0   3  11        131.80        147.06        27.15 o                         
   1   3  11        361.61        342.40        41.77 o                         
   2   3  11         46.54         42.48        12.86 o                         
   3   3  11         57.62         85.62        22.91 o                         
   4   3  11         98.07        117.98        25.24 o                         
   5   3  11        339.12        316.83        44.03 o                         
   6   3  11        108.50        115.01        16.67 o                         
   7   3  11        188.53        162.37        24.01 o                         
   8   3  11         96.01        108.11        20.70 o                         
   9   3  11         68.11         65.27        25.81 o                         
  10   3  11         57.17         57.77        25.72 o                         
  11   3  11         20.11          9.76        14.89 o                         
  12   3  11          6.14        -12.29        12.29 o                         
  13   3  11          5.94          7.57        15.67 o                         
  14   3  11          1.33          6.09        19.65 o                         
 -15   4  11          4.59          3.69         9.26 o                         
 -14   4  11         10.18         21.56        26.01 o                         
 -13   4  11          8.03          8.28        18.27 o                         
 -12   4  11         18.46         19.28        21.44 o                         
 -11   4  11         20.81         25.86        22.10 o                         
 -10   4  11          6.61          7.06        16.72 o                         
  -9   4  11          3.63          7.85        12.94 o                         
  -8   4  11        111.42          3.12        79.51 o                         
  -7   4  11        150.47        107.26        98.73 o                         
  -6   4  11        118.73         90.78        36.65 o                         
  -5   4  11         23.95         14.19        16.10 o                         
  -4   4  11         29.88         22.73        15.53 o                         
  -3   4  11        205.57        155.97        80.40 o                         
  -2   4  11        217.33        171.22        80.99 o                         
  -1   4  11         51.43         40.59        19.78 o                         
   0   4  11         29.24         23.56        10.56 o                         
   1   4  11        325.73        372.28        47.19 o                         
   2   4  11        220.42        320.86        45.07 o                         
   3   4  11        102.11        127.51        28.86 o                         
   4   4  11         55.05         54.77        20.74 o                         
   5   4  11         75.72         97.93        36.51 o                         
   6   4  11         67.02         80.13        34.18 o                         
   7   4  11         27.46         42.51        20.89 o                         
   8   4  11         44.38         47.43        24.06 o                         
   9   4  11          5.87          2.20         5.34 o                         
  10   4  11          2.59          8.17        13.77 o                         
  11   4  11          2.74          8.29         9.05 o                         
  12   4  11          0.87          7.17        10.11 o                         
  13   4  11          0.79          2.16         7.45 o                         
 -12   5  11          7.58          6.99        17.16 o                         
 -11   5  11          4.11         20.08        27.83 o                         
 -10   5  11         19.71         12.37        17.86 o                         
  -9   5  11          6.30         11.20        25.94 o                         
  -8   5  11         14.20         28.42        22.32 o                         
  -7   5  11          3.82          7.81        11.31 o                         
  -6   5  11         12.81         20.53        12.12 o                         
  -5   5  11         18.02         16.76        13.12 o                         
  -4   5  11         16.51         15.10        13.75 o                         
  -3   5  11         63.32         50.39        13.41 o                         
  -2   5  11        169.55        214.32        27.07 o                         
  -1   5  11         66.52         20.27        47.95 o                         
   0   5  11         38.85         21.83        23.94 o                         
   1   5  11         46.31          0.64        36.11 o                         
   2   5  11         26.36         31.77        14.35 o                         
   3   5  11         18.09         23.24        13.10 o                         
   4   5  11         31.02         20.29        15.35 o                         
   5   5  11          5.65         10.89        11.25 o                         
   6   5  11          9.15         16.23        11.92 o                         
   7   5  11          5.76          2.88        10.30 o                         
   8   5  11          8.49         27.62        17.77 o                         
   9   5  11         10.11         32.27        20.79 o                         
  10   5  11         12.69         -0.47        16.14 o                         
  -9   6  11          2.08          2.67         9.28 o                         
  -8   6  11          0.84         20.71        21.86 o                         
  -7   6  11          9.36         14.30        19.67 o                         
  -6   6  11         21.18         37.44        21.31 o                         
  -3   6  11         21.77         45.27        27.83 o                         
  -2   6  11         36.36         22.79        19.52 o                         
  -1   6  11          1.41         -5.47        17.67 o                         
   0   6  11         42.30         50.48        27.91 o                         
   1   6  11         14.41         23.25        12.88 o                         
   2   6  11         10.35         19.41        14.14 o                         
   3   6  11          5.65          9.63         8.80 o                         
   4   6  11          5.68          3.25        11.24 o                         
   5   6  11          5.08        -13.32        13.32 o                         
   6   6  11          3.10         30.60        33.70 o                         
   7   6  11          3.85        -10.01        16.13 o                         
  -9  -6  12          3.68         -7.19        22.75 o                         
  -8  -6  12          9.32         16.64        13.19 o                         
  -7  -6  12          0.79         -2.24         5.24 o                         
  -6  -6  12          4.89         -1.38        11.16 o                         
  -5  -6  12         28.10         36.59        32.23 o                         
  -4  -6  12         23.33         74.97        40.16 o                         
  -3  -6  12         27.76         59.51        37.66 o                         
  -2  -6  12          1.30          7.54        16.70 o                         
  -1  -6  12         17.56         34.62        24.82 o                         
   0  -6  12          4.76         13.52        28.89 o                         
   1  -6  12         17.59         24.37        32.53 o                         
   2  -6  12          1.29         31.24        30.70 o                         
 -12  -5  12          4.24          4.31        11.37 o                         
 -11  -5  12         12.59         16.56        11.48 o                         
 -10  -5  12         19.41         30.66        17.50 o                         
  -9  -5  12         10.66         26.07        14.62 o                         
  -8  -5  12          5.21         11.45         9.22 o                         
  -7  -5  12         21.36         34.22        16.15 o                         
  -6  -5  12         13.57         18.77        18.03 o                         
  -5  -5  12         19.63         10.51         8.35 o                         
  -4  -5  12        103.95        112.78        22.02 o                         
  -3  -5  12          4.68          6.21         5.27 o                         
  -2  -5  12        107.68        103.06        21.85 o                         
  -1  -5  12        180.67        207.08        30.22 o                         
   0  -5  12        178.43        224.00        31.93 o                         
   1  -5  12         43.62         66.47        21.47 o                         
   3  -5  12         24.34         15.61         6.67 o                         
   4  -5  12         22.88         35.76        19.47 o                         
   5  -5  12          4.65         -1.53         3.65 o                         
 -15  -4  12          1.46          1.34         5.04 o                         
 -14  -4  12          7.24         15.55        17.79 o                         
 -13  -4  12         14.01         26.75        25.82 o                         
 -12  -4  12         11.29         34.86        27.30 o                         
 -11  -4  12         21.59         38.28        22.80 o                         
 -10  -4  12         13.66         34.70        13.25 o                         
  -9  -4  12         31.65         49.73        14.91 o                         
  -8  -4  12        162.12        229.42        32.79 o                         
  -7  -4  12        171.01        228.39        32.39 o                         
  -6  -4  12         28.48         34.85        12.87 o                         
  -5  -4  12        145.73        165.26        27.82 o                         
  -4  -4  12        245.34        222.46        58.65 o                         
  -3  -4  12         18.01         26.35        13.49 o                         
  -2  -4  12         12.74         17.27         9.37 o                         
  -1  -4  12        157.88        141.15        23.07 o                         
   0  -4  12         11.47          4.32         4.74 o                         
   1  -4  12         57.70         66.41        10.45 o                         
   2  -4  12         66.67         75.01        14.74 o                         
   3  -4  12         17.11         20.44         9.65 o                         
   5  -4  12        211.12        165.52        26.94 o                         
 -16  -3  12         30.85         36.17        30.75 o                         
 -15  -3  12          7.92         13.56        27.84 o                         
 -14  -3  12         24.78         47.77        32.03 o                         
 -13  -3  12          8.26         15.77        17.77 o                         
 -12  -3  12         26.18         23.79        20.90 o                         
 -11  -3  12         12.85          9.70        12.45 o                         
  -9  -3  12         84.32         85.84        14.96 o                         
  -8  -3  12        113.91        116.23        16.89 o                         
  -7  -3  12         19.11         25.13         9.67 o                         
  -6  -3  12        211.96        200.11        25.86 o                         
  -5  -3  12        155.99        185.45        24.97 o                         
  -4  -3  12        241.38        302.30        46.37 o                         
  -3  -3  12         92.10         97.54        24.91 o                         
  -2  -3  12         30.95         48.02        19.04 o                         
  -1  -3  12        176.76        123.85        96.30 o                         
   0  -3  12        105.10        123.41        15.55 o                         
   1  -3  12         47.76         53.13        11.74 o                         
   2  -3  12         65.23         70.32        15.17 o                         
   3  -3  12        134.90        139.01        25.31 o                         
   4  -3  12        109.30        112.36        18.98 o                         
   5  -3  12        169.47        158.99        18.29 o                         
   9  -3  12         94.94         99.29        29.22 o                         
  10  -3  12         41.27         46.10        22.47 o                         
  11  -3  12         12.86         24.56        18.95 o                         
  12  -3  12          4.80         18.14        18.27 o                         
  13  -3  12          3.07         -1.84        13.11 o                         
  14  -3  12          3.83         -5.34        14.21 o                         
 -17  -2  12          1.16          0.03        16.09 o                         
 -16  -2  12          4.85          6.53        20.00 o                         
 -15  -2  12          9.46          8.81        12.77 o                         
 -14  -2  12         62.47         56.96        33.94 o                         
 -13  -2  12          5.71         26.71        27.49 o                         
 -12  -2  12         68.14         53.64        36.36 o                         
 -11  -2  12         82.41        105.23        42.94 o                         
 -10  -2  12        188.02        203.56        55.89 o                         
  -9  -2  12         10.75          6.36         5.21 o                         
  -8  -2  12         57.38         58.34         9.55 o                         
  -7  -2  12         42.88         75.30        15.50 o                         
  -6  -2  12         32.37         72.37        14.14 o                         
  -5  -2  12        636.77        755.18        43.76 o                         
  -4  -2  12         49.36         24.81        15.94 o                         
  -3  -2  12         78.50         37.02        20.07 o                         
  -2  -2  12        856.95        774.19       142.39 o                         
  -1  -2  12       1805.16       1984.04        74.75 o                         
   0  -2  12        267.05        209.72        25.15 o                         
   1  -2  12       2170.41       2474.74        79.09 o                         
   2  -2  12        747.72        768.66        37.90 o                         
   3  -2  12        460.80        505.39        35.19 o                         
   4  -2  12         51.46         72.99        29.15 o                         
   5  -2  12        257.08        232.49        56.89 o                         
   6  -2  12         14.36         39.35        23.58 o                         
   7  -2  12        311.57        367.70        53.62 o                         
   8  -2  12         39.66         25.86        16.87 o                         
   9  -2  12         28.44         20.74        17.82 o                         
  10  -2  12         45.71         42.52        21.96 o                         
  11  -2  12          6.51          4.34        12.81 o                         
  12  -2  12         17.35         24.60        18.54 o                         
  13  -2  12         28.77         47.24        27.73 o                         
  14  -2  12          2.92         -4.92         9.17 o                         
  15  -2  12          5.66         -0.02        14.42 o                         
 -18  -1  12          3.63         18.38        30.39 o                         
 -17  -1  12          1.17         15.39        23.92 o                         
 -16  -1  12          4.91         -4.43         5.99 o                         
 -15  -1  12         11.29         15.78         7.87 o                         
 -14  -1  12         35.36         41.86        16.04 o                         
 -13  -1  12          9.35         18.91         9.59 o                         
 -12  -1  12        141.18        190.95        27.14 o                         
 -11  -1  12         28.45         20.09        11.10 o                         
 -10  -1  12         12.40         17.08         7.78 o                         
  -9  -1  12         21.97         23.09         9.76 o                         
  -8  -1  12         94.76         76.84        26.88 o                         
  -7  -1  12        219.71        211.89        91.78 o                         
  -6  -1  12        187.23        214.41        81.17 o                         
  -5  -1  12        266.53        269.83        42.81 o                         
  -4  -1  12        155.78         52.96        29.71 o                         
  -3  -1  12         31.14          3.41        10.37 o                         
  -2  -1  12         45.64         36.50        14.38 o                         
  -1  -1  12        196.02        176.06        19.88 o                         
   0  -1  12        703.13        715.80        39.80 o                         
   1  -1  12        314.87        269.61        25.43 o                         
   2  -1  12         62.01         55.28        10.16 o                         
   3  -1  12       1036.97       1217.15        71.72 o                         
   4  -1  12        604.87        773.00        85.08 o                         
   5  -1  12        898.31       1081.58        68.01 o                         
   6  -1  12        101.78         82.67        20.59 o                         
   7  -1  12         63.83         85.03        21.05 o                         
   8  -1  12        164.44        180.51        34.52 o                         
   9  -1  12          2.34          0.17         4.21 o                         
  10  -1  12         33.86         38.23        22.45 o                         
  11  -1  12         86.33        106.69        41.07 o                         
  12  -1  12         27.45         58.95        33.70 o                         
  13  -1  12         15.82         24.96        23.55 o                         
  14  -1  12         23.70         30.57        26.94 o                         
  15  -1  12         14.40         10.12        14.67 o                         
 -18   0  12          0.10         -0.14         6.73 o                         
 -17   0  12          3.15          1.92        15.69 o                         
 -16   0  12        109.09        100.05        32.48 o                         
 -15   0  12          4.61          2.54         3.57 o                         
 -14   0  12         55.81         87.97        28.13 o                         
 -13   0  12         11.66         25.01        23.07 o                         
 -12   0  12         93.28         28.63        23.91 o                         
 -11   0  12          0.31          1.26         8.77 o                         
 -10   0  12         53.98         32.75        34.45 o                         
  -9   0  12         30.24         23.69        15.40 o                         
  -8   0  12        958.85       1036.56        51.37 o                         
  -7   0  12        171.95        263.24        96.39 o                         
  -6   0  12        183.91        112.26        54.40 o                         
  -5   0  12         20.89         29.65         6.95 o                         
  -4   0  12          7.07          3.77         4.49 o                         
  -3   0  12        227.57        212.00        33.63 o                         
  -2   0  12         44.28         55.96        14.84 o                         
  -1   0  12          9.23         24.26         8.93 o                         
   0   0  12        896.32        856.64        46.11 o                         
   1   0  12        175.59        226.97        27.97 o                         
   2   0  12        276.21        183.33        42.10 o                         
   3   0  12        488.88        443.03        54.94 o                         
   4   0  12        695.75        676.39        73.30 o                         
   5   0  12        930.85        991.08        67.94 o                         
   6   0  12       1270.66       1279.49        79.87 o                         
   7   0  12        219.97        228.65        34.36 o                         
   8   0  12         69.11         53.52        17.04 o                         
   9   0  12          0.80         -4.14         7.17 o                         
  10   0  12        247.20        323.19        71.00 o                         
  11   0  12          5.75         14.02        19.43 o                         
  12   0  12          5.36         14.12        16.89 o                         
  13   0  12          0.42          9.76        18.99 o                         
  14   0  12         14.25         31.06        26.88 o                         
  15   0  12         10.71          8.91        15.87 o                         
  16   0  12         17.56         51.29        40.39 o                         
 -18   1  12          3.63         24.29        19.64 o                         
 -17   1  12          1.17         16.24        28.38 o                         
 -16   1  12          4.91          3.79         6.32 o                         
 -15   1  12         11.29         21.19        13.10 o                         
 -14   1  12         35.36         47.48        20.98 o                         
 -13   1  12          9.34         10.43        11.69 o                         
 -12   1  12        141.20        205.30        39.89 o                         
 -11   1  12         28.45         20.32        14.21 o                         
 -10   1  12         12.40         11.30        10.08 o                         
  -9   1  12         21.98         17.94        11.79 o                         
  -8   1  12         94.71         86.91        38.68 o                         
  -7   1  12        219.56        110.82       175.67 o                         
  -6   1  12        187.21        381.74        43.83 o                         
  -5   1  12        266.49        237.61        53.25 o                         
  -4   1  12        155.77        187.58        25.78 o                         
  -3   1  12         31.14         43.30         9.41 o                         
  -2   1  12         45.70         79.10        13.65 o                         
  -1   1  12        195.89        198.96        32.51 o                         
   0   1  12        703.17        703.81        65.48 o                         
   2   1  12         62.05         54.63        11.05 o                         
   3   1  12       1037.24       1054.72        55.59 o                         
   4   1  12        604.97        681.39        42.63 o                         
   5   1  12        898.23       1095.87        55.99 o                         
   6   1  12        101.80         98.84        17.26 o                         
   7   1  12         63.82         74.70        13.42 o                         
   8   1  12        164.38        172.59        21.28 o                         
   9   1  12          2.33          7.00         9.80 o                         
  10   1  12         33.87         46.72        17.32 o                         
  11   1  12         86.35        103.85        43.59 o                         
  12   1  12         27.45         67.42        40.72 o                         
  13   1  12         15.81         -6.57        20.41 o                         
  14   1  12         23.70         38.31        33.16 o                         
  15   1  12         14.40         55.54        44.23 o                         
 -17   2  12          1.16         -1.90        30.43 o                         
 -16   2  12          4.85          7.10         9.10 o                         
 -15   2  12          9.46         17.92        13.84 o                         
 -14   2  12         62.47         65.50        25.35 o                         
 -13   2  12          5.71          7.46         9.38 o                         
 -12   2  12         68.15         72.71        22.96 o                         
 -11   2  12         82.42         73.70        23.94 o                         
 -10   2  12        188.04        117.69        59.04 o                         
  -9   2  12         10.76         26.87        14.44 o                         
  -8   2  12         57.40         23.36        16.76 o                         
  -7   2  12         42.86         32.47        21.33 o                         
  -6   2  12         32.32         28.63        23.74 o                         
  -5   2  12        636.61        680.01        55.20 o                         
  -4   2  12         49.40         22.87        28.44 o                         
  -3   2  12         78.38         71.79        27.06 o                         
  -2   2  12        856.91        966.05        90.37 o                         
  -1   2  12       1805.11       2016.64        67.36 o                         
   0   2  12        267.04        243.13        31.32 o                         
   1   2  12       2170.49       2584.24       106.50 o                         
   2   2  12        747.85        762.16        38.16 o                         
   3   2  12        460.65        460.09        31.43 o                         
   4   2  12         51.50         61.21        12.45 o                         
   5   2  12        257.17        242.98        30.86 o                         
   6   2  12         14.38         22.38         9.58 o                         
   7   2  12        311.54        335.12        35.25 o                         
   8   2  12         39.71         28.40        12.19 o                         
   9   2  12         28.44         20.95         8.91 o                         
  10   2  12         45.73         58.04        22.02 o                         
  11   2  12          6.52         20.10        12.39 o                         
  12   2  12         17.36         31.26        27.02 o                         
  13   2  12         28.75         31.52        31.28 o                         
  14   2  12          2.92         19.04        21.67 o                         
  15   2  12          5.66         27.23        33.00 o                         
 -16   3  12         30.85         46.46        37.42 o                         
 -15   3  12          7.92          9.23        27.00 o                         
 -14   3  12         24.78         48.57        34.56 o                         
 -13   3  12          8.26         10.23        16.03 o                         
 -12   3  12         26.18         24.57        21.24 o                         
 -11   3  12         12.86         34.09        28.92 o                         
 -10   3  12        131.90        178.21        51.51 o                         
  -9   3  12         84.30         16.91        40.38 o                         
  -8   3  12        113.87        125.18        37.37 o                         
  -7   3  12         19.13         11.76         9.92 o                         
  -6   3  12        212.00        116.04        43.36 o                         
  -5   3  12        155.99        144.59        42.53 o                         
  -4   3  12        241.46        261.65        41.81 o                         
  -3   3  12         92.11         76.01        24.58 o                         
  -2   3  12         30.93         17.32        23.51 o                         
  -1   3  12        176.80        261.42        44.00 o                         
   0   3  12        105.08        114.62        14.64 o                         
   1   3  12         47.77         44.44        14.06 o                         
   2   3  12         65.17         78.88        20.38 o                         
   3   3  12        134.90        123.91        26.19 o                         
   4   3  12        109.26         96.70        11.89 o                         
   5   3  12        169.46        162.80        18.40 o                         
   6   3  12        240.28        247.77        26.54 o                         
   7   3  12         96.07        105.97        19.54 o                         
   8   3  12         39.64         31.48        10.59 o                         
   9   3  12         94.97        100.18        21.00 o                         
  10   3  12         41.30         32.61        12.60 o                         
  11   3  12         12.86         13.30        16.21 o                         
  12   3  12          4.80         15.02        11.50 o                         
  13   3  12          3.07          1.38         7.43 o                         
  14   3  12          3.84         -2.06        13.49 o                         
 -15   4  12          1.46         13.58        22.83 o                         
 -14   4  12          7.23         29.97        34.53 o                         
 -13   4  12         14.02         16.35        20.06 o                         
 -12   4  12         11.29         15.89        19.71 o                         
 -11   4  12         21.60         22.42        36.59 o                         
 -10   4  12         13.67         24.46        19.99 o                         
  -9   4  12         31.63         25.39        13.64 o                         
  -8   4  12        162.07         38.95        98.08 o                         
  -7   4  12        171.00        112.32        86.30 o                         
  -6   4  12         28.49         27.96         8.44 o                         
  -5   4  12        145.73        178.66        29.93 o                         
  -4   4  12        245.31        255.17        32.96 o                         
  -3   4  12         17.99         15.96         8.53 o                         
  -2   4  12         12.75          6.44         6.19 o                         
  -1   4  12        157.85         51.79        50.07 o                         
   0   4  12         11.47          2.72         9.54 o                         
   1   4  12         57.69         90.26        22.44 o                         
   2   4  12         66.70         80.85        23.87 o                         
   3   4  12         17.11         15.46        15.82 o                         
   4   4  12         26.14         38.80        22.45 o                         
   5   4  12        211.15        216.41        55.91 o                         
   6   4  12         55.04         22.32        18.93 o                         
   7   4  12         36.67         16.68        23.97 o                         
   8   4  12         17.21          9.62        12.31 o                         
   9   4  12         11.02          6.49        13.66 o                         
  10   4  12          6.14          4.57        10.93 o                         
  11   4  12          2.67          6.07         7.03 o                         
  12   4  12          0.65          0.24         5.52 o                         
 -12   5  12          4.24         -0.02         4.28 o                         
 -11   5  12         12.59         27.92        24.74 o                         
 -10   5  12         19.41         12.04        17.43 o                         
  -9   5  12         10.66         12.91        10.79 o                         
  -8   5  12          5.20         25.18        18.73 o                         
  -7   5  12         21.37         23.70        19.99 o                         
  -6   5  12         13.58          6.49        23.02 o                         
  -5   5  12         19.63         15.95         8.61 o                         
  -4   5  12        103.96        115.22        29.13 o                         
  -3   5  12          4.68          0.32         6.40 o                         
  -2   5  12        107.66         72.14        32.34 o                         
  -1   5  12        180.70         23.90       116.69 o                         
   0   5  12        178.44         84.96       110.44 o                         
   1   5  12         43.62          5.56        23.14 o                         
   2   5  12          9.16         14.42        11.14 o                         
   3   5  12         24.32         34.54        17.55 o                         
   4   5  12         22.87         27.37        15.36 o                         
   5   5  12          4.66          5.73        16.35 o                         
   6   5  12          3.72         -0.45        13.00 o                         
   7   5  12          8.05         21.52        15.14 o                         
   8   5  12          2.56         -2.23        17.39 o                         
   9   5  12         17.43         25.21        11.44 o                         
  10   5  12          8.34         38.24        22.89 o                         
  -9   6  12          3.68         -3.76        11.80 o                         
  -8   6  12          9.32         15.34        21.55 o                         
  -7   6  12          0.79          4.58         3.17 o                         
  -4   6  12         23.33          2.71        22.55 o                         
  -3   6  12         27.77          0.76        34.54 o                         
  -2   6  12          1.30         16.06        19.81 o                         
  -1   6  12         17.56         39.14        37.42 o                         
   0   6  12          4.76          4.70        16.63 o                         
   1   6  12         17.58         27.52        19.76 o                         
   2   6  12          1.29          4.57        12.31 o                         
   3   6  12          2.38          5.06        15.71 o                         
   4   6  12          2.89         15.04        14.14 o                         
   5   6  12          4.17          3.01        14.05 o                         
   6   6  12          3.21         28.03        26.04 o                         
   7   6  12          4.90         34.31        31.06 o                         
  -9  -6  13          1.84          6.36        11.46 o                         
  -8  -6  13          4.15          7.67        12.48 o                         
  -7  -6  13          6.78         12.08        13.40 o                         
  -6  -6  13         10.32          2.92         4.52 o                         
  -5  -6  13         19.16         14.43        12.13 o                         
  -4  -6  13         29.44         37.07        33.64 o                         
  -3  -6  13         17.23         11.07        11.27 o                         
  -2  -6  13         12.68         11.08        19.26 o                         
  -1  -6  13          3.24         29.24        24.77 o                         
   0  -6  13          7.73         16.54        22.22 o                         
   1  -6  13          2.71         16.76        33.59 o                         
 -12  -5  13          4.17          2.70         8.24 o                         
 -11  -5  13          6.14         17.11        13.30 o                         
 -10  -5  13         22.08         16.43        12.87 o                         
  -9  -5  13         11.86          2.33        11.91 o                         
  -8  -5  13          6.68          9.49         4.35 o                         
  -7  -5  13          5.76          3.98        10.49 o                         
  -6  -5  13          5.45         -3.74         8.47 o                         
  -5  -5  13         23.18         20.97        14.16 o                         
  -4  -5  13          7.84         13.99        12.10 o                         
  -3  -5  13         49.53         47.06        12.99 o                         
  -2  -5  13         61.72         64.62        17.54 o                         
  -1  -5  13        108.60        130.13        25.49 o                         
   0  -5  13         16.26         11.96         7.53 o                         
   1  -5  13         14.55         12.74         6.93 o                         
   3  -5  13         20.04          4.38         9.88 o                         
   4  -5  13         48.41         29.65        29.22 o                         
   5  -5  13         16.05         42.76        23.00 o                         
 -14  -4  13          2.64          0.23        10.99 o                         
 -13  -4  13         14.25         13.52        11.88 o                         
 -12  -4  13         39.09         58.08        22.28 o                         
 -11  -4  13         26.33         21.49        12.89 o                         
 -10  -4  13         14.82         24.48        10.70 o                         
  -9  -4  13         25.05         42.52        13.35 o                         
  -8  -4  13         35.14         58.61        17.23 o                         
  -7  -4  13         67.85        109.46        33.36 o                         
  -6  -4  13        117.60        107.20        31.25 o                         
  -5  -4  13         28.91         20.56        10.33 o                         
  -4  -4  13        126.37        125.30        28.73 o                         
  -3  -4  13        169.62        148.20        28.64 o                         
  -2  -4  13         85.22         86.91        23.21 o                         
  -1  -4  13          9.86          8.34         5.12 o                         
   0  -4  13        107.62         91.94        18.79 o                         
   1  -4  13         24.07         23.26         6.10 o                         
   2  -4  13         25.56         15.53         6.95 o                         
   3  -4  13         21.92         26.60        14.18 o                         
   4  -4  13         49.15         37.21        18.43 o                         
   5  -4  13         34.12         51.37        17.12 o                         
 -16  -3  13         52.73         67.58        39.08 o                         
 -15  -3  13         28.78         23.59        17.59 o                         
 -14  -3  13         21.52         22.79        23.21 o                         
 -13  -3  13         45.78         67.69        41.66 o                         
 -12  -3  13         27.26         19.84        24.73 o                         
 -11  -3  13         58.69         59.04        19.86 o                         
 -10  -3  13         74.14         61.54        27.32 o                         
  -9  -3  13         64.25         67.66        13.58 o                         
  -8  -3  13          4.45          0.12         2.18 o                         
  -7  -3  13         49.40         47.67        13.30 o                         
  -6  -3  13        360.50        384.29        35.54 o                         
  -5  -3  13        113.31        110.44        19.39 o                         
  -4  -3  13         50.09         59.67        15.34 o                         
  -3  -3  13        276.16        288.00        34.00 o                         
  -2  -3  13        166.78         82.04        57.45 o                         
  -1  -3  13        245.42        244.03        24.88 o                         
   0  -3  13        105.70        111.89        16.10 o                         
   1  -3  13        115.27        119.49        17.79 o                         
   2  -3  13         98.01        116.63        18.49 o                         
   3  -3  13        115.10        130.44        24.95 o                         
   4  -3  13         59.12         70.97        16.20 o                         
   5  -3  13        138.81        111.66        18.88 o                         
  10  -3  13         14.23         26.01        17.69 o                         
  11  -3  13         12.42         22.49        15.93 o                         
  12  -3  13         10.01          9.83         7.52 o                         
  13  -3  13          7.30          2.23         8.22 o                         
 -17  -2  13          0.37         14.70        23.03 o                         
 -16  -2  13         11.31         13.63        21.85 o                         
 -15  -2  13          3.66          6.64        13.04 o                         
 -14  -2  13         41.48         38.65        17.42 o                         
 -13  -2  13         16.36         39.57        15.99 o                         
 -12  -2  13         97.31        119.00        27.06 o                         
 -11  -2  13         63.23         74.37        21.16 o                         
 -10  -2  13         52.17         66.03        22.49 o                         
  -9  -2  13         10.17          7.49         7.39 o                         
  -8  -2  13         32.69         37.92         7.64 o                         
  -7  -2  13         60.37         59.39        13.06 o                         
  -6  -2  13        122.76        163.26        22.06 o                         
  -5  -2  13        262.48        182.12        85.51 o                         
  -4  -2  13         47.79         37.73        21.82 o                         
  -3  -2  13       1081.54       1185.48       105.74 o                         
  -2  -2  13        843.03        912.16        55.95 o                         
  -1  -2  13        777.43        888.74        52.97 o                         
   0  -2  13        263.30        265.04        29.42 o                         
   1  -2  13       1318.81       1361.16        51.64 o                         
   2  -2  13        233.37        222.61        21.76 o                         
   3  -2  13        367.36        449.41        34.74 o                         
   4  -2  13        188.42        264.97        54.01 o                         
   5  -2  13        198.36        199.62        51.68 o                         
   6  -2  13        121.13        147.26        42.72 o                         
   7  -2  13         80.88         93.00        30.27 o                         
   8  -2  13        125.05        151.07        40.13 o                         
   9  -2  13         26.75         13.64        16.33 o                         
  10  -2  13         21.60          9.08         7.32 o                         
  11  -2  13         24.19         22.36        17.99 o                         
  12  -2  13         10.27         18.95        18.87 o                         
  13  -2  13         14.98         23.02        22.67 o                         
  14  -2  13          3.15          4.47        14.44 o                         
  15  -2  13          6.72         -8.90         8.90 o                         
 -18  -1  13         14.48          4.29        17.31 o                         
 -17  -1  13          3.36         13.73        21.31 o                         
 -16  -1  13          2.83         18.30        26.21 o                         
 -15  -1  13         11.08         11.56         6.00 o                         
 -14  -1  13         45.65         25.27         9.58 o                         
 -13  -1  13         65.79         48.38        12.73 o                         
 -12  -1  13         26.27         31.52        10.85 o                         
 -11  -1  13         36.37         32.68        16.61 o                         
 -10  -1  13          5.73          6.52         5.39 o                         
  -9  -1  13        109.02        111.38        17.27 o                         
  -8  -1  13         48.06         41.02         9.47 o                         
  -7  -1  13        180.96        199.07        23.04 o                         
  -6  -1  13        738.99        667.09        95.78 o                         
  -5  -1  13       1026.93       1124.67        80.76 o                         
  -4  -1  13        443.19        371.74       209.46 o                         
  -3  -1  13        291.22        221.17        37.50 o                         
  -2  -1  13        204.33        158.54        20.85 o                         
  -1  -1  13        254.80        289.51        25.67 o                         
   0  -1  13        235.18        262.24        25.05 o                         
   1  -1  13         77.37         90.80        15.72 o                         
   2  -1  13        139.08        157.40        17.65 o                         
   3  -1  13       4291.02       4515.10       145.89 o                         
   4  -1  13        408.83        401.94        46.50 o                         
   5  -1  13        183.82        185.71        42.78 o                         
   6  -1  13        264.27        264.61        39.47 o                         
   7  -1  13         99.78         92.73        22.50 o                         
   8  -1  13        113.65        110.79        39.33 o                         
   9  -1  13         53.35         62.46        27.75 o                         
  10  -1  13         13.56          3.08         5.39 o                         
  11  -1  13         42.06         47.02        29.25 o                         
  12  -1  13         21.82         33.15        22.45 o                         
  13  -1  13          7.98          0.21         4.69 o                         
  14  -1  13         13.43          0.51         7.08 o                         
  15  -1  13         20.14         21.03        33.67 o                         
 -18   0  13          1.12          6.14        11.52 o                         
 -17   0  13          2.91         11.35        17.47 o                         
 -16   0  13         98.90        139.63        39.75 o                         
 -15   0  13          2.26          2.72         8.02 o                         
 -14   0  13         64.22         65.52        22.72 o                         
 -13   0  13          3.57          6.82         9.92 o                         
 -12   0  13         26.53         21.55        15.53 o                         
 -11   0  13          8.18         25.76        11.38 o                         
 -10   0  13         18.82         20.99        14.64 o                         
  -9   0  13         43.47         16.19        11.26 o                         
  -8   0  13         63.37         44.95        10.45 o                         
  -7   0  13         28.76         23.66        10.24 o                         
  -6   0  13       1259.11       1160.84        94.58 o                         
  -5   0  13        127.99        139.86        17.81 o                         
  -4   0  13       2133.95       2539.94       108.69 o                         
  -3   0  13          1.88          1.93         3.79 o                         
  -2   0  13         41.32         33.96        12.48 o                         
  -1   0  13         43.76         43.87        13.79 o                         
   0   0  13         18.26         19.12         9.61 o                         
   1   0  13         36.43         52.40        14.72 o                         
   2   0  13         89.52        111.87        22.13 o                         
   3   0  13        616.70        762.81        73.40 o                         
   4   0  13        648.34        775.95        78.16 o                         
   5   0  13        686.03        650.56        54.11 o                         
   6   0  13        300.92        347.69        59.07 o                         
   7   0  13        126.64        168.10        34.08 o                         
   8   0  13          2.74         -0.37         1.29 o                         
   9   0  13        105.91        126.46        29.13 o                         
  10   0  13         40.70         61.14        29.49 o                         
  11   0  13          6.04         14.20        15.57 o                         
  12   0  13          3.95          5.27         6.97 o                         
  13   0  13         16.98         39.59        29.75 o                         
  14   0  13          0.58         28.48        25.17 o                         
  15   0  13          4.92          0.60        11.87 o                         
 -18   1  13         14.48         13.23        18.68 o                         
 -17   1  13          3.36         23.65        19.80 o                         
 -16   1  13          2.83          2.48        15.76 o                         
 -15   1  13         11.08         11.57         9.34 o                         
 -14   1  13         45.63         57.52        25.43 o                         
 -13   1  13         65.79         43.85        19.08 o                         
 -12   1  13         26.27         27.12        18.20 o                         
 -11   1  13         36.36         42.42        21.16 o                         
 -10   1  13          5.74         11.17         9.70 o                         
  -9   1  13        108.98         65.91        28.98 o                         
  -8   1  13         48.01         22.66        21.18 o                         
  -7   1  13        180.90         80.11        81.85 o                         
  -6   1  13        739.16        548.85       376.10 o                         
  -5   1  13       1026.73       1044.76        76.20 o                         
  -4   1  13        443.12        470.76        33.48 o                         
  -3   1  13        291.35        307.52        30.83 o                         
  -2   1  13        204.38        186.19        22.62 o                         
  -1   1  13        254.77        290.83        41.77 o                         
   0   1  13        235.10        256.70        42.68 o                         
   2   1  13        139.00        127.84        17.71 o                         
   3   1  13       4291.72       4391.55       111.03 o                         
   4   1  13        408.76        399.48        33.51 o                         
   5   1  13        183.92        192.91        24.02 o                         
   6   1  13        264.22        279.07        27.06 o                         
   7   1  13         99.79         74.91        13.94 o                         
   8   1  13        113.66        110.43        18.69 o                         
   9   1  13         53.39         60.66        13.17 o                         
  10   1  13         13.56          8.80         7.12 o                         
  11   1  13         42.03         52.32        37.00 o                         
  12   1  13         21.82         36.31        25.72 o                         
  13   1  13          7.99         34.39        28.05 o                         
  14   1  13         13.43         16.65        23.07 o                         
  15   1  13         20.15         17.91        29.00 o                         
 -17   2  13          0.37        -23.94        24.89 o                         
 -16   2  13         11.31         15.98        12.99 o                         
 -15   2  13          3.66          6.49        10.99 o                         
 -14   2  13         41.48         69.49        27.98 o                         
 -13   2  13         16.37         48.27        21.98 o                         
 -12   2  13         97.32        149.08        33.04 o                         
 -11   2  13         63.24         45.86        30.18 o                         
 -10   2  13         52.16         75.61        22.62 o                         
  -9   2  13         10.18         -1.42         8.95 o                         
  -8   2  13         32.69          4.80        24.70 o                         
  -7   2  13         60.36         32.28         9.41 o                         
  -6   2  13        122.80          6.71        16.27 o                         
  -5   2  13        262.43        265.52        81.72 o                         
  -4   2  13         47.82         31.53        28.24 o                         
  -3   2  13       1081.34       1081.83       287.93 o                         
  -2   2  13        843.00       1014.36        48.99 o                         
  -1   2  13        777.48        913.79        46.76 o                         
   0   2  13        263.34        283.26        36.04 o                         
   1   2  13       1318.79       1313.02        77.95 o                         
   2   2  13        233.28        235.44        22.48 o                         
   3   2  13        367.32        408.72        30.69 o                         
   4   2  13        188.41        229.39        28.51 o                         
   5   2  13        198.24        191.49        27.81 o                         
   6   2  13        121.12        129.57        22.14 o                         
   7   2  13         80.89         71.41        18.07 o                         
   8   2  13        125.06        125.50        24.13 o                         
   9   2  13         26.74         18.19        11.20 o                         
  10   2  13         21.58         11.59         8.65 o                         
  11   2  13         24.18         11.50        10.82 o                         
  12   2  13         10.26          0.15         9.59 o                         
  13   2  13         14.98         14.87        26.34 o                         
  14   2  13          3.15         15.03        25.12 o                         
  15   2  13          6.72        -26.95        26.95 o                         
 -16   3  13         52.73        121.38        57.72 o                         
 -15   3  13         28.78         44.53        33.03 o                         
 -14   3  13         21.52         31.48        39.52 o                         
 -13   3  13         45.77         73.47        41.35 o                         
 -12   3  13         27.26         79.79        42.67 o                         
 -11   3  13         58.70        104.81        41.13 o                         
 -10   3  13         74.15         49.91        23.36 o                         
  -9   3  13         64.26         57.13        28.97 o                         
  -8   3  13          4.45         10.39         8.87 o                         
  -7   3  13         49.40         17.38        17.11 o                         
  -6   3  13        360.49        383.16        31.34 o                         
  -5   3  13        113.28         86.62        23.73 o                         
  -4   3  13         50.09         51.70        11.31 o                         
  -3   3  13        276.15        205.78        69.73 o                         
  -2   3  13        166.88        119.26        63.48 o                         
  -1   3  13        245.41        245.90        59.12 o                         
   0   3  13        105.73        116.08        14.71 o                         
   1   3  13        115.28        119.41         9.89 o                         
   2   3  13         98.07        109.64        24.44 o                         
   3   3  13        115.13         85.91        14.41 o                         
   4   3  13         59.06         55.61         9.57 o                         
   5   3  13        138.82        105.98        17.34 o                         
   6   3  13        150.00        115.38        20.70 o                         
   7   3  13         82.21         60.71        15.10 o                         
   8   3  13         12.20          8.75         4.85 o                         
   9   3  13          2.47         -2.45         6.25 o                         
  10   3  13         14.23         18.03        10.86 o                         
  11   3  13         12.42          1.28        11.38 o                         
  12   3  13         10.00         18.56        12.97 o                         
  13   3  13          7.30         -2.49        12.04 o                         
  14   3  13          4.37          6.15         3.62 o                         
 -14   4  13          2.64         23.36        22.73 o                         
 -13   4  13         14.25         15.32        19.25 o                         
 -12   4  13         39.07         61.93        32.18 o                         
 -11   4  13         26.32         33.55        30.90 o                         
 -10   4  13         14.82         15.82        14.81 o                         
  -9   4  13         25.05         14.03        18.59 o                         
  -8   4  13         35.15         34.41        18.62 o                         
  -7   4  13         67.84         51.27        30.30 o                         
  -6   4  13        117.63         98.77        26.53 o                         
  -5   4  13         28.94         24.10        12.94 o                         
  -4   4  13        126.39        129.61        23.40 o                         
  -3   4  13        169.62        153.26        24.31 o                         
  -2   4  13         85.21         55.05        32.36 o                         
  -1   4  13          9.86          5.47         6.31 o                         
   0   4  13        107.61        119.06        27.88 o                         
   1   4  13         24.05         38.72        16.50 o                         
   2   4  13         25.56         34.46        18.74 o                         
   3   4  13         21.92         22.03        17.20 o                         
   4   4  13         49.15         43.39        20.34 o                         
   5   4  13         34.12         48.54        28.43 o                         
   6   4  13         51.22         61.92        31.70 o                         
   7   4  13         11.09         18.58        20.51 o                         
   8   4  13         10.28         13.62        15.98 o                         
   9   4  13          7.27          4.53        10.45 o                         
  10   4  13          3.73          6.52         9.88 o                         
  11   4  13          5.07          5.21        13.28 o                         
  12   4  13          0.65         -1.12        10.20 o                         
 -12   5  13          4.17         18.71        24.92 o                         
 -11   5  13          6.14          8.20        20.13 o                         
 -10   5  13         22.08         25.75        25.98 o                         
  -9   5  13         11.85         14.94        20.70 o                         
  -8   5  13          6.68         -2.29         6.27 o                         
  -7   5  13          5.76          2.10         3.42 o                         
  -6   5  13          5.44         -5.30         8.03 o                         
  -5   5  13         23.18         12.12        12.40 o                         
  -4   5  13          7.84         14.62         6.85 o                         
  -3   5  13         49.54         39.11        24.66 o                         
  -2   5  13         61.72         66.35        18.44 o                         
  -1   5  13        108.59         49.61        62.95 o                         
   0   5  13         16.26          4.08        12.17 o                         
   1   5  13         14.55          7.13         6.46 o                         
   2   5  13         26.47         22.33        16.17 o                         
   3   5  13         20.03         41.22        18.64 o                         
   4   5  13         48.41         74.26        26.10 o                         
   5   5  13         16.06         25.90        16.41 o                         
   6   5  13         14.43         19.59        12.67 o                         
   7   5  13          5.08          6.40        13.15 o                         
   8   5  13          6.10         12.07        10.79 o                         
   9   5  13          3.27          0.83        11.67 o                         
  10   5  13          8.37         21.98        20.30 o                         
  -9   6  13          1.84          4.58         3.41 o                         
  -8   6  13          4.15         12.02        16.09 o                         
  -4   6  13         29.44         24.25        19.06 o                         
  -3   6  13         17.24         43.64        26.03 o                         
  -2   6  13         12.69         13.98        15.65 o                         
  -1   6  13          3.24         41.98        44.91 o                         
   0   6  13          7.73         19.54        27.55 o                         
   1   6  13          2.71          4.73        17.33 o                         
   2   6  13          1.03         -4.79        12.31 o                         
   3   6  13          1.46          2.57         9.77 o                         
   4   6  13          3.09          9.64        14.78 o                         
   5   6  13          6.16         15.36        14.43 o                         
   6   6  13          1.63        -14.92        27.34 o                         
  -8  -6  14          8.88          3.57         9.24 o                         
  -7  -6  14          4.06          5.96         7.94 o                         
  -6  -6  14          5.32          6.18         8.51 o                         
  -5  -6  14         33.40         37.69        28.21 o                         
  -4  -6  14          4.41         -0.90         9.26 o                         
  -3  -6  14         17.14         27.62        25.26 o                         
  -2  -6  14          2.82          3.32        18.95 o                         
  -1  -6  14          3.14         -4.28        11.55 o                         
   0  -6  14          3.18         -6.30        18.06 o                         
 -12  -5  14          5.00          4.22        10.94 o                         
 -11  -5  14          7.14         11.30        10.41 o                         
 -10  -5  14         15.25         31.67        16.00 o                         
  -9  -5  14          3.08          9.05         9.35 o                         
  -8  -5  14          0.55          7.18         6.30 o                         
  -7  -5  14          5.61          6.16         9.33 o                         
  -6  -5  14          7.59          8.20        12.56 o                         
  -5  -5  14         65.25         53.74        31.73 o                         
  -4  -5  14         28.73         29.97        16.56 o                         
  -3  -5  14          2.60          4.30         4.51 o                         
  -2  -5  14         33.03         39.35        13.95 o                         
  -1  -5  14         87.37         89.81        26.83 o                         
   0  -5  14          8.85          8.79         5.60 o                         
   1  -5  14          6.69         14.04        16.41 o                         
   3  -5  14         40.14         15.72        14.51 o                         
   4  -5  14         39.11         28.56        16.71 o                         
   5  -5  14         33.20         25.83        17.55 o                         
   6  -5  14          9.11         15.97        20.89 o                         
 -14  -4  14          5.73         14.13        17.10 o                         
 -13  -4  14         15.35         33.91        19.31 o                         
 -12  -4  14         14.67         19.82        13.46 o                         
 -11  -4  14         23.33         30.98        21.97 o                         
 -10  -4  14          7.12         12.32         7.67 o                         
  -9  -4  14         13.95         19.19         8.25 o                         
  -8  -4  14         83.56         81.88        20.71 o                         
  -7  -4  14         43.43         68.05        24.50 o                         
  -6  -4  14         45.46         50.74        16.48 o                         
  -5  -4  14        144.89        241.35        34.40 o                         
  -4  -4  14        155.25        127.82        30.41 o                         
  -3  -4  14         58.98         72.79        21.80 o                         
  -2  -4  14         40.70         64.37        20.72 o                         
  -1  -4  14          4.89          3.86         4.03 o                         
   0  -4  14         65.07         14.20        25.32 o                         
   1  -4  14         52.09         49.07        10.21 o                         
   2  -4  14          2.07          4.66         4.86 o                         
   3  -4  14         12.36         17.04        10.52 o                         
   4  -4  14         15.86         18.02        12.79 o                         
   5  -4  14         97.61        103.33        19.19 o                         
 -16  -3  14         29.92         21.98        32.88 o                         
 -15  -3  14          7.59         17.17        14.00 o                         
 -14  -3  14         51.11         85.50        27.94 o                         
 -13  -3  14         20.18         28.23        15.02 o                         
 -12  -3  14         44.00         39.09        16.95 o                         
 -11  -3  14          4.93         29.01        14.36 o                         
 -10  -3  14         10.32         33.55        21.18 o                         
  -9  -3  14        124.30        181.02        22.36 o                         
  -8  -3  14         56.06         64.88        13.68 o                         
  -7  -3  14         21.31         28.59         9.23 o                         
  -6  -3  14         75.41         95.73        18.23 o                         
  -5  -3  14        111.58        144.87        21.87 o                         
  -4  -3  14         57.59         48.48        13.18 o                         
  -3  -3  14        312.65         93.41        83.13 o                         
  -2  -3  14        104.58         27.58        56.39 o                         
  -1  -3  14         55.83         44.04        12.04 o                         
   0  -3  14         19.21         15.11         5.66 o                         
   1  -3  14         97.69        108.20        17.31 o                         
   2  -3  14         82.19         84.79        16.18 o                         
   3  -3  14        122.66        138.80        19.17 o                         
   4  -3  14        113.29        143.28        19.80 o                         
  11  -3  14          6.72         11.87        15.59 o                         
  12  -3  14          7.91         17.43        15.52 o                         
  13  -3  14          0.86         25.05        21.85 o                         
 -17  -2  14          3.78        -15.16        18.52 o                         
 -16  -2  14         11.27         18.47        21.71 o                         
 -15  -2  14          8.79         22.94        15.11 o                         
 -14  -2  14         54.12         79.67        21.68 o                         
 -13  -2  14         53.34         89.62        22.63 o                         
 -12  -2  14         35.39         41.22        16.46 o                         
 -11  -2  14         14.29         17.97         9.63 o                         
 -10  -2  14         29.52         48.70        16.22 o                         
  -9  -2  14        110.97        120.18        23.75 o                         
  -8  -2  14         24.99         22.82         5.82 o                         
  -7  -2  14         70.76         62.70        13.45 o                         
  -6  -2  14          2.87         -0.04         1.61 o                         
  -5  -2  14        160.88         77.37        56.34 o                         
  -4  -2  14        258.77        166.38        59.49 o                         
  -3  -2  14        623.49        703.52       111.42 o                         
  -2  -2  14        255.95        290.85        32.14 o                         
  -1  -2  14        352.98        399.86        38.27 o
[truncated: 461,055 more chars]
