# Supplementary material for: Crystal structures of ten enanti­opure Schiff bases bearing a naphthyl group
Source: Acta Crystallogr E Crystallogr Commun. 2016 Mar 31;72(Pt 4):583–9. doi: 10.1107/S2056989016004692 (PMC4910349; doi:10.1107/S2056989016004692)
Supplement: Supplementary file 10 [file e-72-00583-9sup10.hkl]

data_9                                                                          
_shelx_title ' IMXXIIH_2_Mo in P2(1)'                                           
_shelx_refln_list_code          4                                               
_shelx_F_calc_maximum       88.67                                               
_exptl_crystal_F_000       304.00                                               
_reflns_d_resolution_high  0.8402                                               
                                                                                
loop_                                                                           
 _space_group_symop_operation_xyz                                               
 'x, y, z'                                                                      
 '-x, y+1/2, -z'                                                                
                                                                                
_cell_length_a     7.7571                                                       
_cell_length_b     5.9246                                                       
_cell_length_c    17.8200                                                       
_cell_angle_alpha  90.000                                                       
_cell_angle_beta   92.682                                                       
_cell_angle_gamma  90.000                                                       
                                                                                
_shelx_F_squared_multiplier     1.000                                           
                                                                                
loop_                                                                           
 _refln_index_h                                                                 
 _refln_index_k                                                                 
 _refln_index_l                                                                 
 _refln_F_squared_calc                                                          
 _refln_F_squared_meas                                                          
 _refln_F_squared_sigma                                                         
 _refln_observed_status                                                         
   1  -7   0          7.53          5.02         5.85 o                         
   0  -6   0         18.62         29.11         5.23 o                         
   1  -6   0          0.75          2.90         1.58 o                         
   2  -6   0          4.51          4.45         2.85 o                         
   3  -6   0          2.07          1.38         2.35 o                         
   4  -6   0          0.74         -1.44         5.00 o                         
   1  -5   0          4.41          5.84         1.29 o                         
   2  -5   0          0.36          0.21         0.73 o                         
   3  -5   0          3.62          9.26         3.11 o                         
   4  -5   0          1.00          1.18         1.11 o                         
   5  -5   0          0.02          0.36         2.40 o                         
   6  -5   0          0.78          1.22         1.42 o                         
   0  -4   0         94.57        116.89        10.49 o                         
   1  -4   0         18.27         17.12         1.72 o                         
   2  -4   0         32.52         32.87         2.73 o                         
   3  -4   0         11.18          5.44         1.98 o                         
   4  -4   0          1.73          1.36         0.49 o                         
   5  -4   0          0.53          0.69         0.85 o                         
   6  -4   0          0.46          1.16         1.39 o                         
   7  -4   0          2.63          2.25         2.27 o                         
   1  -3   0        532.04        525.66        12.03 o                         
   2  -3   0          1.13          0.99         0.64 o                         
   3  -3   0          4.38          3.63         0.73 o                         
   4  -3   0         12.47         13.83         1.29 o                         
   5  -3   0          8.21          5.25         1.17 o                         
   6  -3   0          0.50         -0.32         1.04 o                         
   7  -3   0          1.20          0.53         2.17 o                         
   8  -3   0          1.22          2.68         1.99 o                         
   0  -2   0        701.00        666.59        30.47 o                         
   1  -2   0        438.89        446.09         8.18 o                         
   2  -2   0         63.22         59.31         2.67 o                         
   3  -2   0         71.17         88.78         4.95 o                         
   4  -2   0          2.50          2.09         0.77 o                         
   5  -2   0         19.63         25.64         1.87 o                         
   6  -2   0          4.03          5.98         1.12 o                         
   7  -2   0          9.98         12.01         1.66 o                         
   8  -2   0          9.97         11.01         2.00 o                         
   1  -1   0       1365.64       1376.40        22.91 o                         
   2  -1   0       1534.71       1874.80        58.75 o                         
   3  -1   0         77.69         95.17         5.92 o                         
   4  -1   0         61.16         79.60         4.66 o                         
   5  -1   0         14.06         16.30         1.33 o                         
   6  -1   0          2.42          2.21         1.62 o                         
   7  -1   0         20.77         28.53         2.66 o                         
   8  -1   0          0.04          0.37         0.90 o                         
   9  -1   0         30.85         39.10         5.65 o                         
   2   0   0        728.47        913.72        13.60 o                         
   3   0   0         40.57         37.21         1.59 o                         
   4   0   0         42.09         42.41         1.84 o                         
   5   0   0         13.66         15.58         1.09 o                         
   6   0   0         11.69          9.14         1.22 o                         
   7   0   0         14.45         16.53         1.48 o                         
   8   0   0          1.13          1.14         1.03 o                         
   9   0   0          0.00         -0.65         1.38 o                         
   1   1   0       1365.47       1326.69        10.76 o                         
   2   1   0       1534.48       1839.24        92.95 o                         
   3   1   0         77.63         72.62         4.64 o                         
   4   1   0         61.15         67.17         6.72 o                         
   5   1   0         14.08         12.55         1.02 o                         
   6   1   0          2.42          1.63         0.70 o                         
   7   1   0         20.78         24.72         2.20 o                         
   8   1   0          0.04          1.39         1.15 o                         
   9   1   0         30.85         33.43         7.83 o                         
   0   2   0        700.64        705.48        19.96 o                         
   1   2   0        438.79        455.20        11.36 o                         
   2   2   0         63.23         59.95         1.57 o                         
   3   2   0         71.16         88.36         4.03 o                         
   4   2   0          2.51          2.42         0.38 o                         
   5   2   0         19.63         16.67         1.70 o                         
   6   2   0          4.02          5.75         1.29 o                         
   7   2   0          9.99          7.96         1.97 o                         
   8   2   0          9.97         19.36         7.82 o                         
   1   3   0        532.00        554.61        19.37 o                         
   2   3   0          1.13          0.32         0.48 o                         
   3   3   0          4.39          6.36         0.76 o                         
   4   3   0         12.46         15.10         1.21 o                         
   5   3   0          8.20          7.76         0.89 o                         
   6   3   0          0.50         -0.22         0.73 o                         
   7   3   0          1.19          2.98         1.92 o                         
   8   3   0          1.22          5.69         2.04 o                         
   0   4   0         94.60        139.50         7.70 o                         
   1   4   0         18.25         19.06         1.49 o                         
   2   4   0         32.53         33.46         2.39 o                         
   3   4   0         11.19         10.22         1.23 o                         
   4   4   0          1.73          1.74         0.80 o                         
   5   4   0          0.53          0.38         0.73 o                         
   6   4   0          0.46          1.60         0.73 o                         
   7   4   0          2.63          0.38         1.20 o                         
   1   5   0          4.41          4.88         1.88 o                         
   2   5   0          0.36          0.56         1.09 o                         
   3   5   0          3.61          8.55         3.30 o                         
   4   5   0          1.00          2.23         0.94 o                         
   5   5   0          0.02          0.75         1.20 o                         
   6   5   0          0.78          1.72         1.70 o                         
   0   6   0         18.63         23.38         4.50 o                         
   1   6   0          0.75          0.63         0.88 o                         
   2   6   0          4.51          4.73         1.33 o                         
   3   6   0          2.07          1.48         1.11 o                         
   4   6   0          0.74          0.88         0.88 o                         
   1   7   0          7.53          6.94         2.16 o                         
  -1  -7   1          8.78          8.93         3.23 o                         
   0  -7   1          0.30          1.54         0.96 o                         
   1  -7   1          5.43          3.87         2.42 o                         
  -4  -6   1          0.91         -0.61         5.75 o                         
  -3  -6   1          2.03          1.32         1.23 o                         
  -2  -6   1          8.83         11.56         4.33 o                         
  -1  -6   1          3.34          5.16         1.76 o                         
   0  -6   1         14.67         19.12         3.58 o                         
   1  -6   1          3.59          3.77         2.08 o                         
   2  -6   1          2.30          4.05         1.48 o                         
   3  -6   1          0.64          1.44         4.42 o                         
   4  -6   1          0.56          2.49         2.28 o                         
  -6  -5   1          0.38         -2.29         2.29 o                         
  -5  -5   1          3.16          6.45         2.68 o                         
  -4  -5   1          0.13          0.48         0.94 o                         
  -3  -5   1         23.66         32.33         4.19 o                         
  -2  -5   1          1.66          1.60         0.53 o                         
  -1  -5   1          9.06          7.67         1.14 o                         
   0  -5   1          1.62          2.75         0.59 o                         
   1  -5   1          0.69          0.50         0.82 o                         
   2  -5   1          0.28          0.03         0.60 o                         
   3  -5   1          1.87          2.38         1.02 o                         
   4  -5   1          1.28          0.84         2.34 o                         
   5  -5   1          0.83         -0.47         1.23 o                         
   6  -5   1          1.57         -1.39         1.39 o                         
  -7  -4   1          0.58         -0.07         2.11 o                         
  -6  -4   1          1.33         -0.51         1.52 o                         
  -5  -4   1          1.66          3.22         0.84 o                         
  -4  -4   1          6.98          5.90         1.04 o                         
  -3  -4   1         10.87         14.86         2.14 o                         
  -2  -4   1         50.82         59.85         3.72 o                         
  -1  -4   1         17.94         15.76         1.62 o                         
   0  -4   1         48.90         71.50         9.77 o                         
   1  -4   1          0.79          2.07         0.59 o                         
   2  -4   1          1.35          2.64         1.69 o                         
   3  -4   1          1.56          3.84         1.02 o                         
   4  -4   1          1.46          2.13         1.11 o                         
   5  -4   1          5.83          5.48         0.97 o                         
   6  -4   1          9.13          7.57         1.72 o                         
   7  -4   1          2.69          2.65         2.28 o                         
  -8  -3   1          0.09         -1.84         1.84 o                         
  -7  -3   1          2.43          0.22         1.11 o                         
  -6  -3   1          1.92          0.40         0.70 o                         
  -5  -3   1          4.39          4.55         1.80 o                         
  -4  -3   1          0.26          1.16         1.07 o                         
  -3  -3   1         24.34         21.88         1.75 o                         
  -2  -3   1         21.85         17.46         1.28 o                         
  -1  -3   1        523.73        543.21        10.97 o                         
   0  -3   1         18.04         16.96         0.98 o                         
   1  -3   1         54.32         64.59         3.32 o                         
   2  -3   1          1.30          1.35         0.58 o                         
   3  -3   1         12.45         12.07         1.18 o                         
   4  -3   1          0.70          0.58         0.51 o                         
   5  -3   1          0.07          0.49         2.02 o                         
   6  -3   1          0.42          1.06         1.96 o                         
   7  -3   1         18.15         22.54         4.55 o                         
   8  -3   1          5.55          6.92         1.87 o                         
  -8  -2   1          2.99          1.89         1.41 o                         
  -7  -2   1          1.45         -0.02         0.85 o                         
  -6  -2   1          3.76          7.32         1.14 o                         
  -5  -2   1          8.34          5.82         1.12 o                         
  -4  -2   1         55.26         61.71         2.68 o                         
  -3  -2   1        451.95        515.36        16.20 o                         
  -2  -2   1         88.37         89.73         2.83 o                         
  -1  -2   1        252.47        241.42         8.06 o                         
   0  -2   1        576.09        477.76        13.07 o                         
   1  -2   1         30.22         26.41         1.23 o                         
   2  -2   1        234.48        206.97         3.57 o                         
   3  -2   1        239.17        267.69         8.03 o                         
   4  -2   1         15.85         17.34         1.41 o                         
   5  -2   1         16.58         19.37         1.73 o                         
   6  -2   1         13.44         16.87         1.96 o                         
   7  -2   1          3.20          4.97         2.05 o                         
   8  -2   1         46.95         66.38         5.14 o                         
  -9  -1   1          6.94          3.39         3.04 o                         
  -8  -1   1          2.21          3.65         1.32 o                         
  -7  -1   1         10.83         12.12         1.73 o                         
  -6  -1   1         13.47         17.38         1.68 o                         
  -5  -1   1         17.50         19.23         1.41 o                         
  -4  -1   1        105.31        154.07        10.40 o                         
  -3  -1   1        131.04        212.91        13.43 o                         
  -2  -1   1       3151.73       3711.67       107.66 o                         
  -1  -1   1       7861.21       7642.75       118.85 o                         
   0  -1   1       1962.16       1884.63        25.03 o                         
   1  -1   1       1549.30       1500.32        11.03 o                         
   2  -1   1        122.49        184.00        10.07 o                         
   3  -1   1        151.29        193.55        13.10 o                         
   4  -1   1         38.41         46.09         3.13 o                         
   5  -1   1          4.45          4.54         0.63 o                         
   6  -1   1         13.86         18.68         1.83 o                         
   7  -1   1          7.62          6.41         1.27 o                         
   8  -1   1          2.87          2.89         1.23 o                         
   9  -1   1         37.24         38.04         5.07 o                         
  -9   0   1          0.00          1.69         0.97 o                         
  -8   0   1          4.55          5.12         1.38 o                         
  -7   0   1          4.37          3.11         0.80 o                         
  -6   0   1          1.37          1.20         0.34 o                         
  -5   0   1         14.58         13.41         1.03 o                         
  -4   0   1         22.91         23.16         1.25 o                         
  -3   0   1         25.99         34.65         1.80 o                         
  -2   0   1       2831.77       3095.36        34.50 o                         
   2   0   1          1.76          0.84         0.25 o                         
   3   0   1         20.76         34.08         1.75 o                         
   4   0   1        129.32        135.60         4.85 o                         
   5   0   1          0.85          0.97         0.42 o                         
   6   0   1          0.01         -0.45         0.45 o                         
   7   0   1          0.37          1.27         1.12 o                         
   8   0   1          9.72         15.31         2.48 o                         
   9   0   1          2.34          1.56         1.47 o                         
  -9   1   1          6.95          7.47         7.53 o                         
  -8   1   1          2.21          0.54         0.69 o                         
  -7   1   1         10.83         11.39         1.88 o                         
  -6   1   1         13.47         12.01         1.10 o                         
  -5   1   1         17.50         14.56         1.30 o                         
  -4   1   1        105.34        135.71        11.27 o                         
  -3   1   1        131.04        216.89        21.27 o                         
  -2   1   1       3151.24       3365.89        30.93 o                         
  -1   1   1       7861.89       7667.86        72.11 o                         
   0   1   1       1961.76       1705.07        10.14 o                         
   1   1   1       1549.12       1444.44        33.56 o                         
   2   1   1        122.56        145.39         6.76 o                         
   3   1   1        151.25        153.61        12.23 o                         
   4   1   1         38.40         37.30         3.30 o                         
   5   1   1          4.45          3.53         0.61 o                         
   6   1   1         13.86         13.34         1.28 o                         
   7   1   1          7.62          4.77         1.25 o                         
   8   1   1          2.87          2.92         4.45 o                         
   9   1   1         37.24         36.57         7.96 o                         
  -8   2   1          2.99          2.19         1.13 o                         
  -7   2   1          1.45          2.96         2.81 o                         
  -6   2   1          3.77          4.11         0.81 o                         
  -5   2   1          8.35          6.04         0.82 o                         
  -4   2   1         55.23         69.51         4.42 o                         
  -3   2   1        451.92        528.30        13.38 o                         
  -2   2   1         88.33         85.93         3.04 o                         
  -1   2   1        252.43        250.79         5.81 o                         
   0   2   1        576.01        497.38         7.20 o                         
   1   2   1         30.23         24.62         1.10 o                         
   2   2   1        234.44        213.02         4.21 o                         
   3   2   1        239.13        267.87         6.86 o                         
   4   2   1         15.83         15.91         1.02 o                         
   5   2   1         16.59         16.63         2.12 o                         
   6   2   1         13.44         12.83         1.73 o                         
   7   2   1          3.20         10.32         2.94 o                         
   8   2   1         46.95         64.24         7.07 o                         
  -8   3   1          0.09          3.15         2.04 o                         
  -7   3   1          2.43          2.84         0.85 o                         
  -6   3   1          1.93          1.45         0.47 o                         
  -5   3   1          4.39          6.76         0.88 o                         
  -4   3   1          0.26          0.54         1.04 o                         
  -3   3   1         24.32         23.86         1.41 o                         
  -2   3   1         21.82         15.47         1.05 o                         
  -1   3   1        523.63        598.33        12.63 o                         
   0   3   1         18.02         20.76         1.34 o                         
   1   3   1         54.33         61.91         2.49 o                         
   2   3   1          1.30          1.30         0.39 o                         
   3   3   1         12.45         12.86         0.89 o                         
   4   3   1          0.70          1.36         0.68 o                         
   5   3   1          0.07          2.28         0.84 o                         
   6   3   1          0.42          4.46         2.38 o                         
   7   3   1         18.14         24.06         4.69 o                         
   8   3   1          5.55          4.36         1.60 o                         
  -7   4   1          0.58          1.93         1.53 o                         
  -6   4   1          1.33          0.61         1.09 o                         
  -5   4   1          1.65          2.68         0.98 o                         
  -4   4   1          6.97          5.95         0.87 o                         
  -3   4   1         10.86         14.06         1.46 o                         
  -2   4   1         50.83         60.61         2.86 o                         
  -1   4   1         17.95         20.68         1.69 o                         
   0   4   1         48.90         84.32        10.49 o                         
   1   4   1          0.79          5.36         0.91 o                         
   2   4   1          1.35          3.67         0.94 o                         
   3   4   1          1.56          3.83         0.98 o                         
   4   4   1          1.46          2.87         0.66 o                         
   5   4   1          5.83          7.87         1.00 o                         
   6   4   1          9.12          8.42         1.95 o                         
   7   4   1          2.69          6.82         2.07 o                         
  -6   5   1          0.38          0.97         1.85 o                         
  -5   5   1          3.16          4.43         1.73 o                         
  -4   5   1          0.13         -0.12         0.71 o                         
  -3   5   1         23.65         34.22         4.73 o                         
  -2   5   1          1.66          1.24         0.77 o                         
  -1   5   1          9.07          8.36         1.68 o                         
   0   5   1          1.62          2.57         0.67 o                         
   1   5   1          0.69          2.26         1.13 o                         
   2   5   1          0.28          1.02         0.64 o                         
   3   5   1          1.87          1.56         1.10 o                         
   4   5   1          1.28          2.36         1.06 o                         
   5   5   1          0.83         -0.52         2.48 o                         
   6   5   1          1.57         -0.12         2.71 o                         
  -4   6   1          0.91          2.60         1.99 o                         
  -3   6   1          2.03          1.27         0.80 o                         
  -2   6   1          8.84         11.07         2.59 o                         
  -1   6   1          3.34          2.87         1.23 o                         
   0   6   1         14.67         15.11         2.95 o                         
   1   6   1          3.59          1.52         1.42 o                         
   2   6   1          2.30          2.33         0.84 o                         
   3   6   1          0.64          0.45         1.10 o                         
   4   6   1          0.56          1.55         1.62 o                         
  -1   7   1          8.78          7.19         2.82 o                         
   0   7   1          0.30         -0.39         1.74 o                         
   1   7   1          5.43          6.40         2.02 o                         
   0  -7   2          0.03         -1.76         3.26 o                         
  -4  -6   2          0.77          3.02         2.33 o                         
  -3  -6   2          3.05          5.52         2.64 o                         
  -2  -6   2         17.25         16.05         3.26 o                         
  -1  -6   2          1.96          0.86         0.97 o                         
   0  -6   2          3.45          4.49         1.65 o                         
   1  -6   2          2.38          4.32         1.54 o                         
   2  -6   2          0.34          0.64         1.07 o                         
   3  -6   2          0.70          0.10         1.80 o                         
   4  -6   2          3.87          5.86         2.86 o                         
  -6  -5   2          0.05          0.72         1.15 o                         
  -5  -5   2         15.56         11.97         3.08 o                         
  -4  -5   2          1.79         -0.88         1.24 o                         
  -3  -5   2         30.40         34.53         4.40 o                         
  -2  -5   2          1.19          0.63         0.62 o                         
  -1  -5   2          0.74          0.49         0.74 o                         
   0  -5   2          1.83          2.89         0.62 o                         
   1  -5   2          0.12          1.91         0.90 o                         
   2  -5   2          1.40         -0.38         0.62 o                         
   3  -5   2          3.24          3.38         1.59 o                         
   4  -5   2          3.06         -0.22         0.98 o                         
   5  -5   2          1.12         -0.12         1.72 o                         
   6  -5   2          2.72          2.11         2.12 o                         
  -7  -4   2          1.92         -1.15         2.45 o                         
  -6  -4   2          1.26          2.81         1.18 o                         
  -5  -4   2          0.15          0.18         1.60 o                         
  -4  -4   2         39.88         36.99         2.79 o                         
  -3  -4   2         50.80         51.57         5.23 o                         
  -2  -4   2         66.77         67.68         4.22 o                         
  -1  -4   2          8.19         11.36         1.52 o                         
   0  -4   2          1.37          6.17         2.64 o                         
   1  -4   2          4.94          5.70         0.98 o                         
   2  -4   2          6.56          7.39         1.02 o                         
   3  -4   2         11.84         12.62         1.55 o                         
   4  -4   2          2.98          5.32         2.61 o                         
   5  -4   2          0.29          0.97         1.86 o                         
   6  -4   2         20.79         16.28         3.48 o                         
   7  -4   2          5.34          6.88         2.68 o                         
  -8  -3   2          0.41          0.16         1.24 o                         
  -7  -3   2          2.52          4.05         1.68 o                         
  -6  -3   2          5.44          5.26         1.29 o                         
  -5  -3   2         25.99         22.06         1.92 o                         
  -4  -3   2         26.40         22.66         1.85 o                         
  -3  -3   2         42.72         46.03         2.91 o                         
  -2  -3   2         68.36         61.93         2.49 o                         
  -1  -3   2        395.08        386.81        10.51 o                         
   0  -3   2         22.25         21.66         1.19 o                         
   1  -3   2          8.67          8.19         0.74 o                         
   2  -3   2         17.18         19.93         1.39 o                         
   3  -3   2          8.96          8.06         0.93 o                         
   4  -3   2         12.89         10.65         1.17 o                         
   5  -3   2         31.92         34.30         5.17 o                         
   6  -3   2         25.40         31.56         2.96 o                         
   7  -3   2         56.53         62.99         5.69 o                         
   8  -3   2          2.34          2.90         2.13 o                         
  -8  -2   2          0.09         -0.76         1.80 o                         
  -7  -2   2          1.68         -0.44         1.60 o                         
  -6  -2   2          5.46          7.05         1.53 o                         
  -5  -2   2         49.87         56.68         4.97 o                         
  -4  -2   2        109.43        135.61         6.64 o                         
  -3  -2   2        983.47       1062.25        15.90 o                         
  -2  -2   2         92.56         96.51         2.67 o                         
  -1  -2   2        136.43        121.02         3.13 o                         
   0  -2   2         73.97         67.53         2.35 o                         
   1  -2   2        237.66        227.17         3.77 o                         
   2  -2   2        312.55        295.53         5.25 o                         
   3  -2   2         15.47         17.09         1.18 o                         
   4  -2   2          4.80          4.64         0.75 o                         
   5  -2   2          0.22         -0.24         0.58 o                         
   6  -2   2         25.60         25.68         2.43 o                         
   7  -2   2         41.72         53.14         3.68 o                         
   8  -2   2         68.68         89.35         6.05 o                         
  -9  -1   2          1.92         -0.99         3.47 o                         
  -8  -1   2          2.96          2.37         1.19 o                         
  -7  -1   2          6.78          5.50         1.27 o                         
  -6  -1   2         11.92         13.96         1.50 o                         
  -5  -1   2          0.68          0.23         0.41 o                         
  -4  -1   2        594.95        911.53        52.43 o                         
  -3  -1   2        619.60        872.02        52.70 o                         
  -2  -1   2       2428.62       2588.77        41.81 o                         
  -1  -1   2        439.85        421.73        15.78 o                         
   0  -1   2        577.01        506.00        61.63 o                         
   1  -1   2       1086.81       1034.06        20.37 o                         
   2  -1   2        758.83        840.31        37.48 o                         
   3  -1   2        200.35        247.70        18.75 o                         
   4  -1   2         63.52         69.71         3.48 o                         
   5  -1   2         12.80         13.28         1.23 o                         
   6  -1   2         13.08         10.09         1.36 o                         
   7  -1   2         12.54         12.75         1.73 o                         
   8  -1   2         34.26         40.08         4.04 o                         
   9  -1   2         30.04         29.69         4.25 o                         
  -9   0   2          0.33         -0.52         1.07 o                         
  -8   0   2          1.42          0.02         0.57 o                         
  -7   0   2         10.66         11.02         1.24 o                         
  -6   0   2          0.73          0.23         0.36 o                         
  -5   0   2          5.68          4.44         0.68 o                         
  -4   0   2         54.10         51.85         2.50 o                         
  -3   0   2          0.35          0.14         0.42 o                         
  -2   0   2       7851.56       7724.80        30.57 o                         
  -1   0   2         46.21         82.88         4.23 o                         
   1   0   2       2828.36       2942.62        16.57 o                         
   2   0   2        431.93        457.43        17.38 o                         
   3   0   2         18.56         23.62         1.19 o                         
   4   0   2         21.69         28.64         1.52 o                         
   5   0   2         22.47         28.44         1.60 o                         
   6   0   2          7.60          6.30         1.10 o                         
   7   0   2        117.54        117.18         4.13 o                         
   8   0   2          0.94         -0.25         0.92 o                         
   9   0   2          0.01          2.43         1.17 o                         
  -9   1   2          1.92          1.97         5.36 o                         
  -8   1   2          2.96          2.48         1.06 o                         
  -7   1   2          6.78          6.46         1.03 o                         
  -6   1   2         11.93         12.32         1.33 o                         
  -5   1   2          0.68          0.68         0.51 o                         
  -4   1   2        594.89        969.02        57.58 o                         
  -3   1   2        619.67        778.31        30.75 o                         
  -2   1   2       2428.63       2414.03        20.98 o                         
  -1   1   2        439.78        400.31         6.55 o                         
   0   1   2        577.08        481.63        16.62 o                         
   1   1   2       1086.69       1027.76        21.37 o                         
   2   1   2        758.70        801.86        46.36 o                         
   3   1   2        200.37        212.61         9.02 o                         
   4   1   2         63.51         59.52         2.99 o                         
   5   1   2         12.82         12.45         1.41 o                         
   6   1   2         13.08          9.12         1.47 o                         
   7   1   2         12.54         12.15         1.81 o                         
   8   1   2         34.26         38.21         5.03 o                         
   9   1   2         30.04         29.61         4.13 o                         
  -8   2   2          0.09         -0.49         1.54 o                         
  -7   2   2          1.68          0.35         0.96 o                         
  -6   2   2          5.45          6.97         1.16 o                         
  -5   2   2         49.86         61.07         4.85 o                         
  -4   2   2        109.40        146.30         7.81 o                         
  -3   2   2        983.49       1204.87        37.51 o                         
  -2   2   2         92.47        113.36         2.62 o                         
  -1   2   2        136.34        129.13         3.84 o                         
   0   2   2         74.01         74.65         2.46 o                         
   1   2   2        237.59        226.86         3.68 o                         
   2   2   2        312.46        290.50         4.54 o                         
   3   2   2         15.48         16.07         1.00 o                         
   4   2   2          4.80          4.65         0.76 o                         
   5   2   2          0.22         -0.04         0.47 o                         
   6   2   2         25.60         24.33         2.94 o                         
   7   2   2         41.70         52.57         6.82 o                         
   8   2   2         68.68         73.99         7.54 o                         
  -8   3   2          0.41         -1.99         1.99 o                         
  -7   3   2          2.52          1.63         1.01 o                         
  -6   3   2          5.43          4.48         0.98 o                         
  -5   3   2         25.98         25.32         1.91 o                         
  -4   3   2         26.41         22.78         1.18 o                         
  -3   3   2         42.71         51.78         2.15 o                         
  -2   3   2         68.37         67.55         2.44 o                         
  -1   3   2        395.13        406.44         8.28 o                         
   0   3   2         22.26         23.64         1.36 o                         
   1   3   2          8.67          8.43         0.84 o                         
   2   3   2         17.20         19.56         1.15 o                         
   3   3   2          8.96          9.53         0.83 o                         
   4   3   2         12.89         12.88         1.06 o                         
   5   3   2         31.91         28.89         1.96 o                         
   6   3   2         25.39         33.75         2.82 o                         
   7   3   2         56.54         57.94         4.94 o                         
   8   3   2          2.34          1.62         1.62 o                         
  -7   4   2          1.92         -0.92         1.35 o                         
  -6   4   2          1.26          3.12         1.17 o                         
  -5   4   2          0.15          0.34         0.74 o                         
  -4   4   2         39.88         39.98         2.50 o                         
  -3   4   2         50.78         57.57         2.41 o                         
  -2   4   2         66.76         87.90         4.86 o                         
  -1   4   2          8.20         14.09         1.29 o                         
   0   4   2          1.37         11.08         2.21 o                         
   1   4   2          4.95          6.29         0.71 o                         
   2   4   2          6.56          6.81         1.00 o                         
   3   4   2         11.84         12.08         1.47 o                         
   4   4   2          2.98          4.32         3.62 o                         
   5   4   2          0.29          0.15         1.14 o                         
   6   4   2         20.78         17.31         2.72 o                         
   7   4   2          5.34          4.54         1.50 o                         
  -6   5   2          0.05          2.57         1.21 o                         
  -5   5   2         15.55         20.03         3.77 o                         
  -4   5   2          1.78          1.85         0.94 o                         
  -3   5   2         30.41         37.79         4.65 o                         
  -2   5   2          1.19          1.37         1.06 o                         
  -1   5   2          0.74          4.19         1.16 o                         
   0   5   2          1.83          2.84         0.72 o                         
   1   5   2          0.12          0.16         0.59 o                         
   2   5   2          1.40          1.41         0.94 o                         
   3   5   2          3.24          3.44         0.89 o                         
   4   5   2          3.06          4.26         1.20 o                         
   5   5   2          1.12         -0.03         1.18 o                         
   6   5   2          2.72          5.98         2.28 o                         
  -4   6   2          0.77         -0.12         1.03 o                         
  -3   6   2          3.05          4.56         1.51 o                         
  -2   6   2         17.26         16.81         2.39 o                         
  -1   6   2          1.96          2.11         0.63 o                         
   0   6   2          3.45          3.59         3.05 o                         
   1   6   2          2.38          4.30         2.27 o                         
   2   6   2          0.34          3.50         0.93 o                         
   3   6   2          0.70          1.29         1.96 o                         
   4   6   2          3.88          2.28         1.53 o                         
   0   7   2          0.03          3.36         2.91 o                         
  -4  -6   3          3.19          5.48         3.28 o                         
  -3  -6   3          2.07          3.49         1.96 o                         
  -2  -6   3          4.94          1.89         3.33 o                         
  -1  -6   3          0.16         -1.67         1.67 o                         
   0  -6   3          0.63          4.20         1.33 o                         
   1  -6   3          0.19          0.45         0.98 o                         
   2  -6   3          1.71         -0.37         0.89 o                         
   3  -6   3          4.04          3.05         1.81 o                         
   4  -6   3         16.74         21.30         5.35 o                         
  -6  -5   3          1.77          2.85         2.09 o                         
  -5  -5   3         28.06         19.70         3.85 o                         
  -4  -5   3          0.32         -0.31         0.76 o                         
  -3  -5   3         28.24         25.87         3.68 o                         
  -2  -5   3          0.34          0.11         0.42 o                         
  -1  -5   3          1.15          0.45         0.47 o                         
   0  -5   3          0.08          0.55         0.37 o                         
   1  -5   3          0.74          1.63         0.96 o                         
   2  -5   3          0.25          1.97         0.90 o                         
   3  -5   3          6.08          7.04         1.89 o                         
   4  -5   3         12.46         16.43         3.40 o                         
   5  -5   3          3.97          8.12         2.44 o                         
   6  -5   3          4.75          5.96         3.03 o                         
  -7  -4   3          4.22          1.79         1.46 o                         
  -6  -4   3          3.08          1.06         1.37 o                         
  -5  -4   3          0.37          0.49         0.97 o                         
  -4  -4   3         51.43         45.94         5.68 o                         
  -3  -4   3         26.24         34.35         6.63 o                         
  -2  -4   3         19.65         26.35         6.56 o                         
  -1  -4   3          0.51          0.92         0.62 o                         
   0  -4   3         11.48          8.61         0.88 o                         
   1  -4   3          3.60          5.03         1.00 o                         
   2  -4   3          0.60          0.70         0.42 o                         
   3  -4   3          1.84          2.69         0.96 o                         
   4  -4   3         44.73         48.68         4.35 o                         
   5  -4   3         10.44          8.06         1.27 o                         
   6  -4   3         23.43         21.09         4.21 o                         
   7  -4   3          8.92          7.97         2.77 o                         
  -8  -3   3          0.74          1.38         1.24 o                         
  -7  -3   3          4.33          1.86         1.10 o                         
  -6  -3   3         37.70         29.44         2.68 o                         
  -5  -3   3         45.42         51.44         3.19 o                         
  -4  -3   3         14.59         16.91         3.20 o                         
  -3  -3   3         97.21        103.28         4.64 o                         
  -2  -3   3         54.22         55.19         2.58 o                         
  -1  -3   3          0.26          1.56         1.16 o                         
   0  -3   3          6.58          4.68         0.59 o                         
   1  -3   3         13.18         10.93         0.89 o                         
   2  -3   3          2.64          3.12         0.75 o                         
   3  -3   3         18.54         17.23         1.94 o                         
   4  -3   3          1.32          0.72         0.63 o                         
   5  -3   3        138.36        148.89         6.21 o                         
   6  -3   3         25.48         23.75         2.43 o                         
   7  -3   3         29.39         33.43         3.59 o                         
   8  -3   3          0.01          0.39         1.46 o                         
  -8  -2   3          1.49          3.49         1.19 o                         
  -7  -2   3          2.04          1.33         0.90 o                         
  -6  -2   3         77.74         96.95         4.67 o                         
  -5  -2   3        427.63        550.17        30.17 o                         
  -4  -2   3        127.33        130.32         3.84 o                         
  -3  -2   3        452.99        457.80        11.79 o                         
  -2  -2   3         21.08         18.53         1.26 o                         
  -1  -2   3         76.54         73.42         2.16 o                         
   0  -2   3         71.59         55.82         2.37 o                         
   1  -2   3        102.43        111.03         3.08 o                         
   2  -2   3        100.52         91.32         2.69 o                         
   3  -2   3         84.13         73.32         2.56 o                         
   4  -2   3          1.54          0.80         0.39 o                         
   5  -2   3          3.08          1.06         0.58 o                         
   6  -2   3         80.47         91.73         4.66 o                         
   7  -2   3         54.96         63.84         4.89 o                         
   8  -2   3         15.81         13.71         2.39 o                         
  -9  -1   3          0.23         -1.16         1.45 o                         
  -8  -1   3          1.13         -1.05         1.17 o                         
  -7  -1   3         12.53         14.15         1.76 o                         
  -6  -1   3          1.94          3.89         0.83 o                         
  -5  -1   3         17.87         18.19         1.33 o                         
  -4  -1   3       1405.20       2002.17        93.04 o                         
  -3  -1   3        451.70        569.49        24.15 o                         
  -2  -1   3        367.79        378.74        15.92 o                         
  -1  -1   3        893.59        880.83        17.40 o                         
   0  -1   3        102.22         89.06         2.78 o                         
   1  -1   3       2527.99       2407.13        55.83 o                         
   2  -1   3        107.84        132.94         7.86 o                         
   3  -1   3        143.85        160.63         8.75 o                         
   4  -1   3          8.18          9.15         0.95 o                         
   5  -1   3          7.06          6.95         0.79 o                         
   6  -1   3         49.36         50.01         3.22 o                         
   7  -1   3         63.06         66.39         3.91 o                         
   8  -1   3          2.63          1.74         1.29 o                         
  -9   0   3          0.01          0.15         1.48 o                         
  -8   0   3          0.14          0.32         1.18 o                         
  -7   0   3          9.08          9.76         1.05 o                         
  -6   0   3        114.53        114.40         3.35 o                         
  -5   0   3         53.41         54.63         2.35 o                         
  -4   0   3          0.72          2.00         0.60 o                         
  -3   0   3        402.37        351.11         5.97 o                         
  -2   0   3       1185.41       1126.37        13.03 o                         
  -1   0   3          0.61         -0.27         0.35 o                         
   0   0   3        926.61        859.25        18.38 o                         
   1   0   3       1998.17       1797.42        15.19 o                         
   2   0   3        319.86        334.51         7.73 o                         
   3   0   3         77.88         65.81         2.22 o                         
   4   0   3         57.78         56.64         2.05 o                         
   5   0   3        236.66        222.01         6.48 o                         
   6   0   3         29.80         28.69         1.84 o                         
   7   0   3         38.37         37.78         3.26 o                         
   8   0   3         13.26         13.32         2.62 o                         
   9   0   3          4.76          3.53         1.64 o                         
  -9   1   3          0.23          2.56         3.46 o                         
  -8   1   3          1.13         -0.31         1.06 o                         
  -7   1   3         12.53         12.75         1.72 o                         
  -6   1   3          1.94          2.20         1.08 o                         
  -5   1   3         17.87         19.03         1.49 o                         
  -4   1   3       1405.05       2156.93        67.62 o                         
  -3   1   3        451.86        488.03        25.63 o                         
  -2   1   3        367.96        400.78        22.35 o                         
  -1   1   3        893.46        831.40        17.77 o                         
   0   1   3        102.19         85.86         2.56 o                         
   1   1   3       2527.71       2444.84        25.87 o                         
   2   1   3        107.83        117.43         3.88 o                         
   3   1   3        143.88        139.76         3.60 o                         
   4   1   3          8.18          7.00         0.84 o                         
   5   1   3          7.06          6.43         0.88 o                         
   6   1   3         49.36         47.89         3.49 o                         
   7   1   3         63.04         62.06         3.82 o                         
   8   1   3          2.64          3.88         2.63 o                         
  -8   2   3          1.49         -0.73         2.02 o                         
  -7   2   3          2.04          2.45         0.85 o                         
  -6   2   3         77.72         87.54         4.99 o                         
  -5   2   3        427.64        614.43        45.50 o                         
  -4   2   3        127.35        144.56         6.94 o                         
  -3   2   3        452.98        548.53        28.84 o                         
  -2   2   3         21.08         20.31         1.11 o                         
  -1   2   3         76.54         75.88         3.16 o                         
   0   2   3         71.58         60.18         2.00 o                         
   1   2   3        102.49        110.99         2.20 o                         
   2   2   3        100.56         90.23         2.34 o                         
   3   2   3         84.13         70.09         2.17 o                         
   4   2   3          1.55          0.18         0.56 o                         
   5   2   3          3.08          1.71         0.41 o                         
   6   2   3         80.48         87.37         4.86 o                         
   7   2   3         54.96         49.84         4.64 o                         
   8   2   3         15.81          6.18         4.59 o                         
  -8   3   3          0.73         -2.76         2.76 o                         
  -7   3   3          4.33          2.50         1.06 o                         
  -6   3   3         37.70         30.18         2.42 o                         
  -5   3   3         45.41         45.50         2.63 o                         
  -4   3   3         14.59         18.81         1.56 o                         
  -3   3   3         97.18        117.20         3.19 o                         
  -2   3   3         54.19         58.68         2.36 o                         
  -1   3   3          0.26          5.14         1.13 o                         
   0   3   3          6.59          6.40         0.72 o                         
   1   3   3         13.20         11.99         0.94 o                         
   2   3   3          2.64          2.81         0.58 o                         
   3   3   3         18.55         19.65         1.78 o                         
   4   3   3          1.32          1.76         0.57 o                         
   5   3   3        138.33        155.01         8.43 o                         
   6   3   3         25.48         26.52         2.06 o                         
   7   3   3         29.40         30.31         4.95 o                         
   8   3   3          0.01         -0.70         1.73 o                         
  -7   4   3          4.22          3.43         1.56 o                         
  -6   4   3          3.07          2.18         1.14 o                         
  -5   4   3          0.37          0.29         0.65 o                         
  -4   4   3         51.44         51.17         3.22 o                         
  -3   4   3         26.25         40.51         4.19 o                         
  -2   4   3         19.65         33.13         4.16 o                         
  -1   4   3          0.51          0.89         0.54 o                         
   0   4   3         11.48         10.11         0.89 o                         
   1   4   3          3.60          2.51         0.93 o                         
   2   4   3          0.60          0.70         0.38 o                         
   3   4   3          1.83          3.54         3.18 o                         
   4   4   3         44.71         48.58         4.53 o                         
   5   4   3         10.44         11.37         1.51 o                         
   6   4   3         23.43         20.22         2.59 o                         
   7   4   3          8.92          9.76         2.31 o                         
  -6   5   3          1.77          0.84         1.94 o                         
  -5   5   3         28.06         26.18         4.06 o                         
  -4   5   3          0.32          1.22         0.90 o                         
  -3   5   3         28.26         31.12         2.75 o                         
  -2   5   3          0.34          0.37         0.71 o                         
  -1   5   3          1.15          1.06         0.62 o                         
   0   5   3          0.08          1.23         0.66 o                         
   1   5   3          0.74          2.52         1.01 o                         
   2   5   3          0.25          2.43         2.79 o                         
   3   5   3          6.08          5.71         1.29 o                         
   4   5   3         12.45         12.39         1.90 o                         
   5   5   3          3.97          5.06         1.80 o                         
   6   5   3          4.75          2.72         1.99 o                         
  -4   6   3          3.20          1.21         0.79 o                         
  -3   6   3          2.07          2.44         1.02 o                         
  -2   6   3          4.93          3.86         1.49 o                         
  -1   6   3          0.16         -0.69         1.66 o                         
   0   6   3          0.63          0.86         3.11 o                         
   1   6   3          0.19          0.20         0.96 o                         
   2   6   3          1.71          3.75         1.18 o                         
   3   6   3          4.04          2.94         1.41 o                         
   4   6   3         16.74         20.75         3.14 o                         
  -4  -6   4          4.00          1.77         2.56 o                         
  -3  -6   4          1.68          2.71         1.62 o                         
  -2  -6   4          0.36         -1.24         1.39 o                         
  -1  -6   4          0.15          0.57         2.30 o                         
   0  -6   4          0.52          1.07         1.51 o                         
   1  -6   4          1.88          0.53         1.15 o                         
   2  -6   4          3.59          4.54         1.65 o                         
   3  -6   4          6.35          5.43         3.38 o                         
   4  -6   4         40.90         37.59         8.94 o                         
  -6  -5   4          2.74          4.10         1.76 o                         
  -5  -5   4         38.04         33.76         5.16 o                         
  -4  -5   4          0.27          0.23         1.44 o                         
  -3  -5   4          5.14          5.70         3.36 o                         
  -2  -5   4          0.48          0.82         0.60 o                         
  -1  -5   4          0.19          0.59         0.53 o                         
   0  -5   4          3.20          2.35         0.55 o                         
   1  -5   4          7.79         12.10         1.71 o                         
   2  -5   4         32.07         32.37         3.06 o                         
   3  -5   4          2.21          4.28         1.57 o                         
   4  -5   4         22.44         19.96         3.62 o                         
   5  -5   4         13.65         15.10         3.29 o                         
   6  -5   4          5.58          4.46         2.09 o                         
  -7  -4   4         12.38          8.48         2.71 o                         
  -6  -4   4         11.82         14.03         2.47 o                         
  -5  -4   4          1.52          0.26         1.39 o                         
  -4  -4   4         18.87         17.44         3.70 o                         
  -3  -4   4          7.64          7.17         2.15 o                         
  -2  -4   4         15.67         21.06         1.77 o                         
  -1  -4   4          4.29          3.36         0.47 o                         
   0  -4   4          4.20          4.95         0.74 o                         
   1  -4   4         12.91         11.45         1.02 o                         
   2  -4   4          1.38          5.07         0.86 o                         
   3  -4   4         47.14         53.99         3.39 o                         
   4  -4   4         78.28         83.06         5.49 o                         
   5  -4   4          7.30          7.07         1.10 o                         
   6  -4   4         13.70          8.27         2.46 o                         
   7  -4   4          4.68          5.79         2.52 o                         
  -8  -3   4         16.69         16.48         3.28 o                         
  -7  -3   4         14.12         10.80         2.11 o                         
  -6  -3   4         72.60         84.23         5.33 o                         
  -5  -3   4          3.02          6.84         3.17 o                         
  -4  -3   4          6.58          5.79         1.12 o                         
  -3  -3   4          5.26          7.24         2.70 o                         
  -2  -3   4         18.36         16.81         1.45 o                         
  -1  -3   4         22.85         22.61         1.39 o                         
   0  -3   4          8.18          5.08         0.80 o                         
   1  -3   4         10.74         11.90         1.32 o                         
   2  -3   4         67.64         70.56         2.82 o                         
   3  -3   4         54.13         55.86         2.71 o                         
   4  -3   4         20.81         19.28         1.72 o                         
   5  -3   4        197.62        195.91         6.72 o                         
   6  -3   4         21.71         18.68         2.52 o                         
   7  -3   4          4.01          0.65         1.36 o                         
   8  -3   4          0.29         -0.06         0.92 o                         
  -8  -2   4          0.11         -0.29         1.52 o                         
  -7  -2   4         20.64         17.71         2.19 o                         
  -6  -2   4        115.64        149.05         6.79 o                         
  -5  -2   4        395.84        509.64        10.96 o                         
  -4  -2   4         23.78         22.87         1.77 o                         
  -3  -2   4        131.88        130.81         4.54 o                         
  -2  -2   4        198.28        180.56         6.16 o                         
  -1  -2   4        179.75        151.85         4.07 o                         
   0  -2   4        121.85         98.27         4.31 o                         
   1  -2   4         30.92         25.28         2.04 o                         
   2  -2   4        152.30        143.78         3.58 o                         
   3  -2   4          3.21          2.24         0.69 o                         
   4  -2   4         34.14         37.88         1.97 o                         
   5  -2   4         29.61         31.75         2.31 o                         
   6  -2   4         43.74         38.79         3.02 o                         
   7  -2   4         10.02         11.71         2.04 o                         
   8  -2   4          1.91          2.95         1.22 o                         
  -9  -1   4          0.92          1.25         1.83 o                         
  -8  -1   4          3.56          1.16         1.19 o                         
  -7  -1   4         14.02         15.17         2.30 o                         
  -6  -1   4        165.03        180.28         7.36 o                         
  -5  -1   4         17.36         18.29         1.64 o                         
  -4  -1   4        507.73        587.42        16.46 o                         
  -3  -1   4         62.38         52.51         2.73 o                         
  -2  -1   4          1.86          1.24         0.35 o                         
  -1  -1   4         92.29         98.77         3.71 o                         
   0  -1   4         77.13         91.71         2.82 o                         
   1  -1   4        823.32        780.50         8.44 o                         
   2  -1   4        119.23        141.43         4.60 o                         
   3  -1   4        150.56        149.27         6.79 o                         
   4  -1   4        268.44        286.73        10.08 o                         
   5  -1   4          9.27          6.20         0.88 o                         
   6  -1   4         26.30         23.81         2.13 o                         
   7  -1   4         18.55         13.38         2.51 o                         
   8  -1   4          0.11         -1.06         1.06 o                         
  -9   0   4          0.33          0.12         1.30 o                         
  -8   0   4          6.85          5.64         1.09 o                         
  -7   0   4          0.44          0.76         0.44 o                         
  -6   0   4        173.68        163.74         4.63 o                         
  -5   0   4         11.96          8.68         0.88 o                         
  -4   0   4        233.59        232.35         5.67 o                         
  -3   0   4        337.81        337.87         6.78 o                         
  -2   0   4         48.13         56.71         2.44 o                         
  -1   0   4        116.41         90.41         2.68 o                         
   0   0   4       1651.35       1517.58        17.97 o                         
   1   0   4          2.21          1.05         0.23 o                         
   2   0   4          7.27          8.17         1.00 o                         
   3   0   4         53.70         53.13         2.49 o                         
   4   0   4         13.56         11.43         0.92 o                         
   5   0   4        195.18        206.74         6.60 o                         
   6   0   4          1.58          2.18         0.65 o                         
   7   0   4          1.51          0.28         1.03 o                         
   8   0   4          4.92         11.26         2.47 o                         
  -9   1   4          0.91         -0.12         2.43 o                         
  -8   1   4          3.56          0.75         0.90 o                         
  -7   1   4         14.02         14.91         1.78 o                         
  -6   1   4        165.02        160.55         6.80 o                         
  -5   1   4         17.36         19.16         1.64 o                         
  -4   1   4        507.74        514.40        27.12 o                         
  -3   1   4         62.38         52.25         2.18 o                         
  -2   1   4          1.85          0.47         0.35 o                         
  -1   1   4         92.33         96.15         2.74 o                         
   0   1   4         77.12         87.69         2.38 o                         
   1   1   4        823.50        782.91        10.30 o                         
   2   1   4        119.30        131.99         2.82 o                         
   3   1   4        150.58        158.95         4.80 o                         
   4   1   4        268.50        287.18         6.62 o                         
   5   1   4          9.26          7.33         0.90 o                         
   6   1   4         26.30         22.81         2.61 o                         
   7   1   4         18.55         16.48         1.92 o                         
   8   1   4          0.11          0.70         1.73 o                         
  -8   2   4          0.11         -2.88         2.88 o                         
  -7   2   4         20.65         19.52         2.47 o                         
  -6   2   4        115.63        154.87         6.30 o                         
  -5   2   4        395.84        521.47        21.03 o                         
  -4   2   4         23.80         23.94         1.64 o                         
  -3   2   4        131.86        139.43         3.68 o                         
  -2   2   4        198.20        193.82         3.65 o                         
  -1   2   4        179.72        160.18         4.16 o                         
   0   2   4        121.89        108.39         2.55 o                         
   1   2   4         30.90         23.77         1.15 o                         
   2   2   4        152.27        146.89         2.98 o                         
   3   2   4          3.20          3.15         0.72 o                         
   4   2   4         34.14         36.46         1.80 o                         
   5   2   4         29.59         31.61         1.86 o                         
   6   2   4         43.74         43.71         2.91 o                         
   7   2   4         10.03          7.84         3.17 o                         
   8   2   4          1.90          1.31         1.28 o                         
  -8   3   4         16.68         17.08         3.49 o                         
  -7   3   4         14.11         11.05         1.92 o                         
  -6   3   4         72.61         83.38         4.32 o                         
  -5   3   4          3.02          6.20         1.72 o                         
  -4   3   4          6.58          8.54         1.13 o                         
  -3   3   4          5.27         10.39         1.36 o                         
  -2   3   4         18.37         21.31         1.36 o                         
  -1   3   4         22.85         24.17         1.63 o                         
   0   3   4          8.20          6.19         0.66 o                         
   1   3   4         10.73         12.08         0.80 o                         
   2   3   4         67.66         69.86         2.31 o                         
   3   3   4         54.10         61.28         2.28 o                         
   4   3   4         20.82         19.89         1.50 o                         
   5   3   4        197.64        201.26         5.92 o                         
   6   3   4         21.71         20.21         1.76 o                         
   7   3   4          4.01          2.17         1.47 o                         
   8   3   4          0.29         -1.02         1.81 o                         
  -7   4   4         12.39         12.03         3.07 o                         
  -6   4   4         11.82         11.73         1.80 o                         
  -5   4   4          1.52          1.14         0.75 o                         
  -4   4   4         18.87         23.47         1.82 o                         
  -3   4   4          7.65          9.99         1.13 o                         
  -2   4   4         15.65         24.59         1.69 o                         
  -1   4   4          4.29          2.91         0.64 o                         
   0   4   4          4.20          6.94         0.77 o                         
   1   4   4         12.92         12.76         1.39 o                         
   2   4   4          1.38          6.77         3.28 o                         
   3   4   4         47.14         58.14         7.30 o                         
   4   4   4         78.27         75.19         2.92 o                         
   5   4   4          7.30          6.76         1.24 o                         
   6   4   4         13.70         11.56         1.96 o                         
   7   4   4          4.68          6.24         1.34 o                         
  -6   5   4          2.74          3.06         2.55 o                         
  -5   5   4         38.05         27.04         5.09 o                         
  -4   5   4          0.27         -0.66         0.66 o                         
  -3   5   4          5.14          3.80         0.78 o                         
  -2   5   4          0.48          1.67         0.80 o                         
  -1   5   4          0.19          0.88         0.61 o                         
   0   5   4          3.19          4.92         0.93 o                         
   1   5   4          7.79         12.11         1.34 o                         
   2   5   4         32.06         30.47         6.38 o                         
   3   5   4          2.22          2.78         0.96 o                         
   4   5   4         22.44         19.58         2.61 o                         
   5   5   4         13.64         13.25         2.13 o                         
   6   5   4          5.58          6.30         2.01 o                         
  -4   6   4          4.00          4.54         1.54 o                         
  -3   6   4          1.68          1.05         0.99 o                         
  -2   6   4          0.36          0.91         1.87 o                         
  -1   6   4          0.15         -1.54         1.54 o                         
   0   6   4          0.52          0.82         1.90 o                         
   1   6   4          1.88          0.11         0.76 o                         
   2   6   4          3.59          4.55         1.39 o                         
   3   6   4          6.34          8.36         1.92 o                         
   4   6   4         40.90         48.28         4.68 o                         
  -4  -6   5          1.17          1.43         3.44 o                         
  -3  -6   5          0.08         -2.27         2.27 o                         
  -2  -6   5          0.06          0.92         1.22 o                         
  -1  -6   5          0.59          0.87         1.36 o                         
   0  -6   5          1.33          0.29         0.91 o                         
   1  -6   5          6.40          4.62         1.83 o                         
   2  -6   5          7.83          6.78         1.97 o                         
   3  -6   5          7.26          2.65         2.39 o                         
   4  -6   5         37.49         28.96         7.74 o                         
  -6  -5   5          0.25         -0.08         1.97 o                         
  -5  -5   5         22.06         20.46         3.78 o                         
  -4  -5   5          0.08          0.09         1.55 o                         
  -3  -5   5          0.76          0.14         0.79 o                         
  -2  -5   5          0.36         -0.37         0.53 o                         
  -1  -5   5          2.48          2.32         0.40 o                         
   0  -5   5         11.75         15.02         1.38 o                         
   1  -5   5          4.62          2.55         0.61 o                         
   2  -5   5        117.05        114.45         5.53 o                         
   3  -5   5          5.49         12.27         4.95 o                         
   4  -5   5          8.30          5.30         1.89 o                         
   5  -5   5          6.55          4.62         1.96 o                         
   6  -5   5          2.77          2.46         1.75 o                         
  -7  -4   5         21.58         18.91         3.64 o                         
  -6  -4   5         14.38         13.54         2.83 o                         
  -5  -4   5          2.54          1.70         1.33 o                         
  -4  -4   5          3.35          1.79         0.74 o                         
  -3  -4   5          5.74          6.25         1.25 o                         
  -2  -4   5          1.30          1.49         0.80 o                         
  -1  -4   5          0.85          1.43         0.54 o                         
   0  -4   5         26.16         25.14         1.65 o                         
   1  -4   5         15.38         15.61         1.48 o                         
   2  -4   5         58.50         74.26         3.47 o                         
   3  -4   5        161.36        154.85         5.15 o                         
   4  -4   5         68.84         76.21         5.84 o                         
   5  -4   5          1.05          0.94         0.80 o                         
   6  -4   5          0.28          0.10         1.32 o                         
   7  -4   5          0.72          0.28         4.70 o                         
  -8  -3   5         42.43         40.36         4.42 o                         
  -7  -3   5         39.68         37.79         4.02 o                         
  -6  -3   5         41.10         55.24         6.79 o                         
  -5  -3   5         50.51         54.25         3.51 o                         
  -4  -3   5         11.41         10.43         1.38 o                         
  -3  -3   5          5.36          6.24         0.85 o                         
  -2  -3   5          9.04          7.20         0.87 o                         
  -1  -3   5         47.07         42.00         2.04 o                         
   0  -3   5         27.86         21.99         1.89 o                         
   1  -3   5          5.31          6.11         1.23 o                         
   2  -3   5         44.36         44.89         2.44 o                         
   3  -3   5        139.14        138.31         5.78 o                         
   4  -3   5         73.40         74.92         3.76 o                         
   5  -3   5         98.19        108.24         5.03 o                         
   6  -3   5          4.20          3.33         1.07 o                         
   7  -3   5          0.22          0.62         1.63 o                         
  -8  -2   5          5.21          0.51         2.29 o                         
  -7  -2   5         49.72         43.80         3.97 o                         
  -6  -2   5         31.32         29.26         3.06 o                         
  -5  -2   5         88.02         94.28         7.15 o                         
  -4  -2   5         26.83         24.73         1.69 o                         
  -3  -2   5         17.29         16.95         1.50 o                         
  -2  -2   5          7.42          7.76         0.85 o                         
  -1  -2   5         44.31         35.22         1.49 o                         
   0  -2   5         82.04         89.42         3.92 o                         
   1  -2   5        259.50        243.40         6.72 o                         
   2  -2   5        340.40        353.89         7.14 o                         
   3  -2   5        327.36        375.03         8.44 o                         
   4  -2   5         35.32         32.56         1.80 o                         
   5  -2   5         35.47         33.14         3.03 o                         
   6  -2   5         16.21         12.25         1.80 o                         
   7  -2   5          0.10          0.29         1.17 o                         
   8  -2   5          0.62          1.58         1.17 o                         
  -8  -1   5          5.21          5.94         1.26 o                         
  -7  -1   5         20.85         19.81         2.67 o                         
  -6  -1   5         91.82        105.23         6.31 o                         
  -5  -1   5          8.90          5.78         0.97 o                         
  -4  -1   5         46.89         46.46         2.72 o                         
  -3  -1   5        274.32        324.73        11.69 o                         
  -2  -1   5        123.15        124.13         3.73 o                         
  -1  -1   5        108.55         97.33         3.07 o                         
   0  -1   5        151.56        140.92         3.93 o                         
   1  -1   5        299.70        298.44         4.58 o                         
   2  -1   5         45.73         43.23         1.78 o                         
   3  -1   5         57.04         60.59         2.28 o                         
   4  -1   5         43.81         42.05         2.30 o                         
   5  -1   5          5.27          3.62         0.92 o                         
   6  -1   5          0.52          0.15         0.51 o                         
   7  -1   5          0.31         -1.34         1.37 o                         
   8  -1   5          0.19          0.15         0.93 o                         
  -9   0   5          0.12          1.94         1.92 o                         
  -8   0   5         47.19         44.41         4.00 o                         
  -7   0   5          3.80          2.60         0.93 o                         
  -6   0   5         55.60         55.43         3.95 o                         
  -5   0   5          4.00          2.92         0.66 o                         
  -4   0   5         40.04         34.11         2.22 o                         
  -3   0   5        148.51        123.60         4.24 o                         
  -2   0   5        472.33        403.45         8.64 o                         
  -1   0   5        349.71        275.04         8.19 o                         
   0   0   5         13.43         15.67         1.04 o                         
   1   0   5        120.21        100.01         3.40 o                         
   2   0   5        101.98         93.50         2.53 o                         
   3   0   5        298.53        276.10         6.91 o                         
   4   0   5        214.34        214.56         7.12 o                         
   5   0   5        123.23        137.12         3.66 o                         
   6   0   5          0.45          0.60         0.60 o                         
   7   0   5          0.18          1.26         1.15 o                         
   8   0   5          0.32          3.76         1.51 o                         
  -8   1   5          5.21          4.22         2.77 o                         
  -7   1   5         20.85         16.51         2.10 o                         
  -6   1   5         91.81         95.98         4.90 o                         
  -5   1   5          8.91          6.76         1.01 o                         
  -4   1   5         46.92         47.17         2.48 o                         
  -3   1   5        274.30        272.71         9.04 o                         
  -2   1   5        123.19        114.55         3.29 o                         
  -1   1   5        108.54         99.30         3.06 o                         
   0   1   5        151.54        138.12         3.30 o                         
   1   1   5        299.71        293.17         4.80 o                         
   2   1   5         45.71         43.14         1.67 o                         
   3   1   5         57.03         55.45         2.57 o                         
   4   1   5         43.85         41.03         2.46 o                         
   5   1   5          5.27          6.33         0.93 o                         
   6   1   5          0.52          0.88         1.34 o                         
   7   1   5          0.31          0.70         0.85 o                         
   8   1   5          0.19         -0.12         2.60 o                         
  -8   2   5          5.21          4.94         2.78 o                         
  -7   2   5         49.72         51.01         4.54 o                         
  -6   2   5         31.33         27.49         2.62 o                         
  -5   2   5         88.01         88.59         4.28 o                         
  -4   2   5         26.83         23.95         1.62 o                         
  -3   2   5         17.30         17.56         1.52 o                         
  -2   2   5          7.41          8.06         0.92 o                         
  -1   2   5         44.33         36.57         2.07 o                         
   0   2   5         82.09         96.38         2.84 o                         
   1   2   5        259.43        243.49         3.47 o                         
   2   2   5        340.53        352.75         4.70 o                         
   3   2   5        327.44        369.11         5.16 o                         
   4   2   5         35.32         31.80         1.59 o                         
   5   2   5         35.48         30.90         2.34 o                         
   6   2   5         16.21         13.58         1.61 o                         
   7   2   5          0.10         -0.23         1.63 o                         
   8   2   5          0.62         -0.26         1.73 o                         
  -8   3   5         42.43         42.32         5.95 o                         
  -7   3   5         39.68         38.72         3.65 o                         
  -6   3   5         41.10         40.48         3.45 o                         
  -5   3   5         50.52         51.81         2.90 o                         
  -4   3   5         11.39         11.56         1.33 o                         
  -3   3   5          5.35          7.00         0.97 o                         
  -2   3   5          9.04         10.26         1.09 o                         
  -1   3   5         47.08         48.42         2.20 o                         
   0   3   5         27.88         22.72         1.41 o                         
   1   3   5          5.32          7.69         0.72 o                         
   2   3   5         44.36         46.59         1.73 o                         
   3   3   5        139.12        149.42         3.62 o                         
   4   3   5         73.42         73.39         2.67 o                         
   5   3   5         98.21        102.69         4.26 o                         
   6   3   5          4.20          3.43         0.87 o                         
   7   3   5          0.22         -0.47         1.48 o                         
  -7   4   5         21.59         19.77         4.13 o                         
  -6   4   5         14.38         19.19         2.65 o                         
  -5   4   5          2.54          1.64         0.79 o                         
  -4   4   5          3.35          2.81         0.92 o                         
  -3   4   5          5.74          4.93         0.92 o                         
  -2   4   5          1.30          1.92         0.59 o                         
  -1   4   5          0.85          1.18         0.43 o                         
   0   4   5         26.14         26.50         1.51 o                         
   1   4   5         15.37         19.87         3.65 o                         
   2   4   5         58.49         76.37         3.07 o                         
   3   4   5        161.36        162.46         4.59 o                         
   4   4   5         68.86         71.91         3.09 o                         
   5   4   5          1.05          1.16         0.82 o                         
   6   4   5          0.28          1.54         1.28 o                         
   7   4   5          0.72         -0.77         2.29 o                         
  -6   5   5          0.25          1.12         1.26 o                         
  -5   5   5         22.06         26.90         4.80 o                         
  -4   5   5          0.08         -1.16         1.16 o                         
  -3   5   5          0.76          0.28         0.81 o                         
  -2   5   5          0.36          0.76         0.61 o                         
  -1   5   5          2.47          3.96         1.43 o                         
   0   5   5         11.74         13.95         1.50 o                         
   1   5   5          4.63          3.89         0.87 o                         
   2   5   5        117.05        124.99         5.35 o                         
   3   5   5          5.49          5.95         0.85 o                         
   4   5   5          8.31          7.68         1.69 o                         
   5   5   5          6.55          6.37         1.60 o                         
   6   5   5          2.77          3.87         2.38 o                         
  -4   6   5          1.17         -0.34         1.84 o                         
  -3   6   5          0.08         -0.99         0.99 o                         
  -2   6   5          0.06         -0.40         1.07 o                         
  -1   6   5          0.59         -0.77         1.15 o                         
   0   6   5          1.33          0.19         1.72 o                         
   1   6   5          6.39          4.69         1.17 o                         
   2   6   5          7.83          9.81         2.03 o                         
   3   6   5          7.27          7.58         1.68 o                         
   4   6   5         37.49         39.05         3.96 o                         
  -4  -6   6          0.48          2.94         1.91 o                         
  -3  -6   6          0.62          1.27         1.62 o                         
  -2  -6   6          1.11         -0.60         3.79 o                         
  -1  -6   6          2.83          1.44         1.17 o                         
   0  -6   6          4.55          2.54         1.05 o                         
   1  -6   6          8.55          6.59         2.00 o                         
   2  -6   6         15.82         17.88         4.12 o                         
   3  -6   6          3.73          0.40         1.95 o                         
  -6  -5   6          0.54          0.93         1.47 o                         
  -5  -5   6          2.97         -0.96         1.56 o                         
  -4  -5   6          1.44          1.36         0.99 o                         
  -3  -5   6          0.01         -0.28         1.53 o                         
  -2  -5   6          0.08          0.90         0.71 o                         
  -1  -5   6          1.53          0.86         0.87 o                         
   0  -5   6         64.57         57.99         2.74 o                         
   1  -5   6         10.92         13.83         1.24 o                         
   2  -5   6        142.22        141.89         8.34 o                         
   3  -5   6         13.16          9.37         2.89 o                         
   4  -5   6          1.95          0.91         1.02 o                         
   5  -5   6          1.03          2.50         1.57 o                         
  -7  -4   6          9.55          4.13         3.36 o                         
  -6  -4   6          1.05         -0.85         1.02 o                         
  -5  -4   6          1.58          2.40         0.65 o                         
  -4  -4   6          0.87          1.08         0.87 o                         
  -3  -4   6          0.23          0.87         0.53 o                         
  -2  -4   6          4.14          4.72         0.65 o                         
  -1  -4   6          3.00          3.89         0.69 o                         
   0  -4   6         14.02         17.65         1.56 o                         
   1  -4   6        150.52        148.47         4.92 o                         
   2  -4   6         42.43         37.11         2.38 o                         
   3  -4   6         83.53         81.09         4.17 o                         
   4  -4   6         17.44         20.41         2.95 o                         
   5  -4   6          3.14          3.83         1.16 o                         
   6  -4   6          1.11          0.68         4.14 o                         
   7  -4   6          0.37         -1.79         1.79 o                         
  -8  -3   6         51.37         42.90         4.62 o                         
  -7  -3   6         19.66         14.41         2.89 o                         
  -6  -3   6         16.13         14.92         2.58 o                         
  -5  -3   6          0.58          0.64         0.86 o                         
  -4  -3   6          5.52          3.77         0.82 o                         
  -3  -3   6          5.43          3.92         0.67 o                         
  -2  -3   6          0.94         -0.02         0.33 o                         
  -1  -3   6          8.19          8.48         1.00 o                         
   0  -3   6         21.73         21.33         1.91 o                         
   1  -3   6         15.95         13.34         1.79 o                         
   2  -3   6        133.27        132.93         6.43 o                         
   3  -3   6        334.26        336.99        11.60 o                         
   4  -3   6         19.54         17.35         2.00 o                         
   5  -3   6          7.25          4.52         1.07 o                         
   6  -3   6          0.55         -0.11         1.15 o                         
   7  -3   6          0.03         -0.71         0.86 o                         
  -8  -2   6          6.21          4.93         1.26 o                         
  -7  -2   6         56.10         53.76         4.52 o                         
  -6  -2   6         32.39         31.68         2.76 o                         
  -5  -2   6         63.15         70.74         3.88 o                         
  -4  -2   6          4.80          4.33         0.73 o                         
  -3  -2   6          3.80          2.80         0.65 o                         
  -2  -2   6         75.57         66.66         2.71 o                         
  -1  -2   6        106.69        100.53         2.88 o                         
   0  -2   6         13.25         17.41         1.45 o                         
   1  -2   6        626.78        635.53        21.58 o                         
   2  -2   6         77.98         78.46         3.12 o                         
   3  -2   6        127.27        138.45         3.93 o                         
   4  -2   6         27.43         27.36         1.92 o                         
   5  -2   6         12.95         12.00         1.41 o                         
   6  -2   6          0.91          0.91         0.92 o                         
   7  -2   6          1.71          1.32         1.74 o                         
   8  -2   6          0.47         -0.72         1.07 o                         
  -8  -1   6          1.05         -0.08         1.38 o                         
  -7  -1   6          9.35         10.54         1.97 o                         
  -6  -1   6         11.73          7.72         1.59 o                         
  -5  -1   6          2.55          1.55         0.80 o                         
  -4  -1   6          1.05          0.74         0.54 o                         
  -3  -1   6         13.09         15.75         2.26 o                         
  -2  -1   6        147.90        132.85         5.35 o                         
  -1  -1   6         55.98         47.77         2.20 o                         
   0  -1   6        127.82        115.27         2.87 o                         
   1  -1   6        467.53        482.71         8.88 o                         
   2  -1   6        995.13       1051.07        18.25 o                         
   3  -1   6        225.89        247.76         4.60 o                         
   4  -1   6         30.89         26.50         1.44 o                         
   5  -1   6          8.46          7.34         1.22 o                         
   6  -1   6          2.64          2.41         0.91 o                         
   7  -1   6          0.03         -1.06         1.06 o                         
   8  -1   6          1.08         -0.22         1.58 o                         
  -8   0   6         69.12         62.31         4.52 o                         
  -7   0   6          7.12          5.37         1.29 o                         
  -6   0   6         12.48          7.91         1.89 o                         
  -5   0   6         23.70         31.59         2.37 o                         
  -4   0   6         53.33         52.24         2.86 o                         
  -3   0   6        289.98        265.12         6.50 o                         
  -2   0   6        110.46        106.34         3.38 o                         
  -1   0   6          0.68          0.03         0.50 o                         
   0   0   6         15.73         12.83         0.99 o                         
   1   0   6          4.40          4.29         0.55 o                         
   2   0   6          1.51          0.38         0.30 o                         
   3   0   6        112.40        118.04         3.36 o                         
   4   0   6         29.74         29.26         2.00 o                         
   5   0   6         49.19         49.47         1.83 o                         
   6   0   6          0.54          1.29         0.52 o                         
   7   0   6          0.55          2.45         1.45 o                         
   8   0   6          1.51          4.30         1.70 o                         
  -8   1   6          1.05          1.42         1.09 o                         
  -7   1   6          9.34          9.52         2.15 o                         
  -6   1   6         11.74          7.15         1.43 o                         
  -5   1   6          2.56          1.21         0.43 o                         
  -4   1   6          1.04          0.56         0.41 o                         
  -3   1   6         13.10         13.03         1.12 o                         
  -2   1   6        147.88        126.54         3.97 o                         
  -1   1   6         55.96         49.96         2.28 o                         
   0   1   6        127.86        114.36         2.50 o                         
   1   1   6        467.57        476.35         8.40 o                         
   2   1   6        995.38       1052.45         8.47 o                         
   3   1   6        225.84        243.12         5.52 o                         
   4   1   6         30.88         28.94         1.81 o                         
   5   1   6          8.46          7.11         1.00 o                         
   6   1   6          2.64          2.42         0.79 o                         
   7   1   6          0.03         -1.53         1.53 o                         
   8   1   6          1.08          0.24         2.13 o                         
  -8   2   6          6.21          6.68         2.82 o                         
  -7   2   6         56.10         60.54         4.65 o                         
  -6   2   6         32.40         34.30         3.15 o                         
  -5   2   6         63.14         61.11         3.86 o                         
  -4   2   6          4.79          4.77         0.72 o                         
  -3   2   6          3.82          3.40         0.60 o                         
  -2   2   6         75.56         68.68         3.39 o                         
  -1   2   6        106.73        114.15         3.73 o                         
   0   2   6         13.25         19.74         1.35 o                         
   1   2   6        626.81        635.36         8.99 o                         
   2   2   6         77.95         76.89         2.24 o                         
   3   2   6        127.29        133.73         3.05 o                         
   4   2   6         27.44         25.16         1.46 o                         
   5   2   6         12.96         11.17         1.24 o                         
   6   2   6          0.91          0.89         0.94 o                         
   7   2   6          1.71          0.91         1.04 o                         
   8   2   6          0.46         -1.17         1.17 o                         
  -8   3   6         51.38         61.31         6.45 o                         
  -7   3   6         19.67         18.77         3.45 o                         
  -6   3   6         16.13         11.73         1.72 o                         
  -5   3   6          0.58          0.06         0.49 o                         
  -4   3   6          5.52          3.24         0.70 o                         
  -3   3   6          5.43          5.28         0.91 o                         
  -2   3   6          0.94          0.20         0.45 o                         
  -1   3   6          8.18          8.82         1.12 o                         
   0   3   6         21.74         25.31         1.54 o                         
   1   3   6         15.94         12.76         0.83 o                         
   2   3   6        133.25        137.55         2.85 o                         
   3   3   6        334.27        345.26         5.10 o                         
   4   3   6         19.55         16.77         1.32 o                         
   5   3   6          7.24          4.42         0.75 o                         
   6   3   6          0.55          1.26         0.81 o                         
   7   3   6          0.03          0.44         0.83 o                         
  -7   4   6          9.55          7.63         2.39 o                         
  -6   4   6          1.05          3.87         1.35 o                         
  -5   4   6          1.58          2.03         0.88 o                         
  -4   4   6          0.87          1.40         0.67 o                         
  -3   4   6          0.23          0.41         0.56 o                         
  -2   4   6          4.14          4.94         0.85 o                         
  -1   4   6          3.00          4.44         0.80 o                         
   0   4   6         14.03         17.24         1.58 o                         
   1   4   6        150.51        160.59         7.26 o                         
   2   4   6         42.43         36.28         2.22 o                         
   3   4   6         83.55         83.52         3.16 o                         
   4   4   6         17.45         19.09         1.63 o                         
   5   4   6          3.14          1.62         0.89 o                         
   6   4   6          1.11          0.02         2.49 o                         
   7   4   6          0.37         -2.35         2.35 o                         
  -6   5   6          0.54          3.22         2.84 o                         
  -5   5   6          2.97          4.58         2.31 o                         
  -4   5   6          1.44          0.82         1.50 o                         
  -3   5   6          0.01         -0.45         0.74 o                         
  -2   5   6          0.08         -0.13         0.27 o                         
  -1   5   6          1.53          1.29         0.41 o                         
   0   5   6         64.55         60.23         3.75 o                         
   1   5   6         10.92         15.95         1.38 o                         
   2   5   6        142.25        153.31         5.19 o                         
   3   5   6         13.16         13.75         1.45 o                         
   4   5   6          1.95          1.55         1.36 o                         
   5   5   6          1.04          1.02         1.10 o                         
  -4   6   6          0.48         -2.81         2.81 o                         
  -3   6   6          0.62          0.00         1.19 o                         
  -2   6   6          1.11          1.02         0.95 o                         
  -1   6   6          2.82          1.00         1.18 o                         
   0   6   6          4.55          2.60         1.32 o                         
   1   6   6          8.55          7.23         1.58 o                         
   2   6   6         15.82         17.41         2.43 o                         
   3   6   6          3.73          1.99         1.44 o                         
  -3  -6   7          0.73         -0.82         5.04 o                         
  -2  -6   7          9.72          7.05         3.02 o                         
  -1  -6   7          6.29         -0.15         1.95 o                         
   0  -6   7          9.88         11.40         2.73 o                         
   1  -6   7          6.06          5.55         2.12 o                         
   2  -6   7         12.74         11.37         3.32 o                         
   3  -6   7          1.13          0.58         2.00 o                         
  -5  -5   7          0.47         -0.33         1.49 o                         
  -4  -5   7          0.75          0.58         0.93 o                         
  -3  -5   7          0.98          2.10         1.79 o                         
  -2  -5   7          1.75          0.96         0.38 o                         
  -1  -5   7          5.52          3.45         0.57 o                         
   0  -5   7        133.87        132.66         4.35 o                         
   1  -5   7         12.48         10.44         1.56 o                         
   2  -5   7         66.63         64.53         5.38 o                         
   3  -5   7          4.14          4.85         1.45 o                         
   5  -5   7          0.04          1.64         2.11 o                         
  -7  -4   7          4.53          0.49         1.63 o                         
  -6  -4   7          1.35          0.62         1.45 o                         
  -5  -4   7          0.69          1.30         0.91 o                         
  -4  -4   7          2.84          2.00         0.71 o                         
  -3  -4   7          3.59          4.89         0.87 o                         
  -2  -4   7         23.16         18.15         1.93 o                         
  -1  -4   7         28.96         22.35         1.75 o                         
   0  -4   7         39.57         36.49         2.47 o                         
   1  -4   7        325.36        311.15        10.97 o                         
   2  -4   7         13.03         11.21         1.69 o                         
   3  -4   7         15.45         13.21         1.87 o                         
   4  -4   7          7.74          4.82         1.89 o                         
   5  -4   7          0.63          1.08         1.45 o                         
   6  -4   7          0.16          1.00         2.27 o                         
  -7  -3   7          6.95          5.33         1.68 o                         
  -6  -3   7         11.06         10.12         1.84 o                         
  -5  -3   7          0.32          0.32         0.58 o                         
  -4  -3   7          7.13         11.38         1.55 o                         
  -3  -3   7          0.57          0.29         0.41 o                         
  -2  -3   7          8.74          9.61         0.92 o                         
  -1  -3   7        135.23        135.32         4.65 o                         
   0  -3   7          0.76          0.38         0.47 o                         
   1  -3   7          0.17          0.37         0.41 o                         
   2  -3   7          9.36          9.37         1.38 o                         
   3  -3   7         37.58         43.29         3.07 o                         
   4  -3   7          6.06          5.25         1.05 o                         
   5  -3   7          6.25          3.82         1.08 o                         
   6  -3   7          0.32         -1.02         1.61 o                         
   7  -3   7          1.35          1.65         0.97 o                         
  -8  -2   7          5.19          1.61         1.60 o                         
  -7  -2   7          5.44          1.98         1.05 o                         
  -6  -2   7          6.12          4.32         0.97 o                         
  -5  -2   7         28.22         25.84         2.39 o                         
  -4  -2   7          1.27          0.41         0.45 o                         
  -3  -2   7          9.76          8.71         1.17 o                         
  -2  -2   7          4.97          6.59         0.75 o                         
  -1  -2   7        104.33        101.47         4.82 o                         
   0  -2   7         99.44         91.12         2.91 o                         
   1  -2   7        441.61        467.28        11.19 o                         
   2  -2   7        194.09        208.99         5.30 o                         
   3  -2   7         55.26         66.17         2.85 o                         
   4  -2   7          4.09          2.07         0.49 o                         
   5  -2   7          2.72          1.39         0.73 o                         
   6  -2   7          0.72          0.72         1.23 o                         
   7  -2   7          0.91          0.54         1.34 o                         
   8  -2   7          2.46          1.41         1.73 o                         
  -8  -1   7          0.48          0.20         0.93 o                         
  -7  -1   7          2.54          2.06         1.32 o                         
  -6  -1   7          4.18          3.97         1.26 o                         
  -5  -1   7          1.80          1.49         0.80 o                         
  -4  -1   7         10.50         11.48         1.51 o                         
  -3  -1   7         83.54         87.85         4.47 o                         
  -2  -1   7        195.95        187.66         9.35 o                         
  -1  -1   7        111.19        112.54         3.58 o                         
   0  -1   7        478.98        483.62        15.73 o                         
   1  -1   7         12.93         12.15         0.94 o                         
   2  -1   7        106.66        139.11         3.68 o                         
   3  -1   7         21.44         25.69         1.63 o                         
   4  -1   7         12.31         13.28         1.13 o                         
   5  -1   7          4.16          4.59         0.93 o                         
   6  -1   7          6.80          6.19         1.36 o                         
   7  -1   7          0.81         -1.27         1.41 o                         
   8  -1   7          0.17         -0.84         1.20 o                         
  -8   0   7         19.01         17.00         2.41 o                         
  -7   0   7          9.29          6.53         1.22 o                         
  -6   0   7         14.91         12.98         1.96 o                         
  -5   0   7          4.09          3.16         0.81 o                         
  -4   0   7          0.76          0.23         0.59 o                         
  -3   0   7        154.41        135.99         4.87 o                         
  -2   0   7         25.89         25.84         1.85 o                         
  -1   0   7         61.60         51.17         2.43 o                         
   0   0   7         34.41         35.22         1.79 o                         
   1   0   7          0.07         -0.20         0.32 o                         
   2   0   7         31.73         27.92         1.19 o                         
   3   0   7         25.15         29.03         1.65 o                         
   4   0   7         56.32         64.50         2.43 o                         
   5   0   7         50.11         45.87         2.10 o                         
   6   0   7          1.34          0.67         0.41 o                         
   7   0   7          0.95          0.33         0.76 o                         
   8   0   7          1.58          0.95         1.19 o                         
  -8   1   7          0.48         -0.37         1.13 o                         
  -7   1   7          2.54          3.18         1.26 o                         
  -6   1   7          4.18          3.44         0.92 o                         
  -5   1   7          1.81          1.89         0.62 o                         
  -4   1   7         10.52         11.45         1.10 o                         
  -3   1   7         83.48         86.58         3.11 o                         
  -2   1   7        195.88        185.00         5.15 o                         
  -1   1   7        111.24        114.05         3.45 o                         
   0   1   7        479.03        492.36         7.33 o                         
   1   1   7         12.95         12.47         0.84 o                         
   2   1   7        106.70        128.64         3.82 o                         
   3   1   7         21.44         24.38         1.79 o                         
   4   1   7         12.30         13.97         1.29 o                         
   5   1   7          4.17          3.79         0.61 o                         
   6   1   7          6.81          5.48         1.02 o                         
   7   1   7          0.81          1.62         0.82 o                         
   8   1   7          0.17         -0.69         2.13 o                         
  -8   2   7          5.20          0.70         3.05 o                         
  -7   2   7          5.44          6.38         1.72 o                         
  -6   2   7          6.12          5.64         1.13 o                         
  -5   2   7         28.22         25.17         2.20 o                         
  -4   2   7          1.27          1.17         0.47 o                         
  -3   2   7          9.76          7.80         0.88 o                         
  -2   2   7          4.98          7.71         1.25 o                         
  -1   2   7        104.29        114.81         3.87 o                         
   0   2   7         99.44         94.91         3.03 o                         
   1   2   7        441.70        486.81         6.33 o                         
   2   2   7        194.09        216.58         3.91 o                         
   3   2   7         55.27         62.02         1.97 o                         
   4   2   7          4.09          4.31         0.78 o                         
   5   2   7          2.72          0.91         0.47 o                         
   6   2   7          0.72         -0.12         0.57 o                         
   7   2   7          0.91         -1.20         1.20 o                         
   8   2   7          2.46          2.38         1.47 o                         
  -7   3   7          6.95          7.26         1.71 o                         
  -6   3   7         11.06         10.54         1.64 o                         
  -5   3   7          0.33         -0.12         0.55 o                         
  -4   3   7          7.13         12.80         1.44 o                         
  -3   3   7          0.56          2.63         0.60 o                         
  -2   3   7          8.75         10.19         0.95 o                         
  -1   3   7        135.26        150.64         4.78 o                         
   0   3   7          0.76          0.21         0.37 o                         
   1   3   7          0.17          0.97         0.33 o                         
   2   3   7          9.37          8.38         0.72 o                         
   3   3   7         37.58         40.97         1.79 o                         
   4   3   7          6.06          5.90         0.69 o                         
   5   3   7          6.25          2.55         0.82 o                         
   6   3   7          0.32          2.61         2.00 o                         
   7   3   7          1.34          0.37         1.51 o                         
  -7   4   7          4.53          3.05         1.46 o                         
  -6   4   7          1.35          0.16         1.02 o                         
  -5   4   7          0.69          1.11         1.33 o                         
  -4   4   7          2.84          1.94         1.28 o                         
  -3   4   7          3.59          6.48         1.24 o                         
  -2   4   7         23.15         23.31         1.90 o                         
  -1   4   7         28.96         25.57         2.21 o                         
   0   4   7         39.58         40.43         2.59 o                         
   1   4   7        325.36        326.52        11.04 o                         
   2   4   7         13.04         12.59         0.95 o                         
   3   4   7         15.44         16.00         1.41 o                         
   4   4   7          7.74          5.15         0.79 o                         
   5   4   7          0.63          0.88         0.75 o                         
   6   4   7          0.16          1.65         1.18 o                         
  -5   5   7          0.47         -0.25         1.36 o                         
  -4   5   7          0.75         -1.59         1.94 o                         
  -3   5   7          0.98          1.25         0.86 o                         
  -2   5   7          1.75          1.79         0.81 o                         
  -1   5   7          5.53          5.40         1.13 o                         
   0   5   7        133.88        138.37         4.23 o                         
   1   5   7         12.48         11.81         1.54 o                         
   2   5   7         66.64         71.22         3.09 o                         
   3   5   7          4.14          4.17         0.90 o                         
   4   5   7          0.48          0.85         0.66 o                         
   5   5   7          0.04          0.03         2.19 o                         
  -3   6   7          0.73          1.47         1.48 o                         
  -2   6   7          9.72          8.49         2.86 o                         
  -1   6   7          6.29          4.79         2.48 o                         
   0   6   7          9.88          9.03         2.42 o                         
   1   6   7          6.06          3.62         1.49 o                         
   2   6   7         12.74         15.67         2.46 o                         
   3   6   7          1.13         -0.74         0.96 o                         
  -3  -6   8          2.96          1.18         1.36 o                         
  -2  -6   8         32.66         33.85         5.15 o                         
  -1  -6   8          6.83          3.89         1.75 o                         
   0  -6   8          6.28          3.72         1.49 o                         
   1  -6   8          1.41          0.51         0.89 o                         
   2  -6   8          4.44          3.03         2.99 o                         
   3  -6   8          0.18         -2.37         2.70 o                         
  -5  -5   8          0.32          1.91         1.34 o                         
  -4  -5   8          3.19          3.68         1.96 o                         
  -3  -5   8          0.32         -0.54         1.42 o                         
  -2  -5   8         11.50          7.58         1.05 o                         
  -1  -5   8         26.02         25.25         1.89 o                         
   0  -5   8        154.40        161.32         6.00 o                         
   1  -5   8          5.62          3.45         1.22 o                         
   2  -5   8         17.04         13.72         2.54 o                         
   3  -5   8          0.02         -0.35         2.03 o                         
   4  -5   8          0.21          0.58         1.31 o                         
   5  -5   8          0.01          2.31         2.53 o                         
  -6  -4   8          0.05          1.87         1.38 o                         
  -5  -4   8          1.27          1.07         0.78 o                         
  -4  -4   8          3.45          2.54         1.05 o                         
  -3  -4   8          6.46          6.02         1.05 o                         
  -2  -4   8         78.90         73.46         3.65 o                         
  -1  -4   8        112.15        107.43         5.66 o                         
   0  -4   8         16.15         18.56         2.05 o                         
   1  -4   8         85.10         80.98         5.15 o                         
   2  -4   8         19.94         27.86         2.85 o                         
   3  -4   8          2.12          0.22         0.67 o                         
   4  -4   8          0.52          0.37         0.78 o                         
   5  -4   8          5.05          6.41         2.16 o                         
   6  -4   8          0.12         -1.87         1.87 o                         
  -7  -3   8          4.87          2.85         1.08 o                         
  -6  -3   8          1.47          1.10         1.02 o                         
  -5  -3   8          9.49         11.06         1.75 o                         
  -4  -3   8         40.20         47.41         4.26 o                         
  -3  -3   8         25.51         26.93         1.99 o                         
  -2  -3   8          9.03          8.08         0.88 o                         
  -1  -3   8        219.57        209.10         8.16 o                         
   0  -3   8          6.14          6.20         0.96 o                         
   1  -3   8         39.09         36.30         2.57 o                         
   2  -3   8          4.53          5.22         1.07 o                         
   3  -3   8         27.89         34.18         3.03 o                         
   4  -3   8          6.85          6.95         1.14 o                         
   5  -3   8          0.33          1.41         0.76 o                         
   6  -3   8          0.51         -0.15         1.14 o                         
   7  -3   8          4.10          4.40         1.53 o                         
  -8  -2   8          0.97          1.26         1.00 o                         
  -7  -2   8          0.04         -1.13         1.13 o                         
  -6  -2   8          1.12          0.91         0.75 o                         
  -5  -2   8          0.11         -0.47         0.59 o                         
  -4  -2   8         10.09         10.86         1.54 o                         
  -3  -2   8         11.29          8.43         0.93 o                         
  -2  -2   8         12.89          9.70         0.98 o                         
  -1  -2   8         75.14         72.74         2.34 o                         
   0  -2   8         24.80         23.00         1.50 o                         
   1  -2   8        164.45        167.56         5.27 o                         
   2  -2   8         40.18         36.75         2.63 o                         
   3  -2   8          9.89         13.47         1.36 o                         
   4  -2   8         13.59         13.73         1.52 o                         
   5  -2   8          4.31          5.76         1.19 o                         
   6  -2   8          5.08          3.65         1.01 o                         
   7  -2   8          3.18          3.55         1.46 o                         
  -8  -1   8          1.27          0.03         1.03 o                         
  -7  -1   8          1.64          2.19         1.27 o                         
  -6  -1   8          1.31          0.32         1.06 o                         
  -5  -1   8          2.59         -0.40         1.48 o                         
  -4  -1   8          0.91          0.84         0.51 o                         
  -3  -1   8          6.34          6.22         1.32 o                         
  -2  -1   8        204.81        175.88        11.72 o                         
  -1  -1   8         91.09         97.52         3.25 o                         
   0  -1   8        285.74        267.70        11.80 o                         
   1  -1   8         33.01         30.42         1.70 o                         
   2  -1   8          9.21          8.76         0.87 o                         
   3  -1   8          3.70          4.13         0.71 o                         
   4  -1   8         14.43         15.13         1.24 o                         
   5  -1   8          8.12          5.59         0.87 o                         
   6  -1   8          4.40          2.76         1.66 o                         
   7  -1   8          1.52          2.33         1.63 o                         
   8  -1   8          2.74          1.53         1.49 o                         
  -8   0   8          8.15          1.81         1.55 o                         
  -7   0   8          0.42          2.97         1.39 o                         
  -6   0   8          1.88          2.10         0.99 o                         
  -5   0   8          6.33          8.03         1.57 o                         
  -4   0   8          0.00          0.35         0.50 o                         
  -3   0   8        127.08        127.17         4.96 o                         
  -2   0   8          4.67          3.93         0.89 o                         
  -1   0   8        106.46        114.97         3.92 o                         
   0   0   8        138.21        150.88         4.06 o                         
   1   0   8         15.59         20.04         1.37 o                         
   2   0   8         23.00         24.67         1.19 o                         
   3   0   8          0.92          1.58         0.47 o                         
   4   0   8          6.76          7.51         0.81 o                         
   5   0   8          7.76          8.35         1.10 o                         
   6   0   8          3.91          5.35         1.20 o                         
   7   0   8          0.01         -0.24         1.07 o                         
   8   0   8          4.16          2.78         1.71 o                         
  -8   1   8          1.27          2.69         1.32 o                         
  -7   1   8          1.64          4.18         1.52 o                         
  -6   1   8          1.31         -1.05         1.05 o                         
  -5   1   8          2.59          0.57         0.52 o                         
  -4   1   8          0.90          1.25         0.34 o                         
  -3   1   8          6.35          5.68         0.83 o                         
  -2   1   8        204.77        195.20         5.11 o                         
  -1   1   8         91.10         97.48         3.69 o                         
   0   1   8        285.80        288.23         6.52 o                         
   1   1   8         33.01         27.99         1.19 o                         
   2   1   8          9.21          8.73         0.69 o                         
   3   1   8          3.70          3.68         0.67 o                         
   4   1   8         14.43         16.16         1.52 o                         
   5   1   8          8.11          5.39         1.00 o                         
   6   1   8          4.40          2.06         1.27 o                         
   7   1   8          1.53          1.40         1.83 o                         
   8   1   8          2.74          1.51         1.87 o                         
  -8   2   8          0.97          3.11         1.83 o                         
  -7   2   8          0.04          0.50         0.90 o                         
  -6   2   8          1.12         -0.33         0.82 o                         
  -5   2   8          0.11         -0.65         0.77 o                         
  -4   2   8         10.08          9.85         1.09 o                         
  -3   2   8         11.31          8.12         1.03 o                         
  -2   2   8         12.89         10.53         1.43 o                         
  -1   2   8         75.17         76.66         2.80 o                         
   0   2   8         24.79         23.78         1.46 o                         
   1   2   8        164.45        173.12         3.78 o                         
   2   2   8         40.17         38.89         1.75 o                         
   3   2   8          9.87         12.47         0.85 o                         
   4   2   8         13.59         15.07         1.53 o                         
   5   2   8          4.31          4.12         0.79 o                         
   6   2   8          5.08          3.12         0.98 o                         
   7   2   8          3.18          3.59         1.11 o                         
  -7   3   8          4.87          3.05         1.77 o                         
  -6   3   8          1.47          2.53         0.89 o                         
  -5   3   8          9.49         10.13         1.21 o                         
  -4   3   8         40.20         47.46         3.54 o                         
  -3   3   8         25.51         28.60         2.60 o                         
  -2   3   8          9.04          7.46         1.18 o                         
  -1   3   8        219.61        233.25         7.26 o                         
   0   3   8          6.15          7.42         0.87 o                         
   1   3   8         39.10         38.40         1.85 o                         
   2   3   8          4.53          3.71         0.49 o                         
   3   3   8         27.88         32.89         1.65 o                         
   4   3   8          6.84          8.35         0.90 o                         
   5   3   8          0.33          0.48         0.63 o                         
   6   3   8          0.50          0.33         1.06 o                         
   7   3   8          4.10          4.85         1.85 o                         
  -6   4   8          0.05          0.04         1.05 o                         
  -5   4   8          1.27          3.02         1.39 o                         
  -4   4   8          3.45          1.60         1.03 o                         
  -3   4   8          6.47          5.32         2.00 o                         
  -2   4   8         78.92         81.85         3.56 o                         
  -1   4   8        112.15        123.02         5.05 o                         
   0   4   8         16.15         18.77         1.59 o                         
   1   4   8         85.11         86.69         4.72 o                         
   2   4   8         19.94         26.23         1.38 o                         
   3   4   8          2.12          2.39         0.53 o                         
   4   4   8          0.52         -0.09         0.58 o                         
   5   4   8          5.04          5.42         1.53 o                         
   6   4   8          0.12          0.17         1.09 o                         
  -5   5   8          0.32          1.07         1.42 o                         
  -4   5   8          3.19          5.48         2.32 o                         
  -3   5   8          0.32         -0.43         0.57 o                         
  -2   5   8         11.50         11.79         1.52 o                         
  -1   5   8         26.03         32.15         2.80 o                         
   0   5   8        154.42        170.42         5.14 o                         
   1   5   8          5.61          4.16         1.11 o                         
   2   5   8         17.03         13.83         1.54 o                         
   3   5   8          0.02         -0.36         1.35 o                         
   4   5   8          0.21          0.19         1.15 o                         
   5   5   8          0.01          1.32         1.49 o                         
  -3   6   8          2.96          3.14         1.55 o                         
  -2   6   8         32.66         40.61         5.36 o                         
  -1   6   8          6.83          4.76         2.23 o                         
   0   6   8          6.28          6.11         1.72 o                         
   1   6   8          1.41          1.47         0.97 o                         
   2   6   8          4.44          1.23         0.83 o                         
   3   6   8          0.18          0.47         1.14 o                         
  -3  -6   9          4.42          3.61         2.20 o                         
  -2  -6   9         37.30         38.64         5.49 o                         
  -1  -6   9          2.77          2.64         1.64 o                         
   0  -6   9          2.80          5.29         3.39 o                         
   1  -6   9          1.74          1.47         1.09 o                         
   2  -6   9          0.47         -0.22         1.80 o                         
  -5  -5   9          0.17         -0.34         1.13 o                         
  -4  -5   9          4.87          3.63         1.38 o                         
  -3  -5   9         10.52          8.96         2.02 o                         
  -2  -5   9         37.94         30.52         3.34 o                         
  -1  -5   9         12.82         11.66         1.41 o                         
   0  -5   9         44.40         41.33         3.46 o                         
   1  -5   9          1.49          2.85         1.23 o                         
   2  -5   9          1.40         -0.90         0.90 o                         
   3  -5   9          0.05          2.83         2.27 o                         
   4  -5   9          0.22          3.56         2.63 o                         
   5  -5   9          0.29          3.94         3.54 o                         
  -6  -4   9          0.01          0.43         1.10 o                         
  -5  -4   9          0.50         -0.43         1.49 o                         
  -4  -4   9         30.50         32.43         2.82 o                         
  -3  -4   9          0.46          1.43         0.83 o                         
  -2  -4   9         79.68         82.41         4.12 o                         
  -1  -4   9        122.28        116.84         4.76 o                         
   0  -4   9          0.07         -0.59         0.75 o                         
   1  -4   9          3.95          4.42         1.45 o                         
   2  -4   9          2.56          2.88         1.07 o                         
   3  -4   9          1.10          0.71         0.61 o                         
   4  -4   9          2.87          3.72         1.11 o                         
   5  -4   9          0.82          0.31         2.20 o                         
   6  -4   9          1.24          4.19         1.40 o                         
  -7  -3   9          0.49          2.23         0.77 o                         
  -6  -3   9          2.09          2.82         1.06 o                         
  -5  -3   9          6.65          8.78         1.58 o                         
  -4  -3   9         16.09         14.28         1.83 o                         
  -3  -3   9        182.53        165.81         6.49 o                         
  -2  -3   9          7.85          7.22         0.84 o                         
  -1  -3   9         95.16         88.13         4.19 o                         
   0  -3   9          1.60          0.94         0.42 o                         
   1  -3   9          2.81          4.01         0.87 o                         
   2  -3   9          4.51          2.12         0.54 o                         
   3  -3   9         12.03         16.51         2.14 o                         
   4  -3   9          8.11          8.03         1.37 o                         
   5  -3   9          4.81          4.51         1.58 o                         
   6  -3   9          0.23         -0.37         1.10 o                         
   7  -3   9          2.23          0.30         1.83 o                         
  -8  -2   9          0.43         -1.16         1.16 o                         
  -7  -2   9          0.73          0.17         1.52 o                         
  -6  -2   9          1.41          0.45         0.91 o                         
  -5  -2   9          2.24          1.61         0.56 o                         
  -4  -2   9          7.15          9.70         1.20 o                         
  -3  -2   9         19.06         18.57         1.57 o                         
  -2  -2   9        132.30        123.88         4.03 o                         
  -1  -2   9        256.19        268.68         5.99 o                         
   0  -2   9         11.92         14.38         1.31 o                         
   1  -2   9         24.00         25.55         1.73 o                         
   2  -2   9          2.68          2.03         0.43 o                         
   3  -2   9          2.20          2.11         0.55 o                         
   4  -2   9         10.01         12.59         1.64 o                         
   5  -2   9          1.27          0.84         0.45 o                         
   6  -2   9         10.85          8.74         1.87 o                         
   7  -2   9         13.63         11.08         2.41 o                         
  -8  -1   9          1.01          1.66         1.45 o                         
  -7  -1   9          3.54          1.87         0.94 o                         
  -6  -1   9          4.10          5.51         1.49 o                         
  -5  -1   9          1.07          0.25         1.22 o                         
  -4  -1   9         15.96         16.64         2.25 o                         
  -3  -1   9          0.38         -0.31         0.34 o                         
  -2  -1   9         14.58         19.69         1.94 o                         
  -1  -1   9        190.91        191.28         4.75 o                         
   0  -1   9         96.08        102.16         4.40 o                         
   1  -1   9         16.04         17.97         1.34 o                         
   2  -1   9          1.60          1.18         0.38 o                         
   3  -1   9          0.09         -0.13         0.34 o                         
   4  -1   9          5.91          5.30         0.98 o                         
   5  -1   9          7.78          7.20         1.08 o                         
   6  -1   9         12.59         13.32         2.05 o                         
   7  -1   9          1.17          1.64         1.41 o                         
   8  -1   9          5.73          5.43         1.29 o                         
  -8   0   9          0.00          1.10         0.77 o                         
  -7   0   9          2.03          1.58         0.85 o                         
  -6   0   9          7.88          7.26         1.87 o                         
  -5   0   9          3.44          1.76         0.89 o                         
  -4   0   9          0.43          1.42         0.73 o                         
  -3   0   9        248.39        239.26         9.39 o                         
  -2   0   9          3.12          2.95         0.65 o                         
  -1   0   9        130.22        137.92         4.44 o                         
   0   0   9         48.60         46.00         2.29 o                         
   1   0   9          2.11          0.99         0.49 o                         
   2   0   9        125.79        112.61         2.77 o                         
   3   0   9         11.54          9.91         0.83 o                         
   4   0   9          1.95          1.12         0.43 o                         
   5   0   9          2.69          1.86         0.80 o                         
   6   0   9          2.49          0.72         1.01 o                         
   7   0   9          2.34          3.32         1.83 o                         
   8   0   9          8.87          3.74         2.09 o                         
  -8   1   9          1.01          1.68         1.47 o                         
  -7   1   9          3.54          3.86         1.49 o                         
  -6   1   9          4.10          4.04         1.36 o                         
  -5   1   9          1.07          0.21         0.73 o                         
  -4   1   9         15.94         16.37         1.90 o                         
  -3   1   9          0.38          0.26         0.57 o                         
  -2   1   9         14.57         21.22         2.07 o                         
  -1   1   9        190.96        191.77         4.99 o                         
   0   1   9         96.09        110.12         2.81 o                         
   1   1   9         16.03         16.22         0.89 o                         
   2   1   9          1.61          1.31         0.43 o                         
   3   1   9          0.09          0.10         0.38 o                         
   4   1   9          5.91          4.20         0.85 o                         
   5   1   9          7.77          6.54         1.35 o                         
   6   1   9         12.60         11.69         1.65 o                         
   7   1   9          1.17          3.15         1.14 o                         
   8   1   9          5.73          7.81         2.68 o                         
  -8   2   9          0.44         -1.20         2.83 o                         
  -7   2   9          0.74         -0.89         1.35 o                         
  -6   2   9          1.40          0.30         0.77 o                         
  -5   2   9          2.24          3.04         0.77 o                         
  -4   2   9          7.15          7.78         1.23 o                         
  -3   2   9         19.07         19.74         1.81 o                         
  -2   2   9        132.33        138.80         4.79 o                         
  -1   2   9        256.28        269.44         8.97 o                         
   0   2   9         11.90         16.32         1.24 o                         
   1   2   9         23.99         26.05         1.45 o                         
   2   2   9          2.68          2.25         0.43 o                         
   3   2   9          2.20          1.78         0.27 o                         
   4   2   9         10.01         13.26         1.44 o                         
   5   2   9          1.27          1.55         0.68 o                         
   6   2   9         10.84         11.76         2.44 o                         
   7   2   9         13.63         14.56         3.39 o                         
  -7   3   9          0.49          3.00         1.72 o                         
  -6   3   9          2.09          1.15         0.99 o                         
  -5   3   9          6.65          9.39         1.28 o                         
  -4   3   9         16.10         13.07         1.94 o                         
  -3   3   9        182.58        178.61         6.87 o                         
  -2   3   9          7.84          6.39         1.29 o                         
  -1   3   9         95.15         98.68         4.32 o                         
   0   3   9          1.60          1.10         0.40 o                         
   1   3   9          2.81          4.26         0.64 o                         
   2   3   9          4.52          3.89         0.69 o                         
   3   3   9         12.04         18.59         1.30 o                         
   4   3   9          8.10          8.65         0.90 o                         
   5   3   9          4.81          6.23         1.25 o                         
   6   3   9          0.23          1.84         1.67 o                         
   7   3   9          2.23          6.85         2.62 o                         
  -6   4   9          0.01          0.43         1.01 o                         
  -5   4   9          0.51          0.24         1.25 o                         
  -4   4   9         30.50         39.81         4.80 o                         
  -3   4   9          0.46         -0.59         1.12 o                         
  -2   4   9         79.70         79.97         5.92 o                         
  -1   4   9        122.29        136.09         5.89 o                         
   0   4   9          0.07         -0.48         0.48 o                         
   1   4   9          3.95          2.30         0.54 o                         
   2   4   9          2.56          2.02         0.56 o                         
   3   4   9          1.09          0.15         0.45 o                         
   4   4   9          2.87          2.89         0.82 o                         
   5   4   9          0.82          2.27         0.88 o                         
   6   4   9          1.24          2.84         1.26 o                         
  -5   5   9          0.17          0.02         1.19 o                         
  -4   5   9          4.87          3.40         1.74 o                         
  -3   5   9         10.52         11.60         1.91 o                         
  -2   5   9         37.95         40.84         2.82 o                         
  -1   5   9         12.83         12.31         2.77 o                         
   0   5   9         44.40         42.82         4.46 o                         
   1   5   9          1.49          0.22         0.47 o                         
   2   5   9          1.40          1.56         0.85 o                         
   3   5   9          0.05         -0.56         0.56 o                         
   4   5   9          0.22          0.03         1.69 o                         
   5   5   9          0.29          0.50         1.42 o                         
  -3   6   9          4.42          5.55         2.97 o                         
  -2   6   9         37.30         40.83         5.44 o                         
  -1   6   9          2.78          1.65         2.22 o                         
   0   6   9          2.79          4.09         1.49 o                         
   1   6   9          1.74          1.03         1.18 o                         
   2   6   9          0.46         -0.32         1.57 o                         
  -2  -6  10         20.41         22.76         4.19 o                         
  -1  -6  10          2.68          2.93         1.24 o                         
   0  -6  10          0.69         -0.79         1.23 o                         
   1  -6  10          1.05          0.88         0.87 o                         
  -5  -5  10          0.06          0.94         1.22 o                         
  -4  -5  10          2.43          1.75         1.48 o                         
  -3  -5  10         13.47         17.59         2.79 o                         
  -2  -5  10         19.94         15.85         2.68 o                         
  -1  -5  10          1.09          0.88         0.76 o                         
   0  -5  10          9.03         12.82         2.11 o                         
   1  -5  10          0.76          0.62         1.63 o                         
   2  -5  10          0.44          0.13         0.69 o                         
   3  -5  10          0.76          7.27         3.86 o                         
   4  -5  10          0.42          2.42         1.32 o                         
  -6  -4  10          0.53          0.72         1.18 o                         
  -5  -4  10          8.58          4.78         1.82 o                         
  -4  -4  10         25.64         21.69         3.43 o                         
  -3  -4  10         18.90         15.63         2.16 o                         
  -2  -4  10         20.36         18.13         2.00 o                         
  -1  -4  10         27.01         25.60         2.29 o                         
   0  -4  10          0.42          0.50         0.84 o                         
   1  -4  10          0.62          1.64         0.96 o                         
   2  -4  10          1.21          1.66         1.07 o                         
   3  -4  10          0.09         -0.67         0.67 o                         
   4  -4  10          1.21          0.56         1.66 o                         
   5  -4  10          0.73          0.13         1.10 o                         
   6  -4  10          2.11          0.66         2.60 o                         
  -7  -3  10          0.57         -0.76         1.20 o                         
  -6  -3  10          1.95          0.85         0.96 o                         
  -5  -3  10         14.37         12.72         1.92 o                         
  -4  -3  10         19.70         24.42         2.38 o                         
  -3  -3  10        213.67        218.89         9.35 o                         
  -2  -3  10          4.09          2.04         0.48 o                         
  -1  -3  10          6.64          5.30         1.10 o                         
   0  -3  10         27.03         32.20         2.60 o                         
   1  -3  10          3.69          3.10         0.70 o                         
   2  -3  10          1.31          0.64         0.76 o                         
   3  -3  10          4.38          8.20         1.60 o                         
   4  -3  10          3.53          2.56         0.87 o                         
   5  -3  10          1.15          1.73         2.00 o                         
   6  -3  10          3.62          2.72         1.05 o                         
  -7  -2  10          1.06          0.64         1.33 o                         
  -6  -2  10          9.47          6.21         1.45 o                         
  -5  -2  10         38.27         40.06         3.37 o                         
  -4  -2  10        120.56        121.22         6.18 o                         
  -3  -2  10         18.34         20.02         1.97 o                         
  -2  -2  10         20.04         23.83         1.86 o                         
  -1  -2  10         42.24         40.83         2.23 o                         
   0  -2  10         12.55         13.92         1.01 o                         
   1  -2  10          0.67          0.91         0.32 o                         
   2  -2  10          1.23          0.37         0.72 o                         
   3  -2  10          3.05          3.05         0.94 o                         
   4  -2  10          0.48          1.86         0.81 o                         
   5  -2  10         10.92          9.52         1.24 o                         
   6  -2  10         10.64         11.51         2.32 o                         
   7  -2  10         25.59         23.82         3.42 o                         
  -8  -1  10          0.90         -0.73         1.13 o                         
  -7  -1  10          1.95          1.60         1.42 o                         
  -6  -1  10          2.34          3.50         1.50 o                         
  -5  -1  10         40.66         31.23         3.35 o                         
  -4  -1  10         35.85         36.15         3.43 o                         
  -3  -1  10         63.42         64.35         3.11 o                         
  -2  -1  10        207.69        201.51        10.51 o                         
  -1  -1  10          5.81          5.51         0.86 o                         
   0  -1  10         11.64          9.98         0.97 o                         
   1  -1  10          8.24         10.97         1.02 o                         
   2  -1  10          2.34          1.67         0.39 o                         
   3  -1  10          0.69          1.45         0.68 o                         
   4  -1  10         34.60         40.46         2.86 o                         
   5  -1  10         17.50         20.05         1.91 o                         
   6  -1  10         22.63         22.69         2.89 o                         
   7  -1  10          4.24          2.45         1.70 o                         
  -8   0  10          0.49          0.25         1.25 o                         
  -7   0  10          1.31         -0.09         0.85 o                         
  -6   0  10          3.59          2.46         1.19 o                         
  -5   0  10         40.19         40.57         4.48 o                         
  -4   0  10         14.23         14.32         2.19 o                         
  -3   0  10        271.97        276.45         9.33 o                         
  -2   0  10          5.89          5.43         0.82 o                         
  -1   0  10          0.94          0.36         0.39 o                         
   0   0  10          0.48         -0.11         0.34 o                         
   1   0  10         65.38         66.39         2.65 o                         
   2   0  10          2.90          2.31         0.38 o                         
   3   0  10          2.09          1.79         0.53 o                         
   4   0  10          4.50          3.10         0.71 o                         
   5   0  10         16.36         19.46         2.11 o                         
   6   0  10          1.63         -0.53         1.13 o                         
   7   0  10          1.46          2.42         1.63 o                         
  -8   1  10          0.90          1.78         1.51 o                         
  -7   1  10          1.95          3.00         1.07 o                         
  -6   1  10          2.34         -0.06         1.38 o                         
  -5   1  10         40.66         30.69         3.38 o                         
  -4   1  10         35.85         42.01         3.43 o                         
  -3   1  10         63.45         66.74         3.34 o                         
  -2   1  10        207.73        217.52         5.97 o                         
  -1   1  10          5.81          4.95         0.79 o                         
   0   1  10         11.65         10.28         0.92 o                         
   1   1  10          8.23         10.33         0.86 o                         
   2   1  10          2.34          1.21         0.27 o                         
   3   1  10          0.70          1.37         0.42 o                         
   4   1  10         34.60         38.77         2.77 o                         
   5   1  10         17.50         19.12         2.43 o                         
   6   1  10         22.63         26.26         2.53 o                         
   7   1  10          4.24          2.83         1.15 o                         
  -7   2  10          1.06          0.90         1.14 o                         
  -6   2  10          9.47          5.82         2.27 o                         
  -5   2  10         38.29         35.07         2.69 o                         
  -4   2  10        120.55        122.26         5.07 o                         
  -3   2  10         18.32         23.73         2.15 o                         
  -2   2  10         20.03         25.18         2.17 o                         
  -1   2  10         42.24         40.98         1.93 o                         
   0   2  10         12.55         13.46         1.10 o                         
   1   2  10          0.67          0.69         0.31 o                         
   2   2  10          1.23          0.18         0.27 o                         
   3   2  10          3.04          2.44         0.35 o                         
   4   2  10          0.48          1.46         0.63 o                         
   5   2  10         10.92         12.00         1.68 o                         
   6   2  10         10.64          8.96         2.27 o                         
   7   2  10         25.59         25.77         6.36 o                         
  -7   3  10          0.57          0.10         1.35 o                         
  -6   3  10          1.95          1.51         1.22 o                         
  -5   3  10         14.37         15.86         2.02 o                         
  -4   3  10         19.71         29.59         2.93 o                         
  -3   3  10        213.70        252.62         8.29 o                         
  -2   3  10          4.08          3.85         0.84 o                         
  -1   3  10          6.63          6.31         0.90 o                         
   0   3  10         27.05         36.82         2.15 o                         
   1   3  10          3.69          4.50         0.68 o                         
   2   3  10          1.31          0.77         0.45 o                         
   3   3  10          4.38          8.20         0.86 o                         
   4   3  10          3.53          2.66         0.50 o                         
   5   3  10          1.15          1.22         0.98 o                         
   6   3  10          3.62          2.13         1.54 o                         
  -6   4  10          0.53          0.38         2.10 o                         
  -5   4  10          8.59          4.32         2.23 o                         
  -4   4  10         25.65         29.20         4.11 o                         
  -3   4  10         18.90         18.44         3.33 o                         
  -2   4  10         20.35         22.24         4.21 o                         
  -1   4  10         27.01         32.94         3.03 o                         
   0   4  10          0.42          0.40         0.52 o                         
   1   4  10          0.62          0.19         0.56 o                         
   2   4  10          1.21         -0.46         0.56 o                         
   3   4  10          0.09         -0.28         0.65 o                         
   4   4  10          1.22          1.17         0.99 o                         
   5   4  10          0.73          2.03         0.98 o                         
   6   4  10          2.11          2.37         1.36 o                         
  -5   5  10          0.06          1.56         2.49 o                         
  -4   5  10          2.43          5.29         2.10 o                         
  -3   5  10         13.46         18.89         3.30 o                         
  -2   5  10         19.95         22.83         3.09 o                         
  -1   5  10          1.09          4.87         1.79 o                         
   0   5  10          9.03          6.32         1.55 o                         
   1   5  10          0.75         -0.68         1.03 o                         
   2   5  10          0.44          0.81         1.30 o                         
   3   5  10          0.76          0.79         0.65 o                         
   4   5  10          0.42         -0.46         1.81 o                         
  -2   6  10         20.41         25.77         4.53 o                         
  -1   6  10          2.67          0.53         1.08 o                         
   0   6  10          0.69         -0.88         1.84 o                         
   1   6  10          1.05         -1.04         1.04 o                         
  -1  -6  11          2.16          0.40         2.55 o                         
   0  -6  11          0.30          0.45         1.73 o                         
  -4  -5  11          1.23         -0.34         1.61 o                         
  -3  -5  11          3.14          0.57         1.71 o                         
  -2  -5  11          5.55          8.31         2.35 o                         
  -1  -5  11          0.53         -0.77         0.77 o                         
   0  -5  11          1.60          2.93         0.79 o                         
   1  -5  11          1.09          2.66         1.63 o                         
   2  -5  11          0.39          5.64         2.37 o                         
   3  -5  11          1.02          0.70         1.02 o                         
   4  -5  11          2.51          4.43         3.84 o                         
  -6  -4  11          0.25         -0.45         2.00 o                         
  -5  -4  11         10.06          9.64         2.60 o                         
  -4  -4  11         21.02         19.42         2.62 o                         
  -3  -4  11         15.06         18.29         2.44 o                         
  -2  -4  11         12.89         13.40         2.29 o                         
  -1  -4  11          0.88          0.51         0.84 o                         
   0  -4  11          1.19         -0.79         0.79 o                         
   1  -4  11          0.31         -0.23         1.32 o                         
   2  -4  11          0.54          0.83         0.83 o                         
   3  -4  11          3.04          2.50         1.17 o                         
   4  -4  11          1.42          1.67         2.53 o                         
   5  -4  11          5.91          6.08         3.91 o                         
  -7  -3  11          0.44         -1.13         1.50 o                         
  -6  -3  11          6.77          7.51         1.91 o                         
  -5  -3  11         62.90         63.88         4.27 o                         
  -4  -3  11         26.08         29.23         2.62 o                         
  -3  -3  11         54.98         59.84         3.43 o                         
  -2  -3  11          1.94          1.23         1.03 o                         
  -1  -3  11          5.26          5.13         1.37 o                         
   0  -3  11         10.17         10.68         1.67 o                         
   1  -3  11          3.12          2.63         0.77 o                         
   2  -3  11          1.13          0.32         0.65 o                         
   3  -3  11          4.65          2.11         0.92 o                         
   4  -3  11          0.45          1.50         1.10 o                         
   5  -3  11          2.11          0.47         1.03 o                         
   6  -3  11          1.65          0.46         1.16 o                         
  -7  -2  11          3.13          2.95         1.07 o                         
  -6  -2  11         29.61         32.79         3.79 o                         
  -5  -2  11         44.85         40.64         2.77 o                         
  -4  -2  11         37.69         38.80         2.72 o                         
  -3  -2  11         14.40         17.92         1.97 o                         
  -2  -2  11          4.43          4.57         1.01 o                         
  -1  -2  11         40.16         41.26         2.29 o                         
   0  -2  11          9.87          9.76         0.93 o                         
   1  -2  11          8.31          8.13         1.11 o                         
   2  -2  11          2.77          2.92         0.76 o                         
   3  -2  11         12.44         14.20         1.95 o                         
   4  -2  11          3.36          2.55         1.17 o                         
   5  -2  11         32.94         33.63         3.05 o                         
   6  -2  11          9.95          6.13         1.97 o                         
   7  -2  11          6.93          3.88         1.42 o                         
  -8  -1  11          0.96          0.44         2.72 o                         
  -7  -1  11         17.35         19.15         3.24 o                         
  -6  -1  11          1.37          1.55         1.00 o                         
  -5  -1  11         22.30         24.66         3.13 o                         
  -4  -1  11         42.76         42.28         3.78 o                         
  -3  -1  11         22.06         22.95         1.85 o                         
  -2  -1  11          1.27          1.08         0.47 o                         
  -1  -1  11          7.64          7.27         0.98 o                         
   0  -1  11         13.48         10.18         1.03 o                         
   1  -1  11          8.24          8.80         1.21 o                         
   2  -1  11         26.98         29.18         1.69 o                         
   3  -1  11          8.72          9.89         1.33 o                         
   4  -1  11         15.25         13.07         1.68 o                         
   5  -1  11         28.31         33.57         3.00 o                         
   6  -1  11         37.18         36.31         3.85 o                         
   7  -1  11          1.35          2.34         1.91 o                         
  -8   0  11          0.37          1.45         1.32 o                         
  -7   0  11          0.28          0.65         1.14 o                         
  -6   0  11          1.55          1.37         1.00 o                         
  -5   0  11         63.02         64.00         4.91 o                         
  -4   0  11          0.00          0.67         0.80 o                         
  -3   0  11         29.75         30.95         2.41 o                         
  -2   0  11          2.66          2.82         0.61 o                         
  -1   0  11         13.65         15.51         1.34 o                         
   0   0  11          0.37          2.87         0.68 o                         
   1   0  11         48.51         49.36         2.27 o                         
   2   0  11          7.53          7.27         0.83 o                         
   3   0  11          3.77          1.62         0.73 o                         
   4   0  11         40.26         44.65         3.05 o                         
   5   0  11          0.78         -0.13         0.64 o                         
   6   0  11          0.19         -1.00         1.21 o                         
   7   0  11          4.84          2.99         2.55 o                         
  -8   1  11          0.96          1.49         1.27 o                         
  -7   1  11         17.35          9.39         2.46 o                         
  -6   1  11          1.37          0.42         1.18 o                         
  -5   1  11         22.28         21.80         2.87 o                         
  -4   1  11         42.77         39.18         3.87 o                         
  -3   1  11         22.05         24.12         2.86 o                         
  -2   1  11          1.27          0.13         0.52 o                         
  -1   1  11          7.64          8.15         1.01 o                         
   0   1  11         13.49         11.31         0.97 o                         
   1   1  11          8.23          8.65         0.81 o                         
   2   1  11         26.97         26.90         1.61 o                         
   3   1  11          8.72         10.87         1.08 o                         
   4   1  11         15.27         13.36         1.31 o                         
   5   1  11         28.31         32.68         2.59 o                         
   6   1  11         37.17         42.77         3.92 o                         
   7   1  11          1.35          3.49         1.52 o                         
  -7   2  11          3.13          3.34         1.16 o                         
  -6   2  11         29.61         31.84         3.89 o                         
  -5   2  11         44.86         43.80         3.40 o                         
  -4   2  11         37.71         40.95         3.02 o                         
  -3   2  11         14.41         20.51         2.30 o                         
  -2   2  11          4.44          6.38         1.12 o                         
  -1   2  11         40.18         41.47         1.93 o                         
   0   2  11          9.87         11.12         1.00 o                         
   1   2  11          8.29          6.98         0.76 o                         
   2   2  11          2.77          2.33         0.40 o                         
   3   2  11         12.45         11.33         1.80 o                         
   4   2  11          3.35          3.34         0.87 o                         
   5   2  11         32.94         36.59         3.57 o                         
   6   2  11          9.96         14.39         4.11 o                         
   7   2  11          6.93          7.01         2.63 o                         
  -7   3  11          0.44          0.82         1.36 o                         
  -6   3  11          6.78          6.45         1.75 o                         
  -5   3  11         62.91         67.23         4.69 o                         
  -4   3  11         26.07         36.53         3.41 o                         
  -3   3  11         54.97         65.44         3.96 o                         
  -2   3  11          1.94          0.99         0.75 o                         
  -1   3  11          5.26          4.62         0.76 o                         
   0   3  11         10.17         12.49         1.45 o                         
   1   3  11          3.12          1.90         0.49 o                         
   2   3  11          1.12          1.04         0.55 o                         
   3   3  11          4.65          2.52         0.57 o                         
   4   3  11          0.46          1.30         0.54 o                         
   5   3  11          2.11          0.67         1.54 o                         
   6   3  11          1.65          0.87         1.31 o                         
  -6   4  11          0.25          0.45         1.01 o                         
  -5   4  11         10.06         15.90         2.63 o                         
  -4   4  11         21.03         23.85         3.45 o                         
  -3   4  11         15.05         17.69         3.16 o                         
  -2   4  11         12.89         17.02         4.00 o                         
  -1   4  11          0.88          0.83         1.68 o                         
   0   4  11          1.19          0.51         0.64 o                         
   1   4  11          0.31          0.43         0.66 o                         
   2   4  11          0.54          0.10         0.55 o                         
   3   4  11          3.04          3.41         0.74 o                         
   4   4  11          1.42          1.94         0.89 o                         
   5   4  11          5.92          8.25         1.95 o                         
  -4   5  11          1.23          3.73         2.44 o                         
  -3   5  11          3.14          3.74         1.32 o                         
  -2   5  11          5.55          8.48         1.89 o                         
  -1   5  11          0.53          0.34         0.75 o                         
   0   5  11          1.60          2.73         1.41 o                         
   1   5  11          1.09          0.46         0.78 o                         
   2   5  11          0.39          1.08         0.67 o                         
   3   5  11          1.02          1.52         0.94 o                         
   4   5  11          2.51          5.35         1.13 o                         
  -1   6  11          2.16          5.71         1.92 o                         
   0   6  11          0.30          1.08         2.57 o                         
  -4  -5  12          0.21          0.89         1.32 o                         
  -3  -5  12          1.02          0.57         0.89 o                         
  -2  -5  12          1.79          2.15         2.44 o                         
  -1  -5  12          1.47          1.61         1.36 o                         
   0  -5  12          0.74          1.37         0.75 o                         
   1  -5  12          0.92          1.12         1.03 o                         
   2  -5  12          0.22         -0.80         1.11 o                         
   3  -5  12          0.53         -1.45         1.45 o                         
  -5  -4  12          3.98          4.48         2.10 o                         
  -4  -4  12         11.83         10.65         2.67 o                         
  -3  -4  12          0.42          0.83         1.11 o                         
  -2  -4  12          1.43          2.03         1.10 o                         
  -1  -4  12          1.41          1.15         1.14 o                         
   0  -4  12          1.40          0.97         0.79 o                         
   1  -4  12          0.58          0.87         1.10 o                         
   2  -4  12          0.02         -0.54         0.99 o                         
   3  -4  12          3.16          1.07         1.79 o                         
   4  -4  12          5.47          7.39         2.08 o                         
   5  -4  12          2.95          8.51         3.26 o                         
  -6  -3  12          5.94          3.69         2.06 o                         
  -5  -3  12         36.91         37.77         3.88 o                         
  -4  -3  12          1.82          2.87         0.85 o                         
  -3  -3  12          1.77          1.27         0.56 o                         
  -2  -3  12          7.43          4.57         0.82 o                         
  -1  -3  12          7.04          9.38         1.85 o                         
   0  -3  12         20.58         22.14         2.27 o                         
   1  -3  12          1.81          2.90         0.92 o                         
   2  -3  12          0.72         -0.01         0.77 o                         
   3  -3  12          4.66          3.74         1.34 o                         
   4  -3  12          1.43          3.76         2.67 o                         
   5  -3  12          2.00          0.19         1.21 o                         
   6  -3  12          0.40          0.06         0.88 o                         
  -7  -2  12          5.11          5.15         1.65 o                         
  -6  -2  12         54.92         58.93         5.30 o                         
  -5  -2  12          5.82          7.64         1.32 o                         
  -4  -2  12         12.18         10.14         1.52 o                         
  -3  -2  12          3.72          4.87         1.20 o                         
  -2  -2  12          0.26          0.14         0.75 o                         
  -1  -2  12          2.76          3.35         0.79 o                         
   0  -2  12         14.14         14.27         1.23 o                         
   1  -2  12          0.58          0.23         0.41 o                         
   2  -2  12          2.75          2.93         0.76 o                         
   3  -2  12          4.69          3.64         1.06 o                         
   4  -2  12         24.14         29.73         2.96 o                         
   5  -2  12         25.31         23.53         2.33 o                         
   6  -2  12          9.58         11.82         2.76 o                         
  -7  -1  12         33.86         33.23         4.22 o                         
  -6  -1  12          0.63          1.57         0.91 o                         
  -5  -1  12         14.82         14.57         2.53 o                         
  -4  -1  12          9.89          8.97         1.27 o                         
  -3  -1  12         11.29          9.92         1.31 o                         
  -2  -1  12         15.27         17.76         1.64 o                         
  -1  -1  12          2.84          3.69         0.70 o                         
   0  -1  12          1.47          1.28         0.58 o                         
   1  -1  12         16.13         16.39         1.90 o                         
   2  -1  12          1.70          1.26         0.46 o                         
   3  -1  12         50.62         52.35         3.15 o                         
   4  -1  12         38.54         44.42         3.21 o                         
   5  -1  12         26.68         28.24         2.52 o                         
   6  -1  12         10.22          6.64         2.18 o                         
   7  -1  12          0.09         -0.42         1.38 o                         
  -7   0  12          0.39          3.02         1.37 o                         
  -6   0  12          2.52          3.09         1.03 o                         
  -5   0  12         39.13         42.28         4.14 o                         
  -4   0  12          6.63          4.69         1.25 o                         
  -3   0  12          2.48          1.92         1.02 o                         
  -2   0  12         22.91         27.37         1.95 o                         
  -1   0  12          3.39          2.63         0.47 o                         
   0   0  12          4.55          5.28         0.91 o                         
   1   0  12          0.02          0.03         0.36 o                         
   2   0  12          9.47         12.49         1.60 o                         
   3   0  12         60.49         63.89         3.50 o                         
   4   0  12        104.24        122.79         5.52 o                         
   5   0  12          4.48          3.75         1.08 o                         
   6   0  12          1.26         -1.01         1.01 o                         
   7   0  12          0.91          2.09         1.45 o                         
  -7   1  12         33.86         34.55         4.95 o                         
  -6   1  12          0.63          3.20         4.73 o                         
  -5   1  12         14.81         16.87         2.80 o                         
  -4   1  12          9.90          7.51         1.07 o                         
  -3   1  12         11.29         12.50         2.15 o                         
  -2   1  12         15.28         15.84         1.70 o                         
  -1   1  12          2.84          4.12         0.66 o                         
   0   1  12          1.47          1.46         0.34 o                         
   1   1  12         16.13         15.87         1.12 o                         
   2   1  12          1.69          0.91         0.52 o                         
   3   1  12         50.61         47.29         2.22 o                         
   4   1  12         38.55         42.14         2.38 o                         
   5   1  12         26.68         28.21         2.01 o                         
   6   1  12         10.22         11.39         2.14 o                         
   7   1  12          0.09          2.33         1.92 o                         
  -7   2  12          5.11          2.96         2.59 o                         
  -6   2  12         54.92         58.64         5.38 o                         
  -5   2  12          5.81          8.54         2.04 o                         
  -4   2  12         12.18         14.20         2.03 o                         
  -3   2  12          3.72          6.35         1.09 o                         
  -2   2  12          0.26          0.50         0.82 o                         
  -1   2  12          2.76          3.51         0.85 o                         
   0   2  12         14.13         16.44         1.28 o                         
   1   2  12          0.58          0.24         0.30 o                         
   2   2  12          2.76          1.86         0.37 o                         
   3   2  12          4.69          2.54         0.73 o                         
   4   2  12         24.14         32.94         3.10 o                         
   5   2  12         25.30         28.37         3.66 o                         
   6   2  12          9.58         12.85         4.06 o                         
  -6   3  12          5.94          2.90         1.65 o                         
  -5   3  12         36.91         36.85         4.27 o                         
  -4   3  12          1.82          2.00         1.14 o                         
  -3   3  12          1.77          0.00         1.20 o                         
  -2   3  12          7.44          6.21         1.37 o                         
  -1   3  12          7.03          7.94         1.03 o                         
   0   3  12         20.58         23.99         1.81 o                         
   1   3  12          1.81          1.73         0.57 o                         
   2   3  12          0.72          1.60         0.55 o                         
   3   3  12          4.66          5.44         0.71 o                         
   4   3  12          1.43          4.51         1.17 o                         
   5   3  12          2.00          1.36         1.03 o                         
   6   3  12          0.40          0.03         1.03 o                         
  -5   4  12          3.98          4.84         2.00 o                         
  -4   4  12         11.82         15.22         2.84 o                         
  -3   4  12          0.42          0.24         1.38 o                         
  -2   4  12          1.44          1.95         1.60 o                         
  -1   4  12          1.41          0.84         1.62 o                         
   0   4  12          1.40          0.11         0.77 o                         
   1   4  12          0.58         -0.11         0.74 o                         
   2   4  12          0.02         -0.12         0.65 o                         
   3   4  12          3.16          4.33         1.14 o                         
   4   4  12          5.47          5.03         1.72 o                         
   5   4  12          2.95          5.25         1.46 o                         
  -4   5  12          0.21          4.76         3.15 o                         
  -3   5  12          1.02         -0.01         4.52 o                         
  -2   5  12          1.78         -0.16         1.63 o                         
  -1   5  12          1.46          1.61         1.38 o                         
   0   5  12          0.74         -0.15         1.32 o                         
   1   5  12          0.92         -1.54         1.54 o                         
   2   5  12          0.22         -0.02         1.26 o                         
   3   5  12          0.53          1.66         0.96 o                         
  -3  -5  13          1.05         -1.32         1.32 o                         
  -2  -5  13          1.19          1.47         2.03 o                         
  -1  -5  13          0.23         -0.66         0.76 o                         
   0  -5  13          0.09         -0.82         0.82 o                         
   1  -5  13          0.22          0.98         1.36 o                         
   2  -5  13          0.28         -0.48         1.57 o                         
  -5  -4  13          0.29         -1.07         1.77 o                         
  -4  -4  13          2.96          2.98         1.73 o                         
  -3  -4  13          0.74         -0.66         0.66 o                         
  -2  -4  13          0.48          0.47         0.69 o                         
  -1  -4  13          0.43          2.83         1.45 o                         
   0  -4  13          1.32          1.67         1.08 o                         
   1  -4  13          3.21          2.87         1.31 o                         
   2  -4  13          4.05          1.59         0.95 o                         
   3  -4  13          2.22          3.53         1.15 o                         
   4  -4  13          3.71          2.78         1.89 o                         
  -6  -3  13          2.55          1.25         1.60 o                         
  -5  -3  13          5.96          4.53         1.48 o                         
  -4  -3  13          0.31         -0.39         0.97 o                         
  -3  -3  13          0.27         -0.42         0.74 o                         
  -2  -3  13          0.33         -0.45         0.45 o                         
  -1  -3  13          0.66         -0.36         0.60 o                         
   0  -3  13          0.83          0.97         0.60 o                         
   1  -3  13          3.04          2.48         1.25 o                         
   2  -3  13          6.55          2.90         0.99 o                         
   3  -3  13         20.99         19.83         3.09 o                         
   4  -3  13          0.26          0.23         0.76 o                         
   5  -3  13          1.13          2.39         1.25 o                         
  -7  -2  13          7.61         11.09         2.41 o                         
  -6  -2  13         23.35         25.98         3.47 o                         
  -5  -2  13          4.42          3.99         1.02 o                         
  -4  -2  13          1.66          0.90         0.69 o                         
  -3  -2  13          3.03          3.41         1.08 o                         
  -2  -2  13          1.24          0.88         0.61 o                         
  -1  -2  13         17.47         19.39         2.40 o                         
   0  -2  13         18.15         18.12         1.48 o                         
   1  -2  13          2.97          3.57         0.79 o                         
   2  -2  13         11.25         10.15         1.27 o                         
   3  -2  13          8.26          6.77         1.58 o                         
   4  -2  13         13.30         11.38         1.87 o                         
   5  -2  13          7.55          6.81         1.99 o                         
   6  -2  13          0.36         -0.15         1.81 o                         
  -7  -1  13         36.42         34.84         4.34 o                         
  -6  -1  13          1.46          2.01         0.89 o                         
  -5  -1  13          2.20          1.20         0.46 o                         
  -4  -1  13          0.60         -0.46         0.71 o                         
  -3  -1  13         13.65         15.07         1.95 o                         
  -2  -1  13          0.67          0.70         0.45 o                         
  -1  -1  13          0.59          0.13         0.38 o                         
   0  -1  13          5.58          5.81         1.02 o                         
   1  -1  13          7.94          9.16         1.49 o                         
   2  -1  13          9.26          8.24         1.04 o                         
   3  -1  13         91.30        104.94         4.44 o                         
   4  -1  13         61.89         77.35         4.28 o                         
   5  -1  13          1.32          1.20         0.76 o                         
   6  -1  13          0.77         -0.35         1.47 o                         
  -7   0  13          0.06          1.47         1.00 o                         
  -6   0  13          1.35          1.15         1.21 o                         
  -5   0  13         11.59         14.68         2.58 o                         
  -4   0  13          0.48          0.31         0.97 o                         
  -3   0  13          1.79          1.33         0.63 o                         
  -2   0  13         33.98         40.49         2.78 o                         
  -1   0  13          0.54          1.20         0.36 o                         
   0   0  13         12.69         14.30         1.66 o                         
   1   0  13         11.31          9.63         1.17 o                         
   2   0  13        232.61        221.33         7.12 o                         
   3   0  13         27.62         33.94         3.77 o                         
   4   0  13         17.53         13.54         1.74 o                         
   5   0  13          0.08          0.15         1.02 o                         
   6   0  13          4.84          4.85         1.40 o                         
   7   0  13          0.44          0.00         5.81 o                         
  -7   1  13         36.42         31.66         4.72 o                         
  -6   1  13          1.46          0.21         1.04 o                         
  -5   1  13          2.21          0.40         0.94 o                         
  -4   1  13          0.60         -0.37         0.37 o                         
  -3   1  13         13.65         19.02         2.30 o                         
  -2   1  13          0.67          1.46         0.76 o                         
  -1   1  13          0.59         -0.34         0.50 o                         
   0   1  13          5.59          4.75         0.65 o                         
   1   1  13          7.93          8.39         0.99 o                         
   2   1  13          9.26          8.09         1.02 o                         
   3   1  13         91.29        108.13         5.47 o                         
   4   1  13         61.88         74.27         3.08 o                         
   5   1  13          1.32         -0.38         1.15 o                         
   6   1  13          0.77          1.98         1.04 o                         
  -7   2  13          7.61          8.57         2.79 o                         
  -6   2  13         23.35         24.82         3.49 o                         
  -5   2  13          4.42          2.76         1.11 o                         
  -4   2  13          1.66          2.68         1.21 o                         
  -3   2  13          3.03          4.50         1.12 o                         
  -2   2  13          1.24          0.31         0.74 o                         
  -1   2  13         17.46         19.35         2.51 o                         
   0   2  13         18.15         18.54         1.58 o                         
   1   2  13          2.97          3.34         0.53 o                         
   2   2  13         11.25         10.00         0.90 o                         
   3   2  13          8.26          5.63         1.40 o                         
   4   2  13         13.30         10.60         2.37 o                         
   5   2  13          7.55          6.90         1.59 o                         
   6   2  13          0.36          1.18         3.85 o                         
  -6   3  13          2.55          2.35         1.07 o                         
  -5   3  13          5.95         10.77         2.39 o                         
  -4   3  13          0.31         -0.88         1.15 o                         
  -3   3  13          0.27          1.30         0.92 o                         
  -2   3  13          0.33         -0.52         0.87 o                         
  -1   3  13          0.66          0.32         0.52 o                         
   0   3  13          0.83          0.57         0.47 o                         
   1   3  13          3.04          1.96         0.52 o                         
   2   3  13          6.55          3.66         0.68 o                         
   3   3  13         20.98         19.08         1.64 o                         
   4   3  13          0.26         -0.28         0.80 o                         
   5   3  13          1.13          0.04         0.86 o                         
  -5   4  13          0.29          0.69         0.90 o                         
  -4   4  13          2.96          2.85         2.38 o                         
  -3   4  13          0.74         -0.05         1.83 o                         
  -2   4  13          0.48          0.70         1.33 o                         
  -1   4  13          0.43          2.71         1.02 o                         
   0   4  13          1.32          1.14         1.83 o                         
   1   4  13          3.21          2.50         0.96 o                         
   2   4  13          4.05          1.48         0.76 o                         
   3   4  13          2.22          2.81         1.07 o                         
   4   4  13          3.71          3.14         1.26 o                         
  -3   5  13          1.05         -0.89         1.73 o                         
  -2   5  13          1.20         -0.68         1.65 o                         
  -1   5  13          0.23         -0.80         1.58 o                         
   0   5  13          0.09         -0.21         1.06 o                         
   1   5  13          0.22          0.32         1.27 o                         
   2   5  13          0.28          1.46         0.87 o                         
  -2  -5  14          0.15          0.56         1.88 o                         
  -1  -5  14          0.75         -0.09         0.84 o                         
   0  -5  14          0.32         -1.14         1.14 o                         
   1  -5  14          0.09         -0.60         0.71 o                         
   2  -5  14          0.58          1.07         1.21 o                         
  -4  -4  14          0.78          2.41         1.07 o                         
  -3  -4  14          0.19          1.36         0.75 o                         
  -2  -4  14          0.12         -0.16         1.72 o                         
  -1  -4  14          2.11          3.76         1.41 o                         
   0  -4  14          3.63          1.64         1.92 o                         
   1  -4  14          0.67         -0.72         1.15 o                         
   2  -4  14          4.18          2.06         1.20 o                         
   3  -4  14          1.94          1.28         1.18 o                         
   4  -4  14          0.28         -0.48         2.79 o                         
  -5  -3  14          0.04          0.40         1.01 o                         
  -4  -3  14          0.79          0.79         1.02 o                         
  -3  -3  14          0.11         -0.30         0.97 o                         
  -2  -3  14          7.10          7.55         1.73 o                         
  -1  -3  14          1.33          2.11         1.05 o                         
   0  -3  14         11.32         12.24         1.93 o                         
   1  -3  14         26.28         22.75         3.18 o                         
   2  -3  14          5.81          6.54         1.84 o                         
   3  -3  14          8.07          6.36         1.82 o                         
   4  -3  14          0.10         -0.24         0.84 o                         
   5  -3  14          0.13          3.84         2.11 o                         
  -6  -2  14          1.85          3.91         1.62 o                         
  -5  -2  14          2.54          0.15         1.00 o                         
  -4  -2  14          0.83         -0.73         0.74 o                         
  -3  -2  14          1.09          0.95         0.79 o                         
  -2  -2  14          0.89          1.56         0.77 o                         
  -1  -2  14          7.45          5.44         1.15 o                         
   0  -2  14          0.06          0.43         0.41 o                         
   1  -2  14          8.52          6.99         1.28 o                         
   2  -2  14         10.19         10.00         1.39 o                         
   3  -2  14          7.46          7.16         1.67 o                         
   4  -2  14          2.62          0.96         0.91 o                         
   5  -2  14          1.63          0.68         1.55 o                         
   6  -2  14          0.91          3.34         1.49 o                         
  -7  -1  14          8.40          6.69         3.64 o                         
  -6  -1  14          1.49          1.02         0.87 o                         
  -5  -1  14          0.29          1.77         0.94 o                         
  -4  -1  14          2.81          0.40         0.58 o                         
  -3  -1  14          5.16          5.58         1.12 o                         
  -2  -1  14          3.37          2.63         0.93 o                         
  -1  -1  14          0.83          0.72         0.51 o                         
   0  -1  14         29.49         34.87         3.43 o                         
   1  -1  14         40.22         36.30         2.93 o                         
   2  -1  14         21.20         22.31         2.52 o                         
   3  -1  14          9.72          7.84         1.11 o                         
   4  -1  14          4.79          4.87         1.05 o                         
   5  -1  14          1.84          2.12         1.35 o                         
   6  -1  14          0.88          2.72         2.15 o                         
  -7   0  14          0.63          0.99         1.63 o                         
  -6   0  14          1.36          1.78         1.30 o                         
  -5   0  14          0.60          1.54         1.01 o                         
  -4   0  14          0.34          0.08         0.98 o                         
  -3   0  14         23.73         22.86         2.17 o                         
  -2   0  14         21.32         28.28         2.43 o                         
  -1   0  14          1.44          1.21         0.43 o                         
   0   0  14         29.61         33.10         3.22 o                         
   1   0  14         62.24         71.09         3.97 o                         
   2   0  14        165.61        196.91         7.27 o                         
   3   0  14          0.68         -0.20         0.68 o                         
   4   0  14          0.05         -0.33         0.67 o                         
   5   0  14          2.43          3.49         0.98 o                         
   6   0  14          1.52          5.41         2.21 o                         
  -7   1  14          8.40          8.15         2.72 o                         
  -6   1  14          1.49          1.83         1.28 o                         
  -5   1  14          0.29          1.25         1.57 o                         
  -4   1  14          2.81          1.97         0.73 o                         
  -3   1  14          5.15          5.87         1.13 o                         
  -2   1  14          3.38          3.70         1.09 o                         
  -1   1  14          0.83          0.36         0.49 o                         
   0   1  14         29.49         27.83         2.29 o                         
   1   1  14         40.21         35.69         2.56 o                         
   2   1  14         21.21         19.61         1.71 o                         
   3   1  14          9.72          4.42         1.66 o                         
   4   1  14          4.79          3.90         0.84 o                         
   5   1  14          1.84          1.92         0.93 o                         
   6   1  14          0.88          1.75         2.15 o                         
  -6   2  14          1.85          3.92         1.17 o                         
  -5   2  14          2.54          3.17         1.37 o                         
  -4   2  14          0.83          1.19         1.28 o                         
  -3   2  14          1.10          1.90         1.02 o                         
  -2   2  14          0.89          0.21         0.59 o                         
  -1   2  14          7.45          6.36         1.16 o                         
   0   2  14          0.06          0.51         0.72 o                         
   1   2  14          8.52          5.27         0.84 o                         
   2   2  14         10.18          8.59         1.05 o                         
   3   2  14          7.46          3.74         0.78 o                         
   4   2  14          2.62          2.86         1.32 o                         
   5   2  14          1.63         -1.99         2.32 o                         
   6   2  14          0.91         -0.24         1.35 o                         
  -5   3  14          0.04          1.59         1.13 o                         
  -4   3  14          0.78         -0.24         1.50 o                         
  -3   3  14          0.11          0.54         1.01 o                         
  -2   3  14          7.11          5.05         2.05 o                         
  -1   3  14          1.33          0.69         1.22 o                         
   0   3  14         11.31         12.28         1.40 o                         
   1   3  14         26.27         24.65         1.84 o                         
   2   3  14          5.81          5.25         0.89 o                         
   3   3  14          8.07          6.86         1.80 o                         
   4   3  14          0.10          0.77         0.85 o                         
   5   3  14          0.13          1.86         2.92 o                         
  -4   4  14          0.78         -0.50         1.90 o                         
  -3   4  14          0.19          1.81         1.19 o                         
  -2   4  14          0.12          0.17         1.08 o                         
  -1   4  14          2.12          2.71         1.63 o                         
   0   4  14          3.63          4.81         1.63 o                         
   1   4  14          0.67          1.61         1.05 o                         
   2   4  14          4.18          2.16         0.93 o                         
   3   4  14          1.94          0.25         0.65 o                         
   4   4  14          0.28          0.21         0.93 o                         
  -2   5  14          0.15         -2.58         2.58 o                         
  -1   5  14          0.75         -0.66         1.35 o                         
   0   5  14          0.32          0.60         1.03 o                         
   1   5  14          0.09         -0.74         0.86 o                         
   2   5  14          0.58         -1.54         2.53 o                         
  -4  -4  15          0.12          1.92         1.57 o                         
  -3  -4  15          0.19          0.92         0.70 o                         
  -2  -4  15          0.65         -0.36         1.37 o                         
  -1  -4  15          2.84          4.35         1.42 o                         
   0  -4  15          3.38          0.70         0.97 o                         
   1  -4  15          2.93          3.04         1.45 o                         
   2  -4  15          1.14         -0.51         3.16 o                         
   3  -4  15          0.39          0.32         0.89 o                         
  -5  -3  15          0.90          0.06         0.89 o                         
  -4  -3  15          1.83         -0.89         1.08 o                         
  -3  -3  15          2.27          0.73         1.05 o                         
  -2  -3  15          0.79         -0.65         1.01 o                         
  -1  -3  15          2.85          2.32         0.90 o                         
   0  -3  15          2.74          2.94         0.72 o                         
   1  -3  15         13.96         10.80         3.31 o                         
   2  -3  15          0.55         -0.37         1.10 o                         
   3  -3  15          0.09          0.82         1.00 o                         
   4  -3  15          0.09          0.61         1.32 o                         
  -6  -2  15          0.08          0.94         0.97 o                         
  -5  -2  15          0.31          0.39         1.12 o                         
  -4  -2  15          0.42         -0.69         1.62 o                         
  -3  -2  15          1.45          1.66         1.01 o                         
  -2  -2  15         11.15         13.26         1.93 o                         
  -1  -2  15         29.62         32.98         3.33 o                         
   0  -2  15          0.42         -0.25         0.65 o                         
   1  -2  15          4.62          4.48         1.86 o                         
   2  -2  15          9.04         11.90         1.52 o                         
   3  -2  15          2.80          2.00         0.69 o                         
   4  -2  15          0.57          1.09         0.62 o                         
   5  -2  15          0.37          1.19         1.09 o                         
  -6  -1  15          3.22          1.48         1.08 o                         
  -5  -1  15          0.81         -0.78         0.97 o                         
  -4  -1  15          0.33         -0.46         1.25 o                         
  -3  -1  15          1.99          0.86         0.86 o                         
  -2  -1  15          0.11         -0.22         1.33 o                         
  -1  -1  15         26.36         23.90         3.05 o                         
   0  -1  15         68.46         67.11         3.92 o                         
   1  -1  15         36.36         42.39         3.27 o                         
   2  -1  15          4.97          3.66         1.01 o                         
   3  -1  15          0.76          0.15         0.68 o                         
   4  -1  15          0.64          1.59         1.06 o                         
   5  -1  15          0.11         -0.18         1.11 o                         
   6  -1  15          0.43          4.06         2.16 o                         
  -6   0  15          0.01         -0.58         1.44 o                         
  -5   0  15          0.44          0.28         0.77 o                         
  -4   0  15          0.40          0.90         1.27 o                         
  -3   0  15         16.41         16.05         1.89 o                         
  -2   0  15          4.28          6.03         1.19 o                         
  -1   0  15          1.14          1.16         0.75 o                         
   0   0  15         69.05         76.76         6.10 o                         
   1   0  15         56.36         57.27         3.93 o                         
   2   0  15         37.25         41.84         3.30 o                         
   3   0  15          5.39          2.64         0.98 o                         
   4   0  15          0.53         -0.47         1.04 o                         
   5   0  15          2.06          2.36         1.21 o                         
   6   0  15          0.44          1.55         1.95 o                         
  -6   1  15          3.22          1.70         1.58 o                         
  -5   1  15          0.81          0.29         1.61 o                         
  -4   1  15          0.33          0.47         1.73 o                         
  -3   1  15          1.99          0.75         0.84 o                         
  -2   1  15          0.11          1.05         0.87 o                         
  -1   1  15         26.34         27.49         2.56 o                         
   0   1  15         68.45         60.96         4.33 o                         
   1   1  15         36.37         42.45         2.72 o                         
   2   1  15          4.96          5.03         0.85 o                         
   3   1  15          0.76         -0.28         0.61 o                         
   4   1  15          0.64          0.41         2.80 o                         
   5   1  15          0.11          0.97         1.18 o                         
   6   1  15          0.43          0.28         7.16 o                         
  -6   2  15          0.08          1.28         1.40 o                         
  -5   2  15          0.31          2.05         1.29 o                         
  -4   2  15          0.42         -0.26         1.00 o                         
  -3   2  15          1.45          1.57         1.10 o                         
  -2   2  15         11.14         13.96         1.95 o                         
  -1   2  15         29.62         35.23         3.11 o                         
   0   2  15          0.42          0.89         0.86 o                         
   1   2  15          4.62          6.81         1.04 o                         
   2   2  15          9.03          9.06         1.36 o                         
   3   2  15          2.80          2.07         0.96 o                         
   4   2  15          0.57         -0.09         0.71 o                         
   5   2  15          0.37          0.57         1.15 o                         
  -5   3  15          0.90          1.61         1.00 o                         
  -4   3  15          1.83          0.07         1.43 o                         
  -3   3  15          2.27          2.78         1.61 o                         
  -2   3  15          0.79          0.38         1.17 o                         
  -1   3  15          2.85          1.63         0.96 o                         
   0   3  15          2.74          3.55         1.30 o                         
   1   3  15         13.96          8.37         1.67 o                         
   2   3  15          0.55          0.63         1.10 o                         
   3   3  15          0.09          0.69         1.60 o                         
   4   3  15          0.09          0.78         1.03 o                         
  -4   4  15          0.12          0.00         1.32 o                         
  -3   4  15          0.19         -0.16         1.45 o                         
  -2   4  15          0.65          2.07         1.20 o                         
  -1   4  15          2.84          1.74         1.35 o                         
   0   4  15          3.38          5.81         1.70 o                         
   1   4  15          2.93          1.90         1.21 o                         
   2   4  15          1.14          0.34         1.16 o                         
   3   4  15          0.39         -1.04         1.13 o                         
  -3  -4  16          0.51          0.94         1.24 o                         
  -2  -4  16          4.89          5.81         1.36 o                         
  -1  -4  16          1.77          4.09         2.01 o                         
   0  -4  16          2.70          2.93         1.77 o                         
   1  -4  16          0.79         -0.78         2.64 o                         
   2  -4  16          0.25          1.51         2.63 o                         
  -4  -3  16          0.53          0.99         1.04 o                         
  -3  -3  16          2.99          3.58         1.35 o                         
  -2  -3  16          3.54          3.77         3.10 o                         
  -1  -3  16          4.37          1.67         1.68 o                         
   0  -3  16          3.95          7.48         2.30 o                         
   1  -3  16          3.69          5.97         2.12 o                         
   2  -3  16          0.42         -0.50         1.21 o                         
   3  -3  16          0.60          0.58         2.70 o                         
   4  -3  16          0.14          2.41         5.42 o                         
  -5  -2  16          0.68         -0.15         1.29 o                         
  -4  -2  16          3.42          3.50         1.53 o                         
  -3  -2  16         10.65         10.33         2.11 o                         
  -2  -2  16         13.66         13.70         2.11 o                         
  -1  -2  16         26.12         22.30         2.29 o                         
   0  -2  16          6.20          4.80         1.60 o                         
   1  -2  16          0.65          1.24         0.72 o                         
   2  -2  16          1.94          3.72         1.19 o                         
   3  -2  16          0.52          1.64         0.87 o                         
   4  -2  16          0.95         -0.09         1.85 o                         
   5  -2  16          0.16          1.12         1.08 o                         
  -6  -1  16          0.15          0.19         1.08 o                         
  -5  -1  16          0.05         -0.54         1.08 o                         
  -4  -1  16          0.60         -0.12         0.95 o                         
  -3  -1  16         14.40         14.76         2.13 o                         
  -2  -1  16         79.11        100.07         5.21 o                         
  -1  -1  16         37.70         46.98         5.08 o                         
   0  -1  16         30.73         31.81         3.19 o                         
   1  -1  16          4.45          2.87         1.06 o                         
   2  -1  16          4.34          4.47         1.36 o                         
   3  -1  16          1.56         -0.44         0.86 o                         
   4  -1  16          1.06          4.01         1.29 o                         
   5  -1  16          2.31          1.61         1.31 o                         
  -6   0  16          0.42          0.82         0.87 o                         
  -5   0  16          0.43          2.59         1.16 o                         
  -4   0  16          4.23          3.51         1.57 o                         
  -3   0  16          0.09         -0.14         0.88 o                         
  -2   0  16         10.71         13.29         1.43 o                         
  -1   0  16         88.96        118.67         6.52 o                         
   0   0  16         80.22         93.26         5.73 o                         
   1   0  16          2.29          3.74         1.00 o                         
   2   0  16          0.03          1.00         0.77 o                         
   3   0  16          0.03         -0.60         1.67 o                         
   4   0  16          0.03          0.13         0.88 o                         
   5   0  16          0.10          0.39         0.95 o                         
  -6   1  16          0.15         -1.63         1.63 o                         
  -5   1  16          0.05          0.87         1.05 o                         
  -4   1  16          0.60         -0.77         0.97 o                         
  -3   1  16         14.40         17.47         2.02 o                         
  -2   1  16         79.10        103.33         4.79 o                         
  -1   1  16         37.71         41.96         3.49 o                         
   0   1  16         30.72         39.80         3.26 o                         
   1   1  16          4.45          2.35         0.71 o                         
   2   1  16          4.34          3.81         0.85 o                         
   3   1  16          1.56          0.09         0.69 o                         
   4   1  16          1.06          2.08         1.41 o                         
   5   1  16          2.31          3.90         1.44 o                         
  -5   2  16          0.68          0.89         1.04 o                         
  -4   2  16          3.42          0.08         1.17 o                         
  -3   2  16         10.65          9.29         2.27 o                         
  -2   2  16         13.66         14.34         2.18 o                         
  -1   2  16         26.12         23.69         3.28 o                         
   0   2  16          6.19          4.98         1.21 o                         
   1   2  16          0.65          0.36         1.01 o                         
   2   2  16          1.94          2.50         0.77 o                         
   3   2  16          0.52          1.03         0.87 o                         
   4   2  16          0.95          0.83         0.96 o                         
   5   2  16          0.16         -0.52         0.89 o                         
  -4   3  16          0.53          0.45         0.96 o                         
  -3   3  16          2.99          3.38         1.50 o                         
  -2   3  16          3.54          4.85         1.48 o                         
  -1   3  16          4.37          3.13         1.06 o                         
   0   3  16          3.95          0.72         1.16 o                         
   1   3  16          3.69          7.77         2.27 o                         
   2   3  16          0.42          0.17         1.19 o                         
   3   3  16          0.60         -0.11         1.10 o                         
   4   3  16          0.14          1.03         1.41 o                         
  -3   4  16          0.51          1.38         1.43 o                         
  -2   4  16          4.89          6.51         1.62 o                         
  -1   4  16          1.77          3.46         1.43 o                         
   0   4  16          2.70          0.97         1.48 o                         
   1   4  16          0.79          0.92         2.62 o                         
   2   4  16          0.25          0.08         1.11 o                         
  -2  -4  17          3.58          3.29         3.12 o                         
  -1  -4  17          0.46         -0.14         1.58 o                         
   0  -4  17          0.75          0.31         2.25 o                         
   1  -4  17          0.21         -0.25         1.25 o                         
  -4  -3  17          3.35          4.08         1.48 o                         
  -3  -3  17          0.42          1.51         1.45 o                         
  -2  -3  17          0.69         -1.68         1.68 o                         
  -1  -3  17          4.00          1.01         3.44 o                         
   0  -3  17          0.19         -0.34         1.22 o                         
   1  -3  17          0.13          0.21         1.10 o                         
   2  -3  17          0.12          0.09         1.45 o                         
   3  -3  17          0.12         -2.04         2.04 o                         
  -5  -2  17          0.31         -0.74         1.02 o                         
  -4  -2  17          7.81          6.14         1.72 o                         
  -3  -2  17         24.39         30.19         3.49 o                         
  -2  -2  17          3.55          3.00         1.12 o                         
  -1  -2  17          4.14          2.99         0.83 o                         
   0  -2  17          2.88          2.93         1.21 o                         
   1  -2  17          0.79          1.04         1.03 o                         
   2  -2  17          1.09          1.77         1.28 o                         
   3  -2  17          0.78         -2.02         2.20 o                         
   4  -2  17          0.20         -1.85         1.85 o                         
  -5  -1  17          0.73          0.93         1.25 o                         
  -4  -1  17          2.25          1.89         1.57 o                         
  -3  -1  17          5.39          7.23         1.72 o                         
  -2  -1  17         35.19         36.34         3.14 o                         
  -1  -1  17          3.84          3.83         1.74 o                         
   0  -1  17          3.66          5.39         1.32 o                         
   1  -1  17          7.99         10.37         1.70 o                         
   2  -1  17          1.61          1.25         1.57 o                         
   3  -1  17          0.35          0.76         0.94 o                         
   4  -1  17          0.21          1.97         1.08 o                         
   5  -1  17          0.04         -0.24         1.39 o                         
  -5   0  17          0.41          0.23         1.01 o                         
  -4   0  17          7.24          5.59         1.30 o                         
  -3   0  17          4.73          1.66         0.78 o                         
  -2   0  17         28.22         34.31         2.80 o                         
  -1   0  17          0.46          1.54         1.40 o                         
   0   0  17          9.15         10.17         2.71 o                         
   1   0  17          0.07          0.06         0.72 o                         
   2   0  17          5.85          3.97         1.39 o                         
   3   0  17          0.47          1.04         0.99 o                         
   4   0  17          0.75          0.04         1.11 o                         
   5   0  17          0.01         -1.30         1.30 o                         
  -5   1  17          0.73          0.32         0.92 o                         
  -4   1  17          2.26          0.67         1.30 o                         
  -3   1  17          5.38          4.58         1.31 o                         
  -2   1  17         35.19         40.62         3.67 o                         
  -1   1  17          3.84          2.22         0.78 o                         
   0   1  17          3.66          3.57         1.01 o                         
   1   1  17          7.99          6.31         1.06 o                         
   2   1  17          1.61          3.20         1.12 o                         
   3   1  17          0.35         -0.54         0.60 o                         
   4   1  17          0.21          1.01         1.00 o                         
   5   1  17          0.04          0.71         1.07 o                         
  -5   2  17          0.31          0.22         1.85 o                         
  -4   2  17          7.81          6.00         1.55 o                         
  -3   2  17         24.39         30.71         4.04 o                         
  -2   2  17          3.55          4.45         1.62 o                         
  -1   2  17          4.14          4.61         1.63 o                         
   0   2  17          2.87          3.81         1.41 o                         
   1   2  17          0.79          2.44         1.12 o                         
   2   2  17          1.08          1.45         0.66 o                         
   3   2  17          0.78          0.48         0.85 o                         
   4   2  17          0.20         -0.28         0.90 o                         
  -4   3  17          3.34          5.34         1.53 o                         
  -3   3  17          0.42          0.30         1.03 o                         
  -2   3  17          0.68          1.13         1.62 o                         
  -1   3  17          4.00          3.92         1.68 o                         
   0   3  17          0.19         -0.22         0.96 o                         
   1   3  17          0.13          1.04         0.77 o                         
   2   3  17          0.12         -0.84         0.84 o                         
   3   3  17          0.12         -0.40         0.97 o                         
  -2   4  17          3.58          4.50         1.91 o                         
  -1   4  17          0.46          0.28         1.52 o                         
   0   4  17          0.75          0.74         1.56 o                         
   1   4  17          0.21          1.75         1.35 o                         
  -3  -3  18          0.77         -0.27         0.86 o                         
  -2  -3  18          0.32          0.67         2.10 o                         
  -1  -3  18          0.61          0.13         0.94 o                         
   0  -3  18          0.19         -0.28         1.14 o                         
   1  -3  18          0.32         -0.09         1.46 o                         
   2  -3  18          0.31          0.47         1.44 o                         
  -4  -2  18          9.87         13.16         3.23 o                         
  -3  -2  18         13.75         16.15         3.54 o                         
  -2  -2  18          2.66          3.44         1.70 o                         
  -1  -2  18          1.60          1.62         1.24 o                         
   0  -2  18          2.75          3.40         1.59 o                         
   1  -2  18          2.78          2.23         1.60 o                         
   2  -2  18          0.39          0.46         1.97 o                         
   3  -2  18          0.59          3.10         2.28 o                         
  -5  -1  18          1.91          1.42         1.33 o                         
  -4  -1  18          7.01         11.42         2.94 o                         
  -3  -1  18          4.08          5.91         1.97 o                         
  -2  -1  18          4.28          3.85         1.61 o                         
  -1  -1  18          9.11         12.51         2.73 o                         
   0  -1  18          0.34         -0.65         0.78 o                         
   1  -1  18          1.42          5.60         1.53 o                         
   2  -1  18          1.14         -0.10         0.82 o                         
   3  -1  18          0.38         -0.55         0.99 o                         
   4  -1  18          0.22          0.23         1.63 o                         
  -5   0  18          1.21          0.34         1.17 o                         
  -4   0  18          7.02         12.53         2.41 o                         
  -3   0  18          0.82          0.42         0.61 o                         
  -2   0  18          0.57          0.15         0.80 o                         
  -1   0  18          0.92          0.14         0.95 o                         
   0   0  18          5.54          5.78         2.49 o                         
   1   0  18          0.06          0.30         0.79 o                         
   2   0  18          0.98          0.63         0.92 o                         
   3   0  18          1.38          0.71         0.80 o                         
   4   0  18          0.08          0.80         1.34 o                         
  -5   1  18          1.91          1.49         1.21 o                         
  -4   1  18          7.01         10.62         2.32 o                         
  -3   1  18          4.08          5.50         1.75 o                         
  -2   1  18          4.28          5.27         1.41 o                         
  -1   1  18          9.11          9.62         2.11 o                         
   0   1  18          0.34          0.40         1.11 o                         
   1   1  18          1.42          1.37         0.88 o                         
   2   1  18          1.14         -0.01         1.12 o                         
   3   1  18          0.38          0.77         1.08 o                         
   4   1  18          0.22          0.85         0.83 o                         
  -4   2  18          9.87         12.84         2.38 o                         
  -3   2  18         13.75         12.59         2.63 o                         
  -2   2  18          2.66          4.68         1.72 o                         
  -1   2  18          1.60          3.03         1.25 o                         
   0   2  18          2.75          2.89         1.34 o                         
   1   2  18          2.78          3.52         1.55 o                         
   2   2  18          0.39          0.02         1.62 o                         
   3   2  18          0.59          1.95         1.94 o                         
  -3   3  18          0.77          1.53         1.69 o                         
  -2   3  18          0.32          2.13         1.82 o                         
  -1   3  18          0.61         -1.80         1.80 o                         
   0   3  18          0.19          0.79         1.17 o                         
   1   3  18          0.32          1.35         1.02 o                         
   2   3  18          0.31          0.78         0.84 o                         
  -1  -3  19          0.08          1.28         1.33 o                         
   0  -3  19          0.32          2.49         1.61 o                         
  -3  -2  19          3.15          4.74         1.75 o                         
  -2  -2  19          0.14         -0.42         1.00 o                         
  -1  -2  19          1.21          1.97         1.13 o                         
   0  -2  19          0.94          0.69         2.11 o                         
   1  -2  19          0.34          0.54         1.14 o                         
   2  -2  19          0.08          2.31         1.62 o                         
  -4  -1  19          6.66          5.56         2.05 o                         
  -3  -1  19          1.02          2.51         1.58 o                         
  -2  -1  19          0.25         -0.47         0.86 o                         
  -1  -1  19          0.30          0.50         1.10 o                         
   0  -1  19          2.35          2.63         1.12 o                         
   1  -1  19          3.09          4.69         1.40 o                         
   2  -1  19          0.57          0.63         1.27 o                         
   3  -1  19          0.21          0.48         1.00 o                         
  -4   0  19          1.14          1.13         1.91 o                         
  -3   0  19          0.03         -1.72         2.24 o                         
  -2   0  19          0.04          3.33         1.52 o                         
  -1   0  19          0.00          0.20         0.94 o                         
   0   0  19          0.12          0.36         0.99 o                         
   1   0  19          1.39          1.56         1.10 o                         
   2   0  19          0.35          1.28         1.44 o                         
   3   0  19          0.63          3.11         1.20 o                         
  -4   1  19          6.66          7.19         2.72 o                         
  -3   1  19          1.03          0.38         0.93 o                         
  -2   1  19          0.25          0.04         0.82 o                         
  -1   1  19          0.30          0.71         1.20 o                         
   0   1  19          2.35          1.15         1.69 o                         
   1   1  19          3.09          2.95         1.08 o                         
   2   1  19          0.57          1.08         0.82 o                         
   3   1  19          0.21          0.99         2.71 o                         
  -3   2  19          3.15          2.09         1.14 o                         
  -2   2  19          0.14          0.71         1.45 o                         
  -1   2  19          1.22          1.46         1.19 o                         
   0   2  19          0.94          3.79         1.88 o                         
   1   2  19          0.34          1.29         0.93 o                         
   2   2  19          0.08          0.93         1.03 o                         
  -1   3  19          0.08         -0.11         1.23 o                         
   0   3  19          0.32          1.44         1.00 o                         
  -2  -2  20          0.18          0.24         1.02 o                         
  -1  -2  20          0.26         -1.04         1.87 o                         
   0  -2  20          0.17         -0.32         1.86 o                         
   1  -2  20          1.37          4.19         1.51 o                         
  -3  -1  20          0.09          0.53         4.19 o                         
  -2  -1  20          0.71         -0.14         1.74 o                         
  -1  -1  20          1.47          0.40         0.85 o                         
   0  -1  20          0.41          0.37         1.09 o                         
   1  -1  20          0.03          0.86         0.95 o                         
   2  -1  20          0.18         -0.85         1.13 o                         
  -3   0  20          1.99          4.16         4.82 o                         
  -2   0  20          0.30          0.84         1.29 o                         
  -1   0  20          0.77          2.65         2.54 o                         
   0   0  20          0.14          2.40         0.95 o                         
   1   0  20          0.96          2.31         1.07 o                         
   2   0  20          0.28          2.63         1.38 o                         
  -3   1  20          0.09          3.64         3.76 o                         
  -2   1  20          0.71          1.12         0.85 o                         
  -1   1  20          1.47          0.56         2.03 o                         
   0   1  20          0.41          0.99         1.03 o                         
   1   1  20          0.03         -0.11         1.14 o                         
   2   1  20          0.18         -0.44         1.14 o                         
  -2   2  20          0.18          0.85         1.26 o                         
  -1   2  20          0.26          2.18         0.93 o                         
   0   2  20          0.17         -0.77         1.36 o                         
   1   2  20          1.37          0.45         0.86 o                         
  -1   0  21          0.03         -0.14         0.97 o                         
   0   0  21          0.00         -0.73         1.09 o                         
                                                                                
