# Supplementary material for: Crystal structures of ten enanti­opure Schiff bases bearing a naphthyl group
Source: Acta Crystallogr E Crystallogr Commun. 2016 Mar 31;72(Pt 4):583–9. doi: 10.1107/S2056989016004692 (PMC4910349; doi:10.1107/S2056989016004692)
Supplement: Supplementary file 11 [file e-72-00583-10sup11.hkl]

data_10                                                                         
_shelx_title ' IMXXIIE_Cu in P2(1)2(1)2(1)'                                     
_shelx_refln_list_code          4                                               
_shelx_F_calc_maximum      141.15                                               
_exptl_crystal_F_000       632.00                                               
_reflns_d_resolution_high  0.8017                                               
                                                                                
loop_                                                                           
 _space_group_symop_operation_xyz                                               
 'x, y, z'                                                                      
 '-x+1/2, -y, z+1/2'                                                            
 '-x, y+1/2, -z+1/2'                                                            
 'x+1/2, -y+1/2, -z'                                                            
                                                                                
_cell_length_a     6.3243                                                       
_cell_length_b    14.4559                                                       
_cell_length_c    18.5421                                                       
_cell_angle_alpha  90.000                                                       
_cell_angle_beta   90.000                                                       
_cell_angle_gamma  90.000                                                       
                                                                                
_shelx_F_squared_multiplier     1.000                                           
                                                                                
loop_                                                                           
 _refln_index_h                                                                 
 _refln_index_k                                                                 
 _refln_index_l                                                                 
 _refln_F_squared_calc                                                          
 _refln_F_squared_meas                                                          
 _refln_F_squared_sigma                                                         
 _refln_observed_status                                                         
   2   0   0        222.78        206.96         6.23 o                         
   4   0   0        209.02        289.28        27.51 o                         
   6   0   0          4.68         10.78         5.25 o                         
   1   1   0        663.21        623.44         8.42 o                         
   2   1   0        276.31        288.14         7.71 o                         
   3   1   0         13.87         14.48         4.12 o                         
   4   1   0        243.86        226.98        14.54 o                         
   5   1   0        211.32        199.94         8.19 o                         
   6   1   0          9.48          2.83         2.95 o                         
   7   1   0         37.99         37.83         4.33 o                         
   0   2   0       1497.01       1485.78        13.46 o                         
   1   2   0        443.71        438.61         8.07 o                         
   2   2   0        167.36        166.84         5.99 o                         
   3   2   0         74.81         81.58         6.21 o                         
   4   2   0         53.73         67.65         9.16 o                         
   5   2   0          7.10          2.25         2.82 o                         
   6   2   0         38.03         32.69         5.93 o                         
   7   2   0          0.17         -2.38         3.06 o                         
   1   3   0       4211.66       4106.95        30.82 o                         
   2   3   0        675.93        702.64        14.16 o                         
   3   3   0          0.78         -3.74         3.74 o                         
   4   3   0         59.65         57.49        12.48 o                         
   5   3   0         58.78         52.02         6.51 o                         
   6   3   0          0.41         -3.79         3.79 o                         
   7   3   0         23.31         23.76         4.41 o                         
   0   4   0       4706.42       4508.94        33.19 o                         
   1   4   0          0.36          0.69         2.39 o                         
   2   4   0        336.99        354.78         9.29 o                         
   3   4   0        413.70        437.40        15.33 o                         
   4   4   0         51.68         49.43         8.52 o                         
   5   4   0          0.16          6.22         5.32 o                         
   6   4   0          0.93          1.88         2.83 o                         
   7   4   0          6.30          6.40         4.12 o                         
   1   5   0         28.78         32.85         3.35 o                         
   2   5   0        416.18        423.87        15.32 o                         
   3   5   0         17.76         13.41         6.33 o                         
   4   5   0        383.99        357.52        11.82 o                         
   5   5   0        128.32        134.81         7.21 o                         
   6   5   0        225.57        230.70         9.28 o                         
   7   5   0         18.61         17.64         4.79 o                         
   0   6   0          8.64         14.64         3.52 o                         
   1   6   0       1073.42       1269.23        26.66 o                         
   2   6   0       1593.13       1809.31        26.71 o                         
   3   6   0         97.02         78.27         8.40 o                         
   4   6   0          0.08          6.98         6.54 o                         
   5   6   0       1398.03       1304.49        31.59 o                         
   6   6   0        156.97        146.79         7.51 o                         
   7   6   0         52.89         62.71         6.12 o                         
   1   7   0         96.50        112.74         7.26 o                         
   2   7   0         63.28         59.07         7.18 o                         
   3   7   0         43.53         35.07         6.27 o                         
   4   7   0        354.62        325.13        10.35 o                         
   5   7   0          1.91          2.36         5.40 o                         
   6   7   0          6.74          4.06         4.16 o                         
   7   7   0          8.83         19.81         3.62 o                         
   0   8   0         79.65         76.59         9.15 o                         
   1   8   0         86.38         98.86         7.94 o                         
   2   8   0        590.04        600.89        18.83 o                         
   3   8   0        318.82        312.91         9.83 o                         
   4   8   0        378.27        342.61        11.10 o                         
   5   8   0         47.38         45.64         5.67 o                         
   6   8   0         27.77         31.45         5.18 o                         
   1   9   0          2.08          0.71         3.72 o                         
   2   9   0         29.36         38.44         8.72 o                         
   3   9   0         57.49         67.07         4.43 o                         
   4   9   0          7.10          3.92         4.85 o                         
   5   9   0          3.17          3.99         3.54 o                         
   6   9   0         41.73         49.54         5.64 o                         
   0  10   0        799.32        826.95        39.81 o                         
   1  10   0        219.53        209.87        14.38 o                         
   2  10   0         99.06         91.91         5.14 o                         
   3  10   0        292.51        283.57        10.33 o                         
   4  10   0         30.50         24.84         5.12 o                         
   5  10   0        135.89        147.35         7.57 o                         
   6  10   0          0.16          1.43         5.26 o                         
   1  11   0        150.57        156.31         6.99 o                         
   2  11   0        248.10        236.97         7.21 o                         
   3  11   0          2.64          0.39         3.16 o                         
   4  11   0         17.52         26.43         3.75 o                         
   5  11   0         32.77         31.03         3.93 o                         
   6  11   0          7.52          5.95         2.57 o                         
   0  12   0        328.21        352.73        14.51 o                         
   1  12   0        263.81        259.64         8.34 o                         
   2  12   0         85.64         89.58         6.98 o                         
   3  12   0        356.10        300.77         9.84 o                         
   4  12   0         16.46         15.93         3.57 o                         
   5  12   0          8.66         15.42         3.18 o                         
   1  13   0        150.98        140.72         7.13 o                         
   2  13   0        559.48        529.20        12.74 o                         
   3  13   0         13.10          5.42         3.37 o                         
   4  13   0         33.80         26.53         3.73 o                         
   5  13   0         36.44         48.55         3.48 o                         
   0  14   0         33.77         29.74         4.72 o                         
   1  14   0          5.93          6.49         2.95 o                         
   2  14   0          0.55          6.28         3.98 o                         
   3  14   0         15.32         12.71         3.29 o                         
   4  14   0          0.75         -2.28         2.28 o                         
   1  15   0         36.03         37.19         3.91 o                         
   2  15   0         23.54         19.97         3.55 o                         
   3  15   0         34.17         46.16         5.55 o                         
   4  15   0         26.13         36.25         3.55 o                         
   0  16   0         80.18         79.99         6.28 o                         
   1  16   0          1.60         -0.09         2.62 o                         
   2  16   0        115.72        131.71         5.34 o                         
   3  16   0          0.07         -0.45         2.07 o                         
   1  17   0          6.88          6.95         2.00 o                         
   2  17   0          1.85          4.47         2.14 o                         
   0  18   0         74.57         78.18         7.19 o                         
   1   0   1       7996.36       7662.66        52.82 o                         
   2   0   1       3633.70       3682.68        21.06 o                         
   3   0   1        778.64        850.57        18.12 o                         
   4   0   1       1184.21       1369.52        40.91 o                         
   5   0   1          1.96         -1.10         6.47 o                         
   6   0   1        121.41        115.97         7.14 o                         
   7   0   1          5.18          5.50         3.19 o                         
  -7   1   1         81.06         73.36         6.12 o                         
  -6   1   1         24.14         21.94         4.43 o                         
  -5   1   1        153.30        163.40         6.49 o                         
  -4   1   1         75.08         64.37        10.15 o                         
  -3   1   1       1054.35       1215.94        27.12 o                         
  -2   1   1       2238.48       2243.19        22.66 o                         
  -1   1   1       5058.32       4880.25        22.37 o                         
   0   1   1        717.24        738.15         5.87 o                         
   1   1   1       5058.29       5008.43        49.44 o                         
   2   1   1       2233.73       2210.68        20.08 o                         
   3   1   1       1056.25       1190.13        20.25 o                         
   4   1   1         75.04         75.67         8.13 o                         
   5   1   1        152.79        157.49         6.73 o                         
   6   1   1         24.13         26.14         5.14 o                         
   7   1   1         81.30         80.27         5.44 o                         
  -7   2   1          1.53         -3.92         3.92 o                         
  -6   2   1         24.91         17.19         3.71 o                         
  -5   2   1         56.05         48.42         4.18 o                         
  -4   2   1        322.62        306.08        20.94 o                         
  -3   2   1        349.69        400.60        11.55 o                         
  -2   2   1        219.11        231.20         7.02 o                         
  -1   2   1        270.07        280.29         6.23 o                         
   0   2   1       4242.55       4195.09        19.30 o                         
   1   2   1        269.82        286.44         8.57 o                         
   2   2   1        217.90        236.78         7.25 o                         
   3   2   1        350.56        375.08        11.82 o                         
   4   2   1        323.77        355.78        19.01 o                         
   5   2   1         56.37         56.35         5.17 o                         
   6   2   1         24.89         21.21         4.35 o                         
   7   2   1          1.50         -3.22         3.22 o                         
  -7   3   1          6.17          7.46         4.89 o                         
  -6   3   1         48.08         51.33         5.34 o                         
  -5   3   1         12.92          5.87         6.08 o                         
  -4   3   1        130.10        132.24        12.75 o                         
  -3   3   1         50.80         55.13         5.81 o                         
  -2   3   1        184.14        196.12         8.67 o                         
  -1   3   1        352.21        347.96         6.03 o                         
   0   3   1        300.55        307.17         6.27 o                         
   1   3   1        352.12        352.55         8.78 o                         
   2   3   1        184.17        185.47         8.80 o                         
   3   3   1         50.72         49.38         6.22 o                         
   4   3   1        129.46        123.21        10.36 o                         
   5   3   1         12.96         23.97         5.65 o                         
   6   3   1         48.09         44.14         4.99 o                         
   7   3   1          6.11          6.66         2.88 o                         
  -7   4   1          0.92          3.22         4.97 o                         
  -6   4   1         25.82         26.34         4.58 o                         
  -5   4   1        193.55        179.71        10.38 o                         
  -4   4   1         71.99         69.42        12.10 o                         
  -3   4   1        187.51        191.84        12.13 o                         
  -2   4   1        357.85        376.30        12.14 o                         
  -1   4   1        355.28        356.17         9.21 o                         
   0   4   1          4.59          5.47         2.46 o                         
   1   4   1        356.13        348.59         8.73 o                         
   2   4   1        358.01        391.44         9.21 o                         
   3   4   1        186.63        180.79         9.79 o                         
   4   4   1         72.07         65.54         9.07 o                         
   5   4   1        193.36        203.25         9.01 o                         
   6   4   1         25.78         24.26         4.27 o                         
   7   4   1          0.94         -3.39         3.39 o                         
  -7   5   1         41.11         50.37         6.43 o                         
  -6   5   1         66.19         63.79         8.02 o                         
  -5   5   1        112.94        118.44         8.50 o                         
  -4   5   1        387.98        378.12        10.08 o                         
  -3   5   1         65.89         59.33         6.46 o                         
  -2   5   1        429.69        417.80        17.66 o                         
  -1   5   1         11.63          5.81         3.94 o                         
   0   5   1        180.69        184.75         5.80 o                         
   1   5   1         11.38          6.28         2.35 o                         
   2   5   1        428.15        423.99        10.10 o                         
   3   5   1         65.89         53.46         6.58 o                         
   4   5   1        388.42        379.02        14.50 o                         
   5   5   1        112.78        108.53         8.23 o                         
   6   5   1         66.43         71.33         5.85 o                         
   7   5   1         41.28         46.42        14.99 o                         
  -7   6   1         19.88         24.00         4.60 o                         
  -6   6   1         54.72         47.84         6.26 o                         
  -5   6   1        318.69        272.42        15.10 o                         
  -4   6   1        894.50        896.38        13.92 o                         
  -3   6   1         99.65        119.08        13.07 o                         
  -2   6   1        550.83        580.17        17.32 o                         
  -1   6   1       2772.67       3196.46        34.24 o                         
   0   6   1       2121.89       2319.15        23.01 o                         
   1   6   1       2772.92       3082.21        35.30 o                         
   2   6   1        551.28        600.69        15.79 o                         
   3   6   1         99.55        104.68         9.96 o                         
   4   6   1        894.29        876.08        14.04 o                         
   5   6   1        318.89        309.68        10.87 o                         
   6   6   1         54.42         45.53         5.88 o                         
   7   6   1         19.77         26.29         4.90 o                         
  -7   7   1         40.13         56.61         9.88 o                         
  -6   7   1        113.86        107.14         7.89 o                         
  -5   7   1        417.55        398.89        18.46 o                         
  -4   7   1        260.08        233.21         7.98 o                         
  -3   7   1        169.13        161.35        13.56 o                         
  -2   7   1        296.19        297.38        13.72 o                         
  -1   7   1        234.82        266.55         8.81 o                         
   0   7   1          1.97          4.06         4.44 o                         
   1   7   1        234.77        234.75        11.71 o                         
   2   7   1        296.35        301.52        12.06 o                         
   3   7   1        168.92        157.45        12.00 o                         
   4   7   1        259.77        243.12         7.54 o                         
   5   7   1        418.64        417.86        18.25 o                         
   6   7   1        113.50        118.41         6.72 o                         
   7   7   1         39.95         36.33         9.89 o                         
  -7   8   1          5.74         19.32         6.24 o                         
  -6   8   1         47.16         50.26         6.09 o                         
  -5   8   1        149.65        148.28        12.34 o                         
  -4   8   1        108.50        102.49        12.55 o                         
  -3   8   1        100.10         96.38         4.93 o                         
  -2   8   1         21.09         19.68         6.83 o                         
  -1   8   1         34.67         20.22         4.62 o                         
   0   8   1        308.32        297.74        11.34 o                         
   1   8   1         35.02         45.69         5.56 o                         
   2   8   1         21.07         14.26         7.09 o                         
   3   8   1        100.21         96.24         6.49 o                         
   4   8   1        108.41        102.01         5.88 o                         
   5   8   1        149.24        161.80         9.46 o                         
   6   8   1         47.26         47.10         4.62 o                         
  -6   9   1         28.02         30.67         4.96 o                         
  -5   9   1         52.25         44.67         5.49 o                         
  -4   9   1         54.78         49.24         5.91 o                         
  -3   9   1         99.45         84.01         5.43 o                         
  -2   9   1         27.26         29.43        11.84 o                         
  -1   9   1        120.23        130.41         9.80 o                         
   0   9   1        401.05        385.25        14.58 o                         
   1   9   1        120.29        130.63        11.31 o                         
   2   9   1         27.10         21.97         8.38 o                         
   3   9   1         99.34         86.60         4.89 o                         
   4   9   1         54.90         54.82         5.37 o                         
   5   9   1         52.56         44.51         5.20 o                         
   6   9   1         28.15         33.77         5.13 o                         
  -6  10   1          9.26         14.07         5.34 o                         
  -5  10   1         56.67         50.17         6.86 o                         
  -4  10   1          5.46          1.77         2.78 o                         
  -3  10   1         21.77         19.70         5.13 o                         
  -2  10   1        270.12        257.98         7.18 o                         
  -1  10   1        166.37        156.60        14.45 o                         
   0  10   1        120.24         96.67        10.85 o                         
   1  10   1        167.03        175.54        11.12 o                         
   2  10   1        270.11        256.47         7.37 o                         
   3  10   1         21.65         20.86        10.98 o                         
   4  10   1          5.47          8.59         2.92 o                         
   5  10   1         56.94         49.14         4.74 o                         
   6  10   1          9.28         11.73         4.49 o                         
  -6  11   1          4.47          4.99         3.00 o                         
  -5  11   1          0.64          4.12         2.90 o                         
  -4  11   1          2.08         -0.88         3.04 o                         
  -3  11   1         80.32         90.91         6.07 o                         
  -2  11   1        176.97        156.87         7.07 o                         
  -1  11   1        128.59        119.98         8.69 o                         
   0  11   1          2.52          4.44         2.92 o                         
   1  11   1        127.97        115.80         4.87 o                         
   2  11   1        177.23        163.46         7.04 o                         
   3  11   1         80.37         89.27         5.95 o                         
   4  11   1          2.11          3.35         3.10 o                         
   5  11   1          0.61          4.45         3.16 o                         
   6  11   1          4.43          1.63         4.80 o                         
  -5  12   1         75.72         78.82         4.80 o                         
  -4  12   1         89.77         83.95         5.09 o                         
  -3  12   1        321.53        276.93        11.78 o                         
  -2  12   1         12.61          8.34         2.79 o                         
  -1  12   1       1240.13       1137.02        18.11 o                         
   0  12   1       1025.18       1007.17        14.31 o                         
   1  12   1       1239.03       1157.80        15.16 o                         
   2  12   1         12.51          8.19         2.86 o                         
   3  12   1        321.96        290.13         9.78 o                         
   4  12   1         89.64         84.43         4.91 o                         
   5  12   1         75.61         72.84         4.78 o                         
  -5  13   1         14.29         14.99         2.89 o                         
  -4  13   1          1.00          4.82         2.88 o                         
  -3  13   1         45.07         43.69         5.42 o                         
  -2  13   1         32.67         18.91         3.80 o                         
  -1  13   1        199.75        182.61         7.94 o                         
   0  13   1         63.23         57.79         4.11 o                         
   1  13   1        199.52        190.81         6.64 o                         
   2  13   1         32.56         26.83         4.13 o                         
   3  13   1         45.04         40.38         4.67 o                         
   4  13   1          0.99         -2.91         2.91 o                         
   5  13   1         14.38         13.48         2.51 o                         
  -4  14   1          7.37          6.16         2.36 o                         
  -3  14   1         11.58         10.90         3.82 o                         
  -2  14   1         37.73         39.05         4.36 o                         
  -1  14   1         46.46         43.94         4.17 o                         
   0  14   1          6.00          5.41         2.28 o                         
   1  14   1         46.49         48.04         5.75 o                         
   2  14   1         37.63         38.15         5.26 o                         
   3  14   1         11.59         12.00         3.15 o                         
   4  14   1          7.32          0.89         2.89 o                         
  -4  15   1          3.13          4.04         2.21 o                         
  -3  15   1          3.69          6.24         3.65 o                         
  -2  15   1         59.42         60.58         5.16 o                         
  -1  15   1         20.94         20.04         4.28 o                         
   0  15   1         31.41         19.64         2.35 o                         
   1  15   1         20.83         18.15         3.39 o                         
   2  15   1         59.70         59.54         4.62 o                         
   3  15   1          3.76          3.94         3.05 o                         
   4  15   1          3.09          5.13         2.15 o                         
  -3  16   1         67.77         81.80         4.35 o                         
  -2  16   1         34.30         36.14         3.36 o                         
  -1  16   1         13.08         14.54         3.13 o                         
   0  16   1         15.32         14.90         2.40 o                         
   1  16   1         13.04         13.24         2.25 o                         
   2  16   1         34.08         34.19         3.50 o                         
   3  16   1         67.87         71.98         3.95 o                         
  -2  17   1         75.52         99.29         4.46 o                         
  -1  17   1          8.32         12.59         2.41 o                         
   0  17   1          0.65          1.02         1.59 o                         
   1  17   1          8.35          7.22         1.81 o                         
   2  17   1         75.34         88.64         3.60 o                         
   0  18   1         60.37         66.78         4.97 o                         
   0   0   2        343.00        347.31         5.90 o                         
   1   0   2       9990.81       9917.23        75.93 o                         
   2   0   2          0.65          0.94         2.73 o                         
   3   0   2       1467.09       1589.44        23.27 o                         
   4   0   2        457.81        446.70        21.59 o                         
   5   0   2        297.64        293.34         8.83 o                         
   6   0   2          0.36         -1.45         3.56 o                         
   7   0   2         24.18         32.67         5.00 o                         
  -7   1   2        163.70        173.74         8.73 o                         
  -6   1   2          8.94          8.27         3.74 o                         
  -5   1   2        168.88        163.21         6.48 o                         
  -4   1   2        179.95        176.51        13.56 o                         
  -3   1   2        304.39        364.62        13.77 o                         
  -2   1   2        165.73        178.48         6.38 o                         
  -1   1   2       5819.41       5687.16        36.77 o                         
   0   1   2       1060.63       1030.43         8.83 o                         
   1   1   2       5820.58       5671.69        32.47 o                         
   2   1   2        166.56        182.92         5.73 o                         
   3   1   2        303.63        342.06        11.33 o                         
   4   1   2        180.63        201.54        15.63 o                         
   5   1   2        168.90        170.84         6.78 o                         
   6   1   2          9.10          8.22         4.60 o                         
   7   1   2        163.65        160.13         8.16 o                         
  -7   2   2         15.75          8.19         4.89 o                         
  -6   2   2         19.37         14.55         4.62 o                         
  -5   2   2         64.46         70.19         5.43 o                         
  -4   2   2        155.90        191.81        16.48 o                         
  -3   2   2        381.49        437.29        15.93 o                         
  -2   2   2        593.70        656.94        10.75 o                         
  -1   2   2        198.97        191.08         4.41 o                         
   0   2   2       1234.37       1176.00        11.99 o                         
   1   2   2        198.40        205.85         8.22 o                         
   2   2   2        594.40        638.91        11.38 o                         
   3   2   2        381.44        440.34        12.35 o                         
   4   2   2        155.64        170.13        10.55 o                         
   5   2   2         64.92         71.25         4.83 o                         
   6   2   2         19.34         21.72         4.06 o                         
   7   2   2         15.84         23.65         5.08 o                         
  -7   3   2         17.81         17.02         5.64 o                         
  -6   3   2         13.61         11.42         4.26 o                         
  -5   3   2        140.05        141.43         6.33 o                         
  -4   3   2         31.67         22.42         8.57 o                         
  -3   3   2        636.22        657.54        17.29 o                         
  -2   3   2         56.49         51.31         2.96 o                         
  -1   3   2        501.19        481.96         6.73 o                         
   0   3   2        597.29        564.24         8.45 o                         
   1   3   2        499.77        479.81        13.16 o                         
   2   3   2         56.67         52.73         5.22 o                         
   3   3   2        634.41        674.07        15.86 o                         
   4   3   2         31.53         50.14         8.28 o                         
   5   3   2        140.11        153.07         6.69 o                         
   6   3   2         13.45          7.77         3.81 o                         
   7   3   2         17.88         18.65         3.04 o                         
  -7   4   2         25.82         21.50         5.96 o                         
  -6   4   2         33.05         31.01         5.54 o                         
  -5   4   2         90.00         86.66         7.21 o                         
  -4   4   2         60.72         75.22        10.40 o                         
  -3   4   2         31.43         22.47         4.90 o                         
  -2   4   2       1120.98       1230.74        21.91 o                         
  -1   4   2         89.44         82.58         4.38 o                         
   0   4   2         32.72         31.44         3.61 o                         
   1   4   2         89.89         79.41         4.19 o                         
   2   4   2       1122.45       1206.42        19.59 o                         
   3   4   2         31.32         21.97         5.92 o                         
   4   4   2         60.73         69.77         8.11 o                         
   5   4   2         89.96         93.75         5.33 o                         
   6   4   2         33.02         30.75         7.58 o                         
   7   4   2         25.71         31.81         4.57 o                         
  -7   5   2          3.90          5.96         5.75 o                         
  -6   5   2         74.17         66.37         6.97 o                         
  -5   5   2        277.31        286.66        10.61 o                         
  -4   5   2         98.04         89.57         5.24 o                         
  -3   5   2        680.84        717.33        20.72 o                         
  -2   5   2       1677.87       1858.95        31.10 o                         
  -1   5   2        193.45        233.64         8.43 o                         
   0   5   2        442.91        466.33        10.65 o                         
   1   5   2        193.69        217.26         6.15 o                         
   2   5   2       1675.30       1860.61        26.06 o                         
   3   5   2        680.90        733.96        17.27 o                         
   4   5   2         97.89        102.45         6.85 o                         
   5   5   2        277.38        317.12         9.65 o                         
   6   5   2         73.79         76.25         5.93 o                         
   7   5   2          3.92          5.64         2.83 o                         
  -7   6   2         17.90         21.16         4.90 o                         
  -6   6   2         58.86         62.42         6.28 o                         
  -5   6   2        291.42        277.55        15.57 o                         
  -4   6   2        535.13        525.37        12.21 o                         
  -3   6   2        124.93        134.08        14.02 o                         
  -2   6   2        438.88        483.13        17.25 o                         
  -1   6   2        547.60        600.90        13.16 o                         
   0   6   2        214.82        231.43         8.71 o                         
   1   6   2        546.96        582.30        15.50 o                         
   2   6   2        438.51        460.25        14.35 o                         
   3   6   2        124.73        113.07         8.54 o                         
   4   6   2        535.52        522.47         9.56 o                         
   5   6   2        291.95        306.52         9.61 o                         
   6   6   2         58.78         66.98         6.48 o                         
   7   6   2         17.88         14.37         3.04 o                         
  -7   7   2         18.28         21.67         4.16 o                         
  -6   7   2         89.73         88.42         7.42 o                         
  -5   7   2          1.71          6.20         4.95 o                         
  -4   7   2         87.99         82.75         6.70 o                         
  -3   7   2        626.53        624.88        24.44 o                         
  -2   7   2        122.77        136.17        11.18 o                         
  -1   7   2        161.25        166.05         7.49 o                         
   0   7   2       1457.25       1658.50        30.11 o                         
   1   7   2        161.08        151.96         9.68 o                         
   2   7   2        122.92        124.20         9.47 o                         
   3   7   2        626.97        593.97        20.32 o                         
   4   7   2         88.22         88.41         4.83 o                         
   5   7   2          1.71         -0.49         3.93 o                         
   6   7   2         89.75         77.85         6.60 o                         
  -7   8   2          0.77          8.03         5.79 o                         
  -6   8   2         11.25         11.30         4.57 o                         
  -5   8   2         73.56         66.41         7.24 o                         
  -4   8   2         49.36         56.58         7.22 o                         
  -3   8   2        151.41        151.28         5.66 o                         
  -2   8   2         49.23         46.28        10.32 o                         
  -1   8   2         56.86         45.19         9.56 o                         
   0   8   2        393.62        479.99        16.11 o                         
   1   8   2         56.86         42.01         5.12 o                         
   2   8   2         49.26         42.26         6.15 o                         
   3   8   2        151.32        151.77         5.64 o                         
   4   8   2         49.30         45.99         4.07 o                         
   5   8   2         73.56         76.92         5.19 o                         
   6   8   2         11.25         18.99         5.52 o                         
   7   8   2          0.77          0.20         3.72 o                         
  -6   9   2         19.61         29.08         5.29 o                         
  -5   9   2         37.70         29.82         6.13 o                         
  -4   9   2        139.93        139.38         7.71 o                         
  -3   9   2         11.03          7.52         4.06 o                         
  -2   9   2        247.30        202.13        15.57 o                         
  -1   9   2         22.33          0.32         5.02 o                         
   0   9   2        157.65        135.06         8.52 o                         
   1   9   2         22.63         15.53         6.25 o                         
   2   9   2        247.12        195.88        15.28 o                         
   3   9   2         11.23         11.66         3.19 o                         
   4   9   2        139.90        135.81         6.08 o                         
   5   9   2         37.79         44.90         4.26 o                         
   6   9   2         19.60         21.25         3.83 o                         
  -6  10   2         11.48          9.87         3.55 o                         
  -5  10   2          5.32          6.52         4.98 o                         
  -4  10   2         10.55          3.47         3.03 o                         
  -3  10   2         75.08         69.09         5.43 o                         
  -2  10   2         31.36         29.06         2.86 o                         
  -1  10   2         87.87         94.07         6.53 o                         
   0  10   2         23.08          9.79         7.78 o                         
   1  10   2         87.61         80.71         8.36 o                         
   2  10   2         31.50         25.40         4.38 o                         
   3  10   2         75.09         72.18         5.22 o                         
   4  10   2         10.65          7.10         2.80 o                         
   5  10   2          5.33          5.73         3.62 o                         
   6  10   2         11.50         10.21         6.81 o                         
  -6  11   2         14.03         15.79         3.50 o                         
  -5  11   2         13.31         19.10         4.07 o                         
  -4  11   2         14.91         12.06         3.58 o                         
  -3  11   2         67.07         63.92         5.17 o                         
  -2  11   2        235.30        221.60         6.66 o                         
  -1  11   2        185.42        175.51         8.03 o                         
   0  11   2         80.04         65.40         6.14 o                         
   1  11   2        185.25        179.53         5.48 o                         
   2  11   2        235.67        197.76        10.69 o                         
   3  11   2         67.72         68.87         5.66 o                         
   4  11   2         14.95         14.06         5.79 o                         
   5  11   2         13.21         17.38         3.49 o                         
   6  11   2         13.98         12.86         5.60 o                         
  -5  12   2          7.40          4.59         4.06 o                         
  -4  12   2        127.88        123.77         5.88 o                         
  -3  12   2        217.02        183.72         8.77 o                         
  -2  12   2        514.17        483.90        11.77 o                         
  -1  12   2        344.48        314.19         9.98 o                         
   0  12   2         52.53         37.77         4.51 o                         
   1  12   2        345.24        326.20         8.87 o                         
   2  12   2        514.03        441.44        13.41 o                         
   3  12   2        216.93        194.56         9.25 o                         
   4  12   2        127.78        128.62         5.75 o                         
   5  12   2          7.34         11.96         2.56 o                         
  -5  13   2          0.11          1.99         2.92 o                         
  -4  13   2         19.39         12.28         3.10 o                         
  -3  13   2          1.70          3.31         3.78 o                         
  -2  13   2         22.47         23.03         3.87 o                         
  -1  13   2        501.07        510.10        14.03 o                         
   0  13   2        100.66        103.50         6.46 o                         
   1  13   2        501.26        506.70        13.01 o                         
   2  13   2         22.39         21.18         4.84 o                         
   3  13   2          1.73          0.55         2.43 o                         
   4  13   2         19.49         15.68         4.41 o                         
   5  13   2          0.10         -2.59         2.59 o                         
  -4  14   2         17.37         20.91         2.72 o                         
  -3  14   2          6.92          5.77         3.49 o                         
  -2  14   2          0.73         -2.00         2.51 o                         
  -1  14   2          9.67          6.93         3.31 o                         
   0  14   2         19.10         22.12         3.03 o                         
   1  14   2          9.56          6.84         2.63 o                         
   2  14   2          0.70         -2.75         2.75 o                         
   3  14   2          6.92          7.37         3.49 o                         
   4  14   2         17.34         18.33         4.31 o                         
  -4  15   2          2.74          2.30         2.19 o                         
  -3  15   2         25.14         28.68         4.49 o                         
  -2  15   2         10.31         16.62         3.77 o                         
  -1  15   2          7.88          8.96         4.35 o                         
   0  15   2          1.34         -0.55         1.95 o                         
   1  15   2          7.90          5.86         2.80 o                         
   2  15   2         10.25         11.65         3.34 o                         
   3  15   2         25.18         30.78         3.62 o                         
   4  15   2          2.76         -2.29         3.07 o                         
  -3  16   2         34.67         40.86         2.96 o                         
  -2  16   2         18.30         23.56         2.79 o                         
  -1  16   2          1.46          0.11         2.50 o                         
   0  16   2          1.90          1.89         2.21 o                         
   1  16   2          1.41          0.85         1.99 o                         
   2  16   2         18.24         19.88         2.97 o                         
   3  16   2         34.66         32.53         4.75 o                         
  -2  17   2         15.61         17.23         3.49 o                         
  -1  17   2         13.06         11.83         2.14 o                         
   0  17   2         13.33         12.92         2.57 o                         
   1  17   2         13.07         13.55         1.86 o                         
   2  17   2         15.52         10.25         2.68 o                         
   1   0   3        199.24        218.07         5.65 o                         
   2   0   3        518.60        544.23        10.41 o                         
   3   0   3       2966.54       3377.19        64.27 o                         
   4   0   3        648.49        658.19        26.05 o                         
   5   0   3          1.10          1.12         2.47 o                         
   6   0   3         23.17         26.61         3.86 o                         
   7   0   3         15.49          9.75         3.67 o                         
  -7   1   3         64.39         57.07         5.57 o                         
  -6   1   3         17.50         16.97         4.29 o                         
  -5   1   3        106.21         92.46         5.68 o                         
  -4   1   3        185.40        183.20        15.97 o                         
  -3   1   3         31.58         18.95         4.92 o                         
  -2   1   3       1084.19       1102.93        13.19 o                         
  -1   1   3       6670.72       6586.71        51.01 o                         
   0   1   3       6457.68       6086.66        27.15 o                         
   1   1   3       6672.46       6600.37        41.51 o                         
   2   1   3       1085.67       1064.97        13.52 o                         
   3   1   3         31.87         27.06         4.44 o                         
   4   1   3        184.88        216.61        16.18 o                         
   5   1   3        106.52         95.90         7.93 o                         
   6   1   3         17.49         11.44         5.68 o                         
   7   1   3         64.21         71.83         4.98 o                         
  -7   2   3          6.99          6.01         5.15 o                         
  -6   2   3         46.32         49.93         6.14 o                         
  -5   2   3        130.08        112.33         5.67 o                         
  -4   2   3        201.14        216.65        15.96 o                         
  -3   2   3         33.32         18.55         6.97 o                         
  -2   2   3        149.72        163.98         6.42 o                         
  -1   2   3        176.68        163.47         6.23 o                         
   0   2   3        365.11        365.31         7.04 o                         
   1   2   3        177.19        163.14         9.39 o                         
   2   2   3        148.75        155.79         7.59 o                         
   3   2   3         33.54         33.20         4.83 o                         
   4   2   3        201.28        224.16        13.54 o                         
   5   2   3        129.76        122.78         6.36 o                         
   6   2   3         46.23         46.34         4.53 o                         
   7   2   3          6.95          2.38         3.15 o                         
  -7   3   3          2.66         -5.42         5.42 o                         
  -6   3   3          3.89          8.38         4.34 o                         
  -5   3   3         97.45         89.54         5.29 o                         
  -4   3   3        189.04        204.39        22.90 o                         
  -3   3   3        213.99        207.34        13.49 o                         
  -2   3   3        728.31        795.10        15.89 o                         
  -1   3   3       1670.41       1626.06        14.40 o                         
   0   3   3        111.76        123.63         5.91 o                         
   1   3   3       1670.37       1597.56        21.70 o                         
   2   3   3        725.11        782.22        16.49 o                         
   3   3   3        213.28        195.02         8.92 o                         
   4   3   3        189.46        214.68        11.67 o                         
   5   3   3         97.20         87.66         5.30 o                         
   6   3   3          3.94         -0.38         2.92 o                         
   7   3   3          2.61          1.19         3.50 o                         
  -7   4   3          2.61          0.16         4.81 o                         
  -6   4   3         10.03         14.63         6.31 o                         
  -5   4   3        124.02        123.67         6.05 o                         
  -4   4   3        216.68        199.61        16.39 o                         
  -3   4   3          2.72          2.77         7.18 o                         
  -2   4   3        708.22        712.87        14.59 o                         
  -1   4   3        193.59        203.19         7.15 o                         
   0   4   3        374.52        337.34         8.79 o                         
   1   4   3        193.24        195.28         9.24 o                         
   2   4   3        706.86        701.66        16.84 o                         
   3   4   3          2.78          8.61         4.11 o                         
   4   4   3        216.56        212.86        13.20 o                         
   5   4   3        124.18        124.56         5.49 o                         
   6   4   3         10.08          9.73         3.24 o                         
   7   4   3          2.66         -1.16         3.98 o                         
  -7   5   3         29.43         37.08         6.10 o                         
  -6   5   3        186.30        186.56         9.80 o                         
  -5   5   3        133.44        128.69         6.75 o                         
  -4   5   3        130.10        129.91         6.19 o                         
  -3   5   3         96.83        118.15        10.74 o                         
  -2   5   3        356.10        389.54        16.70 o                         
  -1   5   3         36.10         37.04         4.05 o                         
   0   5   3        476.27        512.00        11.68 o                         
   1   5   3         35.91         37.23         6.43 o                         
   2   5   3        356.14        372.69        12.74 o                         
   3   5   3         96.73        101.37         7.32 o                         
   4   5   3        129.82        137.68         5.85 o                         
   5   5   3        133.89        125.16         6.47 o                         
   6   5   3        186.15        180.44         7.27 o                         
   7   5   3         29.24         29.02         5.00 o                         
  -7   6   3         28.15         35.11         5.35 o                         
  -6   6   3          8.31          4.68         5.57 o                         
  -5   6   3        642.04        605.30        15.41 o                         
  -4   6   3        270.38        268.51        12.85 o                         
  -3   6   3        215.81        231.04        14.69 o                         
  -2   6   3       1783.50       1971.39        40.88 o                         
  -1   6   3        929.59       1041.80        20.10 o                         
   0   6   3       1591.48       1704.40        25.34 o                         
   1   6   3        928.55        968.82        21.73 o                         
   2   6   3       1785.77       1878.90        30.30 o                         
   3   6   3        215.79        179.05        11.22 o                         
   4   6   3        270.02        256.65         8.79 o                         
   5   6   3        641.52        650.35        13.73 o                         
   6   6   3          8.29          9.94         3.79 o                         
   7   6   3         28.25         31.42         4.65 o                         
  -7   7   3         66.52         73.94         5.96 o                         
  -6   7   3        115.86        116.77         8.02 o                         
  -5   7   3        126.68        113.10         8.93 o                         
  -4   7   3        210.97        179.91         7.59 o                         
  -3   7   3        230.20        221.75        17.55 o                         
  -2   7   3        207.76        235.08        15.79 o                         
  -1   7   3       1231.63       1398.26        27.86 o                         
   0   7   3        358.31        389.06        13.25 o                         
   1   7   3       1232.80       1330.63        25.25 o                         
   2   7   3        208.24        228.53        12.10 o                         
   3   7   3        230.08        215.26        14.18 o                         
   4   7   3        211.15        183.53         6.79 o                         
   5   7   3        126.67        125.43         6.32 o                         
   6   7   3        116.32        122.61         7.50 o                         
   7   7   3         66.64         68.37         7.82 o                         
  -6   8   3          3.21          8.54         4.29 o                         
  -5   8   3         30.91         24.62         5.43 o                         
  -4   8   3         25.44         21.54         2.89 o                         
  -3   8   3        153.29        141.23         5.60 o                         
  -2   8   3        104.31         96.95        10.75 o                         
  -1   8   3        342.98        338.63        15.63 o                         
   0   8   3         28.14         29.06         5.45 o                         
   1   8   3        344.33        346.86        13.97 o                         
   2   8   3        104.61         98.04         8.76 o                         
   3   8   3        153.09        136.97         6.46 o                         
   4   8   3         25.36         29.30         3.76 o                         
   5   8   3         30.85         31.28         3.73 o                         
   6   8   3          3.15          1.65         2.85 o                         
  -6   9   3         92.09        101.67         6.85 o                         
  -5   9   3         23.06         22.59         5.75 o                         
  -4   9   3         33.69         32.53         4.15 o                         
  -3   9   3        180.49        186.13         5.92 o                         
  -2   9   3          5.46         -1.96         6.58 o                         
  -1   9   3        228.90        246.08        16.11 o                         
   0   9   3          5.03         11.63         4.54 o                         
   1   9   3        228.82        230.60        12.51 o                         
   2   9   3          5.52         -0.90         7.02 o                         
   3   9   3        180.29        183.32         6.60 o                         
   4   9   3         33.47         28.81         3.52 o                         
   5   9   3         22.89         17.16         5.37 o                         
   6   9   3         92.40        100.11         6.24 o                         
  -6  10   3          2.44         -2.70         3.55 o                         
  -5  10   3          8.02          3.96         4.84 o                         
  -4  10   3          8.87         13.67         3.15 o                         
  -3  10   3         81.72         72.06         5.03 o                         
  -2  10   3        235.47        232.16         7.05 o                         
  -1  10   3         17.70         28.33         5.51 o                         
   0  10   3        268.24        280.81        15.03 o                         
   1  10   3         17.58         15.94         3.29 o                         
   2  10   3        235.15        224.30         8.30 o                         
   3  10   3         81.65         75.75        10.09 o                         
   4  10   3          8.88         12.33         3.12 o                         
   5  10   3          8.12          8.30         3.16 o                         
   6  10   3          2.39          2.33         2.76 o                         
  -6  11   3         32.33         46.84         4.68 o                         
  -5  11   3          6.67          2.45         4.29 o                         
  -4  11   3        101.44        101.44         6.10 o                         
  -3  11   3         40.46         34.62         4.20 o                         
  -2  11   3        170.38        161.19         5.94 o                         
  -1  11   3        118.21        115.32         6.41 o                         
   0  11   3       1190.39       1115.18        13.26 o                         
   1  11   3        118.96        123.23         5.38 o                         
   2  11   3        169.81        167.10         6.74 o                         
   3  11   3         40.61         30.08         5.54 o                         
   4  11   3        101.37         93.12         5.76 o                         
   5  11   3          6.74          2.53         2.24 o                         
   6  11   3         32.14         46.52         6.89 o                         
  -5  12   3         20.41         19.63         4.91 o                         
  -4  12   3         42.93         30.85         3.66 o                         
  -3  12   3          0.67          3.98         3.16 o                         
  -2  12   3        187.04        182.86         7.83 o                         
  -1  12   3         49.30         44.31         5.00 o                         
   0  12   3       4127.04       4077.62        27.92 o                         
   1  12   3         49.69         50.38         4.44 o                         
   2  12   3        187.47        178.59         7.94 o                         
   3  12   3          0.64          5.83         3.46 o                         
   4  12   3         43.02         34.27         4.04 o                         
   5  12   3         20.48         28.63         4.50 o                         
  -5  13   3         36.18         34.88         4.75 o                         
  -4  13   3          3.33          5.98         2.69 o                         
  -3  13   3         11.68         12.10         3.86 o                         
  -2  13   3        128.57        107.89         7.26 o                         
  -1  13   3        111.83        118.90         7.23 o                         
   0  13   3         28.73         36.12         3.68 o                         
   1  13   3        111.79        120.63         5.51 o                         
   2  13   3        128.80        113.90         6.44 o                         
   3  13   3         11.76         13.85         3.77 o                         
   4  13   3          3.33          5.61         2.32 o                         
   5  13   3         36.10         36.91         3.63 o                         
  -4  14   3          8.22         11.88         2.90 o                         
  -3  14   3          7.90          6.62         3.39 o                         
  -2  14   3         59.03         54.65         7.96 o                         
  -1  14   3          6.37          6.69         3.28 o                         
   0  14   3         18.63         19.15         3.13 o                         
   1  14   3          6.29          4.99         2.61 o                         
   2  14   3         59.31         49.27         4.78 o                         
   3  14   3          8.03         10.26         3.58 o                         
   4  14   3          8.16          7.93         2.30 o                         
  -4  15   3          0.34          1.33         1.96 o                         
  -3  15   3         12.99         17.33         4.08 o                         
  -2  15   3         65.95         60.26         4.51 o                         
  -1  15   3          1.86          2.98         2.86 o                         
   0  15   3          4.33          1.70         2.12 o                         
   1  15   3          1.90          0.02         2.76 o                         
   2  15   3         65.59         63.05         4.80 o                         
   3  15   3         12.88         10.75         2.24 o                         
   4  15   3          0.35          1.39         2.97 o                         
  -3  16   3          2.81          2.38         2.19 o                         
  -2  16   3         48.34         51.32         3.39 o                         
  -1  16   3          3.53          6.41         2.89 o                         
   0  16   3         61.37         55.92         4.05 o                         
   1  16   3          3.52          1.17         1.73 o                         
   2  16   3         48.41         57.69         4.03 o                         
   3  16   3          2.75          0.95         2.84 o                         
  -2  17   3         53.33         67.22         4.20 o                         
  -1  17   3         53.82         63.25         3.95 o                         
   0  17   3          2.20         -2.54         2.54 o                         
   1  17   3         53.77         59.24         5.20 o                         
   2  17   3         53.58         58.61         5.59 o                         
   0   0   4      19922.76      18712.89       100.09 o                         
   1   0   4      13226.51      12636.43        61.86 o                         
   2   0   4        396.03        450.66         9.40 o                         
   3   0   4       2787.87       3061.36        34.51 o                         
   4   0   4        260.69        280.66        22.22 o                         
   5   0   4          0.33         -2.22         3.20 o                         
   6   0   4         29.05         27.54         4.00 o                         
   7   0   4          7.80         -0.85         5.18 o                         
  -7   1   4        127.03        141.35        10.18 o                         
  -6   1   4         12.31          9.09         3.88 o                         
  -5   1   4          0.16         -4.78         6.80 o                         
  -4   1   4        152.61        144.88        14.12 o                         
  -3   1   4        304.40        352.69        14.56 o                         
  -2   1   4        443.72        492.19        11.41 o                         
  -1   1   4       7620.09       7630.71        31.63 o                         
   0   1   4       7255.39       7028.36        29.79 o                         
   1   1   4       7613.66       7475.84        46.65 o                         
   2   1   4        443.82        485.20        10.26 o                         
   3   1   4        304.29        348.07        10.41 o                         
   4   1   4        152.71        137.52        14.78 o                         
   5   1   4          0.15         -3.11         3.21 o                         
   6   1   4         12.30         10.18         3.47 o                         
   7   1   4        127.50        146.89         7.82 o                         
  -7   2   4         15.12         11.94         5.62 o                         
  -6   2   4        120.43         98.20         9.96 o                         
  -5   2   4         37.59         35.57         3.37 o                         
  -4   2   4         15.02          9.22         6.61 o                         
  -3   2   4        291.63        311.00        17.11 o                         
  -2   2   4        325.07        320.33         8.79 o                         
  -1   2   4       2183.14       2168.53        21.35 o                         
   0   2   4       2756.30       2675.38        25.72 o                         
   1   2   4       2182.07       2156.79        24.44 o                         
   2   2   4        325.45        327.98        10.67 o                         
   3   2   4        291.84        298.50        10.91 o                         
   4   2   4         15.05          0.91         7.28 o                         
   5   2   4         37.41         29.82         3.96 o                         
   6   2   4        120.02        105.72         9.46 o                         
   7   2   4         15.09         14.74         4.40 o                         
  -7   3   4          0.69         -4.49         5.05 o                         
  -6   3   4         39.36         37.46         5.66 o                         
  -5   3   4         14.47          8.67         6.85 o                         
  -4   3   4        128.79        137.94        27.81 o                         
  -3   3   4        532.87        577.31        22.21 o                         
  -2   3   4        293.06        316.86        10.75 o                         
  -1   3   4        474.51        452.84        10.24 o                         
   0   3   4       2782.09       2708.30        23.99 o                         
   1   3   4        474.20        459.75        12.87 o                         
   2   3   4        292.67        314.64        11.45 o                         
   3   3   4        532.59        566.43        14.63 o                         
   4   3   4        128.47        127.42        10.58 o                         
   5   3   4         14.26         12.91         2.68 o                         
   6   3   4         39.34         40.69         5.01 o                         
   7   3   4          0.71          6.45         3.75 o                         
  -7   4   4         22.17         28.97         5.65 o                         
  -6   4   4         27.47         31.20         7.14 o                         
  -5   4   4        319.62        305.69         9.59 o                         
  -4   4   4          6.71         -5.51         6.72 o                         
  -3   4   4         96.04        118.30        12.01 o                         
  -2   4   4        393.30        397.20        19.48 o                         
  -1   4   4        229.59        218.50         6.90 o                         
   0   4   4        885.91        943.14        14.80 o                         
   1   4   4        230.30        215.78        10.21 o                         
   2   4   4        394.12        396.90        13.37 o                         
   3   4   4         96.03        117.98         7.72 o                         
   4   4   4          6.70         10.51         6.59 o                         
   5   4   4        319.55        331.24         9.75 o                         
   6   4   4         27.46         30.40         4.42 o                         
   7   4   4         22.25         28.33         5.20 o                         
  -7   5   4          9.17          8.01         4.36 o                         
  -6   5   4         32.63         32.38         5.19 o                         
  -5   5   4        487.51        493.69        13.82 o                         
  -4   5   4         17.91         21.32         2.56 o                         
  -3   5   4         11.69         17.71         6.96 o                         
  -2   5   4        317.81        360.07        14.96 o                         
  -1   5   4        724.73        771.79        17.31 o                         
   0   5   4        844.47        909.68        15.78 o                         
   1   5   4        723.51        762.22        19.05 o                         
   2   5   4        318.12        342.47        14.43 o                         
   3   5   4         11.63         11.08         4.66 o                         
   4   5   4         17.78          8.50         6.30 o                         
   5   5   4        486.67        503.09        13.93 o                         
   6   5   4         32.63         19.87         5.65 o                         
   7   5   4          9.26         19.17         5.60 o                         
  -7   6   4         34.99         30.53         5.07 o                         
  -6   6   4         87.89         90.53         7.57 o                         
  -5   6   4        654.21        659.77        26.00 o                         
  -4   6   4        761.50        737.02        16.67 o                         
  -3   6   4        384.81        402.33        21.78 o                         
  -2   6   4        116.38        118.31        11.97 o                         
  -1   6   4        519.91        528.44        15.43 o                         
   0   6   4        471.18        522.47        14.99 o                         
   1   6   4        520.28        516.39        17.16 o                         
   2   6   4        116.19        123.44         9.17 o                         
   3   6   4        383.18        384.71        15.77 o                         
   4   6   4        762.21        757.49        12.82 o                         
   5   6   4        654.02        669.23        13.82 o                         
   6   6   4         88.17         95.09         6.32 o                         
   7   6   4         34.87         40.61         4.99 o                         
  -7   7   4         17.37         16.02         4.06 o                         
  -6   7   4          3.25         -3.83         4.13 o                         
  -5   7   4         30.44         22.07         4.78 o                         
  -4   7   4        681.96        637.21        12.79 o                         
  -3   7   4        676.47        698.20        25.96 o                         
  -2   7   4        355.96        378.28        20.15 o                         
  -1   7   4         58.30         74.42         8.57 o                         
   0   7   4        454.92        500.72        14.84 o                         
   1   7   4         58.62         64.09         8.25 o                         
   2   7   4        356.88        365.37        15.02 o                         
   3   7   4        676.60        646.93        23.19 o                         
   4   7   4        682.21        636.61        12.01 o                         
   5   7   4         30.56         24.34         3.53 o                         
   6   7   4          3.26          8.98         4.14 o                         
   7   7   4         17.34         10.51         5.30 o                         
  -6   8   4         20.97         22.39         4.83 o                         
  -5   8   4        115.07        101.16         8.43 o                         
  -4   8   4        169.89        156.49         8.47 o                         
  -3   8   4         61.75         61.97         5.09 o                         
  -2   8   4          0.19         -4.99         6.89 o                         
  -1   8   4        170.87        183.26        11.59 o                         
   0   8   4        167.65        185.98        10.87 o                         
   1   8   4        169.89        173.12        10.67 o                         
   2   8   4          0.20          2.16         4.82 o                         
   3   8   4         62.02         58.87         3.93 o                         
   4   8   4        169.65        166.85         7.37 o                         
   5   8   4        115.29        120.30         6.19 o                         
   6   8   4         20.95         22.84         3.89 o                         
  -6   9   4          0.70          3.14         3.51 o                         
  -5   9   4        209.84        209.82        11.11 o                         
  -4   9   4         95.60         97.06         6.22 o                         
  -3   9   4          5.42          5.02         3.58 o                         
  -2   9   4        163.37        165.61         8.49 o                         
  -1   9   4         72.21         72.46        11.06 o                         
   0   9   4         12.42         -3.41         7.45 o                         
   1   9   4         72.01         70.52         9.80 o                         
   2   9   4        163.97        163.26         5.78 o                         
   3   9   4          5.41          1.37         2.93 o                         
   4   9   4         95.04         93.77         5.28 o                         
   5   9   4        209.93        218.23         9.06 o                         
   6   9   4          0.70          4.15         3.32 o                         
  -6  10   4         76.88         87.16         5.59 o                         
  -5  10   4         35.71         37.90         6.14 o                         
  -4  10   4         26.27         24.86         4.39 o                         
  -3  10   4         68.56         58.00         4.00 o                         
  -2  10   4         16.99         14.58         2.52 o                         
  -1  10   4        324.10        308.26         8.68 o                         
   0  10   4         35.29         25.92         4.63 o                         
   1  10   4        324.55        314.39         7.28 o                         
   2  10   4         16.92         17.04         4.59 o                         
   3  10   4         68.13         53.73         4.99 o                         
   4  10   4         26.29         25.31         4.29 o                         
   5  10   4         35.63         40.60         5.33 o                         
   6  10   4         76.77         76.01         4.91 o                         
  -6  11   4         45.48         54.68         4.52 o                         
  -5  11   4         70.57         72.51         8.71 o                         
  -4  11   4         53.81         53.01         4.30 o                         
  -3  11   4          3.01          0.02         3.34 o                         
  -2  11   4        101.81         96.07         5.18 o                         
  -1  11   4        190.50        194.84         7.77 o                         
   0  11   4        353.32        352.16        10.08 o                         
   1  11   4        190.16        176.57         5.59 o                         
   2  11   4        101.74         86.94         5.41 o                         
   3  11   4          3.03          3.40         3.58 o                         
   4  11   4         54.04         55.34         4.68 o                         
   5  11   4         70.52         75.37         5.97 o                         
   6  11   4         45.48         45.94         6.65 o                         
  -5  12   4         21.80         30.70         5.19 o                         
  -4  12   4         28.06         22.33         3.34 o                         
  -3  12   4         91.22         77.65         5.35 o                         
  -2  12   4        304.26        278.85        12.50 o                         
  -1  12   4         45.23         42.48         5.67 o                         
   0  12   4        463.53        475.45        11.25 o                         
   1  12   4         45.19         44.31         3.67 o                         
   2  12   4        304.46        251.17         8.35 o                         
   3  12   4         91.65         83.29         6.65 o                         
   4  12   4         28.00         24.25         3.03 o                         
   5  12   4         21.71         32.78         4.34 o                         
  -5  13   4         85.68         97.32         6.35 o                         
  -4  13   4         12.60         10.05         2.61 o                         
  -3  13   4         30.71         26.21         3.83 o                         
  -2  13   4        384.87        371.40        11.00 o                         
  -1  13   4        206.98        207.52        11.05 o                         
   0  13   4         61.30         58.04         4.69 o                         
   1  13   4        207.36        214.51         6.94 o                         
   2  13   4        384.57        357.07        10.74 o                         
   3  13   4         30.71         26.73         3.97 o                         
   4  13   4         12.50          5.33         2.99 o                         
   5  13   4         85.97         88.47         4.06 o                         
  -4  14   4         34.61         34.33         3.46 o                         
  -3  14   4         32.26         29.37         4.12 o                         
  -2  14   4          1.95         -1.08         2.83 o                         
  -1  14   4         11.23          6.53         4.03 o                         
   0  14   4          2.28          3.17         2.61 o                         
   1  14   4         11.29          7.04         2.31 o                         
   2  14   4          1.91          1.57         2.92 o                         
   3  14   4         32.33         30.08         4.19 o                         
   4  14   4         34.56         38.09         3.08 o                         
  -4  15   4          3.09          1.07         2.89 o                         
  -3  15   4          5.19          4.07         2.85 o                         
  -2  15   4          7.50          8.79         2.77 o                         
  -1  15   4          6.95          7.15         2.94 o                         
   0  15   4          1.12         -0.04         2.62 o                         
   1  15   4          7.03          3.93         2.56 o                         
   2  15   4          7.43          7.88         2.92 o                         
   3  15   4          5.19          3.83         2.50 o                         
   4  15   4          3.11          3.15         2.93 o                         
  -3  16   4          3.28          3.92         2.02 o                         
  -2  16   4          5.79          9.62         2.21 o                         
  -1  16   4          0.23         -2.14         2.36 o                         
   0  16   4         18.82         14.93         2.56 o                         
   1  16   4          0.23          2.62         1.80 o                         
   2  16   4          5.84          5.16         2.42 o                         
   3  16   4          3.29          4.54         2.18 o                         
  -2  17   4         91.02        114.48         4.95 o                         
  -1  17   4          6.86          9.73         2.37 o                         
   0  17   4          0.03          3.23         2.58 o                         
   1  17   4          6.90          4.49         2.55 o                         
   2  17   4         90.96        115.00         6.09 o                         
   1   0   5       1322.55       1313.72        14.20 o                         
   2   0   5       1721.58       1901.47        20.01 o                         
   3   0   5         12.57          3.46         4.07 o                         
   4   0   5         70.74         67.04         9.46 o                         
   5   0   5         66.47         57.98         6.21 o                         
   6   0   5         96.26         80.14         6.34 o                         
   7   0   5         57.40         65.30         5.80 o                         
  -7   1   5         23.56         28.60         6.36 o                         
  -6   1   5         51.56         46.18         5.27 o                         
  -5   1   5         10.23         20.63         3.90 o                         
  -4   1   5         53.13         53.49        11.03 o                         
  -3   1   5        233.87        255.44        12.60 o                         
  -2   1   5       1329.48       1451.03        20.69 o                         
  -1   1   5       4352.19       4218.25        24.05 o                         
   0   1   5       8892.17       8770.50        31.38 o                         
   1   1   5       4351.33       4236.63        26.68 o                         
   2   1   5       1327.23       1443.18        21.73 o                         
   3   1   5        234.68        246.91         9.17 o                         
   4   1   5         53.07         36.45        12.56 o                         
   5   1   5         10.34         23.07        10.84 o                         
   6   1   5         51.59         53.56         5.56 o                         
   7   1   5         23.62         26.75         4.76 o                         
  -7   2   5         38.69         48.84         7.44 o                         
  -6   2   5          4.47         12.40         3.22 o                         
  -5   2   5         66.61         62.44         6.11 o                         
  -4   2   5         76.21         74.84        10.53 o                         
  -3   2   5        103.41        124.31        13.81 o                         
  -2   2   5        267.67        320.27        12.25 o                         
  -1   2   5        857.86        818.95        10.70 o                         
   0   2   5       1763.48       1786.13        15.59 o                         
   1   2   5        858.71        824.35        18.75 o                         
   2   2   5        266.92        317.91        12.05 o                         
   3   2   5        103.50        119.31         7.23 o                         
   4   2   5         76.53         69.23         8.29 o                         
   5   2   5         66.76         69.65         5.42 o                         
   6   2   5          4.44          0.08         4.92 o                         
   7   2   5         38.56         37.92         5.06 o                         
  -7   3   5         11.71          6.43         4.98 o                         
  -6   3   5         12.94         12.08         6.00 o                         
  -5   3   5        242.80        239.07         7.81 o                         
  -4   3   5         24.30         28.83         5.87 o                         
  -3   3   5         31.88         27.79         6.21 o                         
  -2   3   5         48.01         45.27         5.80 o                         
  -1   3   5        135.70        136.97         6.49 o                         
   0   3   5        388.05        379.94         8.45 o                         
   1   3   5        135.49        140.76         9.56 o                         
   2   3   5         48.09         36.51         6.31 o                         
   3   3   5         31.60         37.31         5.18 o                         
   4   3   5         24.42          9.89         5.91 o                         
   5   3   5        242.98        230.60         9.62 o                         
   6   3   5         12.97          6.60         4.97 o                         
   7   3   5         11.64         12.71         3.40 o                         
  -7   4   5         13.96         16.47         5.16 o                         
  -6   4   5          8.00         11.22         6.84 o                         
  -5   4   5        111.79         97.36         6.45 o                         
  -4   4   5          2.71          2.70         2.01 o                         
  -3   4   5        290.68        262.97        17.95 o                         
  -2   4   5         92.83         97.97         8.93 o                         
  -1   4   5        808.91        857.17        14.96 o                         
   0   4   5        237.82        227.39         7.89 o                         
   1   4   5        806.91        820.02        19.11 o                         
   2   4   5         92.82        105.25        11.23 o                         
   3   4   5        289.78        276.23        12.85 o                         
   4   4   5          2.68          1.13         6.03 o                         
   5   4   5        111.61        106.02         7.87 o                         
   6   4   5          8.08         13.99         4.37 o                         
   7   4   5         13.87         16.92         3.39 o                         
  -7   5   5         70.06         83.63         7.20 o                         
  -6   5   5         79.42         64.72         7.31 o                         
  -5   5   5        148.60        159.68         8.47 o                         
  -4   5   5        100.07        102.35         5.13 o                         
  -3   5   5         85.21         87.42        10.89 o                         
  -2   5   5          9.30         12.73         5.42 o                         
  -1   5   5        173.99        205.76        10.09 o                         
   0   5   5         62.41         73.32         5.65 o                         
   1   5   5        173.07        187.33        10.97 o                         
   2   5   5          9.15          3.24         5.00 o                         
   3   5   5         85.07         73.64         7.77 o                         
   4   5   5        100.33         99.43         6.48 o                         
   5   5   5        148.04        142.59         8.95 o                         
   6   5   5         79.43         80.48         7.02 o                         
   7   5   5         70.20         85.32         6.86 o                         
  -7   6   5          0.14          2.18         3.55 o                         
  -6   6   5         72.07         62.08         6.72 o                         
  -5   6   5        167.73        160.64         7.60 o                         
  -4   6   5        322.95        317.34         9.04 o                         
  -3   6   5         49.51         47.61        12.68 o                         
  -2   6   5         45.16         46.19         8.42 o                         
  -1   6   5       1373.32       1565.04        25.28 o                         
   0   6   5        243.58        275.11        11.20 o                         
   1   6   5       1373.45       1476.83        28.96 o                         
   2   6   5         44.85         43.29         7.08 o                         
   3   6   5         49.66         43.65        12.33 o                         
   4   6   5        322.18        312.08         8.69 o                         
   5   6   5        167.33        161.35         7.18 o                         
   6   6   5         72.08         85.23         7.50 o                         
   7   6   5          0.15          4.15         3.64 o                         
  -7   7   5         24.10         29.47         3.29 o                         
  -6   7   5        129.49        127.53         8.13 o                         
  -5   7   5        213.23        199.17         8.36 o                         
  -4   7   5        260.45        224.30         7.99 o                         
  -3   7   5        370.86        378.39        10.69 o                         
  -2   7   5        377.22        390.42        21.07 o                         
  -1   7   5        166.35        138.95         9.56 o                         
   0   7   5        955.95       1027.25        21.31 o                         
   1   7   5        166.67        152.86        12.17 o                         
   2   7   5        377.78        385.78        15.91 o                         
   3   7   5        370.56        347.37         9.71 o                         
   4   7   5        260.74        232.76         8.70 o                         
   5   7   5        213.49        218.02         9.19 o                         
   6   7   5        129.68        149.41         9.30 o                         
   7   7   5         23.97         31.24         5.71 o                         
  -6   8   5         99.39        107.75         7.10 o                         
  -5   8   5        221.80        232.38        11.77 o                         
  -4   8   5         30.79         27.44         4.32 o                         
  -3   8   5         93.68        105.27         4.12 o                         
  -2   8   5         39.35         43.87        10.36 o                         
  -1   8   5        298.62        273.16        13.74 o                         
   0   8   5        397.73        434.22        18.92 o                         
   1   8   5        298.75        275.27        15.89 o                         
   2   8   5         39.50         46.05         7.94 o                         
   3   8   5         93.85         93.60         5.31 o                         
   4   8   5         30.61         27.03         4.05 o                         
   5   8   5        221.18        243.24        14.12 o                         
   6   8   5         99.77        111.14         6.87 o                         
  -6   9   5         24.26         27.41         4.41 o                         
  -5   9   5         21.76         17.92         5.51 o                         
  -4   9   5         55.64         58.13         4.69 o                         
  -3   9   5        101.58         90.23         4.84 o                         
  -2   9   5         29.92         21.96         5.25 o                         
  -1   9   5         65.89         85.04        13.03 o                         
   0   9   5         61.03         73.03        10.90 o                         
   1   9   5         65.64         63.02         9.76 o                         
   2   9   5         30.03         17.20         4.02 o                         
   3   9   5        101.65         99.06         7.09 o                         
   4   9   5         55.86         56.81         5.38 o                         
   5   9   5         21.91         23.53         4.85 o                         
   6   9   5         24.09         26.02         3.62 o                         
  -6  10   5          0.10          0.56         2.47 o                         
  -5  10   5         54.86         55.43         6.53 o                         
  -4  10   5          9.08         15.45         3.71 o                         
  -3  10   5          2.59         -0.33         2.06 o                         
  -2  10   5        135.40        131.04         6.33 o                         
  -1  10   5        132.27        117.58         5.25 o                         
   0  10   5        168.68        181.97         7.00 o                         
   1  10   5        132.85        122.50         4.67 o                         
   2  10   5        135.13        121.55         5.03 o                         
   3  10   5          2.57         -3.77         3.77 o                         
   4  10   5          9.15         10.61         4.39 o                         
   5  10   5         54.90         54.41         6.00 o                         
   6  10   5          0.10          0.24         2.55 o                         
  -6  11   5          3.17          6.27         4.44 o                         
  -5  11   5          3.61          6.76         4.58 o                         
  -4  11   5         16.21         15.58         3.25 o                         
  -3  11   5        105.81        102.44         5.18 o                         
  -2  11   5        125.95        110.66         5.85 o                         
  -1  11   5        515.90        493.85        12.30 o                         
   0  11   5         80.22         78.34         6.66 o                         
   1  11   5        515.06        501.04         9.09 o                         
   2  11   5        125.99        103.54         5.84 o                         
   3  11   5        105.60         91.17         6.91 o                         
   4  11   5         16.13         11.64         3.58 o                         
   5  11   5          3.59          3.26         3.33 o                         
   6  11   5          3.16          4.26         3.79 o                         
  -5  12   5         22.69         18.01         4.84 o                         
  -4  12   5        103.31        107.36         6.78 o                         
  -3  12   5        235.71        224.03         8.24 o                         
  -2  12   5        123.70        131.66         6.15 o                         
  -1  12   5        185.67        160.43         9.86 o                         
   0  12   5         13.03         14.08         3.54 o                         
   1  12   5        185.47        176.29         6.29 o                         
   2  12   5        123.63        127.68         6.25 o                         
   3  12   5        236.15        221.79         8.38 o                         
   4  12   5        103.55        105.26         6.58 o                         
   5  12   5         22.69         25.94         3.37 o                         
  -5  13   5         50.87         74.62         5.71 o                         
  -4  13   5          4.04          5.64         3.25 o                         
  -3  13   5         28.71         21.87         3.62 o                         
  -2  13   5        169.04        160.58         6.58 o                         
  -1  13   5        120.31        109.59         8.60 o                         
   0  13   5         76.43         60.00         5.25 o                         
   1  13   5        120.38        115.35         5.03 o                         
   2  13   5        168.71        158.33         6.78 o                         
   3  13   5         28.54         27.23         3.90 o                         
   4  13   5          4.10          1.14         3.07 o                         
   5  13   5         51.01         56.01         3.88 o                         
  -4  14   5         29.78         32.25         3.35 o                         
  -3  14   5         46.50         45.94         4.04 o                         
  -2  14   5         14.65         11.81         3.29 o                         
  -1  14   5         66.48         65.89         5.47 o                         
   0  14   5         42.21         45.00         4.29 o                         
   1  14   5         66.66         58.95         4.21 o                         
   2  14   5         14.51         13.68         3.61 o                         
   3  14   5         46.59         46.92         4.90 o                         
   4  14   5         29.90         33.24         3.00 o                         
  -4  15   5         17.85         15.09         4.79 o                         
  -3  15   5          6.11          1.91         2.99 o                         
  -2  15   5         23.77         21.33         3.11 o                         
  -1  15   5         19.62         21.25         3.52 o                         
   0  15   5          6.69          7.05         2.33 o                         
   1  15   5         19.59         19.45         2.98 o                         
   2  15   5         23.85         30.23         3.78 o                         
   3  15   5          6.07          0.98         2.79 o                         
   4  15   5         17.82         22.37         3.18 o                         
  -3  16   5         30.41         32.54         3.28 o                         
  -2  16   5         14.61         17.02         2.56 o                         
  -1  16   5          4.42          1.58         2.79 o                         
   0  16   5         35.35         39.33         3.56 o                         
   1  16   5          4.47          6.75         1.77 o                         
   2  16   5         14.66         18.66         2.04 o                         
   3  16   5         30.46         26.88         2.36 o                         
  -2  17   5         38.15         32.99         5.46 o                         
  -1  17   5         29.50         30.90         2.81 o                         
   0  17   5         11.83          9.90         2.74 o                         
   1  17   5         29.57         34.98         2.85 o                         
   0   0   6      14549.40      14355.69        60.93 o                         
   1   0   6        106.23        113.72         5.63 o                         
   2   0   6        132.26        158.05         8.62 o                         
   3   0   6        489.48        556.18        18.54 o                         
   4   0   6         25.82         18.39        13.35 o                         
   5   0   6         18.87         27.45         4.11 o                         
   6   0   6          0.26          3.35         4.25 o                         
   7   0   6         25.34         24.17         3.14 o                         
  -7   1   6         46.16         47.49         4.95 o                         
  -6   1   6         47.11         46.67         5.45 o                         
  -5   1   6        157.35        141.61         6.74 o                         
  -4   1   6        494.44        513.68        24.83 o                         
  -3   1   6         18.94          9.82         4.36 o                         
  -2   1   6        102.82        115.33         6.45 o                         
  -1   1   6       1246.15       1293.21        15.34 o                         
   0   1   6       2209.46       2195.57        17.49 o                         
   1   1   6       1246.14       1273.23        14.01 o                         
   2   1   6        102.95        116.22         8.48 o                         
   3   1   6         18.78         13.58         6.16 o                         
   4   1   6        494.23        505.41        25.64 o                         
   5   1   6        157.60        158.48         7.79 o                         
   6   1   6         47.49         50.82         5.44 o                         
   7   1   6         46.13         50.49         5.27 o                         
  -7   2   6         41.80         40.10         6.51 o                         
  -6   2   6         31.47         35.79         4.78 o                         
  -5   2   6        143.48        128.74         6.56 o                         
  -4   2   6        149.42        157.24         9.25 o                         
  -3   2   6        495.94        523.85        26.22 o                         
  -2   2   6        585.67        578.05        28.23 o                         
  -1   2   6        282.04        270.48         7.26 o                         
   0   2   6         23.36         20.67         3.32 o                         
   1   2   6        281.60        277.29        10.96 o                         
   2   2   6        587.26        590.77        19.10 o                         
   3   2   6        496.18        512.39        18.25 o                         
   4   2   6        149.91        158.42        11.09 o                         
   5   2   6        142.98        129.67         7.53 o                         
   6   2   6         31.47         35.33         5.06 o                         
   7   2   6         42.05         47.60         5.20 o                         
  -7   3   6         38.31         44.54         6.58 o                         
  -6   3   6         96.36        101.87         7.97 o                         
  -5   3   6         87.34         75.88         5.43 o                         
  -4   3   6         14.51         11.04         6.24 o                         
  -3   3   6         31.85         28.93         8.74 o                         
  -2   3   6        186.11        210.44         9.40 o                         
  -1   3   6        281.78        280.99         9.34 o                         
   0   3   6         30.64         28.00         3.36 o                         
   1   3   6        281.58        294.14        13.51 o                         
   2   3   6        186.53        191.73        10.89 o                         
   3   3   6         32.08         37.53         6.29 o                         
   4   3   6         14.47         12.67         4.70 o                         
   5   3   6         87.40         69.41         6.74 o                         
   6   3   6         96.47         95.13         8.12 o                         
   7   3   6         38.38         43.12         5.14 o                         
  -7   4   6         19.07         14.74         4.95 o                         
  -6   4   6        103.79        104.40         8.03 o                         
  -5   4   6         34.80         34.66         5.18 o                         
  -4   4   6        128.76        133.04         4.87 o                         
  -3   4   6        231.96        221.28        17.03 o                         
  -2   4   6        103.68        105.80         8.69 o                         
  -1   4   6        346.36        355.55        10.39 o                         
   0   4   6        244.94        283.30         9.08 o                         
   1   4   6        345.40        345.42        16.05 o                         
   2   4   6        103.50         95.11         9.24 o                         
   3   4   6        231.88        246.21        12.55 o                         
   4   4   6        128.31        124.64         5.92 o                         
   5   4   6         34.77         40.87         5.18 o                         
   6   4   6        103.88        107.70        10.24 o                         
   7   4   6         18.98         20.12         3.56 o                         
  -7   5   6         30.92         29.39         4.05 o                         
  -6   5   6        159.19        157.28        13.24 o                         
  -5   5   6        113.88        108.84         7.19 o                         
  -4   5   6        333.32        311.45         8.72 o                         
  -3   5   6        477.38        465.55        24.06 o                         
  -2   5   6        393.19        409.52        19.08 o                         
  -1   5   6       1144.76       1227.16        22.27 o                         
   0   5   6        229.97        242.77        10.61 o                         
   1   5   6       1144.48       1193.57        28.54 o                         
   2   5   6        392.53        382.73        16.15 o                         
   3   5   6        477.30        487.28        17.85 o                         
   4   5   6        332.95        311.31         9.19 o                         
   5   5   6        113.80        102.41         6.60 o                         
   6   5   6        158.64        167.85         9.41 o                         
   7   5   6         30.83         28.65         3.45 o                         
  -7   6   6         45.78         50.21         4.19 o                         
  -6   6   6          9.62          8.48         4.93 o                         
  -5   6   6        313.18        331.80        10.26 o                         
  -4   6   6        146.31        139.13         6.23 o                         
  -3   6   6         43.74         43.19        13.33 o                         
  -2   6   6         69.51         55.02         8.49 o                         
  -1   6   6        131.40        121.75         8.10 o                         
   0   6   6        389.80        441.09        14.36 o                         
   1   6   6        132.16        126.25        11.59 o                         
   2   6   6         69.21         77.71         8.31 o                         
   3   6   6         43.75         29.87         7.32 o                         
   4   6   6        146.57        134.15         6.40 o                         
   5   6   6        313.61        354.69        13.29 o                         
   6   6   6          9.60         16.32         4.68 o                         
   7   6   6         45.71         48.60        12.69 o                         
  -6   7   6        243.41        280.60        12.05 o                         
  -5   7   6         24.67         27.07         4.27 o                         
  -4   7   6        182.91        166.15         9.83 o                         
  -3   7   6        301.58        281.10         8.73 o                         
  -2   7   6         71.81         60.90        10.76 o                         
  -1   7   6        105.95        103.46         7.80 o                         
   0   7   6          0.63          8.71         4.55 o                         
   1   7   6        106.17         97.68        10.79 o                         
   2   7   6         71.75         74.14         9.01 o                         
   3   7   6        300.94        275.49         6.76 o                         
   4   7   6        183.22        169.82         8.25 o                         
   5   7   6         24.70         17.93         4.36 o                         
   6   7   6        243.38        264.08        10.20 o                         
  -6   8   6         34.46         29.99         4.82 o                         
  -5   8   6         69.79         68.42         5.46 o                         
  -4   8   6         80.34         68.24         5.65 o                         
  -3   8   6        188.95        176.39         5.60 o                         
  -2   8   6        233.47        266.77        16.48 o                         
  -1   8   6        207.95        210.97        13.71 o                         
   0   8   6          6.02         10.17         4.20 o                         
   1   8   6        207.99        184.08        14.31 o                         
   2   8   6        232.91        222.21        14.55 o                         
   3   8   6        189.06        174.86         6.50 o                         
   4   8   6         80.89         81.77         5.64 o                         
   5   8   6         69.82         73.13         9.44 o                         
   6   8   6         34.44         29.79         4.52 o                         
  -6   9   6         12.85         10.96         3.23 o                         
  -5   9   6         13.29         12.71         5.27 o                         
  -4   9   6         20.62         12.01         3.69 o                         
  -3   9   6         43.18         46.54         4.82 o                         
  -2   9   6        111.81        111.98         4.58 o                         
  -1   9   6         30.77         25.85         6.84 o                         
   0   9   6         18.63         20.65         8.62 o                         
   1   9   6         30.73         28.00         7.10 o                         
   2   9   6        111.83        105.63         7.59 o                         
   3   9   6         43.52         32.87         9.69 o                         
   4   9   6         20.61         21.70         3.85 o                         
   5   9   6         13.34         15.56         4.67 o                         
   6   9   6         12.85         14.31         3.26 o                         
  -6  10   6         47.91         58.72         4.26 o                         
  -5  10   6          0.12         -0.57         4.52 o                         
  -4  10   6         69.68         63.03         4.72 o                         
  -3  10   6         58.93         63.28         4.05 o                         
  -2  10   6         13.18         13.26         3.02 o                         
  -1  10   6          1.51          0.54         2.08 o                         
   0  10   6          0.40          7.03         5.65 o                         
   1  10   6          1.50          2.13         3.41 o                         
   2  10   6         13.36         13.80         7.70 o                         
   3  10   6         58.98         55.99         5.74 o                         
   4  10   6         69.89         61.38         5.74 o                         
   5  10   6          0.13          7.72         4.29 o                         
   6  10   6         47.94         51.27         3.37 o                         
  -5  11   6         46.42         54.23         5.68 o                         
  -4  11   6         28.93         23.77         4.58 o                         
  -3  11   6        172.78        171.65         6.40 o                         
  -2  11   6         98.54         92.12         5.33 o                         
  -1  11   6        197.75        190.53         8.04 o                         
   0  11   6        198.90        189.31         7.83 o                         
   1  11   6        197.24        189.45         5.52 o                         
   2  11   6         98.76         96.47         5.36 o                         
   3  11   6        172.83        166.48         7.53 o                         
   4  11   6         29.04         17.57         4.09 o                         
   5  11   6         46.40         49.88         5.28 o                         
  -5  12   6         11.28         10.91         4.28 o                         
  -4  12   6         28.14         26.61         4.78 o                         
  -3  12   6         94.15         80.42         5.33 o                         
  -2  12   6          0.03         -0.17         2.57 o                         
  -1  12   6          2.50          1.85         2.88 o                         
   0  12   6        332.75        306.26         9.08 o                         
   1  12   6          2.46         -0.35         2.14 o                         
   2  12   6          0.03         -0.02         2.85 o                         
   3  12   6         94.00         82.18         5.71 o                         
   4  12   6         27.93         26.94         4.32 o                         
   5  12   6         11.20         13.53         2.85 o                         
  -5  13   6          6.69          9.26         2.97 o                         
  -4  13   6          7.55          0.20         3.49 o                         
  -3  13   6          4.00          5.38         3.20 o                         
  -2  13   6        131.51        138.48         6.12 o                         
  -1  13   6        473.74        451.76        12.00 o                         
   0  13   6         41.58         44.55         4.32 o                         
   1  13   6        473.99        474.86        12.57 o                         
   2  13   6        131.71        135.96         6.21 o                         
   3  13   6          4.06          7.14         4.53 o                         
   4  13   6          7.60          9.05         2.67 o                         
   5  13   6          6.68          3.58         3.44 o                         
  -4  14   6         60.70         63.16         4.53 o                         
  -3  14   6         47.92         53.65         4.21 o                         
  -2  14   6         37.14         45.04         4.13 o                         
  -1  14   6         97.96         99.15         6.05 o                         
   0  14   6          1.80          2.82         2.95 o                         
   1  14   6         97.73         97.15         4.62 o                         
   2  14   6         36.91         42.15         4.39 o                         
   3  14   6         47.90         49.36         4.73 o                         
   4  14   6         60.77         63.88         3.95 o                         
  -3  15   6          5.32          8.27         2.54 o                         
  -2  15   6         11.61          9.94         2.61 o                         
  -1  15   6         59.49         66.63         4.87 o                         
   0  15   6         55.01         59.78         4.51 o                         
   1  15   6         59.39         74.93         3.89 o                         
   2  15   6         11.59         13.61         2.85 o                         
   3  15   6          5.30          3.66         2.62 o                         
  -2  16   6          3.37          5.45         2.82 o                         
  -1  16   6          8.00          7.00         2.70 o                         
   0  16   6         14.05         13.56         2.56 o                         
   1  16   6          7.88         10.68         3.07 o                         
   2  16   6          3.35          4.41         2.48 o                         
  -1  17   6         16.01         19.38         2.61 o                         
   0  17   6          2.77          2.91         2.27 o                         
   1  17   6         15.99         21.69         7.82 o                         
   1   0   7       1820.94       1915.73        18.55 o                         
   2   0   7          9.48          9.29         4.68 o                         
   3   0   7        124.09        137.56        10.84 o                         
   4   0   7        222.45        248.31         9.54 o                         
   5   0   7         76.31         66.74         5.84 o                         
   6   0   7          3.66          4.68         3.75 o                         
   7   0   7         10.61         17.74         3.47 o                         
  -7   1   7          7.99          9.83         3.39 o                         
  -6   1   7         77.32         65.12         5.76 o                         
  -5   1   7        138.14        127.85         5.89 o                         
  -4   1   7        306.17        308.98        10.56 o                         
  -3   1   7        221.96        219.80        12.72 o                         
  -2   1   7       1509.23       1700.53        27.84 o                         
  -1   1   7        705.86        706.84        13.01 o                         
   0   1   7         20.06         14.38         3.15 o                         
   1   1   7        707.33        699.07        11.22 o                         
   2   1   7       1508.02       1626.00        28.11 o                         
   3   1   7        221.58        237.43        13.63 o                         
   4   1   7        305.39        312.25        11.12 o                         
   5   1   7        138.37        154.11        10.07 o                         
   6   1   7         77.26         65.79         5.99 o                         
   7   1   7          7.95          7.13         3.71 o                         
  -7   2   7          9.70         12.04         3.41 o                         
  -6   2   7         74.16         69.38         6.16 o                         
  -5   2   7        170.28        170.93         7.60 o                         
  -4   2   7         34.53         25.78         2.90 o                         
  -3   2   7         17.75          5.83         7.72 o                         
  -2   2   7       1098.13       1192.28        20.24 o                         
  -1   2   7        673.36        697.56        12.08 o                         
   0   2   7        212.39        211.84         7.37 o                         
   1   2   7        672.35        696.18        17.40 o                         
   2   2   7       1096.99       1117.97        26.98 o                         
   3   2   7         17.40         18.89         5.36 o                         
   4   2   7         34.30         30.34         4.16 o                         
   5   2   7        170.83        159.09        11.43 o                         
   6   2   7         74.19         69.86         5.22 o                         
   7   2   7          9.74         12.91         3.93 o                         
  -7   3   7         17.95         21.62         4.12 o                         
  -6   3   7         12.31          8.81         4.62 o                         
  -5   3   7         88.00         81.72         5.76 o                         
  -4   3   7        272.23        270.24         6.37 o                         
  -3   3   7         55.28         55.02         9.87 o                         
  -2   3   7        104.36         93.72         7.31 o                         
  -1   3   7         62.84         72.74         6.27 o                         
   0   3   7        526.54        539.56        10.99 o                         
   1   3   7         62.69         49.51         8.34 o                         
   2   3   7        104.93         72.77         9.34 o                         
   3   3   7         55.07         53.17         7.78 o                         
   4   3   7        272.95        255.32         7.52 o                         
   5   3   7         87.98         77.42         6.36 o                         
   6   3   7         12.34          5.29         3.92 o                         
   7   3   7         17.95         20.09         3.87 o                         
  -7   4   7         17.72         19.44         3.73 o                         
  -6   4   7          8.10         13.48         4.68 o                         
  -5   4   7         63.80         59.09         5.56 o                         
  -4   4   7        251.96        233.55         5.98 o                         
  -3   4   7        141.75        154.77        12.55 o                         
  -2   4   7         57.07         52.25         7.97 o                         
  -1   4   7        768.22        775.60        15.93 o                         
   0   4   7        116.26        105.86         6.51 o                         
   1   4   7        767.94        765.08        23.14 o                         
   2   4   7         56.81         44.68         7.95 o                         
   3   4   7        141.43        133.23        12.09 o                         
   4   4   7        251.95        235.31         7.42 o                         
   5   4   7         64.07         53.10         5.53 o                         
   6   4   7          8.10          8.09         4.23 o                         
   7   4   7         17.71         20.21         3.46 o                         
  -7   5   7         29.95         33.33         3.79 o                         
  -6   5   7         25.94         23.85         6.49 o                         
  -5   5   7        155.21        155.23         7.14 o                         
  -4   5   7        467.69        447.46        10.41 o                         
  -3   5   7        545.94        523.49        23.75 o                         
  -2   5   7        571.73        631.06        19.71 o                         
  -1   5   7        194.18        175.57         9.59 o                         
   0   5   7         14.33          6.97         5.27 o                         
   1   5   7        193.13        195.18        13.52 o                         
   2   5   7        570.51        622.09        23.01 o                         
   3   5   7        546.79        524.94        20.92 o                         
   4   5   7        467.60        450.95        13.68 o                         
   5   5   7        154.75        166.30         8.20 o                         
   6   5   7         25.77         19.78         6.73 o                         
   7   5   7         29.89         29.61         5.95 o                         
  -7   6   7          8.56          8.06         2.42 o                         
  -6   6   7         84.84         85.93         6.69 o                         
  -5   6   7         37.29         37.04         4.45 o                         
  -4   6   7        616.26        596.85        12.15 o                         
  -3   6   7         31.88         23.08         4.34 o                         
  -2   6   7        171.79        176.93        13.02 o                         
  -1   6   7        203.72        213.17        10.41 o                         
   0   6   7          0.74         -5.09         5.09 o                         
   1   6   7        203.68        210.19        14.35 o                         
   2   6   7        172.28        169.40        13.91 o                         
   3   6   7         31.96         29.24         3.54 o                         
   4   6   7        615.82        604.87        13.34 o                         
   5   6   7         37.11         39.79         5.47 o                         
   6   6   7         84.62         95.63         7.25 o                         
   7   6   7          8.54          8.58         3.24 o                         
  -6   7   7         77.86         86.49         6.51 o                         
  -5   7   7        160.18        162.60         7.38 o                         
  -4   7   7        231.11        242.31         8.95 o                         
  -3   7   7         54.20         52.47         7.90 o                         
  -2   7   7         10.50          7.46         5.65 o                         
  -1   7   7        273.52        288.54        13.91 o                         
   0   7   7       2058.34       2156.02        46.44 o                         
   1   7   7        273.45        279.16        16.79 o                         
   2   7   7         10.33         -1.47         5.42 o                         
   3   7   7         54.46         55.78         4.86 o                         
   4   7   7        231.20        254.35        10.05 o                         
   5   7   7        160.70        151.84         9.23 o                         
   6   7   7         78.02         86.99         6.72 o                         
  -6   8   7         63.54         56.95         4.50 o                         
  -5   8   7         93.18         90.24         5.79 o                         
  -4   8   7        143.38        120.03         6.84 o                         
  -3   8   7         15.70          3.89         3.54 o                         
  -2   8   7        142.81        132.72         5.11 o                         
  -1   8   7          2.69         -7.55         7.55 o                         
   0   8   7        473.64        477.16        21.01 o                         
   1   8   7          2.75          1.34         7.36 o                         
   2   8   7        143.12        145.70         6.23 o                         
   3   8   7         15.77         16.66         8.56 o                         
   4   8   7        143.61        151.12         8.85 o                         
   5   8   7         93.35         87.48         7.30 o                         
   6   8   7         63.37         65.48         4.69 o                         
  -6   9   7         23.41         27.55         3.25 o                         
  -5   9   7          1.31         -0.19         4.32 o                         
  -4   9   7         24.94         21.15         4.13 o                         
  -3   9   7         51.21         42.27         3.53 o                         
  -2   9   7        291.35        281.22         9.74 o                         
  -1   9   7        100.98         91.39         4.48 o                         
   0   9   7         34.67         38.11         3.55 o                         
   1   9   7        100.50         95.01         3.82 o                         
   2   9   7        291.66        281.18         7.29 o                         
   3   9   7         51.20         48.27         4.51 o                         
   4   9   7         24.83         14.75         4.17 o                         
   5   9   7          1.28          1.27         4.05 o                         
   6   9   7         23.58         27.40         3.70 o                         
  -6  10   7          4.86          4.42         2.79 o                         
  -5  10   7         45.76         51.62         4.82 o                         
  -4  10   7         10.46         12.27         3.24 o                         
  -3  10   7         61.22         56.21         3.78 o                         
  -2  10   7         39.27         39.02         3.38 o                         
  -1  10   7        137.17        135.37         5.58 o                         
   0  10   7        349.50        321.68         8.17 o                         
   1  10   7        137.54        130.98         5.01 o                         
   2  10   7         39.42         49.47         5.01 o                         
   3  10   7         61.10         58.40         5.04 o                         
   4  10   7         10.53         11.98         3.49 o                         
   5  10   7         45.97         54.88         5.91 o                         
   6  10   7          4.78          3.56         2.92 o                         
  -5  11   7          2.15          5.88         3.82 o                         
  -4  11   7          7.89          6.33         3.61 o                         
  -3  11   7        141.33        140.46         5.35 o                         
  -2  11   7        176.55        156.17         6.66 o                         
  -1  11   7        813.54        810.30        13.93 o                         
   0  11   7        503.52        462.30        10.40 o                         
   1  11   7        814.32        824.10        13.00 o                         
   2  11   7        176.56        153.27         6.10 o                         
   3  11   7        141.58        127.29         6.70 o                         
   4  11   7          7.83          6.58         3.51 o                         
   5  11   7          2.11          3.12         5.30 o                         
  -5  12   7          5.76         10.64         7.47 o                         
  -4  12   7          7.82         11.11         3.95 o                         
  -3  12   7         56.53         53.80         4.16 o                         
  -2  12   7          1.37          3.78         3.28 o                         
  -1  12   7        201.03        208.91         7.59 o                         
   0  12   7        295.89        273.79        10.86 o                         
   1  12   7        201.02        208.52         6.92 o                         
   2  12   7          1.39          0.10         2.94 o                         
   3  12   7         56.56         53.77         4.87 o                         
   4  12   7          7.88          7.85         3.47 o                         
   5  12   7          5.69          6.35         2.32 o                         
  -4  13   7         27.03         36.51         4.43 o                         
  -3  13   7         69.85         69.51         4.79 o                         
  -2  13   7          5.26          6.81         3.21 o                         
  -1  13   7        176.34        174.93         7.85 o                         
   0  13   7         26.73         26.10         4.30 o                         
   1  13   7        175.93        187.24         6.43 o                         
   2  13   7          5.28          7.57         2.77 o                         
   3  13   7         69.94         72.98         5.00 o                         
   4  13   7         27.17         31.41         3.39 o                         
  -4  14   7         65.46         68.22         5.40 o                         
  -3  14   7          0.98         -0.47         2.96 o                         
  -2  14   7         90.36         97.31         5.53 o                         
  -1  14   7        122.72        131.24         7.48 o                         
   0  14   7          8.16          9.48         3.41 o                         
   1  14   7        122.46        136.05         5.28 o                         
   2  14   7         90.69        100.03         5.65 o                         
   3  14   7          0.97          4.14         3.21 o                         
   4  14   7         65.32         73.13         3.91 o                         
  -3  15   7         70.82         81.53         4.97 o                         
  -2  15   7          6.14          4.15         2.70 o                         
  -1  15   7         51.15         54.09         4.54 o                         
   0  15   7        139.75        137.43         6.17 o                         
   1  15   7         51.21         56.76         4.31 o                         
   2  15   7          6.06          6.73         3.43 o                         
   3  15   7         70.83         84.76         4.46 o                         
  -2  16   7         47.78         53.67         4.01 o                         
  -1  16   7         33.83         37.66         3.41 o                         
   0  16   7          9.90          9.85         2.63 o                         
   1  16   7         33.93         41.52         4.26 o                         
   2  16   7         47.91         46.46         2.73 o                         
  -1  17   7         28.31         27.75         5.28 o                         
   0  17   7         13.10         19.42         3.18 o                         
   1  17   7         28.27         27.40         3.70 o                         
   0   0   8         19.74         18.02         4.98 o                         
   1   0   8        398.34        438.87        10.97 o                         
   2   0   8        258.24        268.14        11.72 o                         
   3   0   8        316.01        369.84        19.46 o                         
   4   0   8        117.37        104.60         4.47 o                         
   5   0   8        123.92        127.79         6.72 o                         
   6   0   8         81.01         77.48         5.53 o                         
   7   0   8          1.81          3.29         3.75 o                         
  -7   1   8         70.65         69.46         5.87 o                         
  -6   1   8         21.21         14.24         4.26 o                         
  -5   1   8         16.67         14.25         2.89 o                         
  -4   1   8         36.67         43.81         3.85 o                         
  -3   1   8        383.82        420.70        17.47 o                         
  -2   1   8       1783.62       1874.69        27.44 o                         
  -1   1   8       1505.20       1623.39        29.95 o                         
   0   1   8       2351.34       2409.37        22.37 o                         
   1   1   8       1504.73       1629.43        20.02 o                         
   2   1   8       1783.74       1925.74        32.19 o                         
   3   1   8        383.87        424.55        17.17 o                         
   4   1   8         36.73         52.05         5.38 o                         
   5   1   8         16.41         15.14         4.03 o                         
   6   1   8         21.16         14.76         3.18 o                         
   7   1   8         70.87         77.00         7.40 o                         
  -7   2   8          2.55          5.52         2.87 o                         
  -6   2   8          4.17          5.42         3.49 o                         
  -5   2   8         59.06         61.55         4.47 o                         
  -4   2   8        313.43        318.32         8.59 o                         
  -3   2   8         31.24         24.93         5.85 o                         
  -2   2   8        311.74        334.23        13.21 o                         
  -1   2   8       1128.17       1200.96        19.47 o                         
   0   2   8        227.78        215.01         8.17 o                         
   1   2   8       1129.27       1158.40        23.64 o                         
   2   2   8        310.76        328.54        16.33 o                         
   3   2   8         31.13         32.87         7.67 o                         
   4   2   8        312.81        320.43         9.46 o                         
   5   2   8         58.98         64.26         5.34 o                         
   6   2   8          4.27          1.71         3.33 o                         
   7   2   8          2.55          4.57         3.76 o                         
  -7   3   8         11.20          7.20         3.06 o                         
  -6   3   8        137.71        145.89         9.74 o                         
  -5   3   8         10.22         10.30         2.42 o                         
  -4   3   8         86.94         80.07         3.80 o                         
  -3   3   8         10.97          3.08         7.90 o                         
  -2   3   8        178.35        177.97         9.37 o                         
  -1   3   8       1005.07       1040.90        19.17 o                         
   0   3   8        207.06        226.29         8.61 o                         
   1   3   8       1005.29       1024.80        23.19 o                         
   2   3   8        179.01        170.69        12.57 o                         
   3   3   8         10.98         18.58         7.07 o                         
   4   3   8         87.00         69.54         5.89 o                         
   5   3   8         10.40          7.55         3.85 o                         
   6   3   8        137.80        143.41         6.77 o                         
   7   3   8         11.25          3.28         3.61 o                         
  -7   4   8         17.45         22.25         3.22 o                         
  -6   4   8        111.72        130.99         8.33 o                         
  -5   4   8        233.86        231.24         9.43 o                         
  -4   4   8         43.05         48.65         4.29 o                         
  -3   4   8        208.55        200.09        20.16 o                         
  -2   4   8         62.86         61.80         7.36 o                         
  -1   4   8        564.19        585.05        15.96 o                         
   0   4   8        885.73        927.72        26.83 o                         
   1   4   8        565.05        553.91        20.64 o                         
   2   4   8         62.95         45.38         8.36 o                         
   3   4   8        209.03        210.22        16.94 o                         
   4   4   8         42.94         50.69         4.62 o                         
   5   4   8        234.07        247.15        10.10 o                         
   6   4   8        111.64        118.86         8.56 o                         
   7   4   8         17.42         17.81         3.24 o                         
  -7   5   8         10.46          8.80         3.64 o                         
  -6   5   8         22.72         20.19         4.94 o                         
  -5   5   8        166.76        163.12         7.19 o                         
  -4   5   8        529.75        532.63        13.59 o                         
  -3   5   8        335.89        301.96        10.39 o                         
  -2   5   8        648.49        652.03        23.43 o                         
  -1   5   8        166.80        181.06         9.80 o                         
   0   5   8        144.17        127.94        11.66 o                         
   1   5   8        167.22        153.49        12.28 o                         
   2   5   8        647.00        646.29        24.54 o                         
   3   5   8        335.82        302.49         9.41 o                         
   4   5   8        529.10        520.35        13.09 o                         
   5   5   8        166.53        160.25         8.42 o                         
   6   5   8         22.72         21.81         7.64 o                         
   7   5   8         10.47         16.92         3.68 o                         
  -6   6   8         28.36         27.33         4.22 o                         
  -5   6   8         15.71         17.81         3.42 o                         
  -4   6   8         12.84         10.05         3.15 o                         
  -3   6   8         11.64          6.47         4.78 o                         
  -2   6   8        167.97        149.83        14.17 o                         
  -1   6   8         53.07         59.98         7.47 o                         
   0   6   8         87.84         92.88        10.79 o                         
   1   6   8         53.21         52.62         9.02 o                         
   2   6   8        168.00        153.48        12.91 o                         
   3   6   8         11.47          0.45         5.72 o                         
   4   6   8         12.92         12.83         4.13 o                         
   5   6   8         15.79         16.02         4.56 o                         
   6   6   8         28.39         30.22         5.18 o                         
  -6   7   8         89.76         95.27         5.53 o                         
  -5   7   8         51.90         59.08         4.96 o                         
  -4   7   8         89.15         87.44         5.83 o                         
  -3   7   8       1000.15       1017.27        25.19 o                         
  -2   7   8         19.75         13.54         4.15 o                         
  -1   7   8        396.37        404.04        15.88 o                         
   0   7   8        325.26        308.07        17.51 o                         
   1   7   8        396.75        393.26        19.88 o                         
   2   7   8         19.45         14.68         4.28 o                         
   3   7   8       1000.73       1005.48        14.69 o                         
   4   7   8         89.10         83.76         5.69 o                         
   5   7   8         52.06         55.42         6.18 o                         
   6   7   8         89.79         96.22         6.64 o                         
  -6   8   8         10.34         12.26         3.59 o                         
  -5   8   8         34.85         26.33         4.13 o                         
  -4   8   8          1.47         -1.27         3.27 o                         
  -3   8   8        811.99        808.80        11.80 o                         
  -2   8   8         69.46         68.24         3.99 o                         
  -1   8   8         50.92         47.21        13.49 o                         
   0   8   8        233.41        223.82        18.05 o                         
   1   8   8         50.74         44.16         5.02 o                         
   2   8   8         69.40         70.23         3.97 o                         
   3   8   8        813.61        782.40        16.16 o                         
   4   8   8          1.47          2.40         3.34 o                         
   5   8   8         34.70         38.26         5.96 o                         
   6   8   8         10.37         10.60         3.43 o                         
  -6   9   8          5.60          6.98         2.34 o                         
  -5   9   8         71.62         64.88         5.44 o                         
  -4   9   8         22.92         24.02         4.12 o                         
  -3   9   8         73.57         79.91         4.58 o                         
  -2   9   8         68.23         49.75         5.79 o                         
  -1   9   8         21.12         23.31         5.58 o                         
   0   9   8          0.11          0.08         5.46 o                         
   1   9   8         21.04         20.66         2.65 o                         
   2   9   8         67.67         56.88         5.06 o                         
   3   9   8         73.59         84.40         4.64 o                         
   4   9   8         22.66         16.89         4.53 o                         
   5   9   8         71.65         71.38         6.62 o                         
   6   9   8          5.61          6.16         3.34 o                         
  -5  10   8         10.87         11.67         3.43 o                         
  -4  10   8         95.19         93.62         5.84 o                         
  -3  10   8         23.30         23.31         3.56 o                         
  -2  10   8        157.98        142.05         6.27 o                         
  -1  10   8        153.67        154.18         6.49 o                         
   0  10   8        164.80        143.47         7.16 o                         
   1  10   8        153.32        150.57         5.30 o                         
   2  10   8        157.68        149.32         6.42 o                         
   3  10   8         23.13         25.39         3.57 o                         
   4  10   8         95.19        103.50         6.67 o                         
   5  10   8         10.80         18.90         3.54 o                         
  -5  11   8         15.15         14.34         4.72 o                         
  -4  11   8         20.64         20.91         3.56 o                         
  -3  11   8         55.35         61.55         4.46 o                         
  -2  11   8        331.49        314.39         9.04 o                         
  -1  11   8        157.62        147.88         6.00 o                         
   0  11   8        365.72        361.56         9.77 o                         
   1  11   8        157.97        147.57         5.94 o                         
   2  11   8        332.20        318.43         8.34 o                         
   3  11   8         55.43         66.55         6.21 o                         
   4  11   8         20.70         18.19         4.07 o                         
   5  11   8         15.16         17.97         5.47 o                         
  -5  12   8          9.18         10.67         3.59 o                         
  -4  12   8         14.21         10.28         3.77 o                         
  -3  12   8         13.50          8.11         3.92 o                         
  -2  12   8         64.05         64.17         4.19 o                         
  -1  12   8         35.37         40.34         3.63 o                         
   0  12   8        285.85        263.64         9.41 o                         
   1  12   8         35.53         42.17         3.86 o                         
   2  12   8         64.14         61.23         3.91 o                         
   3  12   8         13.30         10.11         3.30 o                         
   4  12   8         14.15         11.24         3.22 o                         
   5  12   8          9.15          9.04         2.46 o                         
  -4  13   8          6.76          9.13         5.01 o                         
  -3  13   8         77.88         81.56         5.48 o                         
  -2  13   8         92.12         87.56         5.00 o                         
  -1  13   8        282.50        303.17        11.00 o                         
   0  13   8         30.06         33.32         4.24 o                         
   1  13   8        283.01        293.77         8.52 o                         
   2  13   8         92.39         88.44         4.95 o                         
   3  13   8         77.84         75.30         4.88 o                         
   4  13   8          6.68          6.82         2.30 o                         
  -4  14   8          1.57          4.44         4.71 o                         
  -3  14   8         67.92         78.75         4.22 o                         
  -2  14   8         32.99         36.34         3.40 o                         
  -1  14   8         48.41         45.90         5.10 o                         
   0  14   8          7.02          6.71         3.14 o                         
   1  14   8         48.40         44.21         3.75 o                         
   2  14   8         32.89         30.19         3.55 o                         
   3  14   8         67.66         84.48         5.15 o                         
   4  14   8          1.60          1.90         2.17 o                         
  -3  15   8          9.02         13.17         3.45 o                         
  -2  15   8          6.09          6.51         1.56 o                         
  -1  15   8          9.57         14.02         3.05 o                         
   0  15   8         21.88         23.91         3.48 o                         
   1  15   8          9.65          7.20         2.14 o                         
   2  15   8          6.11          7.08         1.94 o                         
   3  15   8          9.02          8.74         2.58 o                         
  -2  16   8          8.88          9.99         2.57 o                         
  -1  16   8         39.11         48.16         3.40 o                         
   0  16   8          0.06         -1.24         2.62 o                         
   1  16   8         39.05         49.38         3.72 o                         
   2  16   8          8.81          9.01         2.54 o                         
   1   0   9         20.57         15.66         4.20 o                         
   2   0   9         78.36         79.59         7.01 o                         
   3   0   9          0.15         -8.74         9.06 o                         
   4   0   9        193.21        177.70         7.42 o                         
   5   0   9         25.30         17.12         3.10 o                         
   6   0   9          3.23          1.94         2.91 o                         
   7   0   9         20.11         29.84         4.20 o                         
  -7   1   9          0.07          3.53         2.29 o                         
  -6   1   9         48.37         44.76         4.59 o                         
  -5   1   9         83.88         66.17         4.71 o                         
  -4   1   9         96.10         90.43         5.79 o                         
  -3   1   9         53.05         66.28         8.72 o                         
  -2   1   9        810.72        776.35        21.93 o                         
  -1   1   9       2196.24       2434.88        33.00 o                         
   0   1   9        160.87        158.38         8.02 o                         
   1   1   9       2198.63       2317.20        27.93 o                         
   2   1   9        810.65        763.44        21.60 o                         
   3   1   9         52.89         48.71         8.27 o                         
   4   1   9         95.61         88.57         5.07 o                         
   5   1   9         83.83         62.73         5.29 o                         
   6   1   9         48.42         53.78         4.22 o                         
   7   1   9          0.07         -0.93         4.83 o                         
  -7   2   9          1.72          4.47         2.52 o                         
  -6   2   9         39.70         36.39         4.63 o                         
  -5   2   9        101.24         84.01         5.08 o                         
  -4   2   9        132.09        128.29         5.24 o                         
  -3   2   9         97.64         90.53         9.72 o                         
  -2   2   9         99.08         70.96         7.60 o                         
  -1   2   9       1347.81       1361.08        19.56 o                         
   0   2   9         51.53         51.03         4.62 o                         
   1   2   9       1346.90       1293.92        24.35 o                         
   2   2   9         98.42         73.47        11.42 o                         
   3   2   9         97.31         84.70         9.97 o                         
   4   2   9        132.04        133.78         5.42 o                         
   5   2   9        101.48        102.30         6.03 o                         
   6   2   9         39.75         36.37         4.20 o                         
   7   2   9          1.74          0.89         3.81 o                         
  -7   3   9          1.77          1.14         3.67 o                         
  -6   3   9          0.52          2.76         3.41 o                         
  -5   3   9        151.17        153.60         6.46 o                         
  -4   3   9         29.89         26.07         2.72 o                         
  -3   3   9         45.56         44.02        14.57 o                         
  -2   3   9        442.06        471.49        15.50 o                         
  -1   3   9         80.08         69.61         6.06 o                         
   0   3   9         38.54         16.63         5.55 o                         
   1   3   9         80.23         81.16         7.49 o                         
   2   3   9        442.53        432.96        19.93 o                         
   3   3   9         45.43         34.34         9.64 o                         
   4   3   9         29.65         28.07         5.71 o                         
   5   3   9        151.50        162.04         7.62 o                         
   6   3   9          0.50         -1.79         3.18 o                         
   7   3   9          1.80         -2.23         5.44 o                         
  -7   4   9         10.02         16.74         4.42 o                         
  -6   4   9        162.80        184.55         7.77 o                         
  -5   4   9         25.98         29.78         3.99 o                         
  -4   4   9         50.54         51.43         4.66 o                         
  -3   4   9        255.92        223.73         6.04 o                         
  -2   4   9        179.30        171.04        10.90 o                         
  -1   4   9        371.50        383.51        13.23 o                         
   0   4   9         13.66         11.08         6.57 o                         
   1   4   9        370.72        375.02        15.94 o                         
   2   4   9        179.34        166.37        13.26 o                         
   3   4   9        255.64        223.19         7.53 o                         
   4   4   9         50.48         43.33         5.03 o                         
   5   4   9         26.01         27.57         4.08 o                         
   6   4   9        162.66        183.71         8.14 o                         
   7   4   9          9.94         11.46         3.27 o                         
  -6   5   9        228.30        244.28         8.69 o                         
  -5   5   9        234.05        232.20         8.35 o                         
  -4   5   9         28.46         33.96         3.62 o                         
  -3   5   9          3.97         -1.95         1.95 o                         
  -2   5   9          2.24          5.48         4.93 o                         
  -1   5   9         49.20         66.31         7.12 o                         
   0   5   9         21.97          6.37         6.10 o                         
   1   5   9         49.30         62.51         9.48 o                         
   2   5   9          2.18          1.28         6.92 o                         
   3   5   9          4.02          7.35         4.48 o                         
   4   5   9         28.28         25.10         3.69 o                         
   5   5   9        233.68        223.24        11.38 o                         
   6   5   9        228.05        244.65        10.20 o                         
  -6   6   9         40.03         44.77         5.26 o                         
  -5   6   9         11.13         15.11         3.52 o                         
  -4   6   9         52.13         53.12         5.00 o                         
  -3   6   9         52.19         35.44         7.61 o                         
  -1   6   9        112.13        114.09         9.09 o                         
   0   6   9        116.05        121.79        11.47 o                         
   1   6   9        112.55        110.97        11.88 o                         
   2   6   9         42.53         33.32         8.15 o                         
   3   6   9         52.05         40.14         3.02 o                         
   4   6   9         51.94         46.80         4.57 o                         
   5   6   9         11.14         10.86         6.11 o                         
   6   6   9         40.19         47.20         5.48 o                         
  -6   7   9         56.82         68.74         4.43 o                         
  -5   7   9          9.92          7.69         3.17 o                         
  -4   7   9         84.82         82.91         5.22 o                         
  -3   7   9        365.31        331.45        11.43 o                         
  -2   7   9        224.14        222.84         7.09 o                         
  -1   7   9         97.67         92.75         9.76 o                         
   0   7   9         29.74         47.40         8.74 o                         
   1   7   9         97.11        102.99        11.82 o                         
   2   7   9        224.36        226.91         6.10 o                         
   3   7   9        364.99        354.69        11.11 o                         
   4   7   9         84.98         83.24         5.90 o                         
   5   7   9         10.01          9.06         6.21 o                         
   6   7   9         56.93         65.89         5.27 o                         
  -6   8   9         64.47         71.63         3.89 o                         
  -5   8   9         31.63         34.31         3.85 o                         
  -4   8   9         97.39         93.28         5.44 o                         
  -3   8   9        149.18        141.32         6.25 o                         
  -2   8   9         15.28         -1.34         7.93 o                         
  -1   8   9          0.52         -2.86         3.54 o                         
   0   8   9        246.98        244.75         7.81 o                         
   1   8   9          0.50          1.62         2.67 o                         
   2   8   9         15.42         10.92         3.06 o                         
   3   8   9        148.97        141.42         5.80 o                         
   4   8   9         97.66        102.38         6.95 o                         
   5   8   9         31.62         27.95         5.19 o                         
   6   8   9         64.59         70.22         4.94 o                         
  -5   9   9         21.65         33.15         4.31 o                         
  -4   9   9         25.67         26.56         3.22 o                         
  -3   9   9         31.99         32.38         4.06 o                         
  -2   9   9         55.93         49.02         4.45 o                         
  -1   9   9         65.51         52.75         8.88 o                         
   0   9   9         33.33         31.69         5.28 o                         
   1   9   9         65.16         65.05         4.80 o                         
   2   9   9         55.99         46.22         5.49 o                         
   3   9   9         31.95         24.87         3.34 o                         
   4   9   9         25.74         20.94         4.52 o                         
   5   9   9         21.75         28.05         4.87 o                         
   6   9   9         57.65         51.76         4.79 o                         
  -5  10   9          2.67          1.97         3.61 o                         
  -4  10   9         39.42         41.73         3.91 o                         
  -3  10   9        163.06        156.10         7.24 o                         
  -2  10   9        137.72        136.33         6.78 o                         
  -1  10   9        204.43        212.36         7.34 o                         
   0  10   9        160.64        139.86         7.32 o                         
   1  10   9        204.93        209.83         7.30 o                         
   2  10   9        138.01        121.28         6.09 o                         
   3  10   9        163.00        149.98         6.42 o                         
   4  10   9         39.25         32.89         4.50 o                         
   5  10   9          2.70          4.27         2.99 o                         
  -5  11   9          1.00         -3.56         3.67 o                         
  -4  11   9         15.98         16.75         4.65 o                         
  -3  11   9         23.37         16.72         3.52 o                         
  -2  11   9         68.76         67.17         5.16 o                         
  -1  11   9        101.95        108.39         5.73 o                         
   0  11   9        311.25        299.94         9.88 o                         
   1  11   9        101.79        108.55         5.73 o                         
   2  11   9         68.89         62.65         4.63 o                         
   3  11   9         23.26         16.72         3.23 o                         
   4  11   9         15.99          9.18         3.52 o                         
   5  11   9          0.97         -2.62         3.07 o                         
  -5  12   9          1.68         -3.26         3.27 o                         
  -4  12   9         28.82         25.97         5.57 o                         
  -3  12   9         18.13         14.16         3.38 o                         
  -2  12   9          6.04          8.19         3.20 o                         
  -1  12   9         33.83         40.16         3.68 o                         
   0  12   9          4.47          2.26         3.10 o                         
   1  12   9         34.11         32.79         3.79 o                         
   2  12   9          5.99          4.68         2.21 o                         
   3  12   9         18.23         11.44         2.87 o                         
   4  12   9         28.86         24.78         3.68 o                         
   5  12   9          1.72          0.76         2.94 o                         
  -4  13   9         40.08         37.93         5.01 o                         
  -3  13   9          8.36          8.30         2.74 o                         
  -2  13   9        126.35        131.41         5.49 o                         
  -1  13   9         28.98         29.20         4.34 o                         
   0  13   9        136.36        135.17         6.92 o                         
   1  13   9         29.04         20.17         3.02 o                         
   2  13   9        126.05        135.21         5.13 o                         
   3  13   9          8.29         11.39         2.93 o                         
   4  13   9         40.22         40.33         3.48 o                         
  -3  14   9          2.10          4.09         2.51 o                         
  -2  14   9         82.30         83.28         4.03 o                         
  -1  14   9         40.21         49.22         4.94 o                         
   0  14   9         17.00         18.62         3.50 o                         
   1  14   9         40.27         40.00         4.14 o                         
   2  14   9         82.36         95.08         4.54 o                         
   3  14   9          2.08          4.29         2.28 o                         
  -2  15   9         87.61         90.98         5.69 o                         
  -1  15   9          6.10          8.42         2.57 o                         
   0  15   9          3.95          4.66         2.53 o                         
   1  15   9          6.05          5.46         2.25 o                         
   2  15   9         87.88         94.69         4.05 o                         
   3  15   9          3.09          4.83         2.57 o                         
  -1  16   9          9.45         11.54         2.29 o                         
   0  16   9        180.78        212.48         5.61 o                         
   1  16   9          9.47         13.05         2.13 o                         
   0   0  10       1959.45       1993.75        35.74 o                         
   1   0  10         11.23         18.30         3.96 o                         
   2   0  10          0.01          0.90         4.62 o                         
   3   0  10        130.22        152.23         7.75 o                         
   4   0  10        194.81        195.68         6.50 o                         
   5   0  10         71.68         69.61         4.38 o                         
   6   0  10          0.96         -1.07         2.63 o                         
   7   0  10          4.81         -0.90         3.20 o                         
  -7   1  10          0.91         -3.85         3.85 o                         
  -6   1  10          4.25          4.17         2.97 o                         
  -5   1  10        112.84        121.36         5.53 o                         
  -4   1  10          5.79          4.01         7.08 o                         
  -3   1  10         15.85         15.64         3.74 o                         
  -2   1  10        120.61        110.77         9.70 o                         
  -1   1  10       1353.83       1424.43        28.29 o                         
   0   1  10       1294.63       1403.05        21.79 o                         
   1   1  10       1352.21       1378.18        24.11 o                         
   2   1  10        121.14        120.85         9.28 o                         
   3   1  10         15.80         19.32         7.73 o                         
   4   1  10          5.78          4.44         6.39 o                         
   5   1  10        112.97        121.17         6.09 o                         
   6   1  10          4.34          5.99         3.18 o                         
   7   1  10          0.91          1.74         3.21 o                         
  -6   2  10          6.57          7.60         3.28 o                         
  -5   2  10         42.46         39.15         3.85 o                         
  -4   2  10         86.48         83.10         4.38 o                         
  -3   2  10         44.87         43.14         4.12 o                         
  -2   2  10        622.28        648.21        27.99 o                         
  -1   2  10        445.27        411.67        12.56 o                         
   0   2  10          8.33          5.79         3.49 o                         
   1   2  10        443.64        450.64        15.69 o                         
   2   2  10        622.85        609.45        20.96 o                         
   3   2  10         44.71         37.66         3.85 o                         
   4   2  10         86.59         74.61         3.96 o                         
   5   2  10         42.12         39.95         4.35 o                         
   6   2  10          6.59          7.39         3.14 o                         
   7   2  10         85.60        108.92         8.19 o                         
  -6   3  10         36.90         35.63         4.41 o                         
  -5   3  10          5.02          0.02         2.86 o                         
  -4   3  10        120.72        113.98         4.75 o                         
  -3   3  10         92.70         85.66         3.71 o                         
  -2   3  10         51.78         46.23         7.38 o                         
  -1   3  10        258.82        260.25        11.23 o                         
   0   3  10         12.37         15.06         5.77 o                         
   1   3  10        259.91        243.71        12.15 o                         
   2   3  10         51.54         63.71         9.98 o                         
   3   3  10         92.89         81.52         3.90 o                         
   4   3  10        120.30        102.41         6.68 o                         
   5   3  10          5.03          7.89         3.69 o                         
   6   3  10         37.12         44.65         4.90 o                         
  -6   4  10         57.02         65.01         5.11 o                         
  -5   4  10         85.15         88.97         5.47 o                         
  -4   4  10        575.39        583.94        10.88 o                         
  -3   4  10         50.45         50.15         3.90 o                         
  -2   4  10        199.95        193.77        12.47 o                         
  -1   4  10        243.85        244.49        13.01 o                         
   0   4  10        764.41        819.34        26.15 o                         
   1   4  10        244.19        241.57        13.49 o                         
   2   4  10        199.99        193.27        14.93 o                         
   3   4  10         50.26         55.67         3.78 o                         
   4   4  10        574.30        545.47        17.04 o                         
   5   4  10         84.95         95.79         6.49 o                         
   6   4  10         57.03         59.41         5.02 o                         
  -6   5  10         35.08         35.10         4.12 o                         
  -5   5  10         45.99         51.72         4.25 o                         
  -4   5  10        156.09        156.06         6.44 o                         
  -3   5  10          5.40          6.84         3.33 o                         
  -2   5  10         15.18          6.53         7.53 o                         
  -1   5  10        158.49        160.76        11.98 o                         
   0   5  10        993.22        988.93        29.72 o                         
   1   5  10        158.11        168.82        12.49 o                         
   2   5  10         15.18         20.65         7.20 o                         
   3   5  10          5.20         10.96         3.73 o                         
   4   5  10        156.03        142.28         9.80 o                         
   5   5  10         46.04         48.98         5.69 o                         
   6   5  10         35.10         37.38         4.24 o                         
  -6   6  10         37.66         45.98         4.71 o                         
  -5   6  10         53.12         50.47         4.23 o                         
  -4   6  10        124.73        117.79         6.53 o                         
  -3   6  10          2.66          3.39         6.43 o                         
  -2   6  10         70.60         69.81         4.96 o                         
  -1   6  10         24.70          9.70        10.14 o                         
   0   6  10         93.66         95.49        12.64 o                         
   1   6  10         24.57          5.80         7.21 o                         
   2   6  10         70.57         69.43         5.27 o                         
   3   6  10          2.67         -0.40         2.82 o                         
   4   6  10        125.18        119.27         6.66 o                         
   5   6  10         53.28         45.72         5.19 o                         
   6   6  10         37.72         38.42         4.11 o                         
  -6   7  10          0.56         -0.67         3.43 o                         
  -5   7  10         19.70         17.20         3.10 o                         
  -4   7  10         38.47         39.91         3.75 o                         
  -3   7  10         90.39         88.15         5.77 o                         
  -2   7  10         53.89         49.76         5.01 o                         
  -1   7  10         84.67         86.87         4.93 o                         
   0   7  10          0.53         -3.70         3.70 o                         
   1   7  10         84.65         79.33         5.53 o                         
   2   7  10         53.76         50.87         3.99 o                         
   3   7  10         89.80         88.48         4.54 o                         
   4   7  10         38.48         38.85         4.87 o                         
   5   7  10         19.79         13.74         3.95 o                         
   6   7  10          0.57         -1.30         2.50 o                         
  -6   8  10         15.62         12.72         5.27 o                         
  -5   8  10         21.88         25.85         3.43 o                         
  -4   8  10        175.14        173.27         7.41 o                         
  -3   8  10         70.83         64.16         4.18 o                         
  -2   8  10        652.11        630.35        13.35 o                         
  -1   8  10         85.66         90.21         5.08 o                         
   0   8  10        277.07        281.57         7.81 o                         
   1   8  10         85.78         88.51         4.46 o                         
   2   8  10        651.78        621.12        11.31 o                         
   3   8  10         70.84         78.11         4.31 o                         
   4   8  10        175.40        163.56         8.35 o                         
   5   8  10         21.91         24.99         4.23 o                         
   6   8  10         15.62         14.31         3.29 o                         
  -5   9  10         15.16         23.21         3.07 o                         
  -4   9  10        122.13        117.36         5.77 o                         
  -3   9  10         29.52         23.86         4.48 o                         
  -2   9  10        323.09        322.93        10.12 o                         
  -1   9  10        105.67         91.83         8.26 o                         
   0   9  10         57.50         48.84         9.60 o                         
   1   9  10        105.76        102.71         4.98 o                         
   2   9  10        322.86        309.30         8.24 o                         
   3   9  10         29.89         29.37         3.40 o                         
   4   9  10        121.98        126.12         6.33 o                         
   5   9  10         15.06         11.77         2.67 o                         
  -5  10  10         19.85         18.60         4.04 o                         
  -4  10  10         12.72         15.18         3.40 o                         
  -3  10  10         57.39         62.05         4.56 o                         
  -2  10  10         66.09         59.54         5.25 o                         
  -1  10  10        102.84         94.67         5.95 o                         
   0  10  10         74.06         72.33         5.62 o                         
   1  10  10        102.89        102.15         5.33 o                         
   2  10  10         65.78         60.30         4.29 o                         
   3  10  10         57.48         55.63         4.06 o                         
   4  10  10         12.80          7.05         3.58 o                         
   5  10  10         19.90         30.51         4.22 o                         
  -5  11  10         45.06         52.71         7.13 o                         
  -4  11  10         23.04         20.67         3.79 o                         
  -3  11  10          9.05          5.66         3.07 o                         
  -2  11  10         91.90         88.39         5.60 o                         
  -1  11  10         76.84         89.89         5.25 o                         
   0  11  10        172.20        183.92         8.08 o                         
   1  11  10         76.77         83.02         5.17 o                         
   2  11  10         91.88         93.37         5.34 o                         
   3  11  10          8.99          8.63         2.88 o                         
   4  11  10         23.05         22.18         3.84 o                         
   5  11  10         44.97         54.96         4.09 o                         
  -4  12  10          4.88          3.98         3.51 o                         
  -3  12  10          8.95         10.36         3.20 o                         
  -2  12  10         23.63         28.82         3.28 o                         
  -1  12  10         41.80         49.02         4.25 o                         
   0  12  10        127.36        126.38         6.61 o                         
   1  12  10         41.56         42.02         3.92 o                         
   2  12  10         23.73         20.69         3.00 o                         
   3  12  10          8.96          5.17         2.54 o                         
   4  12  10          4.90          4.06         2.77 o                         
  -4  13  10         24.53         29.01         5.92 o                         
  -3  13  10         14.81         14.66         3.12 o                         
  -2  13  10        146.07        157.21         6.17 o                         
  -1  13  10          9.53          2.51         3.28 o                         
   0  13  10          3.57         -0.86         3.24 o                         
   1  13  10          9.58          7.92         3.21 o                         
   2  13  10        146.33        156.38         5.27 o                         
   3  13  10         14.96         13.83         2.58 o                         
   4  13  10         24.41         19.99         3.38 o                         
  -3  14  10         25.10         26.80         2.75 o                         
  -2  14  10        133.00        133.13         5.97 o                         
  -1  14  10          5.34          4.40         2.94 o                         
   0  14  10         22.68         18.88         3.25 o                         
   1  14  10          5.43          1.53         2.45 o                         
   2  14  10        132.98        129.51         5.41 o                         
   3  14  10         25.08         30.38         3.23 o                         
  -2  15  10         10.33         10.22         2.02 o                         
  -1  15  10          4.60          0.45         2.07 o                         
   0  15  10        105.08        115.29         5.65 o                         
   1  15  10          4.57          3.64         1.51 o                         
   2  15  10         10.34          9.95         2.41 o                         
  -1  16  10         52.53         66.79         7.85 o                         
   0  16  10          4.86          1.33         1.63 o                         
   1  16  10         52.21         72.17         9.99 o                         
   1   0  11          6.22         -0.31         4.28 o                         
   2   0  11        448.81        432.91        17.95 o                         
   3   0  11          3.52          3.26         3.51 o                         
   4   0  11          3.65         10.06         2.45 o                         
   5   0  11          8.59         10.32         3.24 o                         
   6   0  11         30.06         32.38         3.74 o                         
  -6   1  11         18.85         21.02         3.60 o                         
  -5   1  11         44.89         41.39         4.08 o                         
  -4   1  11        124.71        123.25         4.73 o                         
  -3   1  11         20.44         20.52         2.29 o                         
  -2   1  11          4.41         13.04         5.93 o                         
  -1   1  11        320.91        349.84        13.41 o                         
   0   1  11        117.55        122.30         8.10 o                         
   1   1  11        321.23        343.26        15.22 o                         
   2   1  11          4.42          3.27         8.03 o                         
   3   1  11         20.45         22.10         2.84 o                         
   4   1  11        124.78        121.38         5.50 o                         
   5   1  11         45.01         41.94         4.67 o                         
   6   1  11         18.85         16.50         3.58 o                         
  -6   2  11         70.84         70.98         4.29 o                         
  -5   2  11        116.51        119.67         5.82 o                         
  -4   2  11        122.87        113.03         4.67 o                         
  -3   2  11          5.32          2.27         2.68 o                         
  -2   2  11        360.13        383.88        18.90 o                         
  -1   2  11       1307.77       1369.06        35.39 o                         
   0   2  11         94.80        115.59         8.85 o                         
   1   2  11       1309.55       1351.08        27.50 o                         
   2   2  11        361.05        347.99        16.93 o                         
   3   2  11          5.42         11.05         3.21 o                         
   4   2  11        122.31        108.38         4.82 o                         
   5   2  11        116.74        120.88         6.58 o                         
   6   2  11         70.97         76.31         5.62 o                         
  -6   3  11         32.58         37.08         3.93 o                         
  -5   3  11         11.34         12.49         3.97 o                         
  -4   3  11        154.49        151.87         5.73 o                         
  -3   3  11        427.09        420.18         8.07 o                         
  -2   3  11        345.97        306.50        19.53 o                         
  -1   3  11        201.03        182.03         9.15 o                         
   0   3  11         36.91         26.85         6.13 o                         
   1   3  11        201.02        191.09        12.57 o                         
   2   3  11        345.23        342.61        17.26 o                         
   3   3  11        426.17        419.48         7.72 o                         
   4   3  11        154.92        145.45         6.53 o                         
   5   3  11         11.23         11.71         5.03 o                         
   6   3  11         32.58         29.11         4.66 o                         
  -6   4  11         41.93         39.10         4.31 o                         
  -5   4  11         99.41         99.40         5.21 o                         
  -4   4  11         38.42         47.56         4.11 o                         
  -3   4  11        863.36        858.77        11.54 o                         
  -2   4  11        401.55        382.58         7.85 o                         
  -1   4  11        148.18        149.24        10.41 o                         
   0   4  11        388.77        402.36        17.70 o                         
   1   4  11        147.65        165.87        12.01 o                         
   2   4  11        401.89        379.87         9.30 o                         
   3   4  11        862.18        872.94        11.12 o                         
   4   4  11         38.65         35.00         5.19 o                         
   5   4  11         99.36        104.98         8.14 o                         
   6   4  11         41.96         46.35         4.30 o                         
  -6   5  11         97.51        111.81         5.25 o                         
  -5   5  11         13.49          6.70         2.53 o                         
  -4   5  11         68.48         61.15         5.55 o                         
  -3   5  11        202.37        196.08         6.67 o                         
  -2   5  11         46.39         44.27         3.26 o                         
  -1   5  11        299.81        323.09        17.81 o                         
   0   5  11         21.08          8.92         5.85 o                         
   1   5  11        298.94        318.54        16.36 o                         
   2   5  11         46.66         48.91         3.06 o                         
   3   5  11        202.80        187.23         6.89 o                         
   4   5  11         68.53         58.61         5.19 o                         
   5   5  11         13.36         16.31         4.23 o                         
   6   5  11         97.33        106.66         5.54 o                         
  -6   6  11         25.71         17.17         3.17 o                         
  -5   6  11         37.51         27.27         3.54 o                         
  -4   6  11        225.93        233.75         8.70 o                         
  -3   6  11         65.83         61.28         5.07 o                         
  -2   6  11          0.35          3.09         2.18 o                         
  -1   6  11         96.34         98.57         5.71 o                         
   0   6  11        490.59        471.58        14.49 o                         
   1   6  11         96.69         91.64         4.74 o                         
   2   6  11          0.36          4.77         2.68 o                         
   3   6  11         65.57         59.77         3.55 o                         
   4   6  11        225.65        239.43         8.94 o                         
   5   6  11         37.57         37.47         4.80 o                         
   6   6  11         25.61         23.02         4.46 o                         
  -6   7  11         37.28         37.18         6.81 o                         
  -5   7  11         39.81         35.94         3.47 o                         
  -4   7  11        351.13        379.78         9.67 o                         
  -3   7  11        156.81        154.68         8.41 o                         
  -2   7  11          8.03          2.80         2.60 o                         
  -1   7  11        213.93        205.11         7.35 o                         
   0   7  11         43.50         41.96         3.99 o                         
   1   7  11        214.28        210.62         5.91 o                         
   2   7  11          8.09          5.61         4.38 o                         
   3   7  11        156.68        158.38         5.73 o                         
   4   7  11        351.43        366.70         9.60 o                         
   5   7  11         39.55         37.75         4.54 o                         
   6   7  11         37.23         45.83         3.35 o                         
  -5   8  11         10.13          8.46         2.75 o                         
  -4   8  11         77.97         67.24         4.72 o                         
  -3   8  11         22.46         22.33         4.07 o                         
  -2   8  11        106.12        109.83         6.73 o                         
  -1   8  11        790.00        765.38        14.54 o                         
   0   8  11         58.49         48.69         5.83 o                         
   1   8  11        788.63        759.92        17.81 o                         
   2   8  11        106.11        107.21         4.86 o                         
   3   8  11         22.49         24.21         2.74 o                         
   4   8  11         78.06         74.83         5.35 o                         
   5   8  11         10.14         18.95         3.58 o                         
  -5   9  11         35.56         38.13         4.04 o                         
  -4   9  11          9.91          9.10         3.02 o                         
  -3   9  11        105.54        107.93         6.36 o                         
  -2   9  11         67.86         67.22         5.15 o                         
  -1   9  11          9.13          8.30         3.19 o                         
   0   9  11         10.62          7.23         2.97 o                         
   1   9  11          9.28          7.82         2.98 o                         
   2   9  11         68.07         70.43         4.05 o                         
   3   9  11        105.45        109.27         4.86 o                         
   4   9  11          9.96          9.61         3.64 o                         
   5   9  11         35.74         34.02         3.43 o                         
  -5  10  11          4.37          0.75         3.72 o                         
  -4  10  11         90.53         99.58         5.38 o                         
  -3  10  11         45.76         39.61         3.91 o                         
  -2  10  11        273.26        274.28        10.66 o                         
  -1  10  11        111.14        128.36         6.77 o                         
   0  10  11          6.75          3.00         2.68 o                         
   1  10  11        111.19        124.80         5.60 o                         
   2  10  11        273.80        278.61         7.32 o                         
   3  10  11         45.79         49.52         3.68 o                         
   4  10  11         90.83        100.58         6.08 o                         
   5  10  11          4.31          7.38         2.85 o                         
  -4  11  11         13.97         17.98         3.23 o                         
  -3  11  11         44.20         34.64         3.59 o                         
  -2  11  11        178.63        155.18         7.00 o                         
  -1  11  11         94.22         99.15         5.89 o                         
   0  11  11         62.11         55.72         4.93 o                         
   1  11  11         94.06         99.49         4.91 o                         
   2  11  11        178.37        171.53         6.16 o                         
   3  11  11         44.28         36.49         3.53 o                         
   4  11  11         14.01         14.34         3.64 o                         
   5  11  11          2.41         24.64        13.29 o                         
  -4  12  11         26.20         31.20         6.82 o                         
  -3  12  11         50.59         46.63         4.01 o                         
  -2  12  11         25.61         31.00         3.92 o                         
  -1  12  11         17.29         18.38         3.53 o                         
   0  12  11         27.67         30.55         3.97 o                         
   1  12  11         17.44         21.24         2.95 o                         
   2  12  11         25.69         29.57         2.83 o                         
   3  12  11         50.63         47.82         3.59 o                         
   4  12  11         26.18         30.01         3.53 o                         
  -3  13  11         31.20         36.45         4.16 o                         
  -2  13  11         59.56         65.11         5.09 o                         
  -1  13  11         50.15         47.52         5.43 o                         
   0  13  11         71.09         79.95         5.12 o                         
   1  13  11         49.96         40.93         4.29 o                         
   2  13  11         59.62         59.19         3.82 o                         
   3  13  11         31.05         34.88         3.39 o                         
  -2  14  11         47.12         48.10         4.21 o                         
  -1  14  11         16.66         17.06         3.34 o                         
   0  14  11         28.76         36.21         3.61 o                         
   1  14  11         16.78         16.26         2.73 o                         
   2  14  11         47.15         53.61         4.19 o                         
   3  14  11         33.51         37.97         4.36 o                         
  -2  15  11         79.59         87.01         5.53 o                         
  -1  15  11         49.51         55.77         3.19 o                         
   0  15  11         70.72         80.79         3.83 o                         
   1  15  11         49.63         48.02         3.27 o                         
   2  15  11         79.34         91.14         5.60 o                         
   0   0  12       1371.64       1454.89        43.30 o                         
   1   0  12         41.25         42.47         7.53 o                         
   2   0  12         15.21         13.52         3.35 o                         
   3   0  12         17.03         11.21         5.01 o                         
   4   0  12        134.21        135.92         5.40 o                         
   5   0  12         32.82         23.62         3.52 o                         
   6   0  12         42.45         43.85         4.12 o                         
  -6   1  12          3.50          0.98         2.81 o                         
  -5   1  12         41.78         38.09         4.44 o                         
  -4   1  12         47.33         48.20         3.47 o                         
  -3   1  12         29.06         28.44         2.68 o                         
  -2   1  12        358.18        351.25         8.48 o                         
  -1   1  12         39.19         44.54         6.95 o                         
   0   1  12         14.49         16.00         5.62 o                         
   1   1  12         39.45         23.94         7.90 o                         
   2   1  12        358.22        367.59        13.32 o                         
   3   1  12         29.05         36.16         4.22 o                         
   4   1  12         47.34         52.85         3.89 o                         
   5   1  12         42.12         43.04         3.99 o                         
   6   1  12          3.52          1.92         2.37 o                         
  -6   2  12          3.19          0.86         2.56 o                         
  -5   2  12         33.13         28.62         3.82 o                         
  -4   2  12          3.56          7.88         2.53 o                         
  -3   2  12         70.40         62.34         3.42 o                         
  -2   2  12        259.91        287.09         7.19 o                         
  -1   2  12        457.53        510.95        16.35 o                         
   0   2  12         90.70        113.51        11.03 o                         
   1   2  12        456.51        499.31        19.26 o                         
   2   2  12        259.51        271.15         6.10 o                         
   3   2  12         70.25         65.93         3.83 o                         
   4   2  12          3.51          1.39         2.17 o                         
   5   2  12         33.11         21.36         3.69 o                         
   6   2  12          3.26         -1.56         3.27 o                         
  -6   3  12         10.78         11.21         6.26 o                         
  -5   3  12         70.00         64.57         5.71 o                         
  -4   3  12         66.15         53.99         4.30 o                         
  -3   3  12         29.89         31.84         5.49 o                         
  -2   3  12        710.19        691.12        11.31 o                         
  -1   3  12         86.83        103.49         9.44 o                         
   0   3  12          7.10          1.68         5.99 o                         
   1   3  12         87.49         86.34         9.69 o                         
   2   3  12        710.57        690.39        14.58 o                         
   3   3  12         29.89         35.08         5.11 o                         
   4   3  12         66.46         63.58         4.98 o                         
   5   3  12         69.71         70.69         6.10 o                         
   6   3  12         10.80          7.23         3.29 o                         
  -6   4  12         52.67         53.00         4.46 o                         
  -5   4  12          0.49         -0.72         3.41 o                         
  -4   4  12         77.90         72.96         5.57 o                         
  -3   4  12        697.90        639.83        10.97 o                         
  -2   4  12        190.26        187.33         6.07 o                         
  -1   4  12        111.94        112.86         7.55 o                         
   0   4  12       1008.90        969.55        36.11 o                         
   1   4  12        111.92        112.98         6.77 o                         
   2   4  12        190.21        188.85         5.29 o                         
   3   4  12        697.19        684.58        11.19 o                         
   4   4  12         77.64         72.78         5.23 o                         
   5   4  12          0.51         -0.95         3.85 o                         
   6   4  12         52.64         65.91         4.43 o                         
  -6   5  12         15.24         14.99         4.23 o                         
  -5   5  12          5.46          2.64         3.39 o                         
  -4   5  12          3.92          3.67         3.42 o                         
  -3   5  12        561.69        537.22        11.84 o                         
  -2   5  12        203.55        191.52         6.32 o                         
  -1   5  12        107.27        108.59         3.75 o                         
   0   5  12          1.29         -2.68         5.07 o                         
   1   5  12        107.53        107.50         5.44 o                         
   2   5  12        203.06        193.62         5.31 o                         
   3   5  12        561.81        553.62        10.70 o                         
   4   5  12          3.95         -0.96         2.75 o                         
   5   5  12          5.42          2.76         4.71 o                         
   6   5  12         15.23         15.28         2.85 o                         
  -6   6  12         22.89         30.84         6.53 o                         
  -5   6  12         18.10         22.66         3.87 o                         
  -4   6  12         12.67         10.13         4.20 o                         
  -3   6  12          2.82         -1.20         3.09 o                         
  -2   6  12         34.16         26.03         3.91 o                         
  -1   6  12         25.14         22.58         3.61 o                         
   0   6  12          7.25          8.92         5.86 o                         
   1   6  12         25.02         18.74         3.46 o                         
   2   6  12         34.08         30.12         3.46 o                         
   3   6  12          2.77          0.81         2.76 o                         
   4   6  12         12.69          9.89         3.49 o                         
   5   6  12         18.00         23.13         9.90 o                         
   6   6  12         22.79         24.25         2.69 o                         
  -5   7  12         46.27         45.26         4.55 o                         
  -4   7  12         26.82         23.81         3.96 o                         
  -3   7  12         10.03          6.17         4.34 o                         
  -2   7  12         12.88         13.15         2.70 o                         
  -1   7  12         49.87         48.74         5.45 o                         
   0   7  12         19.29         14.67         3.38 o                         
   1   7  12         49.91         42.36         3.55 o                         
   2   7  12         12.78          9.42         2.55 o                         
   3   7  12          9.98          6.49         2.63 o                         
   4   7  12         26.73         16.82         3.72 o                         
   5   7  12         46.35         47.88         5.24 o                         
   6   7  12        104.11         95.80         7.92 o                         
  -5   8  12          3.99          0.47         2.81 o                         
  -4   8  12         52.20         52.22         4.72 o                         
  -3   8  12        452.96        448.20        11.81 o                         
  -2   8  12        281.95        274.02        12.20 o                         
  -1   8  12         76.34         70.75         5.28 o                         
   0   8  12        565.14        558.85        12.11 o                         
   1   8  12         76.35         81.03         4.80 o                         
   2   8  12        282.50        253.25         7.11 o                         
   3   8  12        453.49        467.54         9.26 o                         
   4   8  12         52.28         53.33         4.60 o                         
   5   8  12          4.04          8.70         3.91 o                         
  -5   9  12          3.48          3.56         3.28 o                         
  -4   9  12         62.53         65.33         4.90 o                         
  -3   9  12         92.78         82.68         6.73 o                         
  -2   9  12         48.16         55.86         4.86 o                         
  -1   9  12        178.74        161.75         7.34 o                         
   0   9  12        176.32        189.97         7.89 o                         
   1   9  12        178.88        168.00         6.83 o                         
   2   9  12         48.55         50.97         3.80 o                         
   3   9  12         92.77         90.86         4.45 o                         
   4   9  12         62.42         62.88         8.60 o                         
   5   9  12          3.48          3.64         3.93 o                         
  -5  10  12         34.41         36.68         5.35 o                         
  -4  10  12         43.44         48.55         4.51 o                         
  -3  10  12          5.87          7.86         3.42 o                         
  -2  10  12        100.11        106.48         7.16 o                         
  -1  10  12        375.60        376.96        10.74 o                         
   0  10  12         42.37         39.08         4.23 o                         
   1  10  12        375.05        392.41         9.14 o                         
   2  10  12        100.26        103.82         4.74 o                         
   3  10  12          6.01          4.55         2.72 o                         
   4  10  12         43.49         47.26         4.87 o                         
   5  10  12         34.43         30.86         5.47 o                         
  -4  11  12          4.78          6.97         3.33 o                         
  -3  11  12         90.87         89.99         5.03 o                         
  -2  11  12        102.84         96.25         6.63 o                         
  -1  11  12         87.34         83.26         5.58 o                         
   0  11  12          0.17         -2.53         2.53 o                         
   1  11  12         87.36         88.34         4.71 o                         
   2  11  12        103.07         95.41         4.32 o                         
   3  11  12         90.88         95.86         4.78 o                         
   4  11  12          4.87          7.37         3.67 o                         
  -4  12  12          2.44          7.88         4.73 o                         
  -3  12  12          3.69          4.28         2.89 o                         
  -2  12  12          4.00          4.96         2.80 o                         
  -1  12  12         28.96         33.44         4.41 o                         
   0  12  12         38.32         34.86         4.13 o                         
   1  12  12         28.98         17.41         3.32 o                         
   2  12  12          4.00          3.23         2.52 o                         
   3  12  12          3.70          1.24         2.30 o                         
   4  12  12          2.41          9.31         5.65 o                         
  -3  13  12         24.02         26.85         3.42 o                         
  -2  13  12         38.85         43.84         3.89 o                         
  -1  13  12         82.63         92.02         6.56 o                         
   0  13  12          0.72          0.95         2.67 o                         
   1  13  12         83.02         87.01         4.57 o                         
   2  13  12         38.86         54.42         5.83 o                         
   3  13  12         24.03         25.11         4.45 o                         
  -2  14  12         68.18         79.55         6.43 o                         
  -1  14  12        157.82        174.46         5.73 o                         
   0  14  12         87.18         89.57         4.40 o                         
   1  14  12        157.84        176.19         5.13 o                         
   2  14  12         68.16         84.50         4.32 o                         
  -1  15  12         25.02         25.73         2.64 o                         
   0  15  12          0.11         -1.72         1.72 o                         
   1  15  12         24.85         35.08         4.38 o                         
   1   0  13        249.82        256.64         6.84 o                         
   2   0  13        129.24        119.69         4.63 o                         
   3   0  13         13.57         12.44         4.06 o                         
   4   0  13          0.07         -0.46         2.26 o                         
   5   0  13         42.14         49.12         4.53 o                         
   6   0  13         19.64         29.69         3.34 o                         
  -6   1  13          2.29         -0.07         2.98 o                         
  -5   1  13         66.64         61.88         4.88 o                         
  -4   1  13         22.88         25.47         3.35 o                         
  -3   1  13         74.62         59.39         6.30 o                         
  -2   1  13        342.48        365.39         8.53 o                         
  -1   1  13        141.54        140.70         6.57 o                         
   0   1  13         32.90         21.37         6.40 o                         
   1   1  13        141.99        137.41         5.22 o                         
   2   1  13        341.93        357.34         6.84 o                         
   3   1  13         74.74         67.36         3.79 o                         
   4   1  13         22.95         20.47         2.72 o                         
   5   1  13         66.52         60.06         4.41 o                         
   6   1  13          2.28          1.89         2.29 o                         
  -6   2  13          4.84          2.16         4.09 o                         
  -5   2  13         80.68         66.85         6.48 o                         
  -4   2  13         41.01         42.17         3.92 o                         
  -3   2  13        117.37        103.15         4.60 o                         
  -2   2  13        434.36        438.17         9.36 o                         
  -1   2  13         70.93         71.43         3.68 o                         
   0   2  13        151.08        167.72        12.74 o                         
   1   2  13         71.13         70.49         4.47 o                         
   2   2  13        434.70        443.35         7.53 o                         
   3   2  13        117.56        112.81         4.72 o                         
   4   2  13         41.24         43.51         3.28 o                         
   5   2  13         80.75         64.48         4.80 o                         
   6   2  13          4.87          3.64         2.93 o                         
  -6   3  13          8.42          6.67         3.51 o                         
  -5   3  13         29.63         17.13         4.91 o                         
  -4   3  13         39.80         40.69         3.83 o                         
  -3   3  13        194.39        179.57         6.23 o                         
  -2   3  13        700.68        682.27        11.96 o                         
  -1   3  13        155.55        141.10         4.57 o                         
   0   3  13          6.37          2.20         3.76 o                         
   1   3  13        155.14        160.09         5.40 o                         
   2   3  13        700.80        679.56         9.47 o                         
   3   3  13        193.69        190.93         5.49 o                         
   4   3  13         39.64         36.72         3.41 o                         
   5   3  13         29.76         26.19         4.31 o                         
   6   3  13          8.45          9.75         3.14 o                         
  -6   4  13        124.72        131.25        13.00 o                         
  -5   4  13         12.62         12.10         4.81 o                         
  -4   4  13         73.14         62.07         5.43 o                         
  -3   4  13         65.88         73.22         4.75 o                         
  -2   4  13        308.13        286.66         7.45 o                         
  -1   4  13         31.46         32.34         3.40 o                         
   0   4  13        198.39        217.82         5.57 o                         
   1   4  13         31.27         38.65         3.54 o                         
   2   4  13        308.06        294.34         7.19 o                         
   3   4  13         65.99         75.78         5.12 o                         
   4   4  13         73.02         81.47         5.05 o                         
   5   4  13         12.59         11.13         3.66 o                         
   6   4  13        124.70        133.87         5.89 o                         
  -6   5  13         13.81          6.50         5.10 o                         
  -5   5  13          5.57         -1.36         4.10 o                         
  -4   5  13         72.08         67.32         6.12 o                         
  -3   5  13         20.49         23.45         3.64 o                         
  -2   5  13         74.00         71.17         4.48 o                         
  -1   5  13         39.80         33.78         4.07 o                         
   0   5  13         91.67         95.21         3.93 o                         
   1   5  13         39.68         38.82         8.07 o                         
   2   5  13         73.75         80.60         5.68 o                         
   3   5  13         20.63         19.54         2.91 o                         
   4   5  13         71.83         77.97         4.24 o                         
   5   5  13          5.52          6.56         3.23 o                         
   6   5  13         13.68          8.18         3.14 o                         
  -5   6  13          5.36          9.41         3.05 o                         
  -4   6  13          0.95         -1.80         3.69 o                         
  -3   6  13          4.40         -2.23         3.22 o                         
  -2   6  13         26.73         22.05         3.35 o                         
  -1   6  13          5.26          9.77         3.09 o                         
   0   6  13        181.92        172.41         7.17 o                         
   1   6  13          5.32          6.49         2.58 o                         
   2   6  13         26.69         27.94         2.79 o                         
   3   6  13          4.42          2.31         2.48 o                         
   4   6  13          0.94          1.87         2.79 o                         
   5   6  13          5.28          3.31         2.88 o                         
  -5   7  13          8.84          9.76         2.83 o                         
  -4   7  13         51.24         41.40         4.72 o                         
  -3   7  13         81.13         74.35         6.38 o                         
  -2   7  13         69.70         68.87         4.59 o                         
  -1   7  13         54.36         55.64         4.15 o                         
   0   7  13         70.22         52.61         7.35 o                         
   1   7  13         53.97         38.94         4.26 o                         
   2   7  13         69.94         75.33         3.82 o                         
   3   7  13         81.24         84.13         4.78 o                         
   4   7  13         51.05         50.72         4.41 o                         
   5   7  13          8.91         11.05         2.68 o                         
  -5   8  13         58.07         67.21         4.15 o                         
  -4   8  13         66.58         66.73         4.84 o                         
  -3   8  13        193.94        199.47         8.07 o                         
  -2   8  13         53.90         63.25         4.88 o                         
  -1   8  13         25.98         13.99         3.17 o                         
   0   8  13        419.62        417.21        10.22 o                         
   1   8  13         26.25         20.15         3.15 o                         
   2   8  13         53.96         56.77         3.78 o                         
   3   8  13        194.01        197.23         6.61 o                         
   4   8  13         66.58         70.06         6.02 o                         
   5   8  13         57.89         74.35         5.17 o                         
  -5   9  13         24.90         25.66         4.39 o                         
  -4   9  13         41.97         48.17         4.02 o                         
  -3   9  13        158.46        175.32         8.36 o                         
  -2   9  13          1.44          0.06         3.08 o                         
  -1   9  13        139.22        134.49         6.98 o                         
   0   9  13          0.12          1.70         3.44 o                         
   1   9  13        139.27        138.48         5.17 o                         
   2   9  13          1.42          3.25         2.34 o                         
   3   9  13        158.49        165.42         5.89 o                         
   4   9  13         42.14         48.64         5.06 o                         
   5   9  13         25.00         16.98         3.11 o                         
  -4  10  13         45.25         55.00         4.29 o                         
  -3  10  13         10.50         14.41         3.23 o                         
  -2  10  13         22.63         17.83         3.42 o                         
  -1  10  13        275.39        311.20         9.68 o                         
   0  10  13         85.57         79.40         5.51 o                         
   1  10  13        275.81        317.35         7.74 o                         
   2  10  13         22.55         15.26         3.19 o                         
   3  10  13         10.51         10.09         2.95 o                         
   4  10  13         45.14         47.56         5.50 o                         
  -4  11  13          0.83          7.89         4.75 o                         
  -3  11  13         14.73         27.05         3.71 o                         
  -2  11  13          8.72          2.18         2.54 o                         
  -1  11  13         76.97         71.26         4.64 o                         
   0  11  13         75.39         71.36         4.84 o                         
   1  11  13         76.70         71.95         4.04 o                         
   2  11  13          8.79         10.27         4.26 o                         
   3  11  13         14.72         22.24         2.99 o                         
   4  11  13          0.84         -0.72         2.05 o                         
  -3  12  13         22.11         18.39         3.00 o                         
  -2  12  13          3.53          4.68         2.48 o                         
  -1  12  13          4.16          0.41         2.61 o                         
   0  12  13          0.36          2.02         2.86 o                         
   1  12  13          4.21          2.35         2.78 o                         
   2  12  13          3.49          8.65         2.98 o                         
   3  12  13         22.20         22.64         2.54 o                         
  -3  13  13          6.90          7.12         4.20 o                         
  -2  13  13          3.85          2.91         3.16 o                         
  -1  13  13         11.60         10.43         3.06 o                         
   0  13  13         13.86          9.75         2.66 o                         
   1  13  13         11.69         10.82         2.25 o                         
   2  13  13          3.89          4.39         1.78 o                         
   3  13  13          6.96         14.11         4.45 o                         
  -2  14  13         66.04         73.34         5.15 o                         
  -1  14  13         15.80         13.57         1.93 o                         
   0  14  13         36.83         40.92         3.53 o                         
   1  14  13         15.68         15.56         2.61 o                         
   2  14  13         66.15         75.01         5.14 o                         
   0   0  14         20.98         16.19         3.38 o                         
   1   0  14         29.70         21.00         2.41 o                         
   2   0  14         13.10          2.47         4.56 o                         
   3   0  14          2.14          1.32         2.76 o                         
   4   0  14          1.05          2.98         2.46 o                         
   5   0  14          0.01         -3.30         3.30 o                         
   6   0  14          0.67         -4.31         4.31 o                         
  -6   1  14         10.28          9.19         4.38 o                         
  -5   1  14         30.05         26.37         4.36 o                         
  -4   1  14         34.74         29.79         3.40 o                         
  -3   1  14         10.44          4.61         3.01 o                         
  -2   1  14        163.87        156.78         5.66 o                         
  -1   1  14         60.03         62.92         3.54 o                         
   0   1  14         32.68         30.06         3.43 o                         
   1   1  14         59.92         64.99         4.33 o                         
   2   1  14        163.73        159.38         6.64 o                         
   3   1  14         10.48         14.60         2.92 o                         
   4   1  14         34.94         34.53         3.59 o                         
   5   1  14         30.09         36.00         5.18 o                         
   6   1  14         10.15          7.24         4.68 o                         
  -6   2  14         11.56         25.54         5.47 o                         
  -5   2  14         49.21         41.00         5.81 o                         
  -4   2  14         96.71         90.12         4.96 o                         
  -3   2  14        199.18        175.31         6.64 o                         
  -2   2  14        299.36        280.14         7.46 o                         
  -1   2  14        282.04        284.80         6.37 o                         
   0   2  14        101.23         96.70         3.86 o                         
   1   2  14        281.05        287.26         7.28 o                         
   2   2  14        299.53        270.86         6.78 o                         
   3   2  14        199.26        202.69         6.45 o                         
   4   2  14         96.93        103.67         4.98 o                         
   5   2  14         49.49         46.48         4.46 o                         
   6   2  14         11.56         22.53         5.36 o                         
  -6   3  14        115.90        118.50         8.82 o                         
  -5   3  14         54.31         55.96         7.03 o                         
  -4   3  14         93.00         87.61         6.86 o                         
  -3   3  14        127.82        121.47         5.83 o                         
  -2   3  14         15.76         10.12         2.75 o                         
  -1   3  14          1.42          0.88         3.35 o                         
   0   3  14        518.81        494.50         8.07 o                         
   1   3  14          1.44         -1.14         4.02 o                         
   2   3  14         15.73         17.54         3.69 o                         
   3   3  14        127.55        124.33         4.85 o                         
   4   3  14         92.70         93.06         4.48 o                         
   5   3  14         54.22         54.70         5.49 o                         
   6   3  14        115.86        123.46         6.56 o                         
  -6   4  14         53.47         66.25         6.48 o                         
  -5   4  14         29.15         32.34         4.68 o                         
  -4   4  14        147.30        138.72         6.87 o                         
  -3   4  14        264.34        252.78         7.92 o                         
  -2   4  14        196.65        188.05         6.78 o                         
  -1   4  14        473.19        471.25         9.10 o                         
   0   4  14         35.71         35.22         2.73 o                         
   1   4  14        473.40        459.02         9.67 o                         
   2   4  14        196.62        191.97         6.17 o                         
   3   4  14        264.38        270.62         7.49 o                         
   4   4  14        146.84        141.38         5.63 o                         
   5   4  14         29.04         28.80         4.53 o                         
  -5   5  14         19.56         23.74         4.64 o                         
  -4   5  14        124.95        115.23         7.16 o                         
  -3   5  14         64.26         55.98         5.09 o                         
  -2   5  14         22.21         18.08         3.26 o                         
  -1   5  14         34.25         28.07         4.46 o                         
   0   5  14          3.31         -0.98         4.98 o                         
   1   5  14         34.17         27.26         3.42 o                         
   2   5  14         22.21         17.19         3.02 o                         
   3   5  14         64.56         62.31         4.01 o                         
   4   5  14        124.96        132.75         5.21 o                         
   5   5  14         19.54         21.60         4.07 o                         
  -5   6  14         60.06         56.07         4.04 o                         
  -4   6  14         47.17         45.80         5.44 o                         
  -3   6  14         24.84         26.02         4.35 o                         
  -2   6  14         19.42         22.60         3.37 o                         
  -1   6  14         70.58         67.14         3.62 o                         
   0   6  14          8.21          9.98         3.28 o                         
   1   6  14         70.44         60.92         4.82 o                         
   2   6  14         19.38         19.92         2.90 o                         
   3   6  14         24.84         26.76         3.26 o                         
   4   6  14         47.49         48.98         3.38 o                         
   5   6  14         60.24         64.28         5.01 o                         
  -5   7  14         19.19         23.76         2.95 o                         
  -4   7  14          7.17          8.67         3.39 o                         
  -3   7  14         61.07         65.57         5.98 o                         
  -2   7  14          6.22          6.54         2.75 o                         
  -1   7  14        118.54        123.80         5.80 o                         
   0   7  14         94.16         89.67         4.96 o                         
   1   7  14        118.18        115.61         6.11 o                         
   2   7  14          6.25          4.86         2.37 o                         
   3   7  14         60.64         64.37         4.28 o                         
   4   7  14          7.19         13.84         3.73 o                         
   5   7  14         19.25         10.12         5.75 o                         
  -5   8  14          4.20          4.67         5.33 o                         
  -4   8  14         28.99         30.21         3.69 o                         
  -3   8  14         32.30         21.21         3.99 o                         
  -2   8  14         95.12        107.06         5.58 o                         
  -1   8  14          7.47          9.92         3.19 o                         
   0   8  14         24.48         21.35         3.51 o                         
   1   8  14          7.45         10.31         3.10 o                         
   2   8  14         95.10         96.78         5.67 o                         
   3   8  14         32.36         23.66         3.09 o                         
   4   8  14         28.80         32.05         4.25 o                         
   5   8  14          4.19          6.06         2.71 o                         
  -4   9  14         52.70         59.97         3.99 o                         
  -3   9  14        133.47        138.11         7.31 o                         
  -2   9  14        277.73        297.22         9.12 o                         
  -1   9  14        446.88        439.49        10.39 o                         
   0   9  14         42.61         39.04         4.06 o                         
   1   9  14        447.17        472.51         9.33 o                         
   2   9  14        277.79        288.11         8.53 o                         
   3   9  14        133.98        140.79         5.18 o                         
   4   9  14         52.68         59.13         4.60 o                         
  -4  10  14         40.76         50.59         4.27 o                         
  -3  10  14         87.94        105.82         5.93 o                         
  -2  10  14         18.55         19.60         4.50 o                         
  -1  10  14         58.75         60.36         4.22 o                         
   0  10  14          3.02         -1.15         2.62 o                         
   1  10  14         58.82         64.62         4.33 o                         
   2  10  14         18.32         18.92         3.40 o                         
   3  10  14         87.95        104.03         4.21 o                         
   4  10  14         40.80         49.50         3.19 o                         
  -4  11  14          5.83          4.89         3.57 o                         
  -3  11  14          3.87          4.79         3.53 o                         
  -2  11  14          7.74          9.97         3.39 o                         
  -1  11  14         28.13         24.88         3.03 o                         
   0  11  14         55.54         53.44         3.84 o                         
   1  11  14         28.11         23.26         3.09 o                         
   2  11  14          7.74          7.21         2.64 o                         
   3  11  14          3.96          4.49         2.46 o                         
  -3  12  14          3.45         -1.59         4.56 o                         
  -2  12  14         75.87         81.15         4.86 o                         
  -1  12  14          2.96          4.35         2.52 o                         
   0  12  14          1.51          1.80         2.18 o                         
   1  12  14          2.93          0.26         2.75 o                         
   2  12  14         75.61         81.06         4.30 o                         
   3  12  14          3.44         -2.30         2.56 o                         
  -2  13  14         21.23         19.49         5.16 o                         
  -1  13  14         23.38         23.98         2.54 o                         
   0  13  14         10.95         14.85         2.65 o                         
   1  13  14         23.43         27.29         3.82 o                         
   2  13  14         21.20         23.80         3.29 o                         
  -1  14  14         50.37         52.35         4.53 o                         
   0  14  14          6.97          4.57         2.51 o                         
   1  14  14         50.64         56.29         4.89 o                         
   1   0  15         31.58         28.36         2.94 o                         
   2   0  15          1.59          1.52         2.62 o                         
   3   0  15         26.07         22.50         3.45 o                         
   4   0  15          4.34          3.55         2.48 o                         
   5   0  15         15.10         18.18         4.01 o                         
  -5   1  15         33.01         42.95         8.46 o                         
  -4   1  15          4.89          5.91         2.68 o                         
  -3   1  15          4.23          1.60         2.88 o                         
  -2   1  15         36.08         33.46         4.52 o                         
  -1   1  15         27.86         19.66         2.79 o                         
   0   1  15          1.70          6.84         2.79 o                         
   1   1  15         27.98         25.36         2.62 o                         
   2   1  15         36.06         23.85         3.33 o                         
   3   1  15          4.31          5.00         3.15 o                         
   4   1  15          4.81          4.99         2.72 o                         
   5   1  15         32.93         34.31         3.95 o                         
  -5   2  15         48.07         49.24         6.37 o                         
  -4   2  15        101.14         94.88         6.01 o                         
  -3   2  15         78.88         76.83         4.85 o                         
  -2   2  15        230.34        218.49         7.33 o                         
  -1   2  15        477.27        457.11         8.45 o                         
   0   2  15        108.40        103.61         4.44 o                         
   1   2  15        477.86        472.60         8.85 o                         
   2   2  15        230.33        205.28         6.48 o                         
   3   2  15         79.39         77.20         5.20 o                         
   4   2  15        101.15         99.80         5.88 o                         
   5   2  15         48.05         51.43         3.83 o                         
  -5   3  15         58.16         54.51         7.46 o                         
  -4   3  15         21.94         18.10         4.50 o                         
  -3   3  15        181.27        175.96         6.24 o                         
  -2   3  15        594.36        539.58        10.36 o                         
  -1   3  15        316.26        314.27         7.25 o                         
   0   3  15        604.10        582.19         9.05 o                         
   1   3  15        315.98        307.37         7.88 o                         
   2   3  15        593.21        566.99        10.31 o                         
   3   3  15        181.17        189.17         6.16 o                         
   4   3  15         21.91         19.50         3.07 o                         
   5   3  15         57.96         60.03         6.82 o                         
  -5   4  15          4.30          7.54         2.60 o                         
  -4   4  15         90.60         92.25         6.51 o                         
  -3   4  15         10.30          5.95         3.07 o                         
  -2   4  15        161.09        158.62         6.40 o                         
  -1   4  15        213.22        209.55         6.09 o                         
   0   4  15         69.56         70.88         3.83 o                         
   1   4  15        212.98        213.36         7.66 o                         
   2   4  15        160.94        167.13         5.58 o                         
   3   4  15         10.20         12.34         2.58 o                         
   4   4  15         90.71        100.50         5.22 o                         
   5   4  15          4.25          1.46         4.02 o                         
  -5   5  15          1.42          1.58         3.16 o                         
  -4   5  15         50.72         51.33         5.04 o                         
  -3   5  15         47.37         46.38         4.94 o                         
  -2   5  15         33.98         34.26         4.39 o                         
  -1   5  15          5.91          5.77         2.29 o                         
   0   5  15         81.86         67.43         3.83 o                         
   1   5  15          5.84          7.15         2.41 o                         
   2   5  15         33.80         37.16         3.60 o                         
   3   5  15         47.36         49.06         3.97 o                         
   4   5  15         50.97         49.32         3.97 o                         
   5   5  15          1.40          3.26         3.37 o                         
  -5   6  15          2.74          3.17         2.61 o                         
  -4   6  15         11.20         10.77         3.69 o                         
  -3   6  15         39.81         41.26         4.87 o                         
  -2   6  15         51.57         51.87         5.39 o                         
  -1   6  15         29.37         31.03         2.76 o                         
   0   6  15          1.58         -1.39         1.99 o                         
   1   6  15         29.48         26.11         3.95 o                         
   2   6  15         51.79         57.19         4.56 o                         
   3   6  15         39.93         34.83         3.77 o                         
   4   6  15         11.12         13.93         3.07 o                         
   5   6  15          2.79          0.83         3.49 o                         
  -5   7  15         48.13         49.54         4.58 o                         
  -4   7  15          7.58          7.04         2.52 o                         
  -3   7  15         94.51         96.86         6.77 o                         
  -2   7  15          7.89          7.65         2.88 o                         
  -1   7  15        127.81        134.03         5.47 o                         
   0   7  15         27.04         31.21         3.29 o                         
   1   7  15        128.38        126.53         6.27 o                         
   2   7  15          7.89          8.06         2.85 o                         
   3   7  15         94.38         93.88         5.27 o                         
   4   7  15          7.62         11.34         3.99 o                         
   5   7  15         47.96         40.91         4.15 o                         
  -4   8  15         16.17         12.44         2.54 o                         
  -3   8  15         41.92         34.28         4.18 o                         
  -2   8  15        180.86        187.73         6.79 o                         
  -1   8  15         96.11         88.83         5.17 o                         
   0   8  15        239.90        247.70         7.54 o                         
   1   8  15         96.26         87.76         5.19 o                         
   2   8  15        180.48        178.03         6.96 o                         
   3   8  15         41.96         34.40         3.62 o                         
   4   8  15         16.11         10.01         2.57 o                         
  -4   9  15          8.66          8.79         2.18 o                         
  -3   9  15          6.35          4.87         2.80 o                         
  -2   9  15         78.55         72.60         6.01 o                         
  -1   9  15          5.07          4.20         2.75 o                         
   0   9  15        190.53        194.93         6.71 o                         
   1   9  15          5.19          1.00         2.87 o                         
   2   9  15         78.42         76.68         5.43 o                         
   3   9  15          6.38          2.45         2.49 o                         
   4   9  15          8.61          8.77         2.44 o                         
  -4  10  15         23.02         13.19         3.11 o                         
  -3  10  15          0.94         -3.00         3.00 o                         
  -2  10  15        242.24        258.65         8.89 o                         
  -1  10  15        131.58        127.36         5.55 o                         
   0  10  15         23.10         20.88         3.20 o                         
   1  10  15        131.21        125.06         5.79 o                         
   2  10  15        242.39        266.54         7.31 o                         
   3  10  15          0.95         -1.28         1.74 o                         
  -3  11  15         22.82         24.17         3.05 o                         
  -2  11  15         26.07         26.92         3.66 o                         
  -1  11  15          0.86         -1.73         2.79 o                         
   0  11  15          2.95          2.82         2.28 o                         
   1  11  15          0.82         -3.35         3.83 o                         
   2  11  15         26.00         27.33         3.37 o                         
   3  11  15         22.88         18.59         2.92 o                         
  -2  12  15          0.20         -1.80         2.43 o                         
  -1  12  15         13.51         15.35         2.75 o                         
   0  12  15         52.16         45.63         2.97 o                         
   1  12  15         13.52         12.79         2.62 o                         
   2  12  15          0.21          1.80         2.17 o                         
  -1  13  15         46.46         53.19         3.30 o                         
   0  13  15         32.53         39.60         3.14 o                         
   1  13  15         46.47         55.31         3.47 o                         
   0   0  16         54.54         48.44         5.25 o                         
   1   0  16         11.31          9.87         2.44 o                         
   2   0  16          4.38          0.30         3.12 o                         
   3   0  16         13.49         12.85         3.15 o                         
   4   0  16         19.38         28.05         3.43 o                         
   5   0  16          6.69          9.28         3.40 o                         
  -5   1  16         18.44         19.13         4.07 o                         
  -4   1  16         69.51         78.75         5.41 o                         
  -3   1  16         51.07         44.63         3.93 o                         
  -2   1  16          1.68         -2.18         2.88 o                         
  -1   1  16         27.64         23.61         3.20 o                         
   0   1  16         67.30         60.75         4.00 o                         
   1   1  16         27.71         23.86         3.16 o                         
   2   1  16          1.65         -2.40         3.04 o                         
   3   1  16         51.02         44.29         4.02 o                         
   4   1  16         69.54         62.80         4.33 o                         
   5   1  16         18.50         23.65         2.71 o                         
  -5   2  16         10.50          9.50         4.48 o                         
  -4   2  16         22.03         18.31         4.24 o                         
  -3   2  16          6.61          4.03         2.83 o                         
  -2   2  16         51.00         48.19         4.13 o                         
  -1   2  16        217.56        203.23         7.11 o                         
   0   2  16         17.42         16.21         2.51 o                         
   1   2  16        217.24        206.89         6.24 o                         
   2   2  16         50.97         46.20         3.95 o                         
   3   2  16          6.56          3.78         3.93 o                         
   4   2  16         22.16         32.34         3.77 o                         
   5   2  16         10.43          5.54         5.40 o                         
  -5   3  16         31.65         39.09         5.35 o                         
  -4   3  16        105.17        102.49         6.78 o                         
  -3   3  16        175.96        184.77         6.76 o                         
  -2   3  16         48.73         53.77         4.15 o                         
  -1   3  16        203.42        196.75         6.00 o                         
   0   3  16         15.58         15.87         2.68 o                         
   1   3  16        203.63        199.63         6.54 o                         
   2   3  16         48.90         47.35         3.77 o                         
   3   3  16        175.95        185.47         6.47 o                         
   4   3  16        105.17        108.64         4.91 o                         
   5   3  16         31.44         34.30         6.12 o                         
  -5   4  16         41.04         42.72         5.45 o                         
  -4   4  16        105.46        118.94         6.41 o                         
  -3   4  16        280.94        280.52         8.54 o                         
  -2   4  16         86.68         88.39         5.16 o                         
  -1   4  16         76.78         69.67         3.79 o                         
   0   4  16        229.47        233.48         6.49 o                         
   1   4  16         76.86         71.34         4.31 o                         
   2   4  16         86.61         99.61         4.58 o                         
   3   4  16        280.54        283.95         8.32 o                         
   4   4  16        105.54        112.12         5.78 o                         
   5   4  16         41.12         48.15         7.78 o                         
  -5   5  16          0.54         -0.04         4.19 o                         
  -4   5  16          7.44          2.23         4.26 o                         
  -3   5  16         37.14         37.42         4.09 o                         
  -2   5  16        124.29        123.00         6.25 o                         
  -1   5  16         29.99         30.20         2.78 o                         
   0   5  16          8.12          3.72         2.20 o                         
   1   5  16         30.04         32.75         3.30 o                         
   2   5  16        124.53        123.74         4.92 o                         
   3   5  16         37.11         33.36         4.32 o                         
   4   5  16          7.48          9.10         3.01 o                         
   5   5  16          0.56          4.16         4.23 o                         
  -5   6  16          6.79          9.30         3.10 o                         
  -4   6  16         62.95         59.54         4.31 o                         
  -3   6  16         19.12         18.63         3.53 o                         
  -2   6  16          2.23          2.93         3.34 o                         
  -1   6  16          9.40         12.45         2.44 o                         
   0   6  16          3.96         -0.27         2.15 o                         
   1   6  16          9.34          8.98         3.00 o                         
   2   6  16          2.21         -1.19         3.07 o                         
   3   6  16         18.90         20.95         3.05 o                         
   4   6  16         63.02         63.06         3.80 o                         
   5   6  16          6.83          7.50         3.13 o                         
  -4   7  16         14.50         14.49         2.79 o                         
  -3   7  16          5.61          4.38         2.91 o                         
  -2   7  16         52.59         52.33         4.52 o                         
  -1   7  16         32.06         34.98         3.27 o                         
   0   7  16         44.79         43.52         3.71 o                         
   1   7  16         32.19         37.96         3.96 o                         
   2   7  16         52.86         55.32         4.29 o                         
   3   7  16          5.61          2.74         2.96 o                         
   4   7  16         14.45         17.58         3.25 o                         
  -4   8  16         35.44         31.64         2.76 o                         
  -3   8  16        106.28        115.97         4.99 o                         
  -2   8  16         39.42         37.21         4.10 o                         
  -1   8  16         16.29         10.23         2.71 o                         
   0   8  16          1.43         -0.82         2.58 o                         
   1   8  16         16.41         18.92         3.38 o                         
   2   8  16         39.49         42.27         4.09 o                         
   3   8  16        105.86        115.71         4.35 o                         
   4   8  16         35.47         34.89         3.23 o                         
  -4   9  16          5.30          8.01         2.98 o                         
  -3   9  16         76.67         83.81         4.52 o                         
  -2   9  16        422.56        432.37        11.94 o                         
  -1   9  16         48.94         47.06         3.68 o                         
   0   9  16          0.04          0.77         2.68 o                         
   1   9  16         48.94         45.64         3.84 o                         
   2   9  16        422.71        445.15        10.53 o                         
   3   9  16         76.83         90.26         4.46 o                         
  -3  10  16          1.39          4.27         2.60 o                         
  -2  10  16        164.76        175.21         6.23 o                         
  -1  10  16         29.36         28.87         2.92 o                         
   0  10  16         29.08         27.74         2.86 o                         
   1  10  16         29.30         31.98         3.54 o                         
   2  10  16        164.77        176.58         6.40 o                         
   3  10  16          1.45          7.13         1.71 o                         
  -3  11  16          8.10          6.92         4.05 o                         
  -2  11  16         11.28         11.99         2.94 o                         
  -1  11  16         32.98         36.06         2.87 o                         
   0  11  16          2.69          7.68         2.06 o                         
   1  11  16         32.87         38.79         3.66 o                         
   2  11  16         11.42         17.52         3.72 o                         
   3  11  16          8.12         11.92         3.66 o                         
  -2  12  16         48.40         57.98         5.52 o                         
  -1  12  16         10.04         17.12         2.44 o                         
   0  12  16          7.55          6.87         2.98 o                         
   1  12  16          9.96         11.55         2.56 o                         
   2  12  16         48.48         60.22         5.03 o                         
   0  13  16         12.44         11.42         4.34 o                         
   1   0  17         17.30         22.24         3.08 o                         
   2   0  17          0.00          1.83         2.49 o                         
   3   0  17          0.05         -1.16         2.61 o                         
   4   0  17         34.49         36.31         3.80 o                         
   5   0  17          5.59          5.99         1.49 o                         
  -5   1  17         23.31         28.25         4.06 o                         
  -4   1  17          1.13          2.73         3.32 o                         
  -3   1  17         22.10         17.35         3.54 o                         
  -2   1  17         49.30         45.71         4.08 o                         
  -1   1  17         44.29         42.80         4.01 o                         
   0   1  17         88.85         83.33         4.63 o                         
   1   1  17         44.35         42.93         3.65 o                         
   2   1  17         49.19         50.18         4.49 o                         
   3   1  17         21.87         22.00         3.17 o                         
   4   1  17          1.10         -2.27         2.27 o                         
   5   1  17         23.37         25.37         6.75 o                         
  -5   2  17         77.01         67.73         5.29 o                         
  -4   2  17         11.61          7.98         3.65 o                         
  -3   2  17        123.16        108.21         5.56 o                         
  -2   2  17         30.82         29.50         3.54 o                         
  -1   2  17         21.99         14.54         3.62 o                         
   0   2  17         57.26         69.44         3.99 o                         
   1   2  17         21.93         13.50         2.55 o                         
   2   2  17         31.03         28.84         3.72 o                         
   3   2  17        123.02        109.91         4.89 o                         
   4   2  17         11.74         13.31         2.43 o                         
   5   2  17         77.03         69.87         8.07 o                         
  -5   3  17         12.62         13.72         3.31 o                         
  -4   3  17         40.03         42.90         5.45 o                         
  -3   3  17        419.51        420.79        10.95 o                         
  -2   3  17        310.70        311.55         8.56 o                         
  -1   3  17        138.02        136.03         5.95 o                         
   0   3  17         90.16         90.81         4.49 o                         
   1   3  17        138.31        138.64         5.57 o                         
   2   3  17        311.01        319.93         8.39 o                         
   3   3  17        419.02        415.06         8.31 o                         
   4   3  17         40.14         40.22         3.08 o                         
   5   3  17         12.69         14.04         4.39 o                         
  -5   4  17         41.92         42.59        12.32 o                         
  -4   4  17          8.32          1.37         3.89 o                         
  -3   4  17         41.62         35.17         3.89 o                         
  -2   4  17         40.32         31.76         4.09 o                         
  -1   4  17          9.11          7.62         1.98 o                         
   0   4  17          0.45         -2.18         2.18 o                         
   1   4  17          9.21         10.16         2.68 o                         
   2   4  17         40.20         39.33         3.08 o                         
   3   4  17         41.77         42.07         3.24 o                         
   4   4  17          8.37         11.71         3.72 o                         
   5   4  17         41.85         36.66         5.24 o                         
  -4   5  17         16.20         13.71         3.20 o                         
  -3   5  17         16.85         21.39         3.44 o                         
  -2   5  17         45.44         41.14         4.25 o                         
  -1   5  17         73.62         78.32         3.79 o                         
   0   5  17         10.31         15.39         2.68 o                         
   1   5  17         73.92         77.53         4.16 o                         
   2   5  17         45.20         42.75         3.67 o                         
   3   5  17         16.82         11.63         3.00 o                         
   4   5  17         16.11         18.17         2.72 o                         
  -4   6  17          3.99          5.40         2.19 o                         
  -3   6  17         10.81         11.89         3.29 o                         
  -2   6  17         19.11         14.03         3.30 o                         
  -1   6  17          6.89         12.18         2.27 o                         
   0   6  17         40.64         48.66         3.20 o                         
   1   6  17          7.01          7.63         3.20 o                         
   2   6  17         19.01         16.30         3.30 o                         
   3   6  17         10.86         11.66         2.86 o                         
   4   6  17          3.93          4.00         2.49 o                         
  -4   7  17         15.80         15.20         2.22 o                         
  -3   7  17          4.10          5.67         2.68 o                         
  -2   7  17         15.41         13.49         2.78 o                         
  -1   7  17         11.57         10.75         2.34 o                         
   0   7  17          1.26          2.82         2.54 o                         
   1   7  17         11.53         10.27         3.07 o                         
   2   7  17         15.47         15.99         3.34 o                         
   3   7  17          4.12          1.18         1.97 o                         
   4   7  17         15.83         27.62         4.55 o                         
  -4   8  17         30.22         20.23         5.07 o                         
  -3   8  17         78.83         87.22         4.02 o                         
  -2   8  17         90.89         94.80         5.20 o                         
  -1   8  17          4.44         11.51         2.63 o                         
   0   8  17        163.86        172.57         6.06 o                         
   1   8  17          4.37          4.69         2.76 o                         
   2   8  17         91.01        100.31         4.98 o                         
   3   8  17         78.83         82.19         4.93 o                         
  -3   9  17         25.36         26.03         3.20 o                         
  -2   9  17         93.44         90.77         5.70 o                         
  -1   9  17         19.88         20.00         2.63 o                         
   0   9  17         23.20         24.15         2.79 o                         
   1   9  17         19.78         22.52         3.05 o                         
   2   9  17         93.55        100.87         5.29 o                         
   3   9  17         25.35         35.37         3.49 o                         
  -3  10  17          1.60         -0.46         2.94 o                         
  -2  10  17        118.38        126.94         5.62 o                         
  -1  10  17        141.19        155.84         5.03 o                         
   0  10  17          0.25          2.80         2.03 o                         
   1  10  17        141.48        151.36         5.33 o                         
   2  10  17        118.25        130.31         4.98 o                         
   3  10  17          1.60         -1.18         3.19 o                         
  -2  11  17          4.28          8.16         2.81 o                         
  -1  11  17          0.00         -1.52         1.52 o                         
   0  11  17         17.71         18.33         2.20 o                         
   1  11  17          0.00          0.00         2.08 o                         
   2  11  17          4.32          6.70         2.00 o                         
   0  12  17          5.02          3.17         3.79 o                         
   1  12  17         14.43         16.72         3.03 o                         
   0   0  18         13.09         18.64         4.10 o                         
   1   0  18          3.69          4.95         2.92 o                         
   2   0  18          1.51         10.07         4.55 o                         
   3   0  18         19.39         29.39         3.43 o                         
   4   0  18         67.01         69.01         4.62 o                         
  -4   1  18          6.86          4.25         3.34 o                         
  -3   1  18         46.32         40.33         4.13 o                         
  -2   1  18         52.17         50.14         3.83 o                         
  -1   1  18         14.61         13.41         3.58 o                         
   0   1  18          5.80          9.08         2.35 o                         
   1   1  18         14.60         11.55         2.92 o                         
   2   1  18         52.03         43.44         4.25 o                         
   3   1  18         46.38         44.41         3.34 o                         
   4   1  18          6.78          9.79         3.02 o                         
  -4   2  18         35.27         39.28         4.69 o                         
  -3   2  18         69.55         60.85         5.19 o                         
  -2   2  18        240.24        238.00         7.35 o                         
  -1   2  18         10.54          5.00         3.36 o                         
   0   2  18         60.63         54.82         3.95 o                         
   1   2  18         10.70         13.68         2.67 o                         
   2   2  18        239.99        236.19         7.71 o                         
   3   2  18         69.64         66.22         3.86 o                         
   4   2  18         35.26         41.40         3.37 o                         
  -4   3  18         97.86         99.98         6.32 o                         
  -3   3  18         38.12         36.21         4.26 o                         
  -2   3  18         45.37         41.17         4.05 o                         
  -1   3  18         52.30         49.25         4.16 o                         
   0   3  18        348.13        356.74         8.30 o                         
   1   3  18         52.27         47.11         3.81 o                         
   2   3  18         45.45         37.95         3.45 o                         
   3   3  18         38.35         34.45         2.86 o                         
   4   3  18         98.08        107.95         4.28 o                         
  -4   4  18         21.35         22.95         3.97 o                         
  -3   4  18        249.40        248.19         7.06 o                         
  -2   4  18         46.49         42.96         4.05 o                         
  -1   4  18        188.34        181.20         5.63 o                         
   0   4  18        100.09        109.98         4.39 o                         
   1   4  18        188.05        191.60         6.26 o                         
   2   4  18         46.47         44.20         3.91 o                         
   3   4  18        249.31        255.18         6.01 o                         
   4   4  18         21.35         22.27         2.36 o                         
  -4   5  18         35.05         34.72         3.89 o                         
  -3   5  18          0.93         -2.57         2.57 o                         
  -2   5  18          4.65          3.14         3.03 o                         
  -1   5  18         16.39          5.58         2.29 o                         
   0   5  18          2.61          2.46         2.05 o                         
   1   5  18         16.51          8.78         2.52 o                         
   2   5  18          4.63          3.72         2.50 o                         
   3   5  18          0.96          1.75         2.19 o                         
   4   5  18         35.01         37.94         3.27 o                         
  -4   6  18         24.27         25.62         2.69 o                         
  -3   6  18          8.95         11.31         2.56 o                         
  -2   6  18         12.98         16.28         3.02 o                         
  -1   6  18          8.25         11.51         1.93 o                         
   0   6  18          4.15          1.58         1.92 o                         
   1   6  18          8.20          7.47         3.04 o                         
   2   6  18         13.11         14.64         3.72 o                         
   3   6  18          8.96          9.94         2.82 o                         
  -3   7  18          6.17          6.18         2.08 o                         
  -2   7  18         27.36         31.30         3.07 o                         
  -1   7  18          1.00          6.35         2.28 o                         
   0   7  18          2.69          5.52         2.44 o                         
   1   7  18          1.03          0.08         2.93 o                         
   2   7  18         27.40         26.38         3.35 o                         
   3   7  18          6.05          5.73         2.73 o                         
  -3   8  18         25.05         25.79         3.34 o                         
  -2   8  18         11.90         10.04         5.48 o                         
  -1   8  18         15.10         18.95         2.47 o                         
   0   8  18          0.54          5.71         2.22 o                         
   1   8  18         15.11         17.34         3.00 o                         
   2   8  18         11.82         15.11         3.25 o                         
   3   8  18         25.10         29.66         3.33 o                         
  -3   9  18        129.68         99.62         7.79 o                         
  -2   9  18        159.22        172.84         6.20 o                         
  -1   9  18        247.73        260.86         5.61 o                         
   0   9  18         97.61        117.84         4.40 o                         
   1   9  18        247.98        260.45         6.04 o                         
   2   9  18        159.29        184.95         6.51 o                         
  -2  10  18         23.83         24.21         2.78 o                         
  -1  10  18         47.54         54.56         3.47 o                         
   0  10  18          0.05          1.15         2.00 o                         
   1  10  18         47.53         61.73         3.20 o                         
   2  10  18         23.87         23.13         2.62 o                         
  -1  11  18         28.77         30.12         6.16 o                         
   0  11  18         14.15         20.42         3.31 o                         
   1  11  18         28.66         25.53         2.73 o                         
   1   0  19          4.63          0.07         2.91 o                         
   2   0  19          2.57          4.52         3.40 o                         
   3   0  19         20.72         20.91         3.30 o                         
   4   0  19         28.93         39.23         4.97 o                         
  -4   1  19         28.30         30.38         4.58 o                         
  -3   1  19         19.87         20.39         3.07 o                         
  -2   1  19          1.60         -0.98         2.70 o                         
  -1   1  19         10.94          9.67         3.01 o                         
   0   1  19         13.53         12.31         2.61 o                         
   1   1  19         11.00          8.36         2.83 o                         
   2   1  19          1.54          0.73         2.57 o                         
   3   1  19         19.87         18.63         2.62 o                         
   4   1  19         28.10         31.79         3.38 o                         
  -4   2  19         52.68         54.22         4.30 o                         
  -3   2  19          8.51         11.03         3.68 o                         
  -2   2  19         11.32         10.39         2.86 o                         
  -1   2  19          7.30          6.75         3.51 o                         
   0   2  19          4.95          5.95         2.40 o                         
   1   2  19          7.37          4.50         2.53 o                         
   2   2  19         11.26          7.56         1.65 o                         
   3   2  19          8.44         11.95         2.36 o                         
   4   2  19         52.55         54.41         3.80 o                         
  -4   3  19          3.82          3.06         3.57 o                         
  -3   3  19        337.27        356.24         8.45 o                         
  -2   3  19        510.48        527.45        10.54 o                         
  -1   3  19         43.06         38.86         3.55 o                         
   0   3  19         77.17         60.37         3.74 o                         
   1   3  19         42.85         40.62         3.38 o                         
   2   3  19        510.61        536.53         9.80 o                         
   3   3  19        337.84        365.63         6.18 o                         
   4   3  19          3.82          2.41         7.00 o                         
  -4   4  19         13.03         11.38         2.64 o                         
  -3   4  19          1.47          1.01         2.47 o                         
  -2   4  19         21.09         19.28         3.25 o                         
  -1   4  19          1.39          2.54         2.42 o                         
   0   4  19        188.08        193.14         5.71 o                         
   1   4  19          1.40          1.09         2.52 o                         
   2   4  19         20.97         23.59         3.05 o                         
   3   4  19          1.44         -1.81         1.81 o                         
  -3   5  19          6.21          3.32         3.01 o                         
  -2   5  19         18.03         14.08         2.94 o                         
  -1   5  19         15.33         13.91         2.61 o                         
   0   5  19         33.15         26.96         2.54 o                         
   1   5  19         15.21         15.58         2.75 o                         
   2   5  19         17.92         11.78         3.46 o                         
   3   5  19          6.24         10.42         2.48 o                         
  -3   6  19         17.25         18.97         2.61 o                         
  -2   6  19         30.82         35.24         3.00 o                         
  -1   6  19         22.67         22.20         2.72 o                         
   0   6  19          5.71          3.86         2.55 o                         
   1   6  19         22.80         23.86         3.39 o                         
   2   6  19         30.92         35.59         4.24 o                         
   3   6  19         17.29         16.04         2.76 o                         
  -3   7  19          0.65         -1.68         2.14 o                         
  -2   7  19         54.50         56.83         3.29 o                         
  -1   7  19          1.08          2.54         2.07 o                         
   0   7  19          0.25         -0.50         2.65 o                         
   1   7  19          1.04          1.92         2.73 o                         
   2   7  19         54.36         63.49         4.07 o                         
   3   7  19          0.65          5.55         1.90 o                         
  -2   8  19         33.87         34.54         4.02 o                         
  -1   8  19         12.12         10.07         2.33 o                         
   0   8  19         26.00         25.89         3.05 o                         
   1   8  19         12.20         15.03         3.07 o                         
   2   8  19         33.77         32.56         3.50 o                         
  -2   9  19         49.10         45.73         3.18 o                         
  -1   9  19        136.51        143.60         4.69 o                         
   0   9  19          7.77         13.01         2.16 o                         
   1   9  19        136.35        146.29         4.81 o                         
   2   9  19         49.04         46.39         3.11 o                         
  -1  10  19        104.95         93.90         8.23 o                         
   0  10  19          1.34         -0.70         2.81 o                         
   1  10  19        104.66         91.48         7.57 o                         
   0   0  20         15.40         13.79         4.35 o                         
   1   0  20         48.92         48.04         3.79 o                         
   2   0  20         13.45         18.20         3.48 o                         
   3   0  20         19.75         22.21         2.72 o                         
  -3   1  20         48.16         49.30         4.14 o                         
  -2   1  20         13.01         12.85         2.72 o                         
  -1   1  20          4.25          5.41         3.04 o                         
   0   1  20         26.19         29.04         2.86 o                         
   1   1  20          4.26          1.10         2.96 o                         
   2   1  20         13.02         13.41         2.34 o                         
   3   1  20         48.19         52.04         3.17 o                         
  -3   2  20          3.13          2.72         2.35 o                         
  -2   2  20         94.13         92.03         4.57 o                         
  -1   2  20        106.15        108.50         4.17 o                         
   0   2  20         13.23         13.10         2.65 o                         
   1   2  20        106.03        109.23         4.60 o                         
   2   2  20         94.18         91.99         4.09 o                         
   3   2  20          3.10         -1.50         1.84 o                         
  -3   3  20         27.26         27.27         2.97 o                         
  -2   3  20         25.85         28.18         3.21 o                         
  -1   3  20         21.40         20.32         2.68 o                         
   0   3  20         66.42         58.71         3.17 o                         
   1   3  20         21.39         19.57         2.89 o                         
   2   3  20         25.72         29.07         2.97 o                         
   3   3  20         27.28         25.43         2.30 o                         
  -3   4  20         86.38         83.59         5.15 o                         
  -2   4  20         31.77         34.94         3.72 o                         
  -1   4  20          5.89          9.03         2.76 o                         
   0   4  20        116.49        125.47         4.38 o                         
   1   4  20          5.93          9.14         2.56 o                         
   2   4  20         31.66         29.67         3.00 o                         
   3   4  20         86.59         82.33         4.26 o                         
  -3   5  20          6.22          1.24         2.01 o                         
  -2   5  20         23.21         25.93         2.52 o                         
  -1   5  20         23.66         26.85         2.72 o                         
   0   5  20         11.85         16.08         2.29 o                         
   1   5  20         23.79         21.94         3.10 o                         
   2   5  20         23.05         29.76         3.45 o                         
   3   5  20          6.21          6.55         2.24 o                         
  -2   6  20         17.57         16.85         3.36 o                         
  -1   6  20         17.40         16.80         2.25 o                         
   0   6  20         36.78         44.45         3.04 o                         
   1   6  20         17.31         22.64         3.37 o                         
   2   6  20         17.57         25.23         2.62 o                         
  -2   7  20         26.24         26.72         2.79 o                         
  -1   7  20          3.69          1.17         2.77 o                         
   0   7  20          7.75         11.12         2.33 o                         
   1   7  20          3.69          3.88         2.49 o                         
   2   7  20         26.33         27.22         3.00 o                         
  -1   8  20         26.21         24.10         3.41 o                         
   0   8  20          9.67         11.87         2.28 o                         
   1   8  20         26.22         30.08         2.55 o                         
   0   9  20         24.20         33.14         5.44 o                         
   1   0  21          6.50          4.29         2.30 o                         
   2   0  21          6.00          5.27         2.10 o                         
   3   0  21         13.42         20.61         2.60 o                         
  -3   1  21          7.23          7.31         2.15 o                         
  -2   1  21          7.53          8.80         2.41 o                         
  -1   1  21         25.64         30.29         2.70 o                         
   0   1  21          3.89          9.25         3.35 o                         
   1   1  21         25.76         30.51         3.05 o                         
   2   1  21          7.51          9.07         2.27 o                         
   3   1  21          7.12          7.33         2.49 o                         
  -3   2  21         38.68         28.46         2.76 o                         
  -2   2  21          7.94         14.31         3.39 o                         
  -1   2  21         25.92         24.99         2.41 o                         
   0   2  21          0.53         -1.32         1.66 o                         
   1   2  21         25.84         28.87         2.75 o                         
   2   2  21          7.84          6.82         2.06 o                         
   3   2  21         38.53         27.76         3.93 o                         
  -3   3  21        146.01        126.15         6.25 o                         
  -2   3  21        155.82        163.68         5.81 o                         
  -1   3  21         50.29         54.82         3.18 o                         
   0   3  21         86.81         78.16         3.22 o                         
   1   3  21         50.32         53.84         3.31 o                         
   2   3  21        156.11        153.19         4.01 o                         
   3   3  21        146.08        116.95        18.44 o                         
  -2   4  21         20.02         22.48         1.87 o                         
  -1   4  21         25.19         24.25         2.57 o                         
   0   4  21          0.01          0.57         1.62 o                         
   1   4  21         25.28         23.85         2.43 o                         
   2   4  21         20.13         27.01         2.49 o                         
  -2   5  21          0.02          0.44         2.16 o                         
  -1   5  21         28.96         25.71         2.13 o                         
   0   5  21         21.25         28.31         2.14 o                         
   1   5  21         29.05         25.48         2.46 o                         
   2   5  21          0.01         -0.52         2.27 o                         
  -1   6  21         28.28         32.37         3.38 o                         
   0   6  21          3.51          1.01         1.70 o                         
   1   6  21         28.09         30.26         2.73 o                         
   2   6  21         10.91         11.38         2.56 o                         
  -1   7  21         37.20         36.50         3.40 o                         
   0   7  21          4.69          5.87         3.25 o                         
   1   7  21         37.12         35.13         3.95 o                         
   0   0  22         12.34          9.37         2.65 o                         
   1   0  22         22.58         27.50         2.16 o                         
   2   0  22          0.08          3.95         1.65 o                         
  -2   1  22         29.62         31.52         2.84 o                         
  -1   1  22         58.21         62.34         3.64 o                         
   0   1  22         46.07         47.60         3.14 o                         
   1   1  22         58.14         63.59         2.93 o                         
   2   1  22         29.50         31.28         2.24 o                         
  -2   2  22         21.47         24.63         2.34 o                         
  -1   2  22         40.85         39.22         3.02 o                         
   0   2  22         16.88         15.15         2.54 o                         
   1   2  22         41.11         39.67         2.56 o                         
   2   2  22         21.41         24.79         2.40 o                         
  -2   3  22          6.51          6.57         2.22 o                         
  -1   3  22        115.67        115.57         4.79 o                         
   0   3  22          5.89         10.52         2.16 o                         
   1   3  22        115.62        112.68         4.33 o                         
   2   3  22          6.56          5.00         2.53 o                         
  -1   4  22         41.09         43.75         3.21 o                         
   0   4  22         90.64         86.28         4.60 o                         
   1   4  22         41.25         43.53         2.82 o                         
   0   5  22         28.01         17.75         5.34 o                         
   0   1  23          8.90         10.15         2.71 o                         
                                                                                
